# Supplementary material for: The defensome of prokaryotes in aquifers
Source: Nat Commun. 2025 Jul 14;16:6482. doi: 10.1038/s41467-025-61467-w (PMC12259885; doi:10.1038/s41467-025-61467-w)
Supplement: Supplementary file 3 — Supplementary Data 1-10 [file 41467_2025_61467_MOESM3_ESM.xlsx]

## Sheet: Supplementary Data List
Supplementary Data List
Supplementary Data 1: The detailed annotation and quality information of 27,578 bacterial MAGs.
Supplementary Data 2: Detailed annotation and quality information of 1,453 bacterial MAGs.
Supplementary Data 3: 172,333 defense systems from 22,818 NCBI RefSeq complete prokaryotic genomes.
Supplementary Data 4: The sensor, activator, and effector information of 152 defense systems.
Supplementary Data 5: Stepwise regression analysis of defense genes/systems and MAG size, MAG phylogenetic depth, and MAG N50.
Supplementary Data 6: MAG numbers of each phylum.
Supplementary Data 7: Virus-host ratios (VHR) of each phylum.
Supplementary Data 8: The fitting parameters of the logistic-like curve relating antibiotic resistance genes (ARGs), heavy-metal resistance genes (MRGs), and virulence factor genes (VFGs) to defense systems.
Supplementary Data 9: The detailed information about "first-line" defense systems and "accessory" defense systems.
Supplementary Data 10: Detailed information for experimental validated representative defense systems.

## Sheet: Supplementary Data1
genome	DS density (per MAG per Mb)	DS number (per MAG)	length_Mb	Domin	Phylum	Class	Order	Family	Genus	Species	CPR	score	Coding_Density	Contig_N90	Contig_N50	Average_Gene_Length	Genome_Size	GC_Content	Total_Coding_Sequences	Total_Contigs	Max_Contig_Length	phylo_depth
B10_bin.1.fasta	0	0	1.17657	d__Bacteria	p__Omnitrophota	c__Koll11	o__Gygaellales	f__Profunditerraquicolaceae	g__JAQTMD01	s__	non-CPR	43.586	0.877	2307	6338	276.038	1176575	0.43	1249	244	22711	2.4321
B10_bin.10.fasta	0.48309	1	2.07001	d__Bacteria	p__UBA9089	c__CG2-30-40-21	o__CG2-30-40-21	f__CG2-30-40-21	g__CG2-30-40-21	s__	non-CPR	93.205	0.868	4609	13492	306.58	2070008	0.4	1959	204	42026	1.9713
B10_bin.11.fasta	1.38573	2	1.44328	d__Bacteria	p__Chloroflexota	c__Dehalococcoidia	o__JAUWOP01	f__JAUWOP01	g__	s__	non-CPR	64.1754	0.873	2438	5258	247.959	1443278	0.56	1699	320	18530	2.54553
B10_bin.13.fasta	0.491507	1	2.03456	d__Bacteria	p__Chloroflexota	c__Dehalococcoidia	o__Dehalococcoidales	f__	g__	s__	non-CPR	74.495	0.888	9252	28178	283.241	2034558	0.5	2130	110	83387	2.53393
B10_bin.14.fasta	0.375188	1	2.66533	d__Bacteria	p__Chloroflexota	c__Anaerolineae	o__DTLA01	f__DTLA01	g__DTLA01	s__	non-CPR	65.5117	0.91	1947	3660	269.351	2665332	0.62	3007	793	28054	2.26292
B10_bin.15.fasta	0	0	1.38917	d__Bacteria	p__Margulisbacteria	c__WOR-1	o__O2-12-FULL-45-9	f__XYB2-FULL-48-7	g__	s__	non-CPR	42.1588	0.929	2571	11956	281.954	1389174	0.48	1531	215	55734	2.37238
B10_bin.17.fasta	0.61585	3	4.87132	d__Bacteria	p__Desulfobacterota_G	c__Syntrophorhabdia	o__Syntrophorhabdales	f__WCHB1-27	g__	s__	non-CPR	75.3759	0.895	6634	29635	296.667	4871318	0.54	4912	328	79270	2.01277
B10_bin.18.fasta	0.489712	2	4.08403	d__Bacteria	p__Desulfobacterota	c__Desulfobacteria	o__Desulfobacterales	f__SURF-15	g__SURF-15	s__	non-CPR	71.7934	0.895	5272	10885	307.165	4084034	0.56	3977	429	36645	2.03287
B10_bin.2.fasta	3.82722	14	3.65801	d__Bacteria	p__Pseudomonadota	c__Gammaproteobacteria	o__Burkholderiales	f__Burkholderiaceae	g__Rhodoferax	s__	non-CPR	100.873	0.94	53575	188983	328.803	3658010	0.55	3494	37	328849	0.215466
B10_bin.20.fasta	0.726978	1	1.37556	d__Bacteria	p__Patescibacteria	c__ABY1	o__UBA11705	f__JABHMO01	g__MFGM01	s__	CPR	64.3567	0.852	10833	42996	281.096	1375558	0.49	1391	60	121140	2.71851
B10_bin.22.fasta	1.86587	12	6.43131	d__Bacteria	p__Desulfobacterota	c__DSM-4660	o__Desulfatiglandales	f__HGW-15	g__HGW-15	s__	non-CPR	62.2353	0.861	11063	33164	321.534	6431313	0.59	5752	272	97440	2.06118
B10_bin.23.fasta	3.03494	10	3.29496	d__Bacteria	p__Nitrospirota	c__Thermodesulfovibrionia	o__Thermodesulfovibrionales	f__UBA6898	g__PALSA-1316	s__	non-CPR	86.0715	0.905	32227	107881	320.567	3294959	0.53	3110	52	270726	2.08087
B10_bin.24.fasta	1.71372	5	2.91764	d__Bacteria	p__Elusimicrobiota	c__Elusimicrobia	o__Elusimicrobiales	f__UBA9959	g__YA12-FULL-51-18	s__	non-CPR	93.3301	0.881	13506	42983	348.531	2917635	0.57	2461	108	134801	2.64226
B10_bin.25.fasta	1.37366	2	1.45596	d__Bacteria	p__Omnitrophota	c__Koll11	o__Tantalellales	f__Tantalellaceae	g__	s__	non-CPR	90.4961	0.923	11332	30346	352.081	1455961	0.4	1277	67	74284	2.44348
B10_bin.26.fasta	6.9416	25	3.60148	d__Bacteria	p__Desulfobacterota	c__Desulfobacteria	o__Desulfobacterales	f__UBA11574	g__Desulfatibia	s__	non-CPR	94.6016	0.859	16609	54108	290.459	3601475	0.48	3561	121	146423	1.98861
B10_bin.27.fasta	0	0	1.81205	d__Bacteria	p__Chloroflexota	c__Dehalococcoidia	o__Dehalococcoidales	f__	g__	s__	non-CPR	81.797	0.895	10466	34194	292.41	1812054	0.49	1852	84	97577	2.53879
B10_bin.28.fasta	0.865355	1	1.15559	d__Bacteria	p__Omnitrophota	c__Koll11	o__Gygaellales	f__Profunditerraquicolaceae	g__UBA6233	s__	non-CPR	42.3929	0.955	2442	8827	273.908	1155595	0.52	1348	209	23978	2.47249
B10_bin.29.fasta	2.87744	9	3.12778	d__Bacteria	p__Chloroflexota	c__Dehalococcoidia	o__Dehalococcoidales	f__UBA3254	g__	s__	non-CPR	59.6316	0.859	5654	12396	277.357	3127784	0.49	3235	299	55291	2.55708
B10_bin.3.fasta	0.731333	2	2.73473	d__Bacteria	p__Pseudomonadota	c__Gammaproteobacteria	o__Burkholderiales	f__RBG-16-58-11	g__RBG-16-58-11	s__	non-CPR	63.3487	0.902	1868	6719	270.991	2734734	0.57	3041	612	32756	0.834316
B10_bin.30.fasta	0	0	0.691687	d__Bacteria	p__Dependentiae	c__Babeliae	o__Babeliales	f__UBA12409	g__JAKANL01	s__	non-CPR	49.4322	0.903	1258	2480	233.373	691687	0.43	895	317	5850	2.73874
B10_bin.31.fasta	0.89024	2	2.24658	d__Bacteria	p__Pseudomonadota	c__Gammaproteobacteria	o__Acidiferrobacterales	f__Sulfurifustaceae	g__Sulfuricaulis	s__	non-CPR	63.2565	0.889	3375	9184	278.149	2246584	0.62	2398	328	48828	1.28589
B10_bin.32.fasta	0	0	2.22357	d__Bacteria	p__Pseudomonadota	c__Alphaproteobacteria	o__Caulobacterales	f__Caulobacteraceae	g__	s__	non-CPR	48.2659	0.911	1783	3032	248.395	2223571	0.67	2725	770	12756	2.21853
B10_bin.33.fasta	0.30208	1	3.31038	d__Bacteria	p__Desulfobacterota	c__DSM-4660	o__Desulfatiglandales	f__HGW-15	g__HGW-15	s__	non-CPR	48.2839	0.912	2108	5344	290.63	3310383	0.61	3471	780	17487	2.03861
B10_bin.34.fasta	2.24809	8	3.55858	d__Bacteria	p__Desulfobacterota	c__Syntrophia	o__Syntrophales	f__UBA5619	g__JAKAFS01	s__	non-CPR	92.1797	0.894	26039	105413	323.564	3558576	0.56	3281	73	214660	1.90877
B10_bin.35.fasta	1.12866	7	6.20202	d__Bacteria	p__Verrucomicrobiota	c__Verrucomicrobiae	o__Limisphaerales	f__J093	g__JAJXTA01	s__	non-CPR	80.4827	0.873	3748	10602	343.218	6202019	0.64	5270	811	37958	2.2368
B10_bin.36.fasta	3.51888	2	0.568363	d__Bacteria	p__Patescibacteria	c__Paceibacteria	o__UBA9983	f__UBA9983	g__JAHIOX01	s__	CPR	34.1789	0.908	11709	36966	282.866	568363	0.4	610	23	56712	2.9861
B10_bin.37.fasta	1.08526	6	5.52865	d__Bacteria	p__Desulfobacterota	c__Desulfomonilia	o__Desulfomonilales	f__Desulfomonilaceae	g__	s__	non-CPR	65.0253	0.849	3070	9565	283.003	5528645	0.56	5541	812	43686	1.93732
B10_bin.38.fasta	2.70154	8	2.96127	d__Bacteria	p__Verrucomicrobiota	c__Kiritimatiellia	o__JAAZAB01	f__JAAZAB01	g__VSJD01	s__	non-CPR	65.8565	0.873	5137	12969	357.094	2961273	0.58	2418	290	79365	2.37132
B10_bin.39.fasta	2.22346	3	1.34925	d__Bacteria	p__Omnitrophota	c__Koll11	o__Gygaellales	f__Profunditerraquicolaceae	g__BS750m-G77	s__	non-CPR	76.3125	0.958	22972	84130	329.698	1349250	0.5	1312	27	216644	2.46247
B10_bin.4.fasta	0	0	2.3738	d__Bacteria	p__Desulfobacterota	c__Desulfobacteria	o__Desulfobacterales	f__JAFDFH01	g__	s__	non-CPR	69.5222	0.894	3177	8025	302.845	2373800	0.52	2340	370	33943	2.02581
B10_bin.40.fasta	0	0	1.36748	d__Bacteria	p__Omnitrophota	c__Koll11	o__2-01-FULL-45-10	f__2-01-FULL-45-10	g__	s__	non-CPR	66.5647	0.931	3968	9537	320.653	1367480	0.53	1327	178	31041	2.26747
B10_bin.41.fasta	1.67345	6	3.58542	d__Bacteria	p__Desulfobacterota	c__Syntrophia	o__Syntrophales	f__UBA5619	g__JAKAFS01	s__	non-CPR	61.8334	0.895	35108	92646	322.278	3585418	0.58	3323	63	359702	1.95501
B10_bin.42.fasta	6.36155	14	2.20072	d__Bacteria	p__Campylobacterota	c__Campylobacteria	o__Campylobacterales	f__Sulfurimonadaceae	g__Sulfurimonas	s__	non-CPR	93.6215	0.942	49563	139017	310.616	2200723	0.38	2230	25	238429	2.27539
B10_bin.43.fasta	0	0	3.83988	d__Bacteria	p__Desulfobacterota	c__DSM-4660	o__Desulfatiglandales	f__Desulfatiglandaceae	g__AUK324	s__	non-CPR	43.844	0.865	2183	4989	271.018	3839876	0.54	4095	913	22116	1.99602
B10_bin.45.fasta	0.735373	1	1.35986	d__Bacteria	p__Omnitrophota	c__Koll11	o__Pluralincolimonadales	f__Pluralincolimonadaceae	g__	s__	non-CPR	60.2063	0.944	3245	8968	285.821	1359855	0.49	1501	198	27393	2.10215
B10_bin.47.fasta	3.879	6	1.54679	d__Bacteria	p__Nitrospirota	c__Thermodesulfovibrionia	o__Thermodesulfovibrionales	f__SM23-35	g__JACAEY01	s__	non-CPR	65.2709	0.872	2736	5151	254.457	1546791	0.41	1773	329	17123	2.00229
B10_bin.48.fasta	0.855261	1	1.16923	d__Bacteria	p__Patescibacteria	c__ABY1	o__Magasanikbacterales	f__UBA922	g__	s__	CPR	78.3243	0.897	112260	658502	319.505	1169234	0.37	1095	4	658502	2.99171
B10_bin.49.fasta	0.853445	1	1.17172	d__Bacteria	p__Patescibacteria	c__ABY1	o__BM507	f__GWC2-42-12	g__	s__	CPR	60.7457	0.879	16093	45857	297.587	1171722	0.35	1155	52	121227	2.77909
B10_bin.5.fasta	0	0	0.422311	d__Bacteria	p__Patescibacteria	c__Paceibacteria	o__UBA6257	f__Colwellbacteraceae	g__2-12-FULL-43-11	s__	CPR	72.8778	0.93	4902	23748	293.598	422311	0.43	448	36	95690	2.98546
B10_bin.50.fasta	1.31105	7	5.33922	d__Bacteria	p__Desulfobacterota	c__DSM-4660	o__Desulfatiglandales	f__HGW-15	g__HGW-15	s__	non-CPR	48.9838	0.863	6305	14378	296.666	5339217	0.54	5189	451	112729	2.05152
B10_bin.51.fasta	0	0	1.42207	d__Bacteria	p__Omnitrophota	c__Koll11	o__Gygaellales	f__Profunditerraquicolaceae	g__	s__	non-CPR	72.5312	0.89	7084	14533	305.902	1422066	0.39	1382	111	46375	2.48756
B10_bin.52.fasta	0.748305	1	1.33635	d__Bacteria	p__Actinomycetota	c__Aquicultoria	o__Subteraquimicrobiales	f__	g__	s__	non-CPR	63.7557	0.84	3743	10505	262.653	1336354	0.44	1429	177	30662	2.17902
B10_bin.53.fasta	0	0	1.57592	d__Bacteria	p__Omnitrophota	c__Koll11	o__Gygaellales	f__Profunditerraquicolaceae	g__	s__	non-CPR	67.9875	0.942	2265	5560	280.387	1575923	0.58	1770	354	19153	2.4713
B10_bin.54.fasta	0.644189	2	3.10468	d__Bacteria	p__Bacteroidota	c__Bacteroidia	o__Bacteroidales	f__CG2-30-32-10	g__	s__	non-CPR	60.1	0.92	1995	4365	299.265	3104677	0.38	3187	828	19834	2.62284
B10_bin.55.fasta	0.338895	2	5.90153	d__Bacteria	p__Desulfobacterota	c__DSM-4660	o__Desulfatiglandales	f__HGW-15	g__HGW-15	s__	non-CPR	37.8104	0.86	1951	3989	274.187	5901528	0.6	6183	1652	32429	2.0724
B10_bin.56.fasta	0.443324	1	2.25569	d__Bacteria	p__Chloroflexota	c__Dehalococcoidia	o__Dehalococcoidales	f__UBA3254	g__	s__	non-CPR	85.6259	0.819	2474	5519	258.95	2255689	0.53	2382	486	24975	2.69983
B10_bin.57.fasta	3.05584	6	1.96345	d__Bacteria	p__Nitrospirota	c__Thermodesulfovibrionia	o__Thermodesulfovibrionales	f__SM23-35	g__RBG-13-39-12	s__	non-CPR	81.8362	0.861	3116	7455	263.189	1963452	0.41	2149	333	28662	1.99413
B10_bin.58.fasta	3.2008	6	1.87453	d__Bacteria	p__Chloroflexota	c__Dehalococcoidia	o__JACQTR01	f__	g__	s__	non-CPR	25.8762	0.9	2478	5156	259.45	1874534	0.66	2173	419	21268	2.32847
B10_bin.6.fasta	0	0	1.88348	d__Bacteria	p__VGIX01	c__VGIX01	o__VGIX01	f__VGIX01	g__VGIX01	s__	non-CPR	78.4895	0.94	2702	6011	304.948	1883479	0.69	1939	377	17452	1.96944
B10_bin.61.fasta	0	0	0.983475	d__Bacteria	p__Chloroflexota	c__Dehalococcoidia	o__Dehalococcoidales	f__G020351185	g__	s__	non-CPR	55.2349	0.88	3271	8707	252.507	983475	0.47	1145	145	43775	2.58111
B10_bin.62.fasta	1.55742	4	2.56835	d__Bacteria	p__Chloroflexota	c__Dehalococcoidia	o__RBG-13-53-26	f__RBG-13-53-26	g__JAUWXW01	s__	non-CPR	38.5562	0.847	2245	4596	258.984	2568352	0.56	2806	618	21404	2.49377
B10_bin.65.fasta	0.797741	1	1.25354	d__Bacteria	p__Omnitrophota	c__Koll11	o__Gorgyraeales	f__Gorgyraeaceae	g__UBA10183	s__UBA10183 sp030649895	non-CPR	85.9864	0.933	12041	40076	311.607	1253540	0.42	1254	49	111977	2.23646
B10_bin.66.fasta	5.87383	12	2.04296	d__Bacteria	p__Pseudomonadota	c__Gammaproteobacteria	o__Burkholderiales	f__Rhodocyclaceae	g__JAUYFZ01	s__	non-CPR	82.9701	0.956	15413	39825	315.165	2042960	0.54	2075	79	99158	0.899325
B10_bin.67.fasta	0.554094	1	1.80475	d__Bacteria	p__Desulfobacterota	c__Desulfobacteria	o__Desulfobacterales	f__RPRI01	g__RPRI01	s__	non-CPR	73.075	0.875	2072	5248	271.587	1804749	0.41	1944	432	22320	2.03903
B10_bin.7.fasta	0	0	0.607576	d__Bacteria	p__Patescibacteria	c__Paceibacteria	o__Paceibacterales	f__CG1-02-41-26	g__JAMCXQ01	s__	CPR	64.5746	0.894	9515	51191	289.075	607576	0.41	628	35	102887	2.90627
B10_bin.70.fasta	0	0	1.16955	d__Bacteria	p__Omnitrophota	c__Koll11	o__Gygaellales	f__Profunditerraquicolaceae	g__	s__	non-CPR	55.0304	0.949	5248	19538	311.519	1169554	0.47	1191	98	59461	2.43144
B10_bin.71.fasta	0.562676	2	3.55444	d__Bacteria	p__Actinomycetota	c__Geothermincolia	o__Fen-727	f__Anoxymicrobiaceae	g__	s__	non-CPR	98.337	0.893	10401	45091	330.165	3554443	0.62	3211	166	170670	2.21914
B10_bin.72.fasta	0.2638	1	3.79075	d__Bacteria	p__Desulfobacterota	c__Desulfomonilia	o__Desulfomonilales	f__Desulfomonilaceae	g__CAJBEZ01	s__	non-CPR	91.6425	0.887	10491	42174	320.936	3790752	0.47	3498	156	133607	1.91811
B10_bin.74.fasta	0.539684	1	1.85293	d__Bacteria	p__Campylobacterota	c__Campylobacteria	o__Campylobacterales	f__Sulfurimonadaceae	g__Sulfuricurvum	s__	non-CPR	71.1256	0.943	1549	3398	243.03	1852935	0.43	2405	633	15612	2.2547
B10_bin.75.fasta	0.292409	1	3.41987	d__Bacteria	p__Elusimicrobiota	c__Elusimicrobia	o__UBA1565	f__UBA9628	g__UBA9628	s__	non-CPR	28.8838	0.939	1385	2868	269.217	3419867	0.68	3986	1351	13764	2.69183
B10_bin.76.fasta	0.426133	1	2.34669	d__Bacteria	p__UBA10199	c__UBA10199	o__2-02-FULL-44-16	f__JAAZCA01	g__	s__	non-CPR	41.6996	0.892	1692	3541	279.11	2346686	0.56	2505	768	14992	2.03029
B10_bin.8.fasta	0	0	2.15497	d__Bacteria	p__Elusimicrobiota	c__Elusimicrobia	o__Elusimicrobiales	f__UBA9959	g__	s__	non-CPR	67.7754	0.915	2735	8725	302.104	2154971	0.42	2180	350	32393	2.56265
B10_bin.9.fasta	4.26903	5	1.17123	d__Bacteria	p__Patescibacteria	c__Paceibacteria	o__JAHIHE01	f__JAGLIN01	g__	s__	CPR	34.7535	0.839	2080	4540	253.688	1171226	0.37	1293	294	15123	2.62203
B12_bin.1.fasta	0.383998	1	2.60418	d__Bacteria	p__Desulfobacterota	c__Desulfobulbia	o__Desulfobulbales	f__S012-135	g__	s__	non-CPR	65.8438	0.908	2570	7042	303.249	2604180	0.6	2603	484	33312	2.08122
B12_bin.10.fasta	1.40072	5	3.56958	d__Bacteria	p__Pseudomonadota	c__Alphaproteobacteria	o__Sphingomonadales	f__Sphingomonadaceae	g__Alteraurantiacibacter	s__	non-CPR	94.0418	0.926	75482	278267	320.983	3569581	0.65	3439	24	484516	2.57849
B12_bin.100.fasta	0.939825	3	3.19208	d__Bacteria	p__Desulfobacterota	c__BSN033	o__BSN033	f__UBA1163	g__	s__	non-CPR	35.0346	0.861	1415	2394	240.077	3192084	0.52	3825	1412	7933	1.80208
B12_bin.11.fasta	1.8204	4	2.19732	d__Bacteria	p__Pseudomonadota	c__Gammaproteobacteria	o__Burkholderiales	f__Methylophilaceae	g__Methylotenera	s__	non-CPR	101.407	0.914	165398	450565	309.839	2197320	0.45	2162	11	662614	1.00594
B12_bin.12.fasta	2.72146	2	0.7349	d__Bacteria	p__Patescibacteria	c__Kazan-3B-28	o__Kazan-3B-28	f__UBA10110	g__UBA10110	s__	CPR	70.4623	0.831	26261	192563	292.608	734900	0.4	697	16	265317	2.54051
B12_bin.14.fasta	1.05888	3	2.83319	d__Bacteria	p__Pseudomonadota	c__Alphaproteobacteria	o__Rhizobiales	f__Beijerinckiaceae	g__Methylocystis	s__Methylocystis rosea_A	non-CPR	38.3269	0.884	2739	5544	256.518	2833186	0.63	3263	584	85499	2.26502
B12_bin.15.fasta	1.7831	9	5.04738	d__Bacteria	p__Pseudomonadota	c__Alphaproteobacteria	o__Caulobacterales	f__Caulobacteraceae	g__Phenylobacterium	s__	non-CPR	87.4514	0.91	71598	318291	312.643	5047379	0.7	4907	34	1029936	2.28942
B12_bin.16.fasta	0.997223	3	3.00835	d__Bacteria	p__Zixibacteria	c__MSB-5A5	o__CAIYYT01	f__CAIYYT01	g__CAIYYT01	s__	non-CPR	86.7511	0.904	4021	11538	313.592	3008354	0.51	2897	362	39707	2.09445
B12_bin.17.fasta	3.64234	15	4.11824	d__Bacteria	p__Desulfobacterota	c__Desulfuromonadia	o__Geobacterales	f__Pseudopelobacteraceae	g__JACRCG01	s__	non-CPR	84.9914	0.906	22460	66487	336.252	4118235	0.51	3707	100	263495	1.82791
B12_bin.19.fasta	0.802096	1	1.24673	d__Bacteria	p__Chlamydiota	c__Chlamydiia	o__Chlamydiales	f__SM23-39	g__CAIVVG01	s__	non-CPR	57.4945	0.938	2294	5359	280.408	1246733	0.5	1398	280	21823	2.45207
B12_bin.2.fasta	0.218058	1	4.58593	d__Bacteria	p__Pseudomonadota	c__Alphaproteobacteria	o__SHVZ01	f__SHVZ01	g__SHVZ01	s__	non-CPR	69.8376	0.925	3908	10356	289.869	4585934	0.68	4887	571	39685	1.85198
B12_bin.20.fasta	1.0235	3	2.93111	d__Bacteria	p__Pseudomonadota	c__Alphaproteobacteria	o__Sphingomonadales	f__Sphingomonadaceae	g__Novosphingobium	s__	non-CPR	89.1129	0.924	18479	59684	315.806	2931107	0.68	2865	73	175755	2.5123
B12_bin.21.fasta	3.1034	9	2.90004	d__Bacteria	p__Chloroflexota	c__Dehalococcoidia	o__GIF9	f__UBA5629	g__	s__	non-CPR	85.2247	0.884	7013	28804	289.572	2900045	0.49	2957	216	98211	2.58427
B12_bin.22.fasta	2.12284	4	1.88427	d__Bacteria	p__Pseudomonadota	c__Alphaproteobacteria	o__Rickettsiales	f__UBA998	g__	s__	non-CPR	98.13	0.893	11625	50111	301.86	1884268	0.58	1863	72	219200	1.8396
B12_bin.24.fasta	3.61988	25	6.90631	d__Bacteria	p__Hydrogenedentota	c__Hydrogenedentia	o__Hydrogenedentiales	f__SLHB01	g__	s__	non-CPR	95.8078	0.871	9240	30594	368.949	6906313	0.6	5445	356	192770	2.01771
B12_bin.25.fasta	3.71781	13	3.49668	d__Bacteria	p__Pseudomonadota	c__Gammaproteobacteria	o__Methylococcales	f__UBA1147	g__UBA1147	s__	non-CPR	44.7385	0.822	4482	9059	276.053	3496685	0.54	3482	453	37647	1.28026
B12_bin.26.fasta	3.01238	15	4.97945	d__Bacteria	p__Pseudomonadota	c__Gammaproteobacteria	o__Methylococcales	f__Methylomonadaceae	g__Methylobacter_A	s__	non-CPR	92.229	0.861	19935	64265	321.31	4979451	0.48	4456	133	213173	1.37889
B12_bin.28.fasta	0.607513	1	1.64606	d__Bacteria	p__Pseudomonadota	c__Gammaproteobacteria	o__SURF-13	f__SURF-13	g__JAQBXX01	s__	non-CPR	79.8869	0.925	8522	25336	298.917	1646056	0.61	1701	95	61518	1.1779
B12_bin.29.fasta	0	0	2.84493	d__Bacteria	p__Actinomycetota	c__Actinomycetes	o__S36-B12	f__S36-B12	g__UBA10649	s__	non-CPR	88.8144	0.945	10641	30820	309.581	2844934	0.71	2901	124	120963	2.51593
B12_bin.3.fasta	0	0	1.47191	d__Bacteria	p__Pseudomonadota	c__Gammaproteobacteria	o__DSM-16500	f__DSM-16500	g__	s__	non-CPR	81.1874	0.924	2178	4730	271.819	1471914	0.46	1673	363	19942	1.46157
B12_bin.30.fasta	0.889208	1	1.1246	d__Bacteria	p__Patescibacteria	c__JAEDAM01	o__BD1-5	f__UBA2023	g__UBA1545	s__	CPR	89.0574	0.895	21663	65289	322.745	1124596	0.43	1041	28	198335	3.01329
B12_bin.31.fasta	2.88465	8	2.7733	d__Bacteria	p__Chloroflexota	c__Anaerolineae	o__Anaerolineales	f__Villigracilaceae	g__Villigracilis	s__	non-CPR	75.0181	0.891	14844	40182	294.187	2773303	0.5	2804	107	107998	2.82228
B12_bin.32.fasta	0.409536	1	2.44179	d__Bacteria	p__Desulfobacterota_E	c__Deferrimicrobia	o__Deferrimicrobiales	f__Deferrimicrobiaceae	g__JAKALO01	s__	non-CPR	77.8863	0.927	3977	11819	302.964	2441788	0.65	2497	288	35483	1.91734
B12_bin.33.fasta	0	0	0.61261	d__Bacteria	p__Patescibacteria	c__Paceibacteria	o__JAHISW01	f__	g__	s__	CPR	76.2006	0.918	5623	13218	272.594	612610	0.43	689	61	42365	2.97008
B12_bin.34.fasta	0.899818	2	2.22267	d__Bacteria	p__Pseudomonadota	c__Gammaproteobacteria	o__Pseudomonadales	f__Moraxellaceae	g__Alkanindiges	s__	non-CPR	83.6214	0.852	2585	7636	285.904	2222671	0.5	2210	416	29006	1.49215
B12_bin.36.fasta	1.81616	9	4.95551	d__Bacteria	p__Pseudomonadota	c__Alphaproteobacteria	o__Rhodobacterales	f__Rhodobacteraceae	g__Pseudotabrizicola	s__	non-CPR	89.818	0.907	25270	157045	303.905	4955507	0.63	4942	103	279329	2.30387
B12_bin.37.fasta	0	0	1.46267	d__Bacteria	p__Patescibacteria	c__Microgenomatia	o__Daviesbacterales	f__UBA10151	g__	s__	CPR	69.6615	0.896	14366	48192	276.296	1462672	0.39	1585	56	118620	2.78836
B12_bin.38.fasta	2.49742	12	4.80496	d__Bacteria	p__Desulfobacterota	c__DSM-4660	o__Desulfatiglandales	f__HGW-15	g__	s__	non-CPR	92.7266	0.866	4769	16717	301.78	4804960	0.56	4607	434	76906	2.00999
B12_bin.39.fasta	0.980477	3	3.05973	d__Bacteria	p__Bacteroidota	c__Kapaibacteriia	o__Kapaibacteriales	f__UBA2268	g__ChocPot-Mid	s__	non-CPR	74.4798	0.896	2104	4462	305.216	3059735	0.36	2997	810	18621	2.38389
B12_bin.4.fasta	3.78756	2	0.528044	d__Bacteria	p__Patescibacteria	c__Paceibacteria	o__UBA9973	f__JAQTLZ01	g__	s__	CPR	72.242	0.846	8829	33422	288.404	528044	0.33	517	28	62169	3.3661
B12_bin.40.fasta	0.1988	1	5.03019	d__Bacteria	p__Pseudomonadota	c__Gammaproteobacteria	o__Pseudomonadales	f__Pseudomonadaceae	g__Pseudomonas_E	s__Pseudomonas_E atacamensis	non-CPR	82.0801	0.888	4623	11225	306.21	5030192	0.6	4868	562	53763	1.28035
B12_bin.41.fasta	1.99513	7	3.50855	d__Bacteria	p__Bacteroidota	c__Bacteroidia	o__Chitinophagales	f__Chitinophagaceae	g__JJ008	s__	non-CPR	100.861	0.915	104579	481614	345.196	3508550	0.39	3103	16	1344029	2.76865
B12_bin.44.fasta	0	0	2.2713	d__Bacteria	p__Bacteroidota	c__Bacteroidia	o__Chitinophagales	f__Chitinophagaceae	g__Sediminibacterium	s__Sediminibacterium sp013391385	non-CPR	66.1985	0.906	1524	3141	260.216	2271298	0.4	2640	826	15389	2.65705
B12_bin.45.fasta	0.932141	4	4.2912	d__Bacteria	p__Spirochaetota	c__Spirochaetia	o__SPDA01	f__SPDA01	g__SPDA01	s__	non-CPR	72.7404	0.925	2026	4795	277.916	4291196	0.51	4771	1107	17836	2.22523
B12_bin.46.fasta	1.05172	3	2.85246	d__Bacteria	p__Planctomycetota	c__Phycisphaerae	o__Phycisphaerales	f__UBA1924	g__JAJTGZ01	s__JAJTGZ01 sp030680655	non-CPR	85.1105	0.884	5593	16637	323.283	2852461	0.67	2603	253	45378	2.55241
B12_bin.47.fasta	0.53142	2	3.7635	d__Bacteria	p__Pseudomonadota	c__Gammaproteobacteria	o__Burkholderiales	f__Burkholderiaceae	g__Aquabacterium	s__Aquabacterium sp001770725	non-CPR	82.5537	0.923	11872	43394	339.359	3763505	0.67	3417	144	135249	0.422509
B12_bin.49.fasta	0	0	1.68033	d__Bacteria	p__Omnitrophota	c__Koll11	o__Gygaellales	f__Profunditerraquicolaceae	g__JAHKAP01	s__	non-CPR	72.2625	0.932	6380	21626	327.812	1680328	0.42	1597	129	76693	2.38898
B12_bin.5.fasta	1.7506	6	3.42739	d__Bacteria	p__Desulfobacterota	c__Desulfobulbia	o__Desulfobulbales	f__Desulfurivibrionaceae	g__VMSU01	s__	non-CPR	63.4089	0.894	6807	17287	338.254	3427387	0.56	3024	253	62934	2.21315
B12_bin.51.fasta	0.599428	2	3.33651	d__Bacteria	p__Pseudomonadota	c__Alphaproteobacteria	o__Sphingomonadales	f__Sphingomonadaceae	g__Sphingopyxis	s__	non-CPR	100.039	0.91	90210	165448	322.801	3336515	0.65	3141	32	641461	2.38008
B12_bin.52.fasta	2.05409	8	3.89467	d__Bacteria	p__Bacteroidota	c__Ignavibacteria	o__Ignavibacteriales	f__Melioribacteraceae	g__XYB12-FULL-38-5	s__	non-CPR	68.6774	0.919	3162	9012	313.86	3894674	0.38	3809	585	33863	2.34028
B12_bin.53.fasta	1.17969	2	1.69537	d__Bacteria	p__Omnitrophota	c__Koll11	o__Gygaellales	f__Profunditerraquicolaceae	g__VGKM01	s__	non-CPR	71.8493	0.948	48029	154348	341.927	1695367	0.4	1571	21	346615	2.404
B12_bin.54.fasta	2.87963	10	3.47267	d__Bacteria	p__Pseudomonadota	c__Alphaproteobacteria	o__Rhizobiales	f__Beijerinckiaceae	g__Methylocystis	s__	non-CPR	90.6422	0.873	11346	35028	284.814	3472669	0.62	3557	139	102223	2.24925
B12_bin.55.fasta	0.575251	2	3.47675	d__Bacteria	p__Pseudomonadota	c__Gammaproteobacteria	o__Burkholderiales	f__Burkholderiaceae	g__Hydrogenophaga	s__	non-CPR	75.9734	0.927	10520	47512	315.621	3476745	0.66	3411	141	178287	0.264163
B12_bin.56.fasta	1.6181	5	3.09004	d__Bacteria	p__Desulfobacterota	c__Desulfobulbia	o__Desulfobulbales	f__Desulfurivibrionaceae	g__Thiovibrio	s__	non-CPR	62.709	0.892	2479	7047	281.791	3090041	0.58	3265	580	43101	2.19026
B12_bin.57.fasta	1.80329	6	3.32725	d__Bacteria	p__Acidobacteriota	c__Aminicenantia	o__Aminicenantales	f__RBG-16-66-30	g__RBG-16-66-30	s__	non-CPR	81.5156	0.914	33410	102602	346.372	3327249	0.62	2931	53	351047	2.11771
B12_bin.58.fasta	0.283731	1	3.52447	d__Bacteria	p__Actinomycetota	c__Acidimicrobiia	o__Acidimicrobiales	f__AC-14	g__	s__	non-CPR	56.6469	0.915	3681	11852	283.611	3524465	0.72	3802	435	60721	2.36231
B12_bin.59.fasta	3.77886	9	2.38167	d__Bacteria	p__Nitrospirota	c__Thermodesulfovibrionia	o__UBA6902	f__UBA6902	g__JACRPZ01	s__	non-CPR	89.9087	0.917	101630	344689	313.073	2381672	0.45	2329	15	477004	1.95879
B12_bin.6.fasta	1.59371	4	2.50987	d__Bacteria	p__Desulfobacterota	c__Desulfobacteria	o__Desulfobacterales	f__RPRI01	g__RPRI01	s__	non-CPR	72.9729	0.889	2885	7175	289.239	2509866	0.46	2576	444	26282	2.00256
B12_bin.60.fasta	0.683337	2	2.92681	d__Bacteria	p__Desulfobacterota	c__Desulfobulbia	o__Desulfobulbales	f__Desulfurivibrionaceae	g__VMSU01	s__	non-CPR	71.3776	0.886	7951	24843	338.907	2926813	0.57	2556	170	82096	2.17253
B12_bin.62.fasta	1.15171	2	1.73654	d__Bacteria	p__Nitrospirota	c__Thermodesulfovibrionia	o__Thermodesulfovibrionales	f__JdFR-86	g__	s__	non-CPR	63.8305	0.919	2353	5259	260.884	1736543	0.46	2046	397	20385	2.07536
B12_bin.63.fasta	1.5821	3	1.89622	d__Bacteria	p__Pseudomonadota	c__Gammaproteobacteria	o__Burkholderiales	f__Burkholderiaceae	g__Polynucleobacter	s__	non-CPR	94.2969	0.944	84650	494163	302.838	1896219	0.48	1974	9	623521	0.743939
B12_bin.64.fasta	1.6387	1	0.610239	d__Bacteria	p__Patescibacteria	c__Paceibacteria	o__UBA9973	f__W02-35-19	g__WO2-35-19	s__	CPR	76.4394	0.883	28047	57385	267.865	610239	0.37	672	13	119073	3.56533
B12_bin.65.fasta	2.62378	14	5.3358	d__Bacteria	p__Verrucomicrobiota	c__Verrucomicrobiae	o__Limisphaerales	f__SXTU01	g__SXTU01	s__	non-CPR	73.8154	0.886	6080	15880	336.846	5335805	0.67	4686	452	59649	2.33451
B12_bin.66.fasta	0.247689	1	4.03733	d__Bacteria	p__Pseudomonadota	c__Alphaproteobacteria	o__Rhizobiales	f__Aestuariivirgaceae	g__Aestuariivirga	s__	non-CPR	94.9068	0.903	32742	100159	308.915	4037326	0.63	3941	77	210357	2.16878
B12_bin.67.fasta	0.841157	3	3.56652	d__Bacteria	p__Pseudomonadota	c__Gammaproteobacteria	o__Burkholderiales	f__Burkholderiaceae	g__UBA2334	s__	non-CPR	76.4146	0.926	7533	22868	313.14	3566517	0.64	3521	223	119647	0.283461
B12_bin.69.fasta	1.61509	2	1.23832	d__Bacteria	p__Patescibacteria	c__ABY1	o__2-02-FULL-49-11	f__2-02-FULL-49-11	g__2-02-FULL-49-11	s__	CPR	76.1632	0.879	20178	64044	303.559	1238319	0.5	1197	29	218622	2.75248
B12_bin.70.fasta	0	0	2.39416	d__Bacteria	p__Actinomycetota	c__Thermoleophilia	o__Solirubrobacterales	f__Solirubrobacteraceae	g__CADCVQ01	s__	non-CPR	49.2339	0.925	1950	3870	244.553	2394160	0.72	3027	699	14345	2.43875
B12_bin.76.fasta	7.66537	38	4.95736	d__Bacteria	p__Pseudomonadota	c__Gammaproteobacteria	o__Methylococcales	f__Methylococcaceae	g__Methylumidiphilus	s__	non-CPR	77.094	0.879	4447	12534	300.192	4957362	0.57	4849	545	44391	1.2578
B12_bin.77.fasta	1.95949	7	3.57237	d__Bacteria	p__Pseudomonadota	c__Alphaproteobacteria	o__Caulobacterales	f__Caulobacteraceae	g__Brevundimonas	s__	non-CPR	87.8381	0.899	23766	75565	309.905	3572365	0.67	3459	75	194510	2.35869
B12_bin.78.fasta	0.998644	1	1.00136	d__Bacteria	p__Patescibacteria	c__Microgenomatia	o__Curtissbacterales	f__GWA2-41-24	g__	s__	CPR	72.4194	0.919	119480	600996	290.348	1001358	0.39	1059	6	600996	2.71133
B12_bin.79.fasta	1.58882	7	4.40577	d__Bacteria	p__JAUVQV01	c__JAUVQV01	o__JAUVQV01	f__	g__	s__	non-CPR	60.9868	0.907	11091	46097	345.18	4405773	0.67	3869	164	198156	1.95921
B12_bin.8.fasta	0.309779	1	3.22811	d__Bacteria	p__Actinomycetota	c__Acidimicrobiia	o__Acidimicrobiales	f__JACCXE01	g__JACCXE01	s__	non-CPR	73.5072	0.941	5343	13012	295.437	3228108	0.7	3435	311	51271	2.42523
B12_bin.80.fasta	0.955067	5	5.23523	d__Bacteria	p__Pseudomonadota	c__Gammaproteobacteria	o__Burkholderiales	f__Burkholderiaceae	g__Acidovorax	s__Acidovorax facilis	non-CPR	76.6436	0.894	17243	62687	318.522	5235233	0.65	4902	147	218601	0.146095
B12_bin.81.fasta	0.73537	3	4.07958	d__Bacteria	p__Desulfobacterota	c__DSM-4660	o__Desulfatiglandales	f__HGW-15	g__HGW-15	s__	non-CPR	61.9187	0.9	2022	4050	266.005	4079578	0.6	4609	1138	16509	2.04364
B12_bin.82.fasta	0	0	1.3026	d__Bacteria	p__Patescibacteria	c__Gracilibacteria	o__Peribacterales	f__Peribacteraceae	g__JAGORY01	s__	CPR	78.8008	0.923	16733	42810	318.495	1302604	0.51	1260	47	107562	3.08283
B12_bin.83.fasta	0.242808	1	4.11848	d__Bacteria	p__Actinomycetota	c__Acidimicrobiia	o__IMCC26256	f__BP-133	g__	s__	non-CPR	75.7067	0.916	7837	25317	305.253	4118481	0.72	4129	240	136659	2.30858
B12_bin.84.fasta	0.909578	1	1.09941	d__Bacteria	p__Pseudomonadota	c__Gammaproteobacteria	o__Legionellales	f__Legionellaceae	g__2-12-FULL-37-14	s__	non-CPR	71.9945	0.927	2139	4160	278.946	1099411	0.47	1223	299	18346	1.59085
B12_bin.85.fasta	3.73291	13	3.48254	d__Bacteria	p__Desulfobacterota	c__Desulfobacteria	o__Desulfobacterales	f__RPRI01	g__RPRI01	s__	non-CPR	75.0494	0.876	9628	36208	305.125	3482539	0.45	3338	168	120523	1.9937
B12_bin.86.fasta	2.32323	7	3.01304	d__Bacteria	p__Actinomycetota	c__Actinomycetes	o__S36-B12	f__UBA10799	g__UBA10799	s__	non-CPR	90.2387	0.913	4007	10651	297.944	3013042	0.61	3084	377	46045	2.54688
B12_bin.87.fasta	1.14757	4	3.48564	d__Bacteria	p__JAUVQV01	c__JAUVQV01	o__JAUVQV01	f__	g__	s__	non-CPR	61.2744	0.912	5515	18572	318.252	3485637	0.67	3337	289	58247	1.98488
B12_bin.88.fasta	2.5569	7	2.73769	d__Bacteria	p__Pseudomonadota	c__Alphaproteobacteria	o__Rhodospirillales_A	f__Magnetovibrionaceae	g__JANLGW01	s__	non-CPR	98.1973	0.899	111144	221107	306.891	2737686	0.56	2677	27	643888	1.89893
B12_bin.89.fasta	2.94173	9	3.05942	d__Bacteria	p__Desulfobacterota	c__Syntrophia	o__Syntrophales	f__UBA5619	g__JAHJXP01	s__	non-CPR	78.0729	0.889	3888	11909	304.162	3059423	0.6	2984	366	58040	1.92792
B12_bin.9.fasta	2.80355	8	2.85353	d__Bacteria	p__Pseudomonadota	c__Gammaproteobacteria	o__Burkholderiales	f__Rhodocyclaceae	g__Sulfuritalea	s__	non-CPR	69.8346	0.919	38009	125683	319.265	2853530	0.63	2742	37	239769	0.847696
B12_bin.90.fasta	1.42499	6	4.21056	d__Bacteria	p__Chloroflexota	c__Anaerolineae	o__Anaerolineales	f__VGOW01	g__VGOW01	s__	non-CPR	57.9146	0.915	2049	3974	274.492	4210556	0.53	4686	1153	21885	2.61356
B12_bin.91.fasta	3.55459	11	3.09459	d__Bacteria	p__Nitrospirota	c__Thermodesulfovibrionia	o__Thermodesulfovibrionales	f__Dissulfurispiraceae	g__MYbin3	s__	non-CPR	81.4715	0.928	28515	85717	309.652	3094587	0.47	3100	73	258295	2.02856
B12_bin.94.fasta	0.5006	1	1.9976	d__Bacteria	p__Actinomycetota	c__Actinomycetes	o__S36-B12	f__S36-B12	g__UBA11398	s__UBA11398 sp030684515	non-CPR	82.3458	0.939	2253	4916	263.51	1997602	0.6	2379	478	19200	2.55988
B12_bin.95.fasta	4.95442	18	3.63312	d__Bacteria	p__Nitrospirota	c__Thermodesulfovibrionia	o__Thermodesulfovibrionales	f__UBA6898	g__UBA6898	s__	non-CPR	65.5017	0.895	11615	40120	312.974	3633122	0.48	3472	157	102449	2.12191
B12_bin.96.fasta	0	0	0.804716	d__Bacteria	p__Patescibacteria	c__CPR2	o__UBA1875	f__JAJYID01	g__JAKANV01	s__	CPR	46.4173	0.882	3286	13021	256.445	804716	0.41	925	104	41175	2.42149
B12_bin.97.fasta	2.0903	6	2.8704	d__Bacteria	p__Pseudomonadota	c__Gammaproteobacteria	o__Burkholderiales	f__Gallionellaceae	g__Gallionella	s__Gallionella sp030682375	non-CPR	64.0407	0.919	13863	50273	327.858	2870405	0.6	2685	97	145078	0.852006
B12_bin.98.fasta	0.188913	1	5.29344	d__Bacteria	p__Planctomycetota	c__Planctomycetia	o__Planctomycetales	f__Planctomycetaceae	g__F1-80-MAGs062	s__	non-CPR	59.3913	0.896	1266	2413	270.748	5293437	0.58	5853	2389	13419	2.52027
B12_bin.99.fasta	2.212	4	1.80832	d__Bacteria	p__Pseudomonadota	c__Gammaproteobacteria	o__Legionellales	f__Legionellaceae	g__2-12-FULL-35-11	s__	non-CPR	31.9384	0.901	1266	2551	238.007	1808321	0.42	2291	795	12115	1.52079
B13_bin.1.fasta	2.23083	8	3.5861	d__Bacteria	p__Pseudomonadota	c__Gammaproteobacteria	o__Burkholderiales	f__Rhodocyclaceae	g__	s__	non-CPR	38.2363	0.919	6729	20540	326.261	3586104	0.58	3372	239	121307	0.765979
B13_bin.10.fasta	1.16623	4	3.42984	d__Bacteria	p__Gemmatimonadota	c__Gemmatimonadetes	o__Gemmatimonadales	f__GWC2-71-9	g__JANYKV01	s__	non-CPR	89.7311	0.916	174966	409440	342.869	3429842	0.68	3061	13	1098062	2.30177
B13_bin.11.fasta	0.698645	1	1.43134	d__Bacteria	p__Desulfobacterota	c__GWC2-55-46	o__UBA9637	f__UBA9637	g__JACRNJ01	s__	non-CPR	51.6606	0.926	1194	2194	228.013	1431343	0.44	1944	718	9489	1.92255
B13_bin.12.fasta	1.82216	5	2.74399	d__Bacteria	p__Actinomycetota	c__Actinomycetes	o__S36-B12	f__S36-B12	g__UBA10649	s__	non-CPR	83.8813	0.951	6328	17893	303.615	2743995	0.71	2873	211	63249	2.52302
B13_bin.13.fasta	0	0	1.7305	d__Bacteria	p__Planctomycetota	c__Brocadiia	o__Brocadiales	f__Bathyanammoxibiaceae	g__2-02-FULL-50-16-A	s__2-02-FULL-50-16-A sp001828605	non-CPR	82.8039	0.867	3070	7208	274.537	1730503	0.5	1826	287	36969	2.27095
B13_bin.14.fasta	1.68736	5	2.96322	d__Bacteria	p__Chloroflexota	c__Limnocylindria	o__Limnocylindrales	f__CSP1-4	g__CAIXZV01	s__	non-CPR	84.4207	0.911	28868	123403	320.875	2963217	0.71	2809	48	354865	2.32546
B13_bin.15.fasta	0.252236	1	3.96454	d__Bacteria	p__Pseudomonadota	c__Gammaproteobacteria	o__Pseudomonadales	f__Pseudomonadaceae	g__Pseudomonas_E	s__Pseudomonas_E tumuqii	non-CPR	53.8483	0.884	2090	4748	270.006	3964537	0.64	4333	996	36928	1.22408
B13_bin.18.fasta	0.376186	1	2.65826	d__Bacteria	p__Pseudomonadota	c__Alphaproteobacteria	o__Caulobacterales	f__Caulobacteraceae	g__	s__	non-CPR	51.159	0.906	2737	5727	270.738	2658257	0.67	2971	539	17533	2.21986
B13_bin.19.fasta	0	0	2.75191	d__Bacteria	p__Pseudomonadota	c__Gammaproteobacteria	o__Pseudomonadales	f__Moraxellaceae	g__Acinetobacter	s__Acinetobacter junii	non-CPR	72.7465	0.878	2705	7127	270.874	2751914	0.39	2978	498	51955	1.5561
B13_bin.2.fasta	2.18741	8	3.65729	d__Bacteria	p__Verrucomicrobiota	c__Verrucomicrobiae	o__Opitutales	f__Opitutaceae	g__Didemnitutus	s__	non-CPR	89.0643	0.911	8093	27456	340.144	3657288	0.71	3267	213	115750	2.47184
B13_bin.20.fasta	1.63522	4	2.44616	d__Bacteria	p__Chloroflexota	c__Dehalococcoidia	o__JAUYDP01	f__JAUYDP01	g__	s__	non-CPR	42.225	0.883	2225	4074	260.832	2446160	0.64	2766	656	17045	2.30734
B13_bin.21.fasta	1.31437	2	1.52164	d__Bacteria	p__Desulfobacterota	c__Syntrophia	o__Syntrophales	f__UBA5619	g__JAHJXP01	s__JAHJXP01 sp018819165	non-CPR	74.2997	0.895	2290	5489	276.072	1521644	0.59	1647	338	20548	1.89054
B13_bin.22.fasta	0	0	3.33385	d__Bacteria	p__Pseudomonadota	c__Gammaproteobacteria	o__Burkholderiales	f__Rhodocyclaceae	g__Aromatoleum	s__Aromatoleum tolulyticum	non-CPR	53.0022	0.916	2129	4725	275.26	3333854	0.67	3704	821	40006	0.792724
B13_bin.23.fasta	0.854758	3	3.50976	d__Bacteria	p__Pseudomonadota	c__Gammaproteobacteria	o__Burkholderiales	f__Burkholderiaceae	g__Rubrivivax	s__	non-CPR	70.7899	0.927	6346	20410	320.009	3509764	0.71	3393	270	59072	0.41225
B13_bin.24.fasta	0	0	2.35609	d__Bacteria	p__Pseudomonadota	c__Alphaproteobacteria	o__UBA11222	f__UBA11222	g__UBA11222	s__	non-CPR	76.5185	0.915	1545	3443	245.243	2356085	0.57	2938	804	13074	2.07817
B13_bin.25.fasta	1.59516	6	3.76137	d__Bacteria	p__Pseudomonadota	c__Alphaproteobacteria	o__Rhizobiales	f__Aestuariivirgaceae	g__Aestuariivirga	s__	non-CPR	93.3815	0.917	34586	76372	312.167	3761371	0.64	3690	70	258885	2.14963
B13_bin.27.fasta	0	0	0.710867	d__Bacteria	p__Patescibacteria	c__Paceibacteria	o__UBA9973	f__UBA2103	g__1-14-0-10-45-20	s__	CPR	79.8359	0.928	710867	710867	274.787	710867	0.51	803	1	710867	3.81508
B13_bin.28.fasta	5.02651	12	2.38734	d__Bacteria	p__Pseudomonadota	c__Gammaproteobacteria	o__Burkholderiales	f__Nitrosomonadaceae	g__Nitrosomonas	s__Nitrosomonas sp919902625	non-CPR	101.17	0.884	12577	66856	297.108	2387344	0.46	2371	79	109195	0.905339
B13_bin.29.fasta	1.22607	11	8.97179	d__Bacteria	p__Planctomycetota	c__Planctomycetia	o__Planctomycetales	f__Planctomycetaceae	g__SXXK01	s__	non-CPR	97.4767	0.863	68203	205759	406.018	8971786	0.54	6365	73	506320	2.56358
B13_bin.30.fasta	0.781502	3	3.83876	d__Bacteria	p__Desulfobacterota_B	c__Binatia	o__UBA9968	f__UBA9968	g__2-12-FULL-57-22	s__	non-CPR	68.6666	0.886	3623	9188	288.081	3838763	0.58	3945	529	38929	1.83702
B13_bin.31.fasta	0	0	2.77875	d__Bacteria	p__Pseudomonadota	c__Gammaproteobacteria	o__Burkholderiales	f__Burkholderiaceae	g__Hydrogenophaga	s__	non-CPR	71.5941	0.928	1462	3453	252.84	2778753	0.67	3405	971	20477	0.240773
B13_bin.32.fasta	0.694561	2	2.87952	d__Bacteria	p__Pseudomonadota	c__Alphaproteobacteria	o__Rhizobiales	f__Beijerinckiaceae	g__Methylocystis	s__	non-CPR	66.1401	0.88	2455	5132	250.7	2879517	0.63	3378	641	19375	2.28986
B13_bin.33.fasta	2.18843	6	2.74169	d__Bacteria	p__Bacteroidota	c__Rhodothermia	o__Balneolales	f__HLUCCA01	g__JANJTJ01	s__	non-CPR	93.3718	0.942	39976	129926	352.732	2741694	0.56	2448	32	231762	2.31139
B13_bin.34.fasta	1.0446	3	2.87192	d__Bacteria	p__Pseudomonadota	c__Alphaproteobacteria	o__Micropepsales	f__Micropepsaceae	g__UBA2784	s__	non-CPR	99.475	0.922	61504	257024	317.534	2871921	0.62	2785	17	685227	2.11313
B13_bin.35.fasta	2.82815	3	1.06076	d__Bacteria	p__Chloroflexota	c__Dehalococcoidia	o__Dehalococcoidales	f__UBA2162	g__JAUSGV01	s__	non-CPR	34.6288	0.887	2302	5219	262.546	1060764	0.53	1197	253	16503	2.76118
B13_bin.37.fasta	0.364518	1	2.74335	d__Bacteria	p__Pseudomonadota	c__Gammaproteobacteria	o__Pseudomonadales	f__Pseudohongiellaceae	g__UBA5078	s__UBA5078 sp001802565	non-CPR	73.244	0.91	3027	8279	306.586	2743345	0.58	2720	425	31753	1.33066
B13_bin.39.fasta	0	0	2.08587	d__Bacteria	p__Actinomycetota	c__Actinomycetes	o__Actinomycetales	f__Microbacteriaceae	g__Microcella	s__	non-CPR	62.8072	0.92	2134	5425	269.222	2085869	0.72	2380	475	18546	2.72361
B13_bin.4.fasta	0	0	1.25008	d__Bacteria	p__Actinomycetota	c__Humimicrobiia	o__Hakubellales	f__Hakubellaceae	g__Hakubella	s__	non-CPR	72.1455	0.893	1399	2891	238.121	1250078	0.5	1567	486	12357	2.13421
B13_bin.40.fasta	0	0	3.40459	d__Bacteria	p__Actinomycetota	c__Actinomycetes	o__S36-B12	f__S36-B12	g__UBA10649	s__	non-CPR	72.5966	0.943	9675	32594	308.43	3404593	0.7	3478	160	115449	2.49829
B13_bin.41.fasta	4.61491	11	2.38358	d__Bacteria	p__Omnitrophota	c__Koll11	o__Gygaellales	f__UBA12090	g__2-02-FULL-45-21	s__	non-CPR	76.9771	0.897	4956	17998	321.966	2383581	0.43	2221	214	138124	2.34765
B13_bin.42.fasta	0.347209	1	2.88011	d__Bacteria	p__Pseudomonadota	c__Gammaproteobacteria	o__Burkholderiales	f__Chromobacteriaceae	g__Vogesella	s__Vogesella indigofera_A	non-CPR	28.9987	0.901	1860	3609	257.921	2880109	0.65	3360	885	14468	0.969234
B13_bin.43.fasta	0.389909	1	2.5647	d__Bacteria	p__Methylomirabilota	c__Methylomirabilia	o__	f__	g__	s__	non-CPR	65.2132	0.917	2213	5707	266.895	2564702	0.65	2945	570	36513	1.75789
B13_bin.44.fasta	1.63104	6	3.67864	d__Bacteria	p__Bacteroidota	c__Bacteroidia	o__Flavobacteriales	f__Flavobacteriaceae	g__Flavobacterium	s__	non-CPR	94.625	0.877	10098	31864	341.675	3678637	0.37	3151	181	127215	2.88632
B13_bin.45.fasta	2.29914	4	1.73978	d__Bacteria	p__Planctomycetota	c__Brocadiia	o__Brocadiales	f__Bathyanammoxibiaceae	g__2-12-FULL-52-36	s__	non-CPR	74.285	0.887	2096	4266	258.043	1739782	0.52	1997	460	19732	2.33815
B13_bin.46.fasta	2.15409	7	3.24963	d__Bacteria	p__Bacteroidota	c__Kapaibacteriia	o__Kapaibacteriales	f__Kapaibacteriaceae	g__UBA10438	s__	non-CPR	96.4312	0.948	78347	276316	380.311	3249634	0.52	2707	19	440442	2.3394
B13_bin.47.fasta	0.739137	2	2.70586	d__Bacteria	p__Pseudomonadota	c__Gammaproteobacteria	o__Burkholderiales	f__Burkholderiaceae	g__Rhodoferax	s__Rhodoferax sp023700745	non-CPR	70.4092	0.927	6033	17719	303.129	2705858	0.6	2764	218	49364	0.232035
B13_bin.48.fasta	0.967055	1	1.03407	d__Bacteria	p__Chloroflexota	c__Dehalococcoidia	o__Dehalococcoidales	f__UBA2162	g__JAUSGV01	s__	non-CPR	57.691	0.882	2390	5035	239.783	1034067	0.52	1272	233	33094	2.63011
B13_bin.49.fasta	0.58683	2	3.40814	d__Bacteria	p__Actinomycetota	c__Thermoleophilia	o__Gaiellales	f__Gaiellaceae	g__PALSA-612	s__	non-CPR	78.7942	0.917	2547	6737	253.208	3408143	0.72	4129	641	39837	2.39403
B13_bin.5.fasta	1.28192	5	3.90041	d__Bacteria	p__Acidobacteriota	c__Vicinamibacteria	o__Vicinamibacterales	f__UBA2999	g__JAUXWO01	s__	non-CPR	71.0367	0.911	6236	15612	325.449	3900406	0.71	3647	321	63625	2.08377
B13_bin.50.fasta	0	0	3.14758	d__Bacteria	p__Pseudomonadota	c__Alphaproteobacteria	o__Rhodobacterales	f__Rhodobacteraceae	g__Tabrizicola	s__Tabrizicola sp013824055	non-CPR	80.4578	0.915	2442	6105	269.934	3147576	0.67	3565	647	31152	2.34677
B13_bin.51.fasta	0	0	2.10949	d__Bacteria	p__Chloroflexota	c__Dehalococcoidia	o__UBA2979	f__UBA2979	g__W-Chloroflexi-9	s__	non-CPR	66.4222	0.916	2360	4836	251.026	2109486	0.7	2570	508	14566	2.68455
B13_bin.52.fasta	7.40776	26	3.50983	d__Bacteria	p__Pseudomonadota	c__Gammaproteobacteria	o__Burkholderiales	f__Burkholderiaceae	g__Giesbergeria	s__	non-CPR	89.1181	0.9	11350	39472	315.672	3509835	0.64	3340	143	106224	0.192237
B13_bin.53.fasta	0	0	3.23498	d__Bacteria	p__Bdellovibrionota	c__Bacteriovoracia	o__Bacteriovoracales	f__Bacteriovoracaceae	g__Bacteriovorax	s__	non-CPR	74.371	0.928	3368	8953	280.798	3234979	0.39	3575	485	37336	2.51755
B13_bin.54.fasta	0.221901	1	4.50651	d__Bacteria	p__Pseudomonadota	c__Alphaproteobacteria	o__Rhizobiales	f__Xanthobacteraceae	g__Pseudorhodoplanes	s__	non-CPR	78.1959	0.891	6402	17054	294.525	4506513	0.64	4553	346	100600	2.24495
B13_bin.55.fasta	0.390148	1	2.56313	d__Bacteria	p__Bdellovibrionota	c__Bacteriovoracia	o__Bacteriovoracales	f__Bacteriovoracaceae	g__Bacteriovorax	s__	non-CPR	77.2818	0.928	3380	7648	282.906	2563130	0.36	2808	400	36336	2.41494
B13_bin.56.fasta	1.72791	8	4.62986	d__Bacteria	p__Pseudomonadota	c__Alphaproteobacteria	o__Rhizobiales	f__Beijerinckiaceae	g__28-YEA-48	s__	non-CPR	92.6808	0.904	31606	186861	311.3	4629861	0.62	4486	75	408317	2.22774
B13_bin.57.fasta	1.40517	4	2.84664	d__Bacteria	p__Bacteroidota	c__Bacteroidia	o__NS11-12g	f__UKL13-3	g__	s__	non-CPR	93.504	0.919	3960	11430	305.268	2846637	0.33	2860	342	37570	2.5399
B13_bin.58.fasta	0.911573	3	3.29101	d__Bacteria	p__Pseudomonadota	c__Gammaproteobacteria	o__Burkholderiales	f__CAIKXV01	g__	s__	non-CPR	92.4548	0.899	7290	20395	310.81	3291014	0.7	3180	219	112159	0.755872
B13_bin.6.fasta	0.376736	1	2.65438	d__Bacteria	p__Pseudomonadota	c__Alphaproteobacteria	o__Sphingomonadales	f__Sphingomonadaceae	g__Sphingorhabdus_B	s__Sphingorhabdus_B sp023262005	non-CPR	88.3174	0.937	5148	17981	303.509	2654382	0.58	2737	230	67092	2.34445
B13_bin.60.fasta	0	0	3.6867	d__Bacteria	p__Methylomirabilota	c__Methylomirabilia	o__Methylomirabilales	f__2-02-FULL-66-22	g__2-02-FULL-66-22	s__	non-CPR	49.6895	0.867	3697	8490	268.441	3686704	0.66	3977	513	41918	1.95028
B13_bin.62.fasta	2.055	4	1.94647	d__Bacteria	p__Planctomycetota	c__Brocadiia	o__Brocadiales	f__Brocadiaceae	g__XYD2-FULL-41-16	s__	non-CPR	46.286	0.856	2320	5035	260.616	1946473	0.41	2135	446	31375	2.33985
B13_bin.63.fasta	1.84356	4	2.16971	d__Bacteria	p__Desulfobacterota	c__UBA8473	o__UBA8473	f__UBA8473	g__UBA8473	s__	non-CPR	72.4773	0.879	4967	12723	281	2169712	0.42	2268	229	41162	1.69404
B13_bin.65.fasta	0.773794	3	3.877	d__Bacteria	p__Pseudomonadota	c__Alphaproteobacteria	o__Rhizobiales	f__Beijerinckiaceae	g__28-YEA-48	s__	non-CPR	90.8032	0.897	22665	92568	320.765	3876999	0.66	3619	71	253738	2.24313
B13_bin.66.fasta	0	0	1.37788	d__Bacteria	p__Chloroflexota	c__Dehalococcoidia	o__Dehalococcoidales	f__UBA2162	g__	s__	non-CPR	60.5156	0.889	4133	9785	262.491	1377876	0.49	1559	180	27273	2.56857
B13_bin.67.fasta	3.75869	11	2.92656	d__Bacteria	p__Pseudomonadota	c__Alphaproteobacteria	o__Caulobacterales	f__Caulobacteraceae	g__Phenylobacterium	s__	non-CPR	99.1353	0.906	61818	135079	310.856	2926555	0.67	2848	30	316599	2.25715
B13_bin.69.fasta	1.16495	2	1.71681	d__Bacteria	p__UBA10199	c__UBA10199	o__2-02-FULL-44-16	f__JAAZCA01	g__	s__	non-CPR	60.1292	0.907	1409	2940	260.195	1716814	0.52	2000	667	10201	2.12267
B13_bin.7.fasta	0.993305	1	1.00674	d__Bacteria	p__Patescibacteria	c__Microgenomatia	o__Daviesbacterales	f__UBA10151	g__UBA10151	s__	CPR	56.5926	0.94	5060	19286	275.35	1006740	0.38	1150	81	61110	2.69685
B13_bin.9.fasta	1.18299	5	4.22656	d__Bacteria	p__Verrucomicrobiota	c__Verrucomicrobiae	o__Opitutales	f__Opitutaceae	g__	s__	non-CPR	84.5116	0.878	18837	60701	338.044	4226562	0.66	3664	116	202951	2.36979
B15_bin.1.fasta	0.458817	1	2.17952	d__Bacteria	p__Pseudomonadota	c__Gammaproteobacteria	o__Nevskiales	f__CAJXLF01	g__	s__	non-CPR	47.0653	0.939	4143	10247	292.629	2179517	0.61	2337	260	86124	1.24035
B15_bin.10.fasta	0.663714	1	1.50667	d__Bacteria	p__Omnitrophota	c__Koll11	o__Gygaellales	f__UBA12090	g__SCPY01	s__	non-CPR	67.8058	0.953	2767	9586	286.43	1506674	0.47	1677	236	29439	2.38072
B15_bin.11.fasta	0.36442	1	2.74409	d__Bacteria	p__Pseudomonadota	c__Alphaproteobacteria	o__Caulobacterales	f__TH1-2	g__Vitreimonas	s__Vitreimonas sp003526465	non-CPR	66.5782	0.912	2691	6551	266.366	2744087	0.65	3139	523	22373	2.26533
B15_bin.12.fasta	1.27356	5	3.926	d__Bacteria	p__Bacteroidota	c__Bacteroidia	o__Sphingobacteriales	f__Sphingobacteriaceae	g__Daejeonella	s__	non-CPR	95.747	0.893	9425	39263	321.418	3925996	0.42	3642	172	137585	2.53219
B15_bin.14.fasta	0.577832	2	3.46121	d__Bacteria	p__Gemmatimonadota	c__Gemmatimonadetes	o__Gemmatimonadales	f__Gemmatimonadaceae	g__PNKF01	s__	non-CPR	85.4739	0.941	4109	11690	322.802	3461213	0.7	3371	406	98847	2.35941
B15_bin.15.fasta	0	0	2.35664	d__Bacteria	p__Pseudomonadota	c__Alphaproteobacteria	o__Rhizobiales	f__Beijerinckiaceae	g__Methylocystis	s__	non-CPR	74.8834	0.892	5656	17254	285.406	2356636	0.64	2461	196	39381	2.23761
B15_bin.16.fasta	0	0	1.27058	d__Bacteria	p__Omnitrophota	c__Koll11	o__Velamenicoccales	f__Velamenicoccaceae	g__JAGVGA01	s__	non-CPR	83.6428	0.965	2862	6848	280.898	1270582	0.53	1461	230	25980	2.37072
B15_bin.17.fasta	0	0	2.76139	d__Bacteria	p__Pseudomonadota	c__Alphaproteobacteria	o__Rhodobacterales	f__Rhodobacteraceae	g__Paracoccus	s__Paracoccus marcusii	non-CPR	77.3395	0.933	2803	6153	279.212	2761389	0.68	3083	537	21467	2.30329
B15_bin.18.fasta	2.35048	14	5.95623	d__Bacteria	p__Desulfobacterota	c__RBG-13-43-22	o__RBG-13-43-22	f__RBG-13-43-22	g__RBG-13-43-22	s__	non-CPR	87.4503	0.866	5111	16237	295.416	5956226	0.5	5831	551	70223	1.92124
B15_bin.19.fasta	9.60411	7	0.728855	d__Bacteria	p__Patescibacteria	c__Paceibacteria	o__UBA9983	f__UBA9983	g__SURF-57	s__	CPR	62.1943	0.914	6295	18565	280.364	728855	0.37	794	48	78817	3.17143
B15_bin.2.fasta	2.01444	10	4.96417	d__Bacteria	p__Planctomycetota	c__Phycisphaerae	o__UBA1845	f__UBA1845	g__JABFSN01	s__	non-CPR	86.9804	0.86	6710	24029	324.14	4964169	0.63	4405	350	70897	2.37211
B15_bin.20.fasta	0	0	2.40944	d__Bacteria	p__Pseudomonadota	c__Alphaproteobacteria	o__Sphingomonadales	f__Sphingomonadaceae	g__Aquisediminimonas	s__	non-CPR	72.1612	0.931	3956	10292	281.72	2409439	0.62	2660	298	37955	2.2398
B15_bin.21.fasta	1.38597	5	3.60759	d__Bacteria	p__Planctomycetota	c__Planctomycetia	o__Pirellulales	f__Lacipirellulaceae	g__Bythopirellula	s__	non-CPR	74.1025	0.87	2399	4955	281.409	3607591	0.57	3723	829	18337	2.43002
B15_bin.22.fasta	0.259636	1	3.85155	d__Bacteria	p__Actinomycetota	c__Actinomycetes	o__Mycobacteriales	f__Mycobacteriaceae	g__Rhodococcus	s__Rhodococcus fascians	non-CPR	66.5175	0.924	3071	6382	284.287	3851545	0.65	4181	706	48633	2.46074
B15_bin.23.fasta	0	0	0.743756	d__Bacteria	p__Patescibacteria	c__Saccharimonadia	o__Saccharimonadales	f__UBA4665	g__JAGQNO01	s__	CPR	65.7738	0.913	6003	16887	275.947	743756	0.52	823	65	31496	2.91109
B15_bin.24.fasta	0.362591	1	2.75793	d__Bacteria	p__Pseudomonadota	c__Gammaproteobacteria	o__Nevskiales	f__CAJXLF01	g__	s__	non-CPR	50.6145	0.946	42044	125580	338.092	2757931	0.63	2578	45	283684	1.28591
B15_bin.25.fasta	0.845202	2	2.3663	d__Bacteria	p__Actinomycetota	c__Actinomycetes	o__Mycobacteriales	f__Mycobacteriaceae	g__Dietzia	s__Dietzia maris	non-CPR	76.2022	0.916	3418	8023	288.914	2366297	0.71	2506	352	36574	2.46676
B15_bin.26.fasta	1.40614	3	2.1335	d__Bacteria	p__Bacteroidota	c__Bacteroidia	o__Flavobacteriales	f__Weeksellaceae	g__Kaistella	s__	non-CPR	61.1029	0.912	2472	5831	277.821	2133504	0.4	2338	445	25115	2.86218
B15_bin.28.fasta	3.83745	7	1.82413	d__Bacteria	p__Desulfobacterota	c__GWC2-55-46	o__UBA9637	f__GWC2-42-11	g__JACRPW01	s__	non-CPR	87.2728	0.92	1616	4223	248.753	1824127	0.4	2255	556	17587	1.86936
B15_bin.29.fasta	4.26959	3	0.702643	d__Bacteria	p__Patescibacteria	c__Paceibacteria	o__UBA9973	f__GWA1-40-21	g__GWA1-40-21	s__	CPR	84.1981	0.864	6981	19777	279.169	702643	0.4	726	48	47524	3.42382
B15_bin.3.fasta	0	0	0.848669	d__Bacteria	p__Patescibacteria	c__Saccharimonadia	o__Saccharimonadales	f__JALRDG01	g__JALRDG01	s__	CPR	48.2742	0.896	3310	7052	243.115	848669	0.49	1045	138	32196	2.86783
B15_bin.30.fasta	9.20601	32	3.47599	d__Bacteria	p__Pseudomonadota	c__Gammaproteobacteria	o__Methylococcales	f__Methylomonadaceae	g__CAIQWF01	s__	non-CPR	89.6874	0.895	9571	29841	293.959	3475989	0.42	3533	177	91743	1.33994
B15_bin.31.fasta	5.02011	10	1.99199	d__Bacteria	p__Pseudomonadota	c__Gammaproteobacteria	o__Burkholderiales	f__Gallionellaceae	g__Sideroxyarcus	s__	non-CPR	68.8632	0.907	6131	17232	287.495	1991990	0.54	2100	155	58441	0.912745
B15_bin.32.fasta	0.396474	1	2.52223	d__Bacteria	p__Pseudomonadota	c__Gammaproteobacteria	o__Methylococcales	f__Methylomonadaceae	g__Methylobacter_A	s__	non-CPR	76.414	0.872	3372	8871	275.975	2522235	0.47	2663	372	40522	1.34725
B15_bin.33.fasta	0.866229	3	3.46329	d__Bacteria	p__Actinomycetota	c__Actinomycetes	o__Actinomycetales	f__Dermatophilaceae	g__Knoellia	s__	non-CPR	76.5255	0.928	21374	49099	327.499	3463286	0.71	3278	87	294691	2.46539
B15_bin.35.fasta	0	0	2.5832	d__Bacteria	p__Actinomycetota	c__Actinomycetes	o__Actinomycetales	f__Microbacteriaceae	g__Microbacterium	s__	non-CPR	42.4973	0.93	1892	5952	274.674	2583204	0.71	2920	597	29436	2.80028
B15_bin.36.fasta	0.822657	2	2.43115	d__Bacteria	p__Pseudomonadota	c__Alphaproteobacteria	o__Sphingomonadales	f__Sphingomonadaceae	g__Tsuneonella	s__	non-CPR	85.9724	0.927	14214	38439	311.66	2431146	0.67	2417	90	118267	2.55328
B15_bin.37.fasta	0.358723	1	2.78766	d__Bacteria	p__Actinomycetota	c__Actinomycetes	o__Propionibacteriales	f__Nocardioidaceae	g__Nocardioides	s__	non-CPR	75.8525	0.925	2204	5309	274.596	2787664	0.72	3135	637	21564	2.52355
B15_bin.38.fasta	0.417575	1	2.39478	d__Bacteria	p__Pseudomonadota	c__Gammaproteobacteria	o__Burkholderiales	f__Burkholderiaceae	g__Rhodoferax	s__Rhodoferax sp028689295	non-CPR	41.508	0.936	1966	4131	261.942	2394777	0.61	2858	666	27979	0.222886
B15_bin.39.fasta	4.1809	11	2.63101	d__Bacteria	p__Nitrospirota	c__Thermodesulfovibrionia	o__UBA6902	f__UBA6902	g__SURF-23	s__	non-CPR	97.3274	0.92	13755	51856	313.341	2631010	0.42	2581	89	172582	1.94392
B15_bin.4.fasta	0.745409	2	2.68309	d__Bacteria	p__Actinomycetota	c__Thermoleophilia	o__Gaiellales	f__SKUG01	g__	s__	non-CPR	78.6184	0.916	2859	7704	300.95	2683091	0.7	2727	451	41126	2.59519
B15_bin.40.fasta	0.27563	1	3.62805	d__Bacteria	p__Pseudomonadota	c__Gammaproteobacteria	o__Burkholderiales	f__Burkholderiaceae	g__Noviherbaspirillum_A	s__	non-CPR	68.262	0.892	5434	10568	306.814	3628053	0.64	3521	385	39656	0.59624
B15_bin.41.fasta	2.45082	6	2.44816	d__Bacteria	p__Chloroflexota	c__Dehalococcoidia	o__JAUWOP01	f__JAUWOP01	g__	s__	non-CPR	71.9366	0.88	3074	8979	279.309	2448163	0.64	2578	368	72958	2.658
B15_bin.42.fasta	2.74745	8	2.91179	d__Bacteria	p__Pseudomonadota	c__Gammaproteobacteria	o__Pseudomonadales	f__Moraxellaceae	g__Acinetobacter	s__Acinetobacter albensis	non-CPR	74.3798	0.85	2714	7238	268.728	2911788	0.38	3073	521	35738	1.60693
B15_bin.43.fasta	3.46005	8	2.3121	d__Bacteria	p__Pseudomonadota	c__Gammaproteobacteria	o__Burkholderiales	f__Gallionellaceae	g__Sideroxyarcus	s__	non-CPR	70.3637	0.912	5875	14042	293.061	2312103	0.54	2404	203	40597	0.922009
B15_bin.44.fasta	0	0	2.73138	d__Bacteria	p__Desulfobacterota	c__Desulfobulbia	o__Desulfobulbales	f__Desulfurivibrionaceae	g__JAGVGT01	s__	non-CPR	62.3378	0.875	2824	7172	283.205	2731380	0.58	2819	472	30127	2.14665
B15_bin.46.fasta	0.512529	2	3.90222	d__Bacteria	p__Pseudomonadota	c__Gammaproteobacteria	o__Burkholderiales	f__SG8-39	g__RBG-16-66-20	s__	non-CPR	75.2416	0.952	9836	31856	302.023	3902220	0.67	4112	191	119907	0.938752
B15_bin.47.fasta	0	0	2.3546	d__Bacteria	p__Actinomycetota	c__Actinomycetes	o__Propionibacteriales	f__Nocardioidaceae	g__Aeromicrobium	s__	non-CPR	62.1277	0.945	2979	6844	271.205	2354595	0.64	2740	417	34036	2.48831
B15_bin.48.fasta	1.93297	12	6.20806	d__Bacteria	p__Latescibacterota	c__UBA2968	o__UBA8231	f__UBA8231	g__CAITNQ01	s__	non-CPR	64.9145	0.914	13672	50000	366.543	6208061	0.69	5165	223	222010	2.17933
B15_bin.49.fasta	0	0	3.05824	d__Bacteria	p__Actinomycetota	c__Actinomycetes	o__Actinomycetales	f__Dermatophilaceae	g__Knoellia	s__	non-CPR	36.5737	0.928	2612	7036	284.968	3058245	0.72	3328	555	37395	2.51185
B15_bin.5.fasta	1.07375	10	9.31317	d__Bacteria	p__Planctomycetota	c__Planctomycetia	o__Gemmatales	f__Gemmataceae	g__JAGVLI01	s__	non-CPR	74.5743	0.859	6420	17320	325.449	9313174	0.64	8209	709	78544	2.45
B15_bin.50.fasta	0	0	3.62812	d__Bacteria	p__Actinomycetota	c__Acidimicrobiia	o__IMCC26256	f__BP-133	g__	s__	non-CPR	84.7191	0.918	3914	8876	287.448	3628122	0.72	3872	489	32464	2.31108
B15_bin.52.fasta	2.56691	5	1.94787	d__Bacteria	p__Pseudomonadota	c__Gammaproteobacteria	o__Burkholderiales	f__Rhodocyclaceae	g__Nitricoxidivorans	s__	non-CPR	52.8189	0.943	3187	7724	282.861	1947868	0.66	2172	310	25225	0.816885
B15_bin.53.fasta	2.63298	7	2.65858	d__Bacteria	p__Pseudomonadota	c__Gammaproteobacteria	o__Methylococcales	f__UBA1147	g__UBA1147	s__	non-CPR	57.7304	0.848	1468	2957	254.63	2658582	0.55	2960	1016	11830	1.28146
B15_bin.54.fasta	0.70321	2	2.8441	d__Bacteria	p__Pseudomonadota	c__Gammaproteobacteria	o__Burkholderiales	f__Rhodocyclaceae	g__Sulfuritalea	s__	non-CPR	40.4007	0.919	3647	8739	287.321	2844100	0.62	3038	401	54041	0.814734
B15_bin.55.fasta	7.02429	25	3.55908	d__Bacteria	p__Pseudomonadota	c__Gammaproteobacteria	o__Burkholderiales	f__Gallionellaceae	g__Sideroxyarcus	s__	non-CPR	87.9206	0.881	22811	72651	311.916	3559081	0.57	3356	82	253900	0.90208
B15_bin.56.fasta	0	0	1.43572	d__Bacteria	p__Omnitrophota	c__Koll11	o__Velamenicoccales	f__Velamenicoccaceae	g__UBA9636	s__	non-CPR	72.7608	0.927	2510	6047	278.196	1435723	0.46	1600	292	21269	2.35157
B15_bin.57.fasta	6.61064	17	2.57161	d__Bacteria	p__Desulfobacterota	c__Desulfobulbia	o__Desulfobulbales	f__Desulfurivibrionaceae	g__Thiovibrio	s__	non-CPR	91.2442	0.883	13977	41530	313.957	2571610	0.56	2416	93	165530	2.18819
B15_bin.58.fasta	5.39259	6	1.11264	d__Bacteria	p__Patescibacteria	c__JAEDAM01	o__BD1-5	f__UBA6164	g__UBA7396	s__	CPR	84.3798	0.925	2546	6600	289.375	1112638	0.24	1187	216	19219	3.03415
B15_bin.59.fasta	2.85758	10	3.49946	d__Bacteria	p__Chloroflexota	c__Anaerolineae	o__Anaerolineales	f__Villigracilaceae	g__Villigracilis	s__	non-CPR	74.6442	0.899	1597	3788	274.115	3499463	0.51	3833	1131	14545	2.81657
B15_bin.6.fasta	0.926305	3	3.23867	d__Bacteria	p__Planctomycetota	c__Phycisphaerae	o__Phycisphaerales	f__Zrk34	g__	s__	non-CPR	97.8329	0.911	8680	29225	339.646	3238674	0.62	2901	164	103372	2.40214
B15_bin.60.fasta	0	0	1.07646	d__Bacteria	p__Patescibacteria	c__Gracilibacteria	o__UBA1369	f__JABINC01	g__JABINC01	s__	CPR	62.6659	0.928	3647	8951	301.299	1076458	0.44	1107	148	61926	2.72468
B15_bin.61.fasta	0.183494	1	5.44976	d__Bacteria	p__Acidobacteriota	c__Vicinamibacteria	o__Vicinamibacterales	f__UBA2999	g__12-FULL-67-14b	s__	non-CPR	53.2115	0.948	11486	41975	351.073	5449757	0.67	4917	218	168651	2.18731
B15_bin.62.fasta	3.77245	4	1.06032	d__Bacteria	p__Patescibacteria	c__Paceibacteria	o__UBA6257	f__UBA9933	g__UBA9933	s__	CPR	41.2192	0.855	3531	25611	255.532	1060318	0.48	1186	117	96065	3.19637
B15_bin.63.fasta	0.676223	2	2.95761	d__Bacteria	p__Actinomycetota	c__Actinomycetes	o__Actinomycetales	f__Micrococcaceae	g__Arthrobacter	s__Arthrobacter oxydans_A	non-CPR	47.0663	0.909	1274	2708	245.854	2957606	0.67	3650	1252	15818	2.60944
B15_bin.65.fasta	6.49468	18	2.7715	d__Bacteria	p__Pseudomonadota	c__Gammaproteobacteria	o__Burkholderiales	f__Gallionellaceae	g__Gallionella	s__	non-CPR	94.7517	0.892	14686	46067	301.755	2771500	0.5	2738	95	135188	0.9694
B15_bin.66.fasta	0	0	2.28104	d__Bacteria	p__Actinomycetota	c__Actinomycetes	o__Actinomycetales	f__Micrococcaceae	g__Arthrobacter_D	s__Arthrobacter_D subterraneus	non-CPR	73.085	0.908	5170	12021	299.393	2281040	0.65	2311	236	46266	2.56001
B15_bin.67.fasta	0.482653	1	2.07188	d__Bacteria	p__Pseudomonadota	c__Gammaproteobacteria	o__Pseudomonadales	f__Moraxellaceae	g__Alkanindiges	s__	non-CPR	75.1686	0.859	1441	3691	259.285	2071883	0.5	2291	708	13517	1.49208
B15_bin.68.fasta	3.73627	9	2.40882	d__Bacteria	p__Chloroflexota	c__Dehalococcoidia	o__RBG-13-53-26	f__RBG-13-53-26	g__	s__	non-CPR	91.1647	0.877	9905	28806	301.003	2408820	0.47	2345	122	126668	2.54322
B15_bin.69.fasta	0.396472	1	2.52225	d__Bacteria	p__Bacteroidota	c__Bacteroidia	o__Cytophagales	f__Cyclobacteriaceae	g__ELB16-189	s__	non-CPR	56.8375	0.931	2214	3935	272.313	2522247	0.44	2881	692	13253	2.65909
B15_bin.7.fasta	0	0	4.09201	d__Bacteria	p__Pseudomonadota	c__Gammaproteobacteria	o__UBA4486	f__UBA4486	g__WLWS01	s__	non-CPR	72.2721	0.898	2644	6371	282.83	4092014	0.56	4340	801	29431	1.24608
B15_bin.70.fasta	4.7858	16	3.34322	d__Bacteria	p__Planctomycetota	c__Brocadiia	o__Brocadiales	f__Brocadiaceae	g__XYD2-FULL-41-16	s__	non-CPR	24.2943	0.856	2965	7390	266.291	3343225	0.41	3594	567	46549	2.34698
B15_bin.71.fasta	0	0	2.35673	d__Bacteria	p__Actinomycetota	c__Actinomycetes	o__Actinomycetales	f__Microbacteriaceae	g__Microbacterium	s__Microbacterium saccharophilum	non-CPR	72.6432	0.932	3920	10626	295.942	2356730	0.72	2478	301	47039	2.80014
B15_bin.72.fasta	1.30177	5	3.84092	d__Bacteria	p__Actinomycetota	c__Acidimicrobiia	o__Acidimicrobiales	f__JACCXE01	g__JACCXE01	s__	non-CPR	85.0031	0.956	12028	88369	316.849	3840918	0.65	3873	134	247208	2.48868
B15_bin.73.fasta	2.15371	10	4.64315	d__Bacteria	p__Verrucomicrobiota	c__Verrucomicrobiae	o__Limisphaerales	f__SXTU01	g__SXTU01	s__	non-CPR	73.4352	0.903	3350	8326	322.438	4643151	0.67	4338	712	36028	2.33006
B15_bin.74.fasta	0	0	2.74901	d__Bacteria	p__Actinomycetota	c__Actinomycetes	o__Actinomycetales	f__Micrococcaceae	g__Kocuria	s__Kocuria rosea	non-CPR	68.1708	0.91	1367	2962	249.406	2749007	0.74	3350	1075	12223	2.57122
B15_bin.75.fasta	1.20882	4	3.309	d__Bacteria	p__Actinomycetota	c__Acidimicrobiia	o__Acidimicrobiales	f__JACDCH01	g__VFJN01	s__	non-CPR	79.7816	0.94	8926	20100	298.71	3309000	0.69	3477	191	104474	2.52501
B15_bin.78.fasta	3.53523	9	2.5458	d__Bacteria	p__Verrucomicrobiota	c__Lentisphaeria	o__Victivallales	f__GWF2-38-69	g__JAJXWI01	s__	non-CPR	72.109	0.89	7101	20795	318.591	2545804	0.38	2375	171	57864	2.4757
B15_bin.79.fasta	3.41248	9	2.63738	d__Bacteria	p__Pseudomonadota	c__Gammaproteobacteria	o__Methylococcales	f__Methylomonadaceae	g__Methylomicrobium	s__	non-CPR	64.6698	0.897	2122	4567	269.276	2637380	0.57	2935	663	21454	1.40598
B15_bin.8.fasta	1.31888	3	2.27466	d__Bacteria	p__Pseudomonadota	c__Alphaproteobacteria	o__Rhodobacterales	f__Rhodobacteraceae	g__Paracoccus	s__Paracoccus everestensis	non-CPR	44.4137	0.922	1801	3217	247.15	2274656	0.65	2835	751	15933	2.27892
B15_bin.81.fasta	0	0	3.67767	d__Bacteria	p__Pseudomonadota	c__Alphaproteobacteria	o__Rhodobacterales	f__Rhodobacteraceae	g__Cereibacter	s__	non-CPR	54.0746	0.918	2470	5486	271.541	3677665	0.68	4152	788	27376	2.2492
B15_bin.9.fasta	0.500687	2	3.99451	d__Bacteria	p__Actinomycetota	c__Acidimicrobiia	o__Acidimicrobiales	f__Ilumatobacteraceae	g__VFMC01	s__VFMC01 sp006515795	non-CPR	78.9698	0.932	13858	44622	318.112	3994512	0.68	3912	129	199322	2.64512
B18_bin.1.fasta	0.666627	3	4.50026	d__Bacteria	p__Pseudomonadota	c__Alphaproteobacteria	o__Rhizobiales	f__Beijerinckiaceae	g__Methylobacterium	s__Methylobacterium hispanicum	non-CPR	83.2349	0.868	3008	10016	271.761	4500265	0.72	4799	648	55085	2.2009
B18_bin.10.fasta	2.64228	6	2.27076	d__Bacteria	p__Pseudomonadota	c__Gammaproteobacteria	o__CAIQBE01	f__CAIQBE01	g__	s__	non-CPR	97.4965	0.933	15834	55336	304.944	2270762	0.47	2326	68	160968	1.4743
B18_bin.11.fasta	0	0	0.892295	d__Bacteria	p__Patescibacteria	c__ABY1	o__SG8-24	f__GWF2-40-263	g__XYB2-FULL-45-11	s__	CPR	67.6823	0.903	8800	24812	292.643	892295	0.46	919	54	74858	2.91645
B18_bin.12.fasta	1.23478	1	0.809863	d__Bacteria	p__Patescibacteria	c__Paceibacteria	o__UBA9973	f__GWA1-40-21	g__GWA1-40-21	s__	CPR	78.374	0.876	17739	51041	287.516	809863	0.4	823	21	137377	3.35758
B18_bin.13.fasta	0.385487	1	2.59412	d__Bacteria	p__Actinomycetota	c__Actinomycetes	o__Propionibacteriales	f__Nocardioidaceae	g__Nocardioides	s__	non-CPR	58.1087	0.93	5028	13719	292.077	2594123	0.71	2759	250	71951	2.55899
B18_bin.14.fasta	0	0	1.24541	d__Bacteria	p__Patescibacteria	c__ABY1	o__UBA9570	f__UBA9570	g__UBA9570	s__	CPR	72.6445	0.935	5549	16179	306.228	1245405	0.44	1273	104	50275	2.93576
B18_bin.15.fasta	3.31124	3	0.906005	d__Bacteria	p__Patescibacteria	c__ABY1	o__GWA2-46-9	f__GWA2-46-9	g__	s__	CPR	67.8029	0.887	40638	84302	300.849	906005	0.48	892	15	134621	2.74867
B18_bin.16.fasta	0	0	2.8328	d__Bacteria	p__Pseudomonadota	c__Alphaproteobacteria	o__Rhodobacterales	f__Rhodobacteraceae	g__Gemmobacter	s__Gemmobacter lanyuensis	non-CPR	77.1422	0.922	10236	35031	307.867	2832798	0.65	2832	119	113762	2.2773
B18_bin.17.fasta	0	0	1.39247	d__Bacteria	p__Patescibacteria	c__Gracilibacteria	o__Peribacterales	f__Peribacteraceae	g__CAINWJ01	s__	CPR	60.6785	0.887	7732	19363	309.887	1392465	0.6	1331	102	53404	3.01309
B18_bin.18.fasta	1.20616	3	2.48722	d__Bacteria	p__Pseudomonadota	c__Alphaproteobacteria	o__Sphingomonadales	f__Sphingomonadaceae	g__Sphingorhabdus_B	s__Sphingorhabdus_B sp023262005	non-CPR	40.2515	0.929	1909	4197	259.078	2487222	0.58	2980	677	38685	2.34989
B18_bin.19.fasta	0.780296	2	2.56313	d__Bacteria	p__Bacteroidota	c__Bacteroidia	o__Flavobacteriales	f__Flavobacteriaceae	g__Flavobacterium	s__	non-CPR	79.1002	0.896	3408	8921	304.629	2563130	0.33	2517	370	46643	2.92124
B18_bin.2.fasta	1.43842	1	0.695209	d__Bacteria	p__Patescibacteria	c__Paceibacteria	o__UBA9983	f__UBA9983	g__SURF-57	s__	CPR	81.5111	0.904	9122	25247	291.522	695209	0.42	720	44	63205	3.09379
B18_bin.20.fasta	0.855327	1	1.16914	d__Bacteria	p__Patescibacteria	c__ABY1	o__UBA9570	f__UBA9570	g__UBA9570	s__	CPR	84.4565	0.953	7735	29722	304.504	1169143	0.48	1226	60	77178	2.94842
B18_bin.21.fasta	0.363299	1	2.75255	d__Bacteria	p__Bdellovibrionota	c__UBA2361	o__UBA2361	f__JAIBBU01	g__	s__	non-CPR	40.0169	0.917	1260	2715	254.538	2752554	0.53	3316	1182	9953	2.24182
B18_bin.22.fasta	0	0	1.11237	d__Bacteria	p__Dependentiae	c__Babeliae	o__Babeliales	f__JABDEC01	g__CANKVQ01	s__	non-CPR	81.4236	0.886	34668	193756	314.506	1112368	0.48	1047	18	272758	2.69336
B18_bin.23.fasta	0.431438	1	2.31783	d__Bacteria	p__Pseudomonadota	c__Gammaproteobacteria	o__Pseudomonadales	f__Moraxellaceae	g__Acinetobacter	s__Acinetobacter junii	non-CPR	68.1849	0.881	2074	4166	252.629	2317830	0.39	2698	630	17358	1.55635
B18_bin.25.fasta	1.17235	1	0.852987	d__Bacteria	p__Patescibacteria	c__Andersenbacteria	o__UBA10190	f__UBA10190	g__HO2-45-11b	s__	CPR	79.3064	0.927	7113	28365	286.984	852987	0.46	922	50	80937	3.04114
B18_bin.27.fasta	0.389037	1	2.57045	d__Bacteria	p__Pseudomonadota	c__Gammaproteobacteria	o__Enterobacterales	f__Enterobacteriaceae	g__Rosenbergiella	s__Rosenbergiella epipactidis	non-CPR	77.1191	0.893	3138	12830	280.987	2570448	0.48	2729	337	58828	1.37142
B18_bin.28.fasta	1.38605	3	2.16442	d__Bacteria	p__Methylomirabilota	c__Methylomirabilia	o__Methylomirabilales	f__JACPAU01	g__JACPAU01	s__	non-CPR	48.5524	0.893	1987	4313	243.415	2164422	0.7	2651	576	23804	1.8501
B18_bin.29.fasta	1.42606	4	2.80493	d__Bacteria	p__UBA10199	c__UBA10199	o__UBA10199	f__	g__	s__	non-CPR	64.2202	0.925	5137	15149	303.345	2804930	0.49	2859	264	58220	2.17153
B18_bin.3.fasta	0	0	1.9655	d__Bacteria	p__Pseudomonadota	c__Alphaproteobacteria	o__Sphingomonadales	f__Sphingomonadaceae	g__Erythrobacter	s__	non-CPR	72.2346	0.922	4799	12566	301.695	1965502	0.65	2005	204	84521	2.61992
B18_bin.30.fasta	0	0	1.18291	d__Bacteria	p__Patescibacteria	c__ABY1	o__Magasanikbacterales	f__GWA2-37-8	g__	s__	CPR	72.1807	0.881	18361	64780	293.302	1182908	0.46	1187	32	138686	2.95104
B18_bin.31.fasta	0	0	0.905614	d__Bacteria	p__Patescibacteria	c__Paceibacteria	o__UBA9973	f__JAQTLZ01	g__	s__	CPR	92.0574	0.853	11718	31240	261.161	905614	0.44	987	42	80298	3.3421
B18_bin.32.fasta	0.522181	1	1.91504	d__Bacteria	p__CSP1-3	c__CSP1-3	o__CSP1-3	f__13-1-40CM-64-14	g__	s__	non-CPR	43.601	0.889	2388	5272	261.578	1915043	0.63	2175	418	36218	2.15334
B18_bin.33.fasta	0	0	0.808087	d__Bacteria	p__Patescibacteria	c__Microgenomatia	o__UBA1406	f__	g__	s__	CPR	61.6921	0.929	8435	22604	297.559	808087	0.43	844	51	92875	2.9154
B18_bin.35.fasta	1.04562	1	0.956371	d__Bacteria	p__Patescibacteria	c__Paceibacteria	o__Moranbacterales	f__UBA1568	g__SSEF01	s__	CPR	72.0173	0.888	16571	59523	289.412	956371	0.54	979	30	131074	3.04664
B18_bin.36.fasta	0	0	2.78904	d__Bacteria	p__Pseudomonadota	c__Alphaproteobacteria	o__Rhodobacterales	f__Rhodobacteraceae	g__Tabrizicola	s__Tabrizicola sp013824055	non-CPR	67.2478	0.914	2200	4961	263.902	2789041	0.67	3228	662	20302	2.34512
B18_bin.37.fasta	2.05182	5	2.43686	d__Bacteria	p__UBA10199	c__UBA10199	o__	f__	g__	s__	non-CPR	89.7135	0.923	9262	27984	315.709	2436863	0.52	2380	123	170183	2.03183
B18_bin.38.fasta	0.68873	2	2.90389	d__Bacteria	p__Pseudomonadota	c__Alphaproteobacteria	o__Caulobacterales	f__Caulobacteraceae	g__Caulobacter	s__Caulobacter sp030645575	non-CPR	57.2985	0.899	2687	6714	255.311	2903894	0.69	3416	549	29617	2.26824
B18_bin.4.fasta	0	0	0.941552	d__Bacteria	p__Patescibacteria	c__Gracilibacteria	o__Peribacterales	f__Peribacteraceae	g__	s__	CPR	66.8788	0.875	5506	17685	286.549	941552	0.58	960	79	78833	2.96023
B18_bin.40.fasta	1.54051	3	1.94741	d__Bacteria	p__Pseudomonadota	c__Gammaproteobacteria	o__Burkholderiales	f__Burkholderiaceae	g__Serpentinimonas	s__Serpentinimonas maccroryi	non-CPR	67.126	0.925	2428	5781	284.129	1947405	0.67	2117	412	34663	0.29412
B18_bin.41.fasta	0	0	1.84743	d__Bacteria	p__Methylomirabilota	c__Methylomirabilia	o__Methylomirabilales	f__JACPAU01	g__JACPAU01	s__	non-CPR	50.2696	0.896	1734	3015	233.93	1847433	0.71	2365	632	13140	1.87313
B18_bin.42.fasta	2.18333	15	6.87023	d__Bacteria	p__Myxococcota	c__Polyangia	o__Polyangiales	f__Polyangiaceae	g__Labilithrix	s__	non-CPR	58.265	0.88	4188	10470	301.943	6870233	0.67	6689	836	50100	2.05038
B18_bin.43.fasta	1.45119	4	2.75636	d__Bacteria	p__Campylobacterota	c__Campylobacteria	o__Campylobacterales	f__Arcobacteraceae	g__Aliarcobacter	s__	non-CPR	60.7238	0.934	3420	11417	259.175	2756356	0.27	3318	349	41803	2.27593
B18_bin.44.fasta	1.08889	2	1.83673	d__Bacteria	p__Patescibacteria	c__Microgenomatia	o__2-02-FULL-39-11	f__2-02-FULL-39-11	g__	s__	CPR	72.9017	0.926	41020	167298	315.673	1836733	0.48	1801	22	319660	2.79185
B18_bin.45.fasta	0	0	1.81516	d__Bacteria	p__Pseudomonadota	c__Gammaproteobacteria	o__Pseudomonadales	f__Moraxellaceae	g__Perlucidibaca	s__Perlucidibaca piscinae	non-CPR	68.2632	0.932	4242	10625	290.082	1815161	0.66	1948	213	43691	1.33599
B18_bin.46.fasta	0.908922	1	1.10021	d__Bacteria	p__Patescibacteria	c__Andersenbacteria	o__UBA10190	f__UBA10190	g__	s__	CPR	67.9759	0.89	17035	39979	282.037	1100205	0.53	1161	36	100944	2.83115
B18_bin.48.fasta	0.277173	1	3.60786	d__Bacteria	p__Bdellovibrionota	c__Bdellovibrionia	o__Bdellovibrionales	f__Bdellovibrionaceae	g__Pseudobdellovibrio	s__	non-CPR	96.313	0.923	142218	266684	311.94	3607860	0.41	3568	18	632076	2.39686
B18_bin.49.fasta	2.52879	10	3.95445	d__Bacteria	p__Pseudomonadota	c__Gammaproteobacteria	o__Xanthomonadales	f__Xanthomonadaceae	g__GCA-002840015	s__	non-CPR	93.309	0.879	38708	134291	341.649	3954455	0.66	3398	53	311497	1.37434
B18_bin.5.fasta	3.51548	14	3.98239	d__Bacteria	p__Pseudomonadota	c__Gammaproteobacteria	o__Burkholderiales	f__Burkholderiaceae	g__Rhodoferax_C	s__	non-CPR	95.4182	0.92	11808	73531	309.652	3982387	0.6	3950	123	207763	0.230115
B18_bin.52.fasta	1.55283	2	1.28798	d__Bacteria	p__Patescibacteria	c__ABY1	o__SG8-24	f__2-12-FULL-60-25	g__JAGOQX01	s__	CPR	32.0979	0.907	4103	26046	285.482	1287975	0.5	1368	130	75040	2.91014
B18_bin.54.fasta	0.920375	2	2.17303	d__Bacteria	p__Pseudomonadota	c__Gammaproteobacteria	o__Burkholderiales	f__SG8-41	g__SG8-41	s__	non-CPR	39.5112	0.919	2597	5400	262.497	2173027	0.66	2541	475	18792	0.918171
B18_bin.55.fasta	0.564755	1	1.77068	d__Bacteria	p__Bacteroidota	c__Bacteroidia	o__Cytophagales	f__Spirosomataceae	g__Aquirufa	s__Aquirufa sp938008575	non-CPR	69.646	0.944	2812	8751	304.608	1770680	0.42	1833	296	47925	2.79219
B18_bin.56.fasta	0	0	3.31938	d__Bacteria	p__Pseudomonadota	c__Alphaproteobacteria	o__Rhodobacterales	f__Rhodobacteraceae	g__Gemmobacter_B	s__Gemmobacter_B amnigenus	non-CPR	69.1559	0.913	2348	5519	265.38	3319382	0.67	3814	732	28403	2.2818
B18_bin.57.fasta	3.80662	11	2.8897	d__Bacteria	p__Bacteroidota	c__Bacteroidia	o__Bacteroidales	f__Bacteroidaceae	g__Phocaeicola	s__Phocaeicola sp900546645	non-CPR	77.8942	0.891	1898	4350	275.963	2889700	0.44	3117	795	36624	2.94771
B18_bin.6.fasta	0.896617	3	3.34591	d__Bacteria	p__Pseudomonadota	c__Gammaproteobacteria	o__Enterobacterales	f__Alteromonadaceae	g__Pararheinheimera	s__Pararheinheimera mesophila	non-CPR	88.5216	0.907	3128	9126	297.713	3345912	0.48	3404	496	37094	1.24445
B18_bin.7.fasta	0.291653	1	3.42873	d__Bacteria	p__Pseudomonadota	c__Gammaproteobacteria	o__Burkholderiales	f__Burkholderiaceae	g__Aquabacterium	s__Aquabacterium olei	non-CPR	25.4624	0.929	3322	7494	295.229	3428734	0.68	3601	562	35873	0.411466
B18_bin.8.fasta	1.38742	5	3.60382	d__Bacteria	p__Pseudomonadota	c__Alphaproteobacteria	o__Caulobacterales	f__Parvularculaceae	g__CV81	s__	non-CPR	92.187	0.905	5282	15273	295.246	3603817	0.62	3688	337	48687	2.17453
B18_bin.9.fasta	2.25367	2	0.887441	d__Bacteria	p__Patescibacteria	c__ABY1	o__Magasanikbacterales	f__UBA922	g__UBA922	s__	CPR	70.3302	0.87	10511	28205	310.406	887441	0.39	830	44	78108	3.04894
B20_bin.1.fasta	0	0	1.67624	d__Bacteria	p__Methylomirabilota	c__Methylomirabilia	o__Methylomirabilales	f__JACPAU01	g__JACPAU01	s__	non-CPR	66.8201	0.903	1231	2456	228.683	1676239	0.71	2213	766	11620	1.86822
B20_bin.10.fasta	0	0	1.90149	d__Bacteria	p__Pseudomonadota	c__Gammaproteobacteria	o__Burkholderiales	f__Methylophilaceae	g__Methylotenera	s__Methylotenera oryzisoli	non-CPR	66.173	0.901	3237	7517	280.903	1901493	0.45	2035	302	25505	0.993247
B20_bin.13.fasta	0	0	2.5518	d__Bacteria	p__Pseudomonadota	c__Gammaproteobacteria	o__Burkholderiales	f__Burkholderiaceae	g__Limnobacter	s__Limnobacter sp002954425	non-CPR	48.4902	0.936	1165	2140	228.767	2551797	0.53	3488	1302	11978	0.675609
B20_bin.14.fasta	0	0	2.17498	d__Bacteria	p__Pseudomonadota	c__Gammaproteobacteria	o__Pseudomonadales	f__Moraxellaceae	g__Acinetobacter	s__Acinetobacter junii	non-CPR	46.4018	0.875	1232	2107	218.507	2174982	0.39	2908	1081	15324	1.55612
B20_bin.15.fasta	0.941095	2	2.12518	d__Bacteria	p__Pseudomonadota	c__Gammaproteobacteria	o__Pseudomonadales	f__UBA3067	g__	s__	non-CPR	69.8451	0.9	2131	4679	271.303	2125184	0.5	2353	540	16625	1.29493
B20_bin.3.fasta	0.448222	1	2.23104	d__Bacteria	p__Campylobacterota	c__Campylobacteria	o__Campylobacterales	f__Sulfurimonadaceae	g__Sulfuricurvum	s__	non-CPR	98.8689	0.946	51013	152611	314.896	2231037	0.43	2240	44	373868	2.24691
B20_bin.4.fasta	0.325372	1	3.0734	d__Bacteria	p__Pseudomonadota	c__Gammaproteobacteria	o__Enterobacterales	f__Alteromonadaceae	g__Pararheinheimera	s__	non-CPR	45.7113	0.896	2999	5789	291.205	3073402	0.5	3156	595	22157	1.28087
B20_bin.6.fasta	0	0	2.22204	d__Bacteria	p__Pseudomonadota	c__Gammaproteobacteria	o__Burkholderiales	f__SG8-41	g__SG8-41	s__	non-CPR	54.9427	0.873	2045	4125	261.085	2222036	0.65	2479	599	13836	0.915713
B20_bin.9.fasta	0	0	2.08123	d__Bacteria	p__Pseudomonadota	c__Gammaproteobacteria	o__Pseudomonadales	f__Moraxellaceae	g__Perlucidibaca	s__Perlucidibaca piscinae	non-CPR	54.0036	0.933	3430	8857	288.091	2081230	0.66	2251	305	38292	1.33888
B21_bin.1.fasta	1.26595	2	1.57985	d__Bacteria	p__Desulfobacterota	c__Syntrophia	o__Syntrophales	f__UBA5619	g__JAHJXP01	s__JAHJXP01 sp018819165	non-CPR	53.3874	0.895	2117	4026	266.491	1579847	0.59	1773	422	18144	1.89248
B21_bin.10.fasta	2.96266	7	2.36274	d__Bacteria	p__Desulfobacterota	c__UBA8473	o__UBA8473	f__UBA8473	g__UBA8473	s__	non-CPR	63.549	0.886	3757	9727	276.035	2362739	0.43	2535	326	36187	1.69191
B21_bin.11.fasta	0	0	1.82716	d__Bacteria	p__Pseudomonadota	c__Gammaproteobacteria	o__Burkholderiales	f__Methylophilaceae	g__Methylotenera	s__Methylotenera sp020622105	non-CPR	34.5852	0.903	1232	2346	236.564	1827157	0.46	2329	839	10854	0.992638
B21_bin.12.fasta	1.02511	1	0.975502	d__Bacteria	p__Chloroflexota	c__Dehalococcoidia	o__Dehalococcoidales	f__UBA2162	g__JAUSGV01	s__	non-CPR	59.7507	0.875	2469	4692	243.626	975502	0.53	1171	234	14006	2.7586
B21_bin.13.fasta	0	0	3.92829	d__Bacteria	p__Bacteroidota	c__Bacteroidia	o__Cytophagales	f__Cyclobacteriaceae	g__Algoriphagus	s__	non-CPR	51.4671	0.887	3917	9867	304.637	3928289	0.42	3820	495	54853	2.65112
B21_bin.14.fasta	0	0	0.904186	d__Bacteria	p__Omnitrophota	c__Koll11	o__Gygaellales	f__Profunditerraquicolaceae	g__	s__	non-CPR	53.3239	0.956	2152	4148	265.376	904186	0.44	1090	240	16876	2.38355
B21_bin.15.fasta	0	0	1.88947	d__Bacteria	p__Bacteroidota	c__UBA10030	o__UBA10030	f__	g__	s__	non-CPR	58.7377	0.901	2354	4419	282.936	1889472	0.54	2010	468	17949	2.22759
B21_bin.16.fasta	1.50448	4	2.65872	d__Bacteria	p__Acidobacteriota	c__Vicinamibacteria	o__Vicinamibacterales	f__	g__	s__	non-CPR	41.2026	0.9	3396	7003	290.645	2658723	0.67	2749	445	26217	2.02614
B21_bin.17.fasta	1.33497	3	2.24725	d__Bacteria	p__Chloroflexota	c__Dehalococcoidia	o__JAUYDP01	f__JAUYDP01	g__	s__	non-CPR	49.8738	0.892	1907	3449	259.785	2247246	0.64	2577	707	10595	2.3007
B21_bin.19.fasta	0.542921	2	3.68378	d__Bacteria	p__Methylomirabilota	c__Methylomirabilia	o__Methylomirabilales	f__2-02-FULL-66-22	g__2-02-FULL-66-22	s__	non-CPR	63.605	0.876	3320	7763	272.188	3683779	0.66	3958	576	40408	1.94704
B21_bin.2.fasta	1.46446	2	1.36569	d__Bacteria	p__Planctomycetota	c__Brocadiia	o__Brocadiales	f__Bathyanammoxibiaceae	g__2-12-FULL-52-36	s__	non-CPR	59.2732	0.896	2013	3859	256.851	1365690	0.52	1591	393	18059	2.34398
B21_bin.21.fasta	2.74173	6	2.1884	d__Bacteria	p__Chloroflexota	c__Dehalococcoidia	o__JACQTR01	f__	g__	s__	non-CPR	90.4737	0.872	6742	24248	284.009	2188399	0.59	2245	147	98984	2.29912
B21_bin.22.fasta	0.507962	1	1.96865	d__Bacteria	p__Chloroflexota	c__Dehalococcoidia	o__Bin125	f__Bin125	g__	s__	non-CPR	91.8569	0.901	2955	7477	265.844	1968653	0.69	2229	342	28734	2.55933
B21_bin.23.fasta	0.924387	1	1.0818	d__Bacteria	p__Patescibacteria	c__Microgenomatia	o__Levybacterales	f__UBA12049	g__	s__	CPR	69.0733	0.9	5884	31375	287.778	1081798	0.34	1131	69	133670	2.80625
B21_bin.24.fasta	0.252112	1	3.96649	d__Bacteria	p__Bacteroidota	c__Bacteroidia	o__Cytophagales	f__Cyclobacteriaceae	g__Algoriphagus	s__	non-CPR	50.7582	0.909	3792	10147	317.999	3966493	0.45	3786	519	29871	2.63258
B21_bin.26.fasta	1.2705	2	1.57419	d__Bacteria	p__UBA10199	c__UBA10199	o__2-02-FULL-44-16	f__	g__	s__	non-CPR	70.2708	0.904	2998	6188	301.319	1574186	0.52	1578	301	21167	2.1281
B21_bin.28.fasta	0	0	1.72536	d__Bacteria	p__Planctomycetota	c__Brocadiia	o__Brocadiales	f__Bathyanammoxibiaceae	g__2-02-FULL-50-16-A	s__2-02-FULL-50-16-A sp001828605	non-CPR	74.8115	0.864	2987	6066	272.069	1725359	0.5	1831	334	25229	2.27054
B21_bin.3.fasta	0	0	1.43097	d__Bacteria	p__Actinomycetota	c__Humimicrobiia	o__Hakubellales	f__Hakubellaceae	g__Hakubella	s__	non-CPR	79.5309	0.895	1402	3731	252.812	1430973	0.5	1693	489	13533	2.13518
B21_bin.31.fasta	0.594727	1	1.68144	d__Bacteria	p__Chloroflexota	c__Dehalococcoidia	o__SHYD01	f__	g__	s__	non-CPR	60.7129	0.899	2261	4128	254.194	1681443	0.56	1987	435	19580	2.27208
B21_bin.32.fasta	0	0	2.61426	d__Bacteria	p__Pseudomonadota	c__Gammaproteobacteria	o__Pseudomonadales	f__Moraxellaceae	g__Acinetobacter	s__Acinetobacter junii	non-CPR	70.2071	0.877	2583	5300	261.735	2614257	0.39	2924	570	27685	1.55679
B21_bin.33.fasta	0	0	0.530143	d__Bacteria	p__Patescibacteria	c__Paceibacteria	o__UBA9983	f__UBA9983	g__	s__	CPR	72.8766	0.893	5064	12734	271.775	530143	0.42	582	56	30166	3.06192
B21_bin.37.fasta	0.367917	1	2.71801	d__Bacteria	p__Pseudomonadota	c__Gammaproteobacteria	o__Pseudomonadales	f__Pseudohongiellaceae	g__UBA5078	s__UBA5078 sp001802565	non-CPR	67.5393	0.912	2985	7737	305.933	2718008	0.58	2705	453	31372	1.33081
B21_bin.38.fasta	0	0	2.89448	d__Bacteria	p__Pseudomonadota	c__Alphaproteobacteria	o__Rhizobiales	f__Beijerinckiaceae	g__Methylocystis	s__Methylocystis silviterrae	non-CPR	59.5728	0.872	1386	2855	223.04	2894482	0.63	3784	1149	13398	2.27771
B21_bin.39.fasta	0.95655	3	3.13627	d__Bacteria	p__Pseudomonadota	c__Gammaproteobacteria	o__Burkholderiales	f__Rhodocyclaceae	g__Aromatoleum	s__Aromatoleum tolulyticum	non-CPR	62.2904	0.916	1981	3897	268.879	3136272	0.67	3567	888	18137	0.791228
B21_bin.4.fasta	0.507067	1	1.97213	d__Bacteria	p__Pseudomonadota	c__Alphaproteobacteria	o__Sphingomonadales	f__Sphingomonadaceae	g__Novosphingobium	s__	non-CPR	50.9579	0.912	2376	4850	263.161	1972126	0.65	2282	466	43678	2.5093
B21_bin.40.fasta	0	0	2.71995	d__Bacteria	p__Bdellovibrionota	c__Bacteriovoracia	o__Bacteriovoracales	f__Bacteriovoracaceae	g__Bacteriovorax	s__	non-CPR	77.7767	0.93	3602	9785	289.612	2719950	0.36	2918	376	43222	2.41519
B21_bin.41.fasta	0.342513	1	2.9196	d__Bacteria	p__Desulfobacterota_B	c__Binatia	o__UBA9968	f__UBA9968	g__2-12-FULL-57-22	s__	non-CPR	63.3646	0.893	3372	8302	292.47	2919600	0.59	2978	437	41547	1.83728
B21_bin.43.fasta	3.60253	4	1.11033	d__Bacteria	p__Patescibacteria	c__Paceibacteria	o__	f__	g__	s__	CPR	82.5169	0.797	4695	13146	258.143	1110331	0.34	1145	116	40334	3.09864
B21_bin.44.fasta	0.73626	1	1.35822	d__Bacteria	p__Planctomycetota	c__Brocadiia	o__Brocadiales	f__Brocadiaceae	g__XYD2-FULL-41-16	s__XYD2-FULL-41-16 sp001828645	non-CPR	48.4763	0.865	2145	4392	259.857	1358216	0.41	1510	354	17384	2.33713
B21_bin.46.fasta	0.831393	1	1.2028	d__Bacteria	p__Patescibacteria	c__Microgenomatia	o__Daviesbacterales	f__UBA10151	g__	s__	CPR	35.9519	0.872	5054	23112	269.63	1202801	0.41	1299	97	86494	2.66457
B21_bin.48.fasta	0	0	1.86385	d__Bacteria	p__Methylomirabilota	c__Methylomirabilia	o__	f__	g__	s__	non-CPR	61.2101	0.929	2026	4367	261.585	1863853	0.65	2210	486	27143	1.7576
B21_bin.49.fasta	0	0	2.64755	d__Bacteria	p__Pseudomonadota	c__Gammaproteobacteria	o__Burkholderiales	f__Burkholderiaceae	g__Hydrogenophaga	s__	non-CPR	50.7159	0.927	1400	3176	247.99	2647546	0.67	3304	993	17144	0.244917
B21_bin.5.fasta	0.341229	1	2.93059	d__Bacteria	p__Pseudomonadota	c__Gammaproteobacteria	o__Burkholderiales	f__Burkholderiaceae	g__CAMLOF01	s__CAMLOF01 sp946481585	non-CPR	49.5287	0.934	2401	5463	284.448	2930586	0.64	3213	639	31139	0.212712
B21_bin.50.fasta	1.85731	4	2.15365	d__Bacteria	p__Firestonebacteria	c__	o__	f__	g__	s__	non-CPR	50.7988	0.94	1469	3959	240.342	2153654	0.31	2821	699	22157	1.91878
B21_bin.52.fasta	0	0	1.72153	d__Bacteria	p__Pseudomonadota	c__Gammaproteobacteria	o__Pseudomonadales	f__Moraxellaceae	g__Perlucidibaca	s__Perlucidibaca piscinae	non-CPR	71.1872	0.933	4790	11077	295.227	1721534	0.66	1818	189	32501	1.34156
B21_bin.53.fasta	0	0	2.50654	d__Bacteria	p__Pseudomonadota	c__Gammaproteobacteria	o__Burkholderiales	f__Chromobacteriaceae	g__Vogesella	s__Vogesella indigofera_A	non-CPR	35.4212	0.886	1564	2834	236.204	2506544	0.65	3140	955	10803	0.97019
B21_bin.7.fasta	1.09375	3	2.74287	d__Bacteria	p__Actinomycetota	c__Thermoleophilia	o__Gaiellales	f__Gaiellaceae	g__PALSA-612	s__	non-CPR	60.1921	0.918	2912	6226	255.382	2742867	0.72	3297	521	36168	2.39021
B21_bin.8.fasta	0	0	0.792625	d__Bacteria	p__Patescibacteria	c__CPR2	o__UBA1875	f__GCA-2785325	g__	s__	CPR	63.8533	0.819	4222	13386	256.126	792625	0.41	846	87	42086	2.41134
B21_bin.9.fasta	0	0	4.9622	d__Bacteria	p__Pseudomonadota	c__Gammaproteobacteria	o__Burkholderiales	f__Rhodocyclaceae	g__Aromatoleum	s__Aromatoleum toluclasticum	non-CPR	60.4247	0.914	2259	6157	283.336	4962201	0.67	5344	1042	45619	0.802266
B22_bin.1.fasta	1.08735	3	2.75901	d__Bacteria	p__Acidobacteriota	c__UBA6911	o__RPQK01	f__RPQK01	g__	s__	non-CPR	63.7935	0.911	3159	7031	297.514	2759006	0.58	2826	473	26813	1.98185
B22_bin.10.fasta	0	0	1.54438	d__Bacteria	p__Pseudomonadota	c__Gammaproteobacteria	o__Burkholderiales	f__Methylophilaceae	g__Methylotenera	s__Methylotenera mobilis_B	non-CPR	54.8597	0.903	3230	7575	282.379	1544382	0.43	1648	250	30800	1.03843
B22_bin.11.fasta	0.303226	1	3.29787	d__Bacteria	p__Pseudomonadota	c__Gammaproteobacteria	o__Enterobacterales	f__Alteromonadaceae	g__Pararheinheimera	s__	non-CPR	45.7088	0.896	2374	5465	287.625	3297867	0.5	3429	731	33407	1.28032
B22_bin.12.fasta	0.575827	1	1.73663	d__Bacteria	p__Nitrospirota	c__Nitrospiria	o__	f__	g__	s__	non-CPR	63.0384	0.937	2018	5210	254.313	1736633	0.66	2139	447	20034	2.03553
B22_bin.13.fasta	1.03075	3	2.91051	d__Bacteria	p__Pseudomonadota	c__Gammaproteobacteria	o__Burkholderiales	f__Chromobacteriaceae	g__Pseudogulbenkiania	s__	non-CPR	73.5672	0.894	7619	19700	304.174	2910507	0.64	2854	186	125905	0.906342
B22_bin.14.fasta	0	0	3.14694	d__Bacteria	p__Pseudomonadota	c__Gammaproteobacteria	o__Burkholderiales	f__Rhodocyclaceae	g__Aromatoleum	s__	non-CPR	54.3998	0.906	3681	9323	297.858	3146940	0.67	3196	441	46055	0.804575
B22_bin.15.fasta	0.790452	2	2.5302	d__Bacteria	p__Nitrospirota	c__Nitrospiria	o__JACQBZ01	f__JACQBZ01	g__JACQFA01	s__	non-CPR	78.3816	0.907	3994	11303	274.295	2530198	0.57	2796	318	33094	1.85565
B22_bin.16.fasta	0	0	2.44122	d__Bacteria	p__Pseudomonadota	c__Gammaproteobacteria	o__Pseudomonadales	f__Moraxellaceae	g__Acinetobacter	s__Acinetobacter junii	non-CPR	74.7596	0.882	2530	5612	262.783	2441217	0.39	2735	514	22432	1.55562
B22_bin.17.fasta	5.46036	17	3.11335	d__Bacteria	p__Bacteroidota	c__Bacteroidia	o__Flavobacteriales	f__Flavobacteriaceae	g__Flavobacterium	s__	non-CPR	65.7745	0.898	2869	6151	300.523	3113349	0.33	3106	577	38223	2.93259
B22_bin.18.fasta	0	0	4.47178	d__Bacteria	p__Pseudomonadota	c__Gammaproteobacteria	o__Burkholderiales	f__Burkholderiaceae	g__Pseudoduganella	s__Pseudoduganella sp021323265	non-CPR	72.907	0.941	3213	7481	304.397	4471785	0.66	4617	729	22724	0.730596
B22_bin.3.fasta	0.335491	1	2.98071	d__Bacteria	p__Pseudomonadota	c__Gammaproteobacteria	o__Pseudomonadales	f__Cellvibrionaceae	g__Cellvibrio	s__Cellvibrio sp000263355	non-CPR	70.5201	0.899	3754	7589	300.661	2980709	0.49	2976	443	32013	1.30858
B22_bin.4.fasta	0.273521	1	3.65603	d__Bacteria	p__Pseudomonadota	c__Alphaproteobacteria	o__Rhodobacterales	f__Rhodobacteraceae	g__Tabrizicola_A	s__	non-CPR	94.4798	0.918	20389	57679	313.941	3656033	0.65	3569	91	172786	2.30017
B22_bin.5.fasta	2.0984	9	4.28898	d__Bacteria	p__Pseudomonadota	c__Alphaproteobacteria	o__Caulobacterales	f__Caulobacteraceae	g__Caulobacter	s__	non-CPR	84.5519	0.898	6794	17939	301.212	4288978	0.67	4268	312	118286	2.29254
B22_bin.6.fasta	1.06499	3	2.81693	d__Bacteria	p__Nitrospirota	c__Nitrospiria	o__Nitrospirales	f__Nitrospiraceae	g__VGXG01	s__	non-CPR	71.8449	0.871	3235	7075	264.061	2816932	0.61	3104	474	30641	1.99931
B22_bin.9.fasta	0	0	3.37034	d__Bacteria	p__Pseudomonadota	c__Alphaproteobacteria	o__Rhizobiales	f__Rhizobiaceae	g__Agrobacterium	s__Agrobacterium tumefaciens	non-CPR	57.2036	0.889	2404	4866	266.589	3370337	0.6	3750	807	22995	2.22524
B24_bin.1.fasta	0.809059	3	3.70801	d__Bacteria	p__Elusimicrobiota	c__Elusimicrobia	o__UBA1565	f__UBA9628	g__	s__	non-CPR	84.0187	0.941	4486	12803	336.588	3708010	0.67	3467	411	51278	2.69909
B24_bin.10.fasta	1.12429	1	0.889453	d__Bacteria	p__Patescibacteria	c__Doudnabacteria	o__UBA920	f__2-01-FULL-46-14	g__	s__	CPR	67.2911	0.895	4954	13873	256.189	889453	0.53	1040	91	44550	2.53067
B24_bin.100.fasta	0	0	2.86864	d__Bacteria	p__UBA10199	c__UBA10199	o__UBA10199	f__SBBF01	g__	s__	non-CPR	75.4238	0.923	20346	86598	360.508	2868636	0.55	2455	71	251665	2.10028
B24_bin.101.fasta	1.41234	10	7.08044	d__Bacteria	p__Acidobacteriota	c__Terriglobia	o__JAJPHL01	f__JAJPHL01	g__	s__	non-CPR	40.6395	0.922	3099	6746	308.678	7080440	0.62	7066	1247	33631	2.14316
B24_bin.102.fasta	0.158943	1	6.29155	d__Bacteria	p__Planctomycetota	c__MHYJ01	o__MHYJ01	f__JACPRB01	g__JACQFK01	s__	non-CPR	44.1707	0.94	5388	12925	332.575	6291545	0.67	5938	606	53933	2.52131
B24_bin.12.fasta	0	0	2.43941	d__Bacteria	p__UBA10199	c__UBA10199	o__UBA10199	f__	g__	s__	non-CPR	81.3663	0.922	3170	8967	329.203	2439408	0.5	2283	359	39408	2.07813
B24_bin.14.fasta	0	0	1.96121	d__Bacteria	p__Omnitrophota	c__Koll11	o__Aquiviventales	f__Aquiviventaceae	g__JAGVGS01	s__	non-CPR	78.1139	0.951	8857	28045	328.977	1961214	0.65	1896	103	92789	2.45519
B24_bin.15.fasta	1.09373	2	1.8286	d__Bacteria	p__UBA10199	c__UBA10199	o__UBA10199	f__JADGCS01	g__	s__	non-CPR	84.5029	0.919	11784	31319	309.51	1828600	0.45	1816	84	88993	2.13228
B24_bin.16.fasta	1.22182	4	3.2738	d__Bacteria	p__Pseudomonadota	c__Gammaproteobacteria	o__UBA4486	f__UBA4486	g__2-02-FULL-56-15	s__	non-CPR	79.1824	0.915	4322	11347	312.056	3273798	0.59	3204	375	38924	1.30012
B24_bin.17.fasta	0.510191	1	1.96005	d__Bacteria	p__Chloroflexota	c__Dehalococcoidia	o__UBA1151	f__SHXW01	g__SHXW01	s__	non-CPR	68.3301	0.831	3002	6921	275.608	1960052	0.66	1974	347	40453	2.73709
B24_bin.18.fasta	1.3206	7	5.30061	d__Bacteria	p__Hydrogenedentota	c__Hydrogenedentia	o__Hydrogenedentiales	f__	g__	s__	non-CPR	95.9942	0.898	27367	88800	344.782	5300609	0.6	4612	97	219955	2.00411
B24_bin.19.fasta	1.12082	2	1.78441	d__Bacteria	p__UBA10199	c__UBA10199	o__2-02-FULL-44-16	f__2-02-FULL-44-16	g__	s__	non-CPR	85.0298	0.948	16551	107040	329.158	1784405	0.48	1721	56	326407	2.09505
B24_bin.2.fasta	0	0	1.7265	d__Bacteria	p__Methylomirabilota	c__Methylomirabilia	o__Methylomirabilales	f__JACPAU01	g__JACPAU01	s__	non-CPR	71.0358	0.901	1813	3401	238.461	1726505	0.71	2179	550	17144	1.87787
B24_bin.20.fasta	0	0	1.28621	d__Bacteria	p__Omnitrophota	c__Omnitrophia	o__Omnitrophales	f__Danuiimicrobiaceae	g__	s__	non-CPR	71.2945	0.94	3165	7743	277.525	1286209	0.46	1456	204	36957	2.26238
B24_bin.21.fasta	0.413272	2	4.83943	d__Bacteria	p__Acidobacteriota	c__Vicinamibacteria	o__Vicinamibacterales	f__2-12-FULL-66-21	g__	s__	non-CPR	47.1712	0.911	6183	14203	337.889	4839429	0.66	4356	422	41223	1.97427
B24_bin.22.fasta	0	0	3.13218	d__Bacteria	p__Pseudomonadota	c__Alphaproteobacteria	o__Acetobacterales	f__Acetobacteraceae	g__DAIDJM01	s__	non-CPR	93.9276	0.91	5434	19707	302.821	3132177	0.69	3143	242	127744	1.97533
B24_bin.23.fasta	0.163676	1	6.10964	d__Bacteria	p__Methylomirabilota	c__Methylomirabilia	o__Rokubacteriales	f__CSP1-6	g__AR8	s__	non-CPR	32.414	0.929	1836	4988	257.484	6109640	0.71	7371	1600	33612	2.17074
B24_bin.24.fasta	0.475801	2	4.20344	d__Bacteria	p__Verrucomicrobiota	c__Verrucomicrobiae	o__Limisphaerales	f__SXTU01	g__SXTU01	s__	non-CPR	58.8304	0.902	3818	8334	328.473	4203436	0.66	3854	597	34381	2.35745
B24_bin.25.fasta	1.25884	10	7.94381	d__Bacteria	p__Myxococcota	c__Polyangia	o__Polyangiales	f__Polyangiaceae	g__PMG-095	s__	non-CPR	56.4844	0.916	3839	9094	318.626	7943810	0.69	7626	1078	43806	2.17471
B24_bin.26.fasta	0.60728	1	1.64669	d__Bacteria	p__UBA10199	c__UBA10199	o__SPLOWO2-01-44-7	f__SPLOWO2-01-44-7	g__	s__	non-CPR	53.6254	0.933	2349	5380	274.666	1646686	0.52	1872	372	16886	2.12609
B24_bin.28.fasta	2.17525	4	1.83887	d__Bacteria	p__UBA10199	c__UBA10199	o__	f__	g__	s__	non-CPR	87.2399	0.915	4424	14450	299.359	1838866	0.52	1880	185	62972	2.04438
B24_bin.29.fasta	0.775545	5	6.44708	d__Bacteria	p__Acidobacteriota	c__Vicinamibacteria	o__Vicinamibacterales	f__UBA2999	g__Gp6-AA40	s__	non-CPR	74.4348	0.893	4596	18932	319.876	6447079	0.68	6013	628	62143	2.12039
B24_bin.3.fasta	0.272895	1	3.66442	d__Bacteria	p__Pseudomonadota	c__Alphaproteobacteria	o__SP197	f__SP197	g__VGDP01	s__	non-CPR	32.4654	0.924	1815	3555	257.318	3664418	0.7	4394	1145	16564	1.88992
B24_bin.30.fasta	0.429826	1	2.32653	d__Bacteria	p__Cyanobacteriota	c__Vampirovibrionia	o__2-02-FULL-35-15	f__2-02-FULL-35-15	g__JACQBQ01	s__	non-CPR	83.0388	0.915	17208	64218	317.353	2326525	0.33	2242	63	254464	2.4325
B24_bin.32.fasta	0	0	2.24269	d__Bacteria	p__Nitrospirota	c__Nitrospiria	o__JACQBZ01	f__JACQBZ01	g__JACQFA01	s__	non-CPR	83.8999	0.931	8264	21872	306.147	2242691	0.58	2279	140	69676	1.86235
B24_bin.34.fasta	1.04834	3	2.86167	d__Bacteria	p__Pseudomonadota	c__Alphaproteobacteria	o__Caulobacterales	f__Caulobacteraceae	g__	s__	non-CPR	57.3884	0.906	4740	12499	297.182	2861675	0.67	2913	305	62200	2.21725
B24_bin.36.fasta	0.981696	6	6.11187	d__Bacteria	p__Planctomycetota	c__Planctomycetia	o__Gemmatales	f__Gemmataceae	g__	s__	non-CPR	69.03	0.892	2572	5129	302.574	6111873	0.58	6021	1357	23868	2.41828
B24_bin.37.fasta	0	0	1.87851	d__Bacteria	p__Bdellovibrionota	c__O2-12-FULL-43-9	o__2-02-FULL-40-11	f__2-02-FULL-40-11	g__	s__	non-CPR	87.3743	0.939	6380	26834	318.127	1878505	0.45	1857	129	61798	1.97718
B24_bin.38.fasta	0.311911	1	3.20604	d__Bacteria	p__Methylomirabilota	c__Methylomirabilia	o__Rokubacteriales	f__CSP1-6	g__	s__	non-CPR	65.1902	0.926	7137	14321	283.807	3206041	0.71	3494	254	53532	2.06018
B24_bin.4.fasta	1.49873	3	2.00169	d__Bacteria	p__Omnitrophota	c__Koll11	o__Zapsychrales	f__Zapsychraceae	g__UBA10015	s__	non-CPR	88.109	0.932	14984	46408	322.293	2001692	0.51	1936	67	183524	2.64118
B24_bin.41.fasta	8.32713	7	0.840626	d__Bacteria	p__Patescibacteria	c__Paceibacteria	o__JAHIHE01	f__JAHIHE01	g__JAHIHE01	s__	CPR	58.846	0.849	3814	12943	253.513	840626	0.41	941	99	32311	2.6328
B24_bin.42.fasta	2.45419	5	2.03734	d__Bacteria	p__Omnitrophota	c__Koll11	o__1-14-0-20-64-10	f__1-14-0-20-64-10	g__JAUSCU01	s__	non-CPR	94.4722	0.949	23044	80252	355.845	2037336	0.62	1818	42	168021	2.46561
B24_bin.43.fasta	0.751742	1	1.33024	d__Bacteria	p__Chloroflexota	c__Dehalococcoidia	o__SM23-28-2	f__RBG-16-64-32	g__	s__	non-CPR	47.867	0.896	2262	5176	250.921	1330243	0.66	1587	309	19589	2.36229
B24_bin.44.fasta	0.904564	2	2.21101	d__Bacteria	p__Nitrospirota	c__Nitrospiria	o__Nitrospirales	f__NS-4	g__SCTG01	s__	non-CPR	23.7506	0.922	2367	14492	284.121	2211010	0.65	2397	333	55906	2.06826
B24_bin.45.fasta	0	0	1.74287	d__Bacteria	p__Pseudomonadota	c__Gammaproteobacteria	o__UBA4486	f__UBA4486	g__2-02-FULL-47-50	s__	non-CPR	73.7287	0.925	3636	7368	277.394	1742869	0.45	1942	270	22592	1.24379
B24_bin.46.fasta	1.6068	4	2.48942	d__Bacteria	p__Nitrospirota	c__Nitrospiria	o__Nitrospirales	f__Nitrospiraceae	g__40CM-3-62-11	s__	non-CPR	33.1	0.864	2959	8127	252.91	2489415	0.6	2842	408	40222	1.97039
B24_bin.47.fasta	0.991448	6	6.05176	d__Bacteria	p__Acidobacteriota	c__Vicinamibacteria	o__Vicinamibacterales	f__UBA2999	g__Gp6-AA40	s__	non-CPR	64.0187	0.898	13373	36096	323.218	6051756	0.67	5620	231	175001	2.10728
B24_bin.48.fasta	1.69996	8	4.70599	d__Bacteria	p__JAAXHH01	c__JAAXHH01	o__JAAXHH01	f__JAAXHH01	g__VGJU01	s__	non-CPR	62.2138	0.909	2541	5220	295.934	4705987	0.58	4825	1027	35378	2.08798
B24_bin.49.fasta	3.01225	7	2.32384	d__Bacteria	p__Chloroflexota	c__Dehalococcoidia	o__SHYB01	f__SHYL01	g__SHYL01	s__	non-CPR	83.8198	0.869	25463	89056	278.307	2323844	0.52	2423	52	192040	2.51659
B24_bin.50.fasta	1.04106	3	2.88169	d__Bacteria	p__Pseudomonadota	c__Gammaproteobacteria	o__Burkholderiales	f__SG8-39	g__JADLDQ01	s__	non-CPR	67.6272	0.913	7999	21600	295.131	2881686	0.66	2977	187	43713	0.792332
B24_bin.51.fasta	2.83991	8	2.81699	d__Bacteria	p__Desulfobacterota_D	c__UBA1144	o__UBA2774	f__CSP1-2	g__CSP1-2	s__CSP1-2 sp001443445	non-CPR	55.7323	0.836	9105	27205	267.98	2816990	0.4	2936	149	108191	1.79422
B24_bin.53.fasta	1.43511	1	0.696813	d__Bacteria	p__Patescibacteria	c__Paceibacteria	o__Ryanbacterales	f__GWA2-47-10b	g__	s__	CPR	61.4543	0.887	7865	18560	264.644	696813	0.46	781	47	38783	2.9085
B24_bin.55.fasta	0.824223	2	2.42653	d__Bacteria	p__UBA10199	c__UBA10199	o__UBA10199	f__SBBF01	g__SBBF01	s__	non-CPR	88.1791	0.926	7669	20805	304.918	2426529	0.48	2466	156	88933	2.09716
B24_bin.56.fasta	0.6537	1	1.52975	d__Bacteria	p__UBA10199	c__UBA10199	o__SPLOWO2-01-44-7	f__SPLOWO2-01-44-7	g__	s__	non-CPR	67.4762	0.94	3749	7806	276.507	1529753	0.48	1743	237	22383	2.12753
B24_bin.59.fasta	0	0	1.26854	d__Bacteria	p__UBA10199	c__UBA10199	o__UBA10199	f__	g__	s__	non-CPR	60.8983	0.935	1950	4232	265.84	1268540	0.46	1492	357	14262	2.19777
B24_bin.62.fasta	2.81206	11	3.91172	d__Bacteria	p__Bacteroidota	c__Bacteroidia	o__Chitinophagales	f__Chitinophagaceae	g__Sediminibacterium	s__Sediminibacterium magnilacihabitans	non-CPR	102.569	0.925	43657	133590	340.812	3911718	0.45	3544	47	340473	2.67983
B24_bin.63.fasta	0	0	1.89997	d__Bacteria	p__Omnitrophota	c__Omnitrophia	o__Omnitrophales	f__Aquincolibacteriaceae	g__	s__	non-CPR	71.4911	0.95	3574	12948	318.134	1899966	0.52	1898	236	55340	2.21202
B24_bin.64.fasta	0.493775	1	2.02521	d__Bacteria	p__UBA10199	c__UBA10199	o__2-02-FULL-50-16	f__JACPAL01	g__JACPAK01	s__	non-CPR	75.662	0.931	4576	10569	280.853	2025213	0.53	2248	230	49674	1.9638
B24_bin.66.fasta	2.99423	7	2.33783	d__Bacteria	p__UBA10199	c__UBA10199	o__UBA10199	f__	g__	s__	non-CPR	75.4222	0.896	5891	15648	273.164	2337829	0.4	2565	198	49111	2.00013
B24_bin.67.fasta	0	0	2.62851	d__Bacteria	p__Bdellovibrionota	c__UBA1018	o__UBA1018	f__UBA1018	g__	s__	non-CPR	77.4199	0.933	5079	17771	314.99	2628514	0.44	2605	254	83267	2.19332
B24_bin.68.fasta	3.22646	33	10.2279	d__Bacteria	p__Poribacteria	c__WGA-4E	o__WGA-4E	f__PCPOR2b	g__	s__	non-CPR	72.1775	0.837	4030	9224	262.638	10227924	0.51	10902	1339	36459	1.918
B24_bin.7.fasta	4.03022	19	4.71439	d__Bacteria	p__Verrucomicrobiota	c__Lentisphaeria	o__JABSQK01	f__JAJFLO01	g__	s__	non-CPR	80.2923	0.85	4724	16021	381.201	4714385	0.57	3510	451	71242	2.32939
B24_bin.70.fasta	0.92425	3	3.24588	d__Bacteria	p__Actinomycetota	c__Acidimicrobiia	o__Acidimicrobiales	f__AC-14	g__JAHFUQ01	s__	non-CPR	85.4096	0.913	4339	13975	288.321	3245876	0.72	3436	338	66895	2.3087
B24_bin.72.fasta	0	0	0.831264	d__Bacteria	p__Patescibacteria	c__Paceibacteria	o__Sungbacterales	f__	g__	s__	CPR	71.8884	0.865	5546	27342	274.711	831264	0.45	874	64	102406	2.86054
B24_bin.73.fasta	2.2235	7	3.14818	d__Bacteria	p__Bacteroidota	c__Bacteroidia	o__Chitinophagales	f__Chitinophagaceae	g__Sediminibacterium	s__	non-CPR	100.638	0.89	6508	24532	315.728	3148183	0.41	2961	225	100756	2.65977
B24_bin.74.fasta	1.35633	1	0.737281	d__Bacteria	p__Patescibacteria	c__Paceibacteria	o__UBA11713	f__2-01-FULL-45-33	g__	s__	CPR	62.3745	0.912	9525	23392	268.999	737281	0.38	836	40	64391	2.99388
B24_bin.76.fasta	1.38618	6	4.32845	d__Bacteria	p__Acidobacteriota	c__Vicinamibacteria	o__Vicinamibacterales	f__UBA2999	g__12-FULL-67-14b	s__	non-CPR	48.2793	0.915	7307	23365	321.876	4328445	0.66	4111	282	80184	2.19048
B24_bin.77.fasta	0.197957	1	5.05159	d__Bacteria	p__Planctomycetota	c__MHYJ01	o__MHYJ01	f__JACPRB01	g__JACPRC01	s__	non-CPR	46.9968	0.917	3180	8988	299.27	5051591	0.63	5173	760	43767	2.44907
B24_bin.78.fasta	0.459421	1	2.17665	d__Bacteria	p__Gemmatimonadota	c__Gemmatimonadetes	o__Gemmatimonadales	f__JACORV01	g__JACORV01	s__	non-CPR	71.95	0.925	6192	13180	305.215	2176652	0.7	2205	187	44183	2.23488
B24_bin.79.fasta	0	0	1.96774	d__Bacteria	p__UBA10199	c__UBA10199	o__2-02-FULL-44-16	f__2-02-FULL-44-16	g__	s__	non-CPR	71.7256	0.94	6385	23511	315.05	1967735	0.56	1963	143	96942	2.02932
B24_bin.80.fasta	0	0	1.27245	d__Bacteria	p__Patescibacteria	c__Microgenomatia	o__Levybacterales	f__UBA12049	g__JACPTT01	s__	CPR	55.2841	0.908	1850	81377	254.374	1272448	0.41	1520	183	344470	2.78062
B24_bin.82.fasta	1.11267	3	2.69621	d__Bacteria	p__Elusimicrobiota	c__Elusimicrobia	o__2-02-FULL-39-32	f__2-02-FULL-39-32	g__	s__	non-CPR	80.0348	0.942	1920	3886	327.436	2696207	0.45	2594	797	13959	2.36056
B24_bin.83.fasta	0.547757	4	7.30251	d__Bacteria	p__Planctomycetota	c__Planctomycetia	o__Isosphaerales	f__Isosphaeraceae	g__	s__	non-CPR	96.4967	0.861	16539	47150	363.859	7302506	0.66	5769	229	255552	2.29256
B24_bin.84.fasta	0.289744	1	3.45133	d__Bacteria	p__Chloroflexota	c__Dehalococcoidia	o__	f__	g__	s__	non-CPR	25.8618	0.893	1649	2364	236.475	3451327	0.68	4354	1468	9196	2.42229
B24_bin.85.fasta	0	0	1.76371	d__Bacteria	p__Bdellovibrionota	c__UBA2394	o__UBA2394	f__UBA2394	g__	s__	non-CPR	77.8693	0.914	3261	7560	295.641	1763707	0.4	1824	289	20643	2.1707
B24_bin.86.fasta	1.55937	3	1.92385	d__Bacteria	p__Bdellovibrionota	c__O2-12-FULL-43-9	o__2-02-FULL-40-11	f__2-02-FULL-40-11	g__	s__	non-CPR	84.5204	0.942	4013	12610	303.382	1923851	0.44	2001	213	61579	1.99127
B24_bin.87.fasta	0	0	3.23655	d__Bacteria	p__Bacteroidota	c__UBA10030	o__UBA10030	f__UBA10030	g__UBA6688	s__	non-CPR	66.5633	0.909	2906	6406	308.413	3236553	0.55	3186	599	26976	2.27512
B24_bin.88.fasta	1.00047	2	1.99906	d__Bacteria	p__UBA10199	c__UBA10199	o__SPLOWO2-01-44-7	f__SPLOWO2-01-44-7	g__	s__	non-CPR	90.2848	0.932	11793	32326	308.296	1999059	0.48	2023	86	104919	2.11419
B24_bin.92.fasta	1.68568	2	1.18646	d__Bacteria	p__Patescibacteria	c__Gracilibacteria	o__UBA1369	f__UM-FILTER-53-11	g__JACPMA01	s__	CPR	76.4849	0.931	3835	10710	305.986	1186464	0.47	1207	158	32712	2.79541
B24_bin.93.fasta	2.22087	12	5.40328	d__Bacteria	p__Acidobacteriota	c__Vicinamibacteria	o__Vicinamibacterales	f__UBA2999	g__Gp6-AA40	s__	non-CPR	57.8416	0.9	16106	71315	310.247	5403284	0.65	5236	152	395606	2.04664
B24_bin.95.fasta	1.85009	4	2.16205	d__Bacteria	p__Omnitrophota	c__Koll11	o__Aquiviventales	f__Aquiviventaceae	g__21-14-0-20-63-9	s__	non-CPR	93.1716	0.936	42451	152486	337.245	2162054	0.63	2007	26	391971	2.39886
B24_bin.96.fasta	0.588791	3	5.09518	d__Bacteria	p__Acidobacteriota	c__Vicinamibacteria	o__Vicinamibacterales	f__UBA2999	g__12-FULL-67-14b	s__	non-CPR	66.3036	0.918	7447	20285	322.693	5095184	0.65	4844	341	108019	2.18099
B24_bin.97.fasta	0	0	1.20703	d__Bacteria	p__Patescibacteria	c__Paceibacteria	o__Sungbacterales	f__HO2-52-23	g__	s__	CPR	58.4423	0.89	1293	3196	222.284	1207025	0.53	1616	454	30733	2.96504
B24_bin.99.fasta	1.38207	3	2.17066	d__Bacteria	p__Cyanobacteriota	c__Vampirovibrionia	o__2-02-FULL-35-15	f__2-02-FULL-35-15	g__JACQBQ01	s__	non-CPR	94.1167	0.916	33322	85785	314.205	2170659	0.34	2115	41	159529	2.45062
B25_bin.1.fasta	0	0	2.97947	d__Bacteria	p__Pseudomonadota	c__Alphaproteobacteria	o__Rhodobacterales	f__Rhodobacteraceae	g__Tabrizicola	s__Tabrizicola sp013824055	non-CPR	70.8534	0.914	2578	5583	263.516	2979466	0.67	3452	636	20093	2.35807
B25_bin.11.fasta	0.415659	1	2.40582	d__Bacteria	p__Pseudomonadota	c__Gammaproteobacteria	o__Burkholderiales	f__Burkholderiaceae	g__Aquabacterium	s__	non-CPR	57.7125	0.94	3950	7328	301.064	2405819	0.59	2509	357	30985	0.408438
B25_bin.12.fasta	0	0	3.53914	d__Bacteria	p__Pseudomonadota	c__Gammaproteobacteria	o__Pseudomonadales	f__Pseudomonadaceae	g__Pseudomonas_E	s__Pseudomonas_E sp937863915	non-CPR	46.7051	0.916	3512	10239	294.424	3539145	0.64	3675	481	34892	1.25509
B25_bin.14.fasta	2.68548	6	2.23424	d__Bacteria	p__Pseudomonadota	c__Gammaproteobacteria	o__Xanthomonadales	f__Xanthomonadaceae	g__Silanimonas	s__	non-CPR	91.6944	0.94	17891	51415	335.325	2234240	0.69	2091	62	141869	1.42159
B25_bin.15.fasta	2.67455	13	4.86063	d__Bacteria	p__Pseudomonadota	c__Gammaproteobacteria	o__Pseudomonadales	f__Cellvibrionaceae	g__Cellvibrio	s__	non-CPR	64.5342	0.899	38834	154316	352.371	4860632	0.46	4138	108	547080	1.31191
B25_bin.18.fasta	0.625942	2	3.19518	d__Bacteria	p__Pseudomonadota	c__Gammaproteobacteria	o__Burkholderiales	f__Leeiaceae	g__	s__	non-CPR	89.2469	0.9	7694	24506	325.905	3195185	0.62	2948	207	121956	0.950671
B25_bin.2.fasta	0	0	1.32935	d__Bacteria	p__Pseudomonadota	c__Gammaproteobacteria	o__Burkholderiales	f__Methylophilaceae	g__Methylotenera	s__	non-CPR	61.6397	0.915	3710	6751	279.989	1329350	0.48	1449	211	22178	1.02471
B25_bin.21.fasta	0	0	2.78776	d__Bacteria	p__Pseudomonadota	c__Alphaproteobacteria	o__Sphingomonadales	f__Sphingomonadaceae	g__Novosphingobium	s__	non-CPR	50.7203	0.926	3783	8524	285.837	2787760	0.65	3016	397	36143	2.47229
B25_bin.22.fasta	0.803584	2	2.48885	d__Bacteria	p__Pseudomonadota	c__Alphaproteobacteria	o__Sphingomonadales	f__Sphingomonadaceae	g__Novosphingobium	s__	non-CPR	61.3469	0.917	3159	6514	271.266	2488851	0.67	2811	438	20232	2.43104
B25_bin.3.fasta	0	0	1.55491	d__Bacteria	p__Pseudomonadota	c__Gammaproteobacteria	o__Pseudomonadales	f__Moraxellaceae	g__Perlucidibaca	s__Perlucidibaca piscinae	non-CPR	66.6163	0.929	6284	15583	301.31	1554914	0.66	1602	133	42294	1.34382
B25_bin.4.fasta	0.881898	3	3.40175	d__Bacteria	p__Pseudomonadota	c__Gammaproteobacteria	o__Pseudomonadales	f__Cellvibrionaceae	g__Cellvibrio	s__Cellvibrio sp000263355	non-CPR	53.9938	0.899	1698	4760	273.186	3401754	0.5	3737	953	20098	1.30923
B25_bin.6.fasta	1.1511	5	4.34367	d__Bacteria	p__Pseudomonadota	c__Gammaproteobacteria	o__Burkholderiales	f__Burkholderiaceae	g__AVCC01	s__	non-CPR	87.3284	0.878	17138	56084	311.68	4343667	0.58	4084	118	223243	0.604671
B25_bin.7.fasta	0.406168	1	2.46204	d__Bacteria	p__Pseudomonadota	c__Gammaproteobacteria	o__Pseudomonadales	f__Moraxellaceae	g__UBA2031	s__	non-CPR	36.3154	0.911	2565	5766	274.167	2462036	0.63	2731	501	22692	1.34374
B25_bin.8.fasta	0	0	3.16359	d__Bacteria	p__Pseudomonadota	c__Gammaproteobacteria	o__Burkholderiales	f__Rhodocyclaceae	g__Azospira	s__Azospira oryzae	non-CPR	62.4175	0.912	3364	9015	296.42	3163594	0.67	3250	449	42937	0.719943
B25_bin.9.fasta	1.65518	7	4.22914	d__Bacteria	p__Pseudomonadota	c__Gammaproteobacteria	o__Enterobacterales	f__Alteromonadaceae	g__Pararheinheimera	s__	non-CPR	95.7939	0.893	50162	176998	331.073	4229140	0.47	3808	44	413730	1.28961
B26_bin.1.fasta	0	0	1.94582	d__Bacteria	p__Pseudomonadota	c__Gammaproteobacteria	o__Burkholderiales	f__Methylophilaceae	g__Methylotenera	s__	non-CPR	69.3093	0.9	4693	13757	294.104	1945816	0.45	1986	205	43519	1.00283
B26_bin.11.fasta	0.500755	1	1.99698	d__Bacteria	p__Pseudomonadota	c__Gammaproteobacteria	o__Pseudomonadales	f__JADFDG01	g__JADFDG01	s__	non-CPR	32.9222	0.924	1610	4409	265.997	1996983	0.61	2317	596	20543	1.3321
B26_bin.12.fasta	0.472938	1	2.11444	d__Bacteria	p__Campylobacterota	c__Campylobacteria	o__Campylobacterales	f__Arcobacteraceae	g__Aliarcobacter	s__	non-CPR	54.1708	0.939	1811	3562	248.695	2114440	0.27	2668	657	15932	2.27444
B26_bin.15.fasta	0	0	0.759207	d__Bacteria	p__Patescibacteria	c__Paceibacteria	o__UBA6257	f__Colwellbacteraceae	g__2-01-FULL-48-10	s__	CPR	73.4757	0.877	5146	14841	256.189	759207	0.46	868	66	125921	3.05738
B26_bin.16.fasta	0.215889	1	4.63201	d__Bacteria	p__Bdellovibrionota	c__Oligoflexia	o__Oligoflexales	f__Oligoflexaceae	g__Oligoflexus	s__	non-CPR	82.1072	0.906	3458	9648	317.171	4632005	0.5	4417	651	64179	2.25819
B26_bin.17.fasta	0	0	1.24675	d__Bacteria	p__Pseudomonadota	c__Gammaproteobacteria	o__Immundisolibacterales	f__Immundisolibacteraceae	g__Immundisolibacter	s__	non-CPR	63.3342	0.924	3416	6735	277.084	1246753	0.68	1389	211	18127	1.26102
B26_bin.18.fasta	0	0	2.26133	d__Bacteria	p__Pseudomonadota	c__Gammaproteobacteria	o__Burkholderiales	f__Burkholderiaceae	g__Limnohabitans_A	s__Limnohabitans_A sp003063665	non-CPR	63.4474	0.92	2802	6994	272.671	2261335	0.62	2546	396	25877	0.185428
B26_bin.2.fasta	0.914987	2	2.18582	d__Bacteria	p__Pseudomonadota	c__Gammaproteobacteria	o__Pseudomonadales	f__Porticoccaceae	g__JAGPUQ01	s__	non-CPR	65.4413	0.909	3177	7808	289.985	2185823	0.65	2288	342	58683	1.40014
B26_bin.20.fasta	0.454945	1	2.19807	d__Bacteria	p__Pseudomonadota	c__Gammaproteobacteria	o__Pseudomonadales	f__JADFDG01	g__JADFDG01	s__	non-CPR	60.8955	0.922	3444	9354	293.418	2198068	0.67	2306	310	45045	1.35162
B26_bin.21.fasta	1.77806	4	2.24964	d__Bacteria	p__Pseudomonadota	c__Gammaproteobacteria	o__Xanthomonadales	f__Xanthomonadaceae	g__CFH-32150	s__	non-CPR	73.8175	0.906	4867	13033	289.803	2249641	0.71	2347	239	45953	1.42942
B26_bin.22.fasta	3.28057	8	2.4386	d__Bacteria	p__Campylobacterota	c__Campylobacteria	o__Campylobacterales	f__Sulfurimonadaceae	g__Sulfuricurvum	s__	non-CPR	98.862	0.943	107032	297847	309.076	2438602	0.43	2487	16	480871	2.24545
B26_bin.24.fasta	0.869906	2	2.2991	d__Bacteria	p__Actinomycetota	c__Thermoleophilia	o__Gaiellales	f__Gaiellaceae	g__Gaiellasilicea	s__	non-CPR	74.1487	0.947	4116	8858	276.658	2299100	0.72	2633	303	30749	2.46891
B26_bin.25.fasta	0	0	2.40861	d__Bacteria	p__Actinomycetota	c__Actinomycetes	o__Propionibacteriales	f__Nocardioidaceae	g__Nocardioides_C	s__	non-CPR	41.1558	0.923	4847	10039	294.876	2408607	0.72	2517	286	28036	2.4138
B26_bin.26.fasta	0	0	2.34687	d__Bacteria	p__Pseudomonadota	c__Gammaproteobacteria	o__Burkholderiales	f__Burkholderiaceae	g__Oxalicibacterium	s__	non-CPR	24.5798	0.9	1208	2628	228.53	2346875	0.57	3087	1038	11728	0.65059
B26_bin.27.fasta	3.26863	9	2.75345	d__Bacteria	p__Pseudomonadota	c__Gammaproteobacteria	o__Burkholderiales	f__Methylophilaceae	g__CABHOJ01	s__	non-CPR	51.506	0.91	4906	35653	295.885	2753447	0.58	2826	187	137314	0.882841
B26_bin.29.fasta	0.378529	1	2.64181	d__Bacteria	p__Pseudomonadota	c__Gammaproteobacteria	o__Pseudomonadales	f__Moraxellaceae	g__Acinetobacter	s__Acinetobacter junii	non-CPR	72.0628	0.878	2567	5830	268.796	2641809	0.39	2881	553	27302	1.55632
B26_bin.3.fasta	0.487927	1	2.04948	d__Bacteria	p__Pseudomonadota	c__Gammaproteobacteria	o__Pseudomonadales	f__CAMLJR01	g__CAMLJR01	s__	non-CPR	50.9745	0.909	1227	2286	235.904	2049485	0.54	2638	976	9319	1.29423
B26_bin.30.fasta	0	0	2.35713	d__Bacteria	p__Pseudomonadota	c__Alphaproteobacteria	o__Sphingomonadales	f__Sphingomonadaceae	g__Sphingorhabdus_B	s__Sphingorhabdus_B sp023262005	non-CPR	68.8596	0.935	2719	6155	275.985	2357132	0.58	2667	453	31325	2.34566
B26_bin.31.fasta	1.2603	5	3.9673	d__Bacteria	p__Pseudomonadota	c__Gammaproteobacteria	o__Burkholderiales	f__Burkholderiaceae	g__AVCC01	s__	non-CPR	82.2216	0.877	13852	55357	310.591	3967300	0.58	3737	141	147466	0.605707
B26_bin.33.fasta	0	0	2.14543	d__Bacteria	p__Actinomycetota	c__Acidimicrobiia	o__Acidimicrobiales	f__CADCSY01	g__JAEKLB01	s__	non-CPR	48.3614	0.944	2598	6651	270.184	2145432	0.72	2505	419	29191	2.45515
B26_bin.34.fasta	0.308455	1	3.24196	d__Bacteria	p__Bacteroidota	c__Bacteroidia	o__Chitinophagales	f__Chitinophagaceae	g__Sediminibacterium	s__	non-CPR	87.9584	0.902	8513	27973	327.691	3241964	0.41	2977	176	135548	2.65726
B26_bin.35.fasta	0.917209	3	3.27079	d__Bacteria	p__Pseudomonadota	c__Gammaproteobacteria	o__Pseudomonadales	f__Cellvibrionaceae	g__Cellvibrio	s__	non-CPR	61.3233	0.9	4585	9048	312.946	3270793	0.49	3139	408	35441	1.3079
B26_bin.36.fasta	0.430627	1	2.3222	d__Bacteria	p__Pseudomonadota	c__Gammaproteobacteria	o__Burkholderiales	f__Burkholderiaceae	g__Limnobacter	s__Limnobacter sp029087225	non-CPR	66.3021	0.938	1434	3421	255.236	2322196	0.53	2852	810	29609	0.671928
B26_bin.37.fasta	0.97038	2	2.06105	d__Bacteria	p__Pseudomonadota	c__Gammaproteobacteria	o__Nevskiales	f__Nevskiaceae	g__JACPFV01	s__	non-CPR	36.3233	0.924	2510	6261	277.872	2061049	0.64	2291	418	21496	1.31844
B26_bin.38.fasta	0	0	1.75866	d__Bacteria	p__Pseudomonadota	c__Gammaproteobacteria	o__Pseudomonadales	f__Moraxellaceae	g__Perlucidibaca	s__Perlucidibaca piscinae	non-CPR	71.9311	0.934	1916	4190	265.774	1758658	0.66	2064	476	15886	1.33709
B26_bin.39.fasta	0.563185	1	1.77561	d__Bacteria	p__Pseudomonadota	c__Gammaproteobacteria	o__Xanthomonadales	f__Xanthomonadaceae	g__	s__	non-CPR	62.5005	0.912	1913	4179	266.899	1775614	0.7	2026	512	13724	1.4481
B26_bin.40.fasta	0.306311	1	3.26465	d__Bacteria	p__Actinomycetota	c__Actinomycetes	o__Propionibacteriales	f__Nocardioidaceae	g__Nocardioides	s__	non-CPR	51.7966	0.93	4804	12112	286.802	3264652	0.7	3539	351	53929	2.52283
B26_bin.41.fasta	1.38752	6	4.32427	d__Bacteria	p__Pseudomonadota	c__Gammaproteobacteria	o__Pseudomonadales	f__Cellvibrionaceae	g__Cellvibrio	s__	non-CPR	57.3241	0.915	12216	46588	324.935	4324273	0.44	4064	167	169470	1.37539
B26_bin.42.fasta	1.59126	4	2.51373	d__Bacteria	p__Pseudomonadota	c__Gammaproteobacteria	o__Burkholderiales	f__Rhodocyclaceae	g__Ga0074130	s__Ga0074130 sp019750575	non-CPR	50.5278	0.914	2737	8425	287.237	2513729	0.63	2671	412	62451	0.798765
B26_bin.43.fasta	0.469108	2	4.26341	d__Bacteria	p__Pseudomonadota	c__Gammaproteobacteria	o__Enterobacterales	f__Aeromonadaceae	g__Aeromonas	s__Aeromonas hydrophila	non-CPR	68.5747	0.882	3462	8499	290.79	4263408	0.62	4316	626	33852	1.27981
B26_bin.44.fasta	0.731784	2	2.73305	d__Bacteria	p__Acidobacteriota	c__Thermoanaerobaculia	o__Gp7-AA8	f__Gp7-AA8	g__	s__	non-CPR	55.1296	0.919	1320	2507	251.92	2733046	0.62	3331	1190	9647	1.98376
B26_bin.5.fasta	1.02909	3	2.91519	d__Bacteria	p__Actinomycetota	c__Acidimicrobiia	o__Acidimicrobiales	f__JACDCH01	g__VFJN01	s__	non-CPR	39.778	0.926	4748	9909	277.687	2915189	0.69	3248	331	67736	2.5225
B26_bin.7.fasta	1.5165	6	3.95647	d__Bacteria	p__Pseudomonadota	c__Gammaproteobacteria	o__Burkholderiales	f__Burkholderiaceae	g__CADEEN01	s__	non-CPR	83.7354	0.942	7496	30260	308.188	3956473	0.69	4038	227	105791	0.373867
B26_bin.8.fasta	0.375278	1	2.66469	d__Bacteria	p__Pseudomonadota	c__Gammaproteobacteria	o__Pseudomonadales	f__Moraxellaceae	g__UBA2031	s__	non-CPR	66.3378	0.91	2798	7511	285.13	2664688	0.62	2839	445	50392	1.2767
B26_bin.9.fasta	0.338384	1	2.95523	d__Bacteria	p__Elusimicrobiota	c__Elusimicrobia	o__UBA1565	f__UBA9628	g__GWA2-66-18	s__	non-CPR	75.2614	0.938	2658	6497	288.578	2955226	0.7	3210	554	28532	2.79062
B27_bin.1.fasta	0.943057	2	2.12076	d__Bacteria	p__Pseudomonadota	c__Gammaproteobacteria	o__Xanthomonadales	f__Xanthomonadaceae	g__Thermomonas	s__Thermomonas sp024711415	non-CPR	64.2065	0.931	2774	5794	288.844	2120763	0.69	2283	418	24660	1.46794
B27_bin.10.fasta	4.20063	17	4.04701	d__Bacteria	p__Bacteroidota	c__Bacteroidia	o__Flavobacteriales	f__Flavobacteriaceae	g__Flavobacterium	s__	non-CPR	94.0829	0.868	15851	53180	330.352	4047012	0.34	3550	118	160950	2.85513
B27_bin.12.fasta	2.61395	9	3.44306	d__Bacteria	p__Pseudomonadota	c__Gammaproteobacteria	o__Burkholderiales	f__Burkholderiaceae	g__Aquabacterium	s__	non-CPR	93.465	0.935	88137	223888	343.5	3443064	0.58	3132	28	846093	0.382223
B27_bin.13.fasta	0.503389	1	1.98654	d__Bacteria	p__Pseudomonadota	c__Gammaproteobacteria	o__Pseudomonadales	f__Moraxellaceae	g__Perlucidibaca	s__Perlucidibaca piscinae	non-CPR	77.1326	0.933	3539	10843	291.057	1986537	0.66	2127	260	42164	1.33651
B27_bin.14.fasta	0	0	4.24936	d__Bacteria	p__Bacteroidota	c__Bacteroidia	o__Chitinophagales	f__Chitinophagaceae	g__Lacibacter	s__	non-CPR	84.0732	0.91	2247	8062	302.204	4249362	0.42	4271	821	40632	2.68377
B27_bin.15.fasta	0.477824	1	2.09282	d__Bacteria	p__Pseudomonadota	c__Gammaproteobacteria	o__Burkholderiales	f__Burkholderiaceae	g__Limnohabitans_A	s__	non-CPR	69.9258	0.934	4242	9367	290.137	2092819	0.64	2248	260	30999	0.145418
B27_bin.16.fasta	0	0	3.2633	d__Bacteria	p__Pseudomonadota	c__Gammaproteobacteria	o__Burkholderiales	f__Burkholderiaceae	g__Aquabacterium	s__Aquabacterium olei	non-CPR	58.9078	0.929	3077	8623	304.002	3263298	0.68	3329	503	33175	0.396924
B27_bin.17.fasta	0	0	1.18165	d__Bacteria	p__Patescibacteria	c__JAEDAM01	o__BD1-5	f__UBA6164	g__UBA7396	s__	CPR	77.2202	0.915	6204	20916	311.794	1181653	0.3	1158	93	90358	3.00883
B27_bin.18.fasta	0	0	2.78945	d__Bacteria	p__Pseudomonadota	c__Gammaproteobacteria	o__Burkholderiales	f__Leeiaceae	g__	s__	non-CPR	89.4763	0.921	3872	10059	311.546	2789450	0.62	2753	360	38080	0.956397
B27_bin.19.fasta	0.414148	1	2.4146	d__Bacteria	p__Pseudomonadota	c__Gammaproteobacteria	o__Xanthomonadales	f__Xanthomonadaceae	g__Lysobacter_D	s__	non-CPR	70.5737	0.917	4174	10649	312.76	2414598	0.68	2362	288	62208	1.41208
B27_bin.2.fasta	0	0	3.4746	d__Bacteria	p__Pseudomonadota	c__Alphaproteobacteria	o__Rhodobacterales	f__Rhodobacteraceae	g__Gemmobacter	s__Gemmobacter lanyuensis	non-CPR	80.3111	0.922	4199	11275	293.698	3474604	0.65	3643	396	47739	2.27809
B27_bin.21.fasta	0.751965	2	2.6597	d__Bacteria	p__Pseudomonadota	c__Gammaproteobacteria	o__Burkholderiales	f__Chromobacteriaceae	g__Vogesella	s__Vogesella fluminis	non-CPR	56.1056	0.895	2472	7099	283.166	2659700	0.65	2807	508	20354	0.945081
B27_bin.22.fasta	1.60408	4	2.49365	d__Bacteria	p__Pseudomonadota	c__Alphaproteobacteria	o__Sphingomonadales	f__Sphingomonadaceae	g__Sphingorhabdus_B	s__Sphingorhabdus_B sp023262005	non-CPR	58.6751	0.937	2519	6169	275.65	2493647	0.59	2831	489	57827	2.3424
B27_bin.23.fasta	0.320253	1	3.12253	d__Bacteria	p__Bdellovibrionota	c__Bacteriovoracia	o__Bacteriovoracales	f__Bacteriovoracaceae	g__Bacteriovorax	s__	non-CPR	64.696	0.93	2772	8355	289.569	3122530	0.35	3351	511	48499	2.41693
B27_bin.24.fasta	0	0	3.46154	d__Bacteria	p__Pseudomonadota	c__Gammaproteobacteria	o__Burkholderiales	f__Usitatibacteraceae	g__Usitatibacter	s__	non-CPR	62.6039	0.939	2458	5467	276.383	3461543	0.69	3928	747	25266	0.893383
B27_bin.25.fasta	0.776521	3	3.86339	d__Bacteria	p__Bacteroidota	c__Bacteroidia	o__Cytophagales	f__Cyclobacteriaceae	g__Algoriphagus	s__	non-CPR	83.5727	0.879	3797	10362	297.784	3863387	0.42	3807	502	50785	2.65362
B27_bin.26.fasta	0.352859	1	2.834	d__Bacteria	p__Pseudomonadota	c__Alphaproteobacteria	o__Sphingomonadales	f__Sphingomonadaceae	g__Novosphingobium	s__Novosphingobium arvoryzae	non-CPR	81.0904	0.932	3351	9568	293.159	2833997	0.66	3009	397	98205	2.45856
B27_bin.28.fasta	2.58934	10	3.86198	d__Bacteria	p__Pseudomonadota	c__Gammaproteobacteria	o__Burkholderiales	f__Burkholderiaceae	g__Aquabacterium	s__Aquabacterium sp005502875	non-CPR	84.8672	0.919	14316	48356	338.524	3861985	0.66	3500	123	150701	0.422468
B27_bin.29.fasta	0	0	1.35105	d__Bacteria	p__Pseudomonadota	c__Gammaproteobacteria	o__Burkholderiales	f__Methylophilaceae	g__Methylotenera	s__	non-CPR	53.8703	0.915	2730	5502	268.667	1351055	0.47	1536	274	25589	1.02224
B27_bin.3.fasta	1.33263	4	3.00158	d__Bacteria	p__Pseudomonadota	c__Gammaproteobacteria	o__Pseudomonadales	f__Pseudomonadaceae	g__Pseudomonas_E	s__Pseudomonas_E fluvialis	non-CPR	93.2146	0.918	16731	55298	320.591	3001580	0.63	2870	83	164221	1.24969
B27_bin.30.fasta	0.604623	2	3.30784	d__Bacteria	p__Pseudomonadota	c__Alphaproteobacteria	o__Sphingomonadales	f__Sphingomonadaceae	g__Novosphingobium	s__	non-CPR	97.2038	0.925	50052	161288	318.746	3307845	0.65	3204	40	471409	2.46962
B27_bin.31.fasta	0	0	2.97739	d__Bacteria	p__Pseudomonadota	c__Alphaproteobacteria	o__Acetobacterales	f__Acetobacteraceae	g__Neoroseomonas	s__	non-CPR	68.0059	0.926	1876	3907	260.522	2977389	0.71	3532	887	19823	2.00485
B27_bin.32.fasta	0	0	3.17445	d__Bacteria	p__Pseudomonadota	c__Gammaproteobacteria	o__Burkholderiales	f__SCOH01	g__CALMFQ01	s__	non-CPR	71.5983	0.905	2942	6556	288.854	3174451	0.6	3321	572	31976	0.777115
B27_bin.33.fasta	0.777226	2	2.57325	d__Bacteria	p__Pseudomonadota	c__Gammaproteobacteria	o__Burkholderiales	f__Burkholderiaceae	g__Zwartia	s__Zwartia panacis	non-CPR	70.0502	0.942	2441	5761	281.303	2573253	0.53	2879	551	25825	0.744785
B27_bin.5.fasta	0	0	2.56463	d__Bacteria	p__Pseudomonadota	c__Gammaproteobacteria	o__Pseudomonadales	f__Moraxellaceae	g__Acinetobacter	s__Acinetobacter junii	non-CPR	54.1169	0.89	1751	4206	256.725	2564631	0.39	2966	754	17554	1.55543
B27_bin.7.fasta	1.99006	5	2.51249	d__Bacteria	p__Pseudomonadota	c__Alphaproteobacteria	o__Sphingomonadales	f__Sphingomonadaceae	g__Novosphingobium	s__	non-CPR	93.4159	0.912	10210	33362	312.882	2512486	0.65	2446	115	99715	2.49235
B27_bin.8.fasta	0.310255	1	3.22316	d__Bacteria	p__Pseudomonadota	c__Gammaproteobacteria	o__Burkholderiales	f__Chromobacteriaceae	g__Vogesella	s__	non-CPR	77.546	0.895	3952	10282	290.06	3223159	0.63	3321	413	37881	0.966773
B27_bin.9.fasta	0.307741	1	3.24948	d__Bacteria	p__Pseudomonadota	c__Alphaproteobacteria	o__Sphingomonadales	f__Sphingomonadaceae	g__Novosphingobium	s__	non-CPR	91.7501	0.925	31915	100057	320.631	3249481	0.65	3131	57	291687	2.4567
B28_bin.1.fasta	0.637223	2	3.13862	d__Bacteria	p__Pseudomonadota	c__Gammaproteobacteria	o__Pseudomonadales	f__Cellvibrionaceae	g__Cellvibrio	s__	non-CPR	45.9379	0.911	5724	16436	324.296	3138621	0.46	2942	271	42537	1.31873
B28_bin.11.fasta	1.13559	2	1.7612	d__Bacteria	p__Bacillota	c__Bacilli	o__Exiguobacterales	f__Exiguobacteraceae	g__Exiguobacterium_A	s__Exiguobacterium_A sp001423965	non-CPR	34.7612	0.907	1099	1708	206.11	1761205	0.48	2590	1041	6792	2.23653
B28_bin.12.fasta	0	0	2.24196	d__Bacteria	p__UBA10199	c__UBA10199	o__UBA10199	f__JADGCS01	g__	s__	non-CPR	84.0143	0.914	10055	29412	305.299	2241963	0.5	2246	111	82150	2.20958
B28_bin.14.fasta	0	0	0.88505	d__Bacteria	p__Patescibacteria	c__Paceibacteria	o__2-02-FULL-40-12	f__GWA2-44-9	g__2-01-FULL-39-28	s__	CPR	60.0375	0.892	3096	8413	266.433	885050	0.39	990	132	28944	3.01383
B28_bin.15.fasta	1.60935	4	2.48548	d__Bacteria	p__Pseudomonadota	c__Gammaproteobacteria	o__Pseudomonadales	f__UBA3067	g__	s__	non-CPR	85.9454	0.899	4447	15519	304.464	2485476	0.5	2450	256	50265	1.293
B28_bin.16.fasta	0.926019	4	4.31956	d__Bacteria	p__Acidobacteriota	c__Vicinamibacteria	o__Vicinamibacterales	f__UBA2999	g__Gp6-AA40	s__	non-CPR	62.9624	0.944	3162	8606	308.597	4319564	0.69	4416	663	46181	2.08868
B28_bin.17.fasta	0	0	2.30414	d__Bacteria	p__Desulfobacterota	c__G020345765	o__	f__	g__	s__	non-CPR	59.7885	0.907	1200	2028	234.111	2304144	0.54	2983	1181	8404	1.87437
B28_bin.18.fasta	0	0	4.50547	d__Bacteria	p__Pseudomonadota	c__Gammaproteobacteria	o__Pseudomonadales	f__Pseudomonadaceae	g__Pseudomonas_E	s__	non-CPR	56.2794	0.873	3204	9525	286.578	4505471	0.66	4581	671	59252	1.21245
B28_bin.19.fasta	0	0	2.17207	d__Bacteria	p__UBA8248	c__UBA8248	o__	f__	g__	s__	non-CPR	63.6574	0.926	2985	7158	291.027	2172072	0.61	2310	373	21328	1.80923
B28_bin.2.fasta	0.88244	1	1.13322	d__Bacteria	p__Patescibacteria	c__Gracilibacteria	o__Peribacterales	f__Peribacteraceae	g__JACRIG01	s__	CPR	68.3641	0.887	11048	28720	299.589	1133222	0.59	1120	57	62984	3.07859
B28_bin.20.fasta	0	0	3.29037	d__Bacteria	p__Pseudomonadota	c__Alphaproteobacteria	o__Rhodobacterales	f__Rhodobacteraceae	g__Gemmobacter_B	s__	non-CPR	50.4774	0.913	1594	3198	245.614	3290374	0.67	4084	1170	11478	2.29173
B28_bin.21.fasta	0.380749	1	2.6264	d__Bacteria	p__Pseudomonadota	c__Gammaproteobacteria	o__Burkholderiales	f__SG8-41	g__SG8-41	s__	non-CPR	39.7611	0.887	1430	3485	263.149	2626404	0.66	2954	921	30400	0.931607
B28_bin.22.fasta	0.505457	1	1.97841	d__Bacteria	p__Nitrospirota	c__Nitrospiria	o__Nitrospirales	f__NS-4	g__SCTG01	s__	non-CPR	72.0328	0.926	3063	8824	274.802	1978406	0.64	2226	305	56935	1.968
B28_bin.23.fasta	2.80232	10	3.56847	d__Bacteria	p__Acidobacteriota	c__UBA6911	o__RPQK01	f__JACQSX01	g__	s__	non-CPR	36.0621	0.877	2014	3582	271.773	3568470	0.56	3851	1065	14874	1.95427
B28_bin.24.fasta	0	0	1.79065	d__Bacteria	p__Bacteroidota	c__UBA10030	o__UBA10030	f__	g__	s__	non-CPR	51.6805	0.903	2166	3991	282.112	1790650	0.54	1913	488	22884	2.23756
B28_bin.25.fasta	1.12821	3	2.65908	d__Bacteria	p__2-12-FULL-45-22	c__2-12-FULL-45-22	o__2-12-FULL-45-22	f__JACOWJ01	g__	s__	non-CPR	51.005	0.847	3521	10000	270.088	2659082	0.54	2786	355	40711	1.80019
B28_bin.27.fasta	2.19995	10	4.54555	d__Bacteria	p__Desulfobacterota_B	c__Binatia	o__Bin18	f__Bin18	g__	s__	non-CPR	66.7219	0.855	6350	14249	257.457	4545548	0.6	5049	381	56265	1.8614
B28_bin.28.fasta	0.866508	4	4.61623	d__Bacteria	p__Chloroflexota	c__FW602-bin22	o__FW602-bin22	f__JACQUS01	g__JACQUS01	s__	non-CPR	82.5898	0.799	3521	9112	273.282	4616230	0.69	4511	684	31560	2.31805
B28_bin.29.fasta	0.270256	1	3.70019	d__Bacteria	p__Methylomirabilota	c__Methylomirabilia	o__Rokubacteriales	f__CSP1-6	g__JACQWC01	s__	non-CPR	28.7852	0.946	1407	3023	242.759	3700192	0.71	4818	1406	32214	2.09015
B28_bin.3.fasta	0.433537	2	4.61322	d__Bacteria	p__Acidobacteriota	c__UBA6911	o__UBA6911	f__UBA6911	g__	s__	non-CPR	59.8929	0.891	4340	8627	317.365	4613217	0.58	4325	602	39073	1.96607
B28_bin.30.fasta	0	0	1.68367	d__Bacteria	p__Methylomirabilota	c__Methylomirabilia	o__Methylomirabilales	f__JACPAU01	g__JACPAU01	s__	non-CPR	60.845	0.903	1944	4074	245.651	1683673	0.72	2068	465	19793	1.87332
B28_bin.31.fasta	0	0	0.922188	d__Bacteria	p__Patescibacteria	c__JAEDAM01	o__BD1-5	f__UBA2023	g__JABFSX01	s__	CPR	86.0611	0.914	3126	10049	278.207	922188	0.37	1012	130	33617	3.13741
B28_bin.32.fasta	0.758562	2	2.63657	d__Bacteria	p__Pseudomonadota	c__Gammaproteobacteria	o__Pseudomonadales	f__Moraxellaceae	g__Acinetobacter	s__Acinetobacter junii	non-CPR	67.489	0.882	2502	5862	268.892	2636566	0.39	2886	534	26827	1.55683
B28_bin.33.fasta	0.398755	1	2.50781	d__Bacteria	p__Pseudomonadota	c__Gammaproteobacteria	o__Burkholderiales	f__Thiobacillaceae	g__Thiobacillus	s__	non-CPR	29.8133	0.927	10513	50893	309.526	2507808	0.64	2508	116	167429	0.865837
B28_bin.34.fasta	3.39116	7	2.06419	d__Bacteria	p__Bdellovibrionota	c__O2-12-FULL-43-9	o__JACQJE01	f__JACQJE01	g__JACQJE01	s__	non-CPR	48.8999	0.894	3734	8706	282.305	2064191	0.5	2187	294	29015	1.93171
B28_bin.35.fasta	1.19846	4	3.33762	d__Bacteria	p__Bdellovibrionota	c__FAC87	o__UBA2466	f__UBA2466	g__	s__	non-CPR	85.1546	0.882	3995	9317	279.079	3337619	0.5	3535	466	30126	2.15564
B28_bin.36.fasta	3.90289	10	2.56221	d__Bacteria	p__Methylomirabilota	c__Methylomirabilia	o__Methylomirabilales	f__Methylomirabilaceae	g__Methylomirabilis	s__	non-CPR	74.317	0.891	13033	43049	286.344	2562205	0.6	2665	90	122038	1.96125
B28_bin.37.fasta	0	0	1.71714	d__Bacteria	p__Pseudomonadota	c__Gammaproteobacteria	o__Pseudomonadales	f__Moraxellaceae	g__Perlucidibaca	s__Perlucidibaca piscinae	non-CPR	65.8559	0.93	1423	3249	245.176	1717135	0.66	2176	619	14313	1.33733
B28_bin.38.fasta	0.930278	6	6.44968	d__Bacteria	p__Latescibacterota	c__UBA2968	o__UBA8231	f__UBA8231	g__SICG01	s__	non-CPR	55.1918	0.929	2986	8583	315.059	6449684	0.65	6354	1034	57236	2.20131
B28_bin.4.fasta	1.42427	5	3.51056	d__Bacteria	p__Desulfobacterota_B	c__Binatia	o__UBA9968	f__UBA9968	g__2-12-FULL-57-22	s__	non-CPR	56.6211	0.887	3466	9165	282.854	3510559	0.59	3676	501	39848	1.86458
B28_bin.40.fasta	1.92361	8	4.15884	d__Bacteria	p__Pseudomonadota	c__Gammaproteobacteria	o__Burkholderiales	f__SG8-41	g__DSOT01	s__	non-CPR	57.481	0.874	5474	12358	280.675	4158844	0.63	4324	395	74560	0.901014
B28_bin.41.fasta	1.74893	4	2.28711	d__Bacteria	p__Armatimonadota	c__UBA5377	o__	f__	g__	s__	non-CPR	67.1275	0.881	2681	6683	278.829	2287112	0.6	2417	430	23783	2.29544
B28_bin.42.fasta	0.760302	2	2.63053	d__Bacteria	p__Acidobacteriota	c__Terriglobia	o__20CM-2-55-15	f__20CM-2-55-15	g__	s__	non-CPR	34.5834	0.916	1555	5455	259.76	2630533	0.55	3107	707	31448	2.01749
B28_bin.44.fasta	1.5063	3	1.99164	d__Bacteria	p__Desulfobacterota_D	c__UBA1144	o__UBA2774	f__CSP1-2	g__CSP1-2	s__CSP1-2 sp001443445	non-CPR	49.0854	0.834	2562	4907	232.332	1991638	0.4	2389	455	20914	1.79526
B28_bin.45.fasta	0	0	1.13414	d__Bacteria	p__Patescibacteria	c__Paceibacteria	o__UBA9973	f__VMGT01	g__VMGT01	s__	CPR	38.6186	0.881	9988	46465	288.71	1134139	0.45	1155	43	151979	3.39793
B28_bin.48.fasta	0.366763	1	2.72656	d__Bacteria	p__Pseudomonadota	c__Gammaproteobacteria	o__Burkholderiales	f__Burkholderiaceae	g__Limnobacter	s__Limnobacter sp029087225	non-CPR	73.1041	0.935	3012	8475	294.77	2726560	0.53	2891	427	52512	0.682183
B28_bin.49.fasta	0.35158	1	2.8443	d__Bacteria	p__Desulfobacterota_B	c__Binatia	o__UBA9968	f__UBA9968	g__UBA9968	s__	non-CPR	55.0328	0.906	5359	14639	303.027	2844305	0.6	2838	272	55089	1.85135
B28_bin.5.fasta	0	0	1.0854	d__Bacteria	p__Patescibacteria	c__Gracilibacteria	o__Peribacterales	f__Peribacteraceae	g__01-FULL-54-110	s__	CPR	69.4767	0.923	19506	48239	305.619	1085399	0.54	1097	36	111071	3.08129
B28_bin.50.fasta	0.55647	2	3.59409	d__Bacteria	p__Desulfobacterota	c__G020345765	o__	f__	g__	s__	non-CPR	63.116	0.878	2418	5520	273.917	3594085	0.42	3850	776	20577	1.80613
B28_bin.52.fasta	0.456376	1	2.19118	d__Bacteria	p__Omnitrophota	c__Koll11	o__	f__	g__	s__	non-CPR	69.763	0.943	1237	2323	244.018	2191178	0.48	2832	1035	8990	2.09035
B28_bin.53.fasta	0.555455	2	3.60065	d__Bacteria	p__Pseudomonadota	c__Gammaproteobacteria	o__Pseudomonadales	f__Cellvibrionaceae	g__Cellvibrio	s__	non-CPR	94.2098	0.9	231193	536580	340.204	3600654	0.45	3178	15	653655	1.31021
B28_bin.54.fasta	0.912207	2	2.19249	d__Bacteria	p__Pseudomonadota	c__Alphaproteobacteria	o__UBA11222	f__UBA11222	g__UBA11222	s__	non-CPR	55.5252	0.922	1243	2757	232.261	2192485	0.57	2908	938	12064	2.08218
B28_bin.55.fasta	0.280844	1	3.5607	d__Bacteria	p__Pseudomonadota	c__Gammaproteobacteria	o__Pseudomonadales	f__Cellvibrionaceae	g__Cellvibrio	s__Cellvibrio sp008806975	non-CPR	54.2516	0.9	1675	4010	278.824	3560696	0.49	3838	1084	17194	1.30982
B28_bin.56.fasta	0	0	2.20399	d__Bacteria	p__Chloroflexota	c__Dehalococcoidia	o__SHYD01	f__SHYD01	g__JACPQN01	s__	non-CPR	44.6274	0.902	2253	6092	280.648	2203990	0.67	2364	470	20422	2.39852
B28_bin.57.fasta	1.18198	3	2.5381	d__Bacteria	p__Methylomirabilota	c__Methylomirabilia	o__Methylomirabilales	f__Methylomirabilaceae	g__Methylomirabilis	s__	non-CPR	70.8851	0.877	4207	14461	278.91	2538104	0.61	2666	261	58843	1.87184
B28_bin.58.fasta	0.388025	1	2.57715	d__Bacteria	p__Chloroflexota	c__UBA11872	o__UBA11872	f__VXNJ01	g__	s__	non-CPR	48.7806	0.892	3197	7432	291.145	2577151	0.64	2640	432	27768	2.34216
B28_bin.59.fasta	1.51382	2	1.32116	d__Bacteria	p__Patescibacteria	c__ABY1	o__SBBB01	f__	g__	s__	CPR	51.0724	0.849	2010	22118	263.845	1321160	0.44	1422	200	73096	2.80773
B28_bin.6.fasta	0.451711	2	4.42761	d__Bacteria	p__Elusimicrobiota	c__Elusimicrobia	o__UBA1565	f__UBA1565	g__	s__	non-CPR	78.241	0.937	2109	5036	309.014	4427609	0.67	4486	1079	25793	2.60979
B28_bin.60.fasta	0.79206	3	3.78759	d__Bacteria	p__UBA8248	c__UBA8248	o__UBA8248	f__UBA8248	g__2-12-FULL-69-37	s__2-12-FULL-69-37 sp016184445	non-CPR	52.8264	0.883	2587	6064	265.963	3787592	0.69	4197	765	29880	1.99704
B28_bin.61.fasta	0	0	2.75707	d__Bacteria	p__Pseudomonadota	c__Alphaproteobacteria	o__Sphingomonadales	f__Sphingomonadaceae	g__Novosphingobium	s__	non-CPR	68.6613	0.924	4135	11819	288.49	2757075	0.65	2948	325	59687	2.48715
B28_bin.62.fasta	0.267097	1	3.74396	d__Bacteria	p__Pseudomonadota	c__Gammaproteobacteria	o__Enterobacterales	f__Alteromonadaceae	g__Pararheinheimera	s__	non-CPR	33.0831	0.913	1199	2324	244.002	3743959	0.53	4678	1769	11992	1.26783
B28_bin.7.fasta	0	0	2.63633	d__Bacteria	p__Actinomycetota	c__Acidimicrobiia	o__Acidimicrobiales	f__CADCSY01	g__JAEKLB01	s__	non-CPR	59.2659	0.938	3820	6633	266.5	2636330	0.69	3102	421	23965	2.45032
B28_bin.8.fasta	0	0	1.35605	d__Bacteria	p__Patescibacteria	c__Gracilibacteria	o__Peribacterales	f__Peribacteraceae	g__JACPXZ01	s__	CPR	67.5696	0.902	4425	12565	286.086	1356049	0.52	1430	153	48116	3.03633
B28_bin.9.fasta	4.1889	7	1.67108	d__Bacteria	p__Omnitrophota	c__Koll11	o__Aquiviventales	f__Aquiviventaceae	g__JACQRB01	s__	non-CPR	66.2179	0.931	7497	20225	309.396	1671082	0.63	1682	117	54035	2.38969
B29_bin.1.fasta	0	0	2.3639	d__Bacteria	p__Desulfobacterota_E	c__Deferrimicrobia	o__Deferrimicrobiales	f__Deferrimicrobiaceae	g__JAENIX01	s__	non-CPR	72.1847	0.93	2736	7069	288.17	2363898	0.64	2550	416	33954	1.91285
B29_bin.10.fasta	3.06334	9	2.93797	d__Bacteria	p__Pseudomonadota	c__Gammaproteobacteria	o__Burkholderiales	f__Rhodocyclaceae	g__CAJBIL01	s__	non-CPR	76.9193	0.91	6997	19468	307.4	2937973	0.64	2905	207	72376	0.765509
B29_bin.12.fasta	3.24548	4	1.23248	d__Bacteria	p__Nitrospirota	c__Thermodesulfovibrionia	o__Thermodesulfovibrionales	f__DYHD01	g__	s__	non-CPR	72.2651	0.913	2677	7589	259.529	1232484	0.33	1450	223	25594	2.15748
B29_bin.13.fasta	1.07909	4	3.70684	d__Bacteria	p__Desulfobacterota	c__RBG-13-43-22	o__RBG-13-43-22	f__RBG-13-43-22	g__RBG-13-43-22	s__	non-CPR	55.9324	0.884	1209	2064	235.455	3706841	0.51	4649	1897	8109	1.94483
B29_bin.14.fasta	1.75478	17	9.6878	d__Bacteria	p__Verrucomicrobiota	c__Verrucomicrobiae	o__JABWAM01	f__JABWAM01	g__JAQUAF01	s__	non-CPR	65.1304	0.881	7336	19533	350.371	9687802	0.6	8133	659	103832	2.27808
B29_bin.15.fasta	3.53026	4	1.13306	d__Bacteria	p__Patescibacteria	c__JAEDAM01	o__BD1-5	f__UBA6164	g__UBA7396	s__	CPR	79.8936	0.914	14364	50963	329.095	1133060	0.24	1050	43	144753	2.98925
B29_bin.18.fasta	0.438318	1	2.28145	d__Bacteria	p__Chloroflexota	c__Dehalococcoidia	o__JAUYDP01	f__JAUYDP01	g__JAUYDP01	s__	non-CPR	36.3135	0.886	2297	4540	268.727	2281451	0.59	2512	568	21701	2.43285
B29_bin.2.fasta	1.242	4	3.22062	d__Bacteria	p__Desulfobacterota_B	c__Binatia	o__UBA9968	f__UBA9968	g__UBA9968	s__UBA9968 sp001799045	non-CPR	57.1052	0.896	2674	6031	264.384	3220620	0.55	3646	626	22179	1.80685
B29_bin.20.fasta	1.0131	6	5.92243	d__Bacteria	p__Riflebacteria	c__Ozemobacteria	o__Ozemobacterales	f__Ozemobacteraceae	g__	s__	non-CPR	80.9154	0.928	3209	7600	333.65	5922433	0.56	5503	949	38620	2.34347
B29_bin.21.fasta	5.68555	10	1.75885	d__Bacteria	p__Omnitrophota	c__Koll11	o__Gygaellales	f__UBA12090	g__	s__	non-CPR	83.5417	0.905	14663	47143	296.839	1758846	0.4	1793	56	151357	2.29796
B29_bin.22.fasta	1.83317	2	1.09101	d__Bacteria	p__Patescibacteria	c__ABY1	o__SBBC01	f__SBBC01	g__JACQKH01	s__	CPR	72.0807	0.863	9099	30291	273.936	1091005	0.57	1148	62	131977	2.85423
B29_bin.23.fasta	6.21471	18	2.89635	d__Bacteria	p__Pseudomonadota	c__Gammaproteobacteria	o__Burkholderiales	f__Sulfuricellaceae	g__Sulfurimicrobium	s__	non-CPR	38.4377	0.92	13500	36769	306.637	2896353	0.59	2902	112	92119	0.839446
B29_bin.24.fasta	8.7314	7	0.801704	d__Bacteria	p__Patescibacteria	c__Paceibacteria	o__	f__	g__	s__	CPR	63.9887	0.876	19515	37787	283.808	801704	0.34	826	25	105679	3.05873
B29_bin.27.fasta	1.04197	5	4.7986	d__Bacteria	p__Desulfobacterota	c__DSM-4660	o__Desulfatiglandales	f__HGW-15	g__HGW-15	s__	non-CPR	78.1652	0.896	3467	8652	292.214	4798596	0.6	4912	699	35141	2.03918
B29_bin.29.fasta	0.51318	1	1.94863	d__Bacteria	p__Campylobacterota	c__Campylobacteria	o__Campylobacterales	f__Sulfurospirillaceae	g__Sulfurospirillum	s__Sulfurospirillum sp017860615	non-CPR	67.7839	0.94	1381	2936	243.363	1948633	0.4	2517	757	10657	2.12846
B29_bin.3.fasta	4.39451	16	3.64091	d__Bacteria	p__Planctomycetota	c__Phycisphaerae	o__UBA1845	f__UBA1845	g__SBAX01	s__	non-CPR	81.0249	0.872	6164	16209	311.891	3640906	0.6	3404	298	77442	2.45997
B29_bin.30.fasta	2.78716	7	2.51151	d__Bacteria	p__Pseudomonadota	c__Gammaproteobacteria	o__Burkholderiales	f__Sulfuricellaceae	g__Sulfurimicrobium	s__	non-CPR	52.4608	0.915	6203	15188	281.684	2511514	0.57	2725	206	56917	0.855116
B29_bin.31.fasta	3.45407	12	3.47416	d__Bacteria	p__Pseudomonadota	c__Gammaproteobacteria	o__Burkholderiales	f__Burkholderiaceae	g__Hydrogenophaga	s__Hydrogenophaga sp013823655	non-CPR	81.981	0.908	11807	29643	311.307	3474160	0.66	3383	153	89351	0.262226
B29_bin.32.fasta	3.92704	8	2.03716	d__Bacteria	p__Campylobacterota	c__Campylobacteria	o__Campylobacterales	f__Sulfurimonadaceae	g__Sulfurimonas	s__Sulfurimonas sp903903705	non-CPR	41.6699	0.938	2930	6759	270.556	2037160	0.36	2361	352	49685	2.29416
B29_bin.33.fasta	7.68492	23	2.99287	d__Bacteria	p__Pseudomonadota	c__Gammaproteobacteria	o__Burkholderiales	f__Rhodocyclaceae	g__JAQTNA01	s__	non-CPR	80.2113	0.909	15556	54029	324.186	2992874	0.58	2804	89	138907	0.740132
B29_bin.34.fasta	1.51697	3	1.97762	d__Bacteria	p__Pseudomonadota	c__Gammaproteobacteria	o__Xanthomonadales	f__Xanthomonadaceae	g__Silanimonas	s__	non-CPR	70.2021	0.936	6564	20617	314.807	1977620	0.69	1963	137	70095	1.44833
B29_bin.35.fasta	0.370421	2	5.39926	d__Bacteria	p__Latescibacterota	c__UBA2968	o__UBA8231	f__UBA8231	g__CAITNQ01	s__	non-CPR	73.0032	0.919	3412	8840	333.826	5399259	0.69	4962	774	59093	2.17933
B29_bin.36.fasta	1.58393	4	2.52536	d__Bacteria	p__Bacteroidota	c__Bacteroidia	o__B-17B0	f__B-17BO	g__JAHEYG01	s__	non-CPR	64.4595	0.923	2163	4456	285.874	2525363	0.38	2723	622	24394	2.66921
B29_bin.38.fasta	1.07796	7	6.49377	d__Bacteria	p__Spirochaetota	c__Spirochaetia	o__SZUA-6	f__Fen-1364	g__	s__	non-CPR	78.6569	0.934	31236	124090	359.046	6493771	0.66	5647	102	277281	2.30736
B29_bin.39.fasta	0	0	0.92135	d__Bacteria	p__Patescibacteria	c__ABY1	o__SG8-24	f__2-12-FULL-60-25	g__	s__	CPR	72.1993	0.922	19824	62884	328.601	921350	0.57	864	24	211826	2.84483
B29_bin.4.fasta	0.842689	1	1.18668	d__Bacteria	p__Patescibacteria	c__JAEDAM01	o__BD1-5	f__UBA2023	g__UBA1545	s__	CPR	78.9134	0.898	9374	23809	311.544	1186677	0.45	1143	65	108341	3.01062
B29_bin.40.fasta	2.47508	7	2.82819	d__Bacteria	p__Desulfobacterota	c__Desulfobacteria	o__Desulfobacterales	f__RPRI01	g__RPRI01	s__	non-CPR	50.1482	0.883	4614	11388	295.315	2828191	0.45	2825	313	44404	2.00334
B29_bin.41.fasta	2.86166	3	1.04834	d__Bacteria	p__Patescibacteria	c__Paceibacteria	o__	f__	g__	s__	CPR	58.6846	0.89	4301	14097	277.643	1048344	0.39	1122	109	67684	2.55574
B29_bin.44.fasta	1.02375	4	3.90719	d__Bacteria	p__Chloroflexota	c__FW602-bin22	o__FW602-bin22	f__JACQUS01	g__JACQUS01	s__	non-CPR	79.157	0.802	3665	7483	276.712	3907186	0.69	3785	594	38518	2.31436
B29_bin.45.fasta	1.70029	4	2.35254	d__Bacteria	p__Nitrospinota	c__UBA7883	o__UBA7883	f__JACRLM01	g__JADGAO01	s__	non-CPR	50.5077	0.889	1222	2267	236.379	2352535	0.57	2956	1114	10623	2.02852
B29_bin.46.fasta	0	0	0.857517	d__Bacteria	p__Patescibacteria	c__ABY1	o__Magasanikbacterales	f__UBA922	g__	s__	CPR	65.2657	0.904	20264	35604	312.349	857517	0.46	829	32	113674	3.01741
B29_bin.47.fasta	0.718027	3	4.17811	d__Bacteria	p__Gemmatimonadota	c__Gemmatimonadetes	o__Longimicrobiales	f__UBA6960	g__	s__	non-CPR	73.3716	0.92	3768	11566	314.48	4178113	0.7	4084	513	49244	2.2248
B29_bin.48.fasta	1.41825	3	2.11528	d__Bacteria	p__Pseudomonadota	c__Gammaproteobacteria	o__Burkholderiales	f__Thiobacillaceae	g__	s__	non-CPR	65.5712	0.928	6267	13255	297.741	2115282	0.66	2203	179	60509	0.851148
B29_bin.49.fasta	1.13372	2	1.76411	d__Bacteria	p__Omnitrophota	c__Koll11	o__Gygaellales	f__Profunditerraquicolaceae	g__UBA1562	s__	non-CPR	89.0447	0.936	11114	37100	339.209	1764110	0.41	1626	77	128145	2.36444
B29_bin.5.fasta	0.287955	1	3.47276	d__Bacteria	p__JACPUC01	c__JACPUC01	o__JACPUC01	f__JACPUC01	g__JACPUC01	s__	non-CPR	33.8565	0.832	1959	3918	271.295	3472762	0.67	3556	997	16470	1.83329
B29_bin.50.fasta	1.96549	6	3.05268	d__Bacteria	p__Bacteroidota	c__Bacteroidia	o__Bacteroidales	f__UBA12170	g__UBA12170	s__	non-CPR	87.4979	0.903	9596	24554	346.182	3052679	0.35	2656	159	85207	2.67496
B29_bin.51.fasta	0	0	4.09664	d__Bacteria	p__Methylomirabilota	c__Methylomirabilia	o__Rokubacteriales	f__CSP1-6	g__	s__	non-CPR	54.73	0.938	5522	12021	286.337	4096640	0.7	4484	406	43063	2.09679
B29_bin.52.fasta	1.47839	3	2.02923	d__Bacteria	p__Pseudomonadota	c__Gammaproteobacteria	o__SZUA-229	f__SZUA-229	g__JACPVK01	s__	non-CPR	60.5906	0.901	1507	3245	250.997	2029229	0.51	2434	715	13850	1.18543
B29_bin.54.fasta	0	0	1.2142	d__Bacteria	p__Omnitrophota	c__Koll11	o__	f__	g__	s__	non-CPR	48.871	0.953	1129	1706	224.228	1214197	0.43	1728	723	7542	2.07437
B29_bin.56.fasta	2.98066	7	2.34848	d__Bacteria	p__Methylomirabilota	c__Methylomirabilia	o__Methylomirabilales	f__Methylomirabilaceae	g__Methylomirabilis	s__	non-CPR	77.5913	0.891	6495	20072	275.138	2348476	0.59	2543	169	85444	1.95601
B29_bin.57.fasta	4.61798	24	5.19707	d__Bacteria	p__Desulfobacterota	c__Desulfobacteria	o__Desulfobacterales	f__UBA5616	g__UBA5616	s__	non-CPR	88.5707	0.898	9268	31724	324.558	5197073	0.5	4804	252	177301	2.02196
B29_bin.58.fasta	0	0	2.70224	d__Bacteria	p__Desulfobacterota	c__Desulfarculia	o__Desulfarculales	f__Desulfarculaceae	g__JACRDC01	s__	non-CPR	85.3593	0.769	7148	21312	184.123	2702238	0.64	3779	176	82724	2.06423
B29_bin.59.fasta	8.20268	18	2.19441	d__Bacteria	p__Campylobacterota	c__Campylobacteria	o__Campylobacterales	f__Sulfurimonadaceae	g__Sulfurimonas	s__	non-CPR	88.1183	0.936	17402	47485	308.379	2194406	0.35	2225	73	147521	2.27553
B29_bin.6.fasta	3.22997	21	6.50161	d__Bacteria	p__SZUA-182	c__SZUA-182	o__DTGQ01	f__DTGQ01	g__	s__	non-CPR	63.7687	0.813	5174	21745	328.449	6501611	0.43	5377	525	91250	1.81805
B29_bin.61.fasta	4.59471	18	3.91755	d__Bacteria	p__Pseudomonadota	c__Magnetococcia	o__Magnetococcales	f__UBA8363	g__UBA8363	s__	non-CPR	89.4088	0.897	6214	21757	318.128	3917546	0.52	3691	288	70769	1.5187
B29_bin.62.fasta	0.453736	1	2.20392	d__Bacteria	p__Pseudomonadota	c__Gammaproteobacteria	o__Burkholderiales	f__Burkholderiaceae	g__Serpentinimonas	s__Serpentinimonas maccroryi	non-CPR	47.5761	0.92	2018	4489	273.387	2203925	0.67	2475	554	34270	0.296615
B29_bin.63.fasta	4.59355	32	6.96629	d__Bacteria	p__Acidobacteriota	c__CAIWXX01	o__CAIWXX01	f__CAIWXX01	g__JACPPM01	s__	non-CPR	44.7196	0.879	2112	4358	272.619	6966287	0.61	7511	1781	25244	2.01667
B29_bin.65.fasta	2.79156	9	3.224	d__Bacteria	p__Bacteroidota	c__Bacteroidia	o__Bacteroidales	f__Paludibacteraceae	g__Paludibacter	s__	non-CPR	100.958	0.936	14309	40404	388.543	3224003	0.44	2593	117	126961	2.91043
B29_bin.66.fasta	0	0	1.86556	d__Bacteria	p__Desulfobacterota	c__Desulfobaccia	o__Desulfobaccales	f__0-14-0-80-60-11	g__0-14-0-80-60-11	s__0-14-0-80-60-11 sp020052215	non-CPR	27.0999	0.85	1235	2238	242.635	1865565	0.61	2184	896	9837	2.09147
B29_bin.67.fasta	2.54951	9	3.5301	d__Bacteria	p__Pseudomonadota	c__Gammaproteobacteria	o__Burkholderiales	f__Rhodocyclaceae	g__Azospira_A	s__	non-CPR	76.0147	0.925	15719	60165	323.452	3530096	0.63	3371	115	178531	0.73932
B29_bin.68.fasta	0.419952	2	4.76245	d__Bacteria	p__Pseudomonadota	c__Gammaproteobacteria	o__Burkholderiales	f__SG8-39	g__	s__	non-CPR	78.5049	0.923	3342	9996	269.217	4762447	0.67	5457	660	41810	0.874374
B29_bin.69.fasta	2.69471	9	3.33987	d__Bacteria	p__Desulfobacterota	c__Desulfobulbia	o__Desulfobulbales	f__Desulfurivibrionaceae	g__	s__	non-CPR	97.5736	0.882	21528	71986	328.838	3339871	0.54	2992	81	177893	2.11961
B29_bin.7.fasta	2.34685	9	3.83493	d__Bacteria	p__Bacteroidota	c__Bacteroidia	o__Bacteroidales	f__JAQUTK01	g__JAQUTK01	s__	non-CPR	99.5726	0.918	27499	78547	391.277	3834925	0.42	3002	77	187377	2.90381
B29_bin.70.fasta	1.31367	3	2.28369	d__Bacteria	p__Pseudomonadota	c__Gammaproteobacteria	o__Burkholderiales	f__Sulfuricellaceae	g__Sulfurimicrobium	s__	non-CPR	62.639	0.921	6874	17701	308.801	2283686	0.61	2274	160	60546	0.824796
B29_bin.71.fasta	3.07186	2	0.651071	d__Bacteria	p__Patescibacteria	c__Paceibacteria	o__	f__	g__	s__	CPR	72.3654	0.903	5537	13512	271.669	651071	0.37	723	64	50011	3.07084
B29_bin.72.fasta	1.64783	9	5.46174	d__Bacteria	p__Spirochaetota	c__Spirochaetia	o__SPDA01	f__SPDA01	g__SPDA01	s__	non-CPR	92.2001	0.921	10123	33133	322.552	5461735	0.51	5208	294	122135	2.21803
B29_bin.73.fasta	3.21316	26	8.09171	d__Bacteria	p__Hinthialibacterota	c__Hinthialibacteria	o__Hinthialibacterales	f__Hinthialibacteraceae	g__	s__	non-CPR	92.0563	0.815	4371	12664	333.727	8091713	0.49	6601	890	70911	1.97504
B29_bin.74.fasta	1.02294	4	3.9103	d__Bacteria	p__Desulfobacterota	c__DSM-4660	o__Desulfatiglandales	f__HGW-15	g__JAFGDF01	s__	non-CPR	61.823	0.886	3786	8243	293.31	3910298	0.46	3945	560	49703	2.01305
B29_bin.75.fasta	1.52584	4	2.6215	d__Bacteria	p__Pseudomonadota	c__Gammaproteobacteria	o__UBA9214	f__UBA9214	g__UBA9214	s__	non-CPR	67.3416	0.901	6362	17111	293.705	2621502	0.59	2685	201	65499	1.16785
B29_bin.76.fasta	3.98315	9	2.25952	d__Bacteria	p__Pseudomonadota	c__Gammaproteobacteria	o__Burkholderiales	f__Burkholderiaceae	g__Calidifontimicrobium	s__	non-CPR	48.5474	0.92	1339	3053	253.678	2259516	0.73	2738	863	13242	0.432142
B29_bin.77.fasta	1.67435	7	4.18072	d__Bacteria	p__Pseudomonadota	c__Gammaproteobacteria	o__Burkholderiales	f__Burkholderiaceae	g__Rhodoferax_C	s__	non-CPR	98.2366	0.918	12060	42004	320.825	4180716	0.65	3992	166	176161	0.275957
B29_bin.78.fasta	1.42981	1	0.699393	d__Bacteria	p__Patescibacteria	c__Paceibacteria	o__UBA9973	f__DSPV01	g__2-02-FULL-44-35	s__	CPR	80.9415	0.907	20128	48205	281.175	699393	0.45	754	30	183480	3.47835
B29_bin.79.fasta	0	0	0.86911	d__Bacteria	p__Patescibacteria	c__ABY1	o__SG8-24	f__	g__	s__	CPR	56.8991	0.909	13226	36156	308.035	869110	0.44	856	32	165812	2.77377
B29_bin.8.fasta	4.52796	15	3.31275	d__Bacteria	p__Pseudomonadota	c__Gammaproteobacteria	o__Chromatiales	f__Sedimenticolaceae	g__	s__	non-CPR	90.7033	0.899	14370	42334	326.388	3312749	0.64	3048	115	182335	1.20797
B29_bin.80.fasta	1.23521	1	0.809582	d__Bacteria	p__Patescibacteria	c__Paceibacteria	o__2-01-FULL-47-10	f__	g__	s__	CPR	78.0065	0.891	6868	19630	268.841	809582	0.41	897	57	40124	3.04135
B29_bin.81.fasta	1.72372	3	1.74043	d__Bacteria	p__Omnitrophota	c__Koll11	o__Pluralincolimonadales	f__Pluralincolimonadaceae	g__Pluralincolimonas	s__	non-CPR	86.0298	0.949	18644	72364	320.422	1740426	0.47	1724	43	161065	2.15305
B29_bin.82.fasta	1.18953	5	4.20334	d__Bacteria	p__Desulfobacterota_B	c__Binatia	o__UBA9968	f__UBA9968	g__2-12-FULL-57-22	s__	non-CPR	76.9523	0.882	4805	10830	287.997	4203341	0.58	4300	453	58812	1.83952
B29_bin.83.fasta	0.988186	2	2.02391	d__Bacteria	p__Chloroflexota	c__Dehalococcoidia	o__UBA6926	f__VFHL01	g__	s__	non-CPR	75.7634	0.864	5528	22221	290.502	2023910	0.67	2011	167	68803	2.37218
B29_bin.84.fasta	2.66221	7	2.62939	d__Bacteria	p__Desulfobacterota	c__Desulfobulbia	o__Desulfobulbales	f__Desulfurivibrionaceae	g__Thiovibrio	s__	non-CPR	45.9767	0.895	3543	10079	298.471	2629393	0.58	2633	357	32928	2.1781
B29_bin.85.fasta	0.343373	1	2.91229	d__Bacteria	p__Pseudomonadota	c__Alphaproteobacteria	o__Acetobacterales	f__Acetobacteraceae	g__Neoroseomonas	s__	non-CPR	35.7703	0.906	1907	3721	254.646	2912286	0.71	3461	861	15399	2.03962
B29_bin.86.fasta	2.49081	10	4.01475	d__Bacteria	p__Desulfobacterota	c__Syntrophia	o__Syntrophales	f__UBA5619	g__JAKAFS01	s__	non-CPR	88.3226	0.903	6799	27240	317.184	4014753	0.56	3817	267	134979	1.92407
B29_bin.87.fasta	1.9019	7	3.68052	d__Bacteria	p__Pseudomonadota	c__Alphaproteobacteria	o__Rhodospirillales_A	f__GLO-3	g__	s__	non-CPR	94.6271	0.91	11969	48337	310.187	3680524	0.68	3609	147	126568	1.8449
B29_bin.89.fasta	3.0986	8	2.58181	d__Bacteria	p__Pseudomonadota	c__Gammaproteobacteria	o__Burkholderiales	f__Thiobacillaceae	g__PFJX01	s__	non-CPR	88.7576	0.933	11353	41223	318.697	2581810	0.66	2525	111	121091	0.86341
B29_bin.9.fasta	0.364754	1	2.74157	d__Bacteria	p__Chloroflexota	c__Limnocylindria	o__P2-11E	f__P2-11E	g__JACPOT01	s__	non-CPR	84.7011	0.923	2246	5652	255.641	2741574	0.71	3308	603	26731	2.36263
B29_bin.93.fasta	5.85483	12	2.04959	d__Bacteria	p__Pseudomonadota	c__Gammaproteobacteria	o__Xanthomonadales	f__Xanthomonadaceae	g__Silanimonas	s__	non-CPR	92.965	0.937	8907	31939	324.496	2049590	0.68	1978	112	110150	1.43825
B29_bin.95.fasta	3.41038	11	3.22545	d__Bacteria	p__Bacteroidota	c__Bacteroidia	o__Flavobacteriales	f__Vicingaceae	g__Vicingus	s__	non-CPR	93.5697	0.914	5601	15464	322.183	3225446	0.32	3053	282	99618	2.63614
B29_bin.96.fasta	0.844148	4	4.73851	d__Bacteria	p__Desulfobacterota	c__Syntrophobacteria	o__Syntrophobacterales	f__Syntrophobacteraceae	g__	s__	non-CPR	29.1477	0.874	1317	2320	248.467	4738507	0.57	5569	2172	8883	1.9725
B29_bin.97.fasta	1.07833	3	2.78209	d__Bacteria	p__Pseudomonadota	c__Magnetococcia	o__Magnetococcales	f__Magnetaquicoccaceae	g__	s__	non-CPR	36.113	0.913	1498	3134	265.436	2782092	0.64	3198	1025	13689	1.49473
B29_bin.98.fasta	1.3677	4	2.92462	d__Bacteria	p__JACRDZ01	c__JACRDZ01	o__JACRDZ01	f__JACRDZ01	g__	s__	non-CPR	51.4399	0.91	1592	3234	272.916	2924620	0.33	3258	1029	17542	1.91893
B30_bin.1.fasta	1.84463	4	2.16845	d__Bacteria	p__Elusimicrobiota	c__Elusimicrobia	o__	f__	g__	s__	non-CPR	85.1332	0.926	3168	7184	329.339	2168453	0.45	2039	363	23818	2.34859
B30_bin.10.fasta	0.675868	1	1.47958	d__Bacteria	p__Chloroflexota	c__Dehalococcoidia	o__UBA6926	f__JACQUM01	g__JACQUM01	s__	non-CPR	68.4822	0.88	3253	7664	275.154	1479579	0.65	1580	232	25104	2.42068
B30_bin.11.fasta	0	0	1.34781	d__Bacteria	p__Omnitrophota	c__Koll11	o__Gygaellales	f__UBA12090	g__2-02-FULL-45-21	s__	non-CPR	70.0656	0.935	2181	6474	272.366	1347808	0.45	1548	290	28728	2.33892
B30_bin.12.fasta	4.29885	27	6.28076	d__Bacteria	p__Acidobacteriota	c__UBA6911	o__CAINFC01	f__CAINFC01	g__	s__	non-CPR	49.638	0.874	4815	12763	284.772	6280756	0.57	6446	634	66552	1.94754
B30_bin.14.fasta	1.71049	5	2.92314	d__Bacteria	p__UBA10199	c__UBA10199	o__UBA10199	f__	g__	s__	non-CPR	90.86	0.919	8644	26915	304.078	2923144	0.5	2955	167	122737	2.1822
B30_bin.16.fasta	0	0	1.7608	d__Bacteria	p__Pseudomonadota	c__Gammaproteobacteria	o__Pseudomonadales	f__Moraxellaceae	g__Perlucidibaca	s__Perlucidibaca piscinae	non-CPR	61.9661	0.933	1358	3179	249.897	1760802	0.66	2196	666	18195	1.34873
B30_bin.17.fasta	0.623049	1	1.60501	d__Bacteria	p__Chloroflexota	c__Dehalococcoidia	o__JACVQG01	f__JAHKAY01	g__	s__	non-CPR	64.1365	0.9	2110	4498	252.77	1605009	0.62	1911	413	16687	2.68381
B30_bin.19.fasta	0	0	1.71537	d__Bacteria	p__Omnitrophota	c__Koll11	o__	f__	g__	s__	non-CPR	47.1003	0.954	1134	1822	228.904	1715366	0.43	2393	959	7591	2.04798
B30_bin.2.fasta	0.430479	1	2.323	d__Bacteria	p__Actinomycetota	c__JAICYB01	o__JAICYB01	f__	g__	s__	non-CPR	83.4746	0.924	6891	17753	285.955	2322995	0.7	2507	170	53943	2.24408
B30_bin.20.fasta	0.388464	2	5.14849	d__Bacteria	p__Actinomycetota	c__Acidimicrobiia	o__IMCC26256	f__BP-133	g__	s__	non-CPR	55.8639	0.919	3478	13733	292.864	5148486	0.72	5397	638	51105	2.31111
B30_bin.21.fasta	3.69075	4	1.08379	d__Bacteria	p__Patescibacteria	c__ABY1	o__UBA9629	f__UBA9629	g__UBA9645	s__	CPR	66.8847	0.933	6873	25672	300.344	1083792	0.47	1127	79	82033	2.81728
B30_bin.22.fasta	0.370867	1	2.69638	d__Bacteria	p__Desulfobacterota_B	c__Binatia	o__UBA9968	f__UBA9968	g__UBA9968	s__	non-CPR	70.9052	0.907	2953	7085	282.192	2696383	0.59	2894	472	30596	1.84714
B30_bin.23.fasta	0	0	2.63864	d__Bacteria	p__Methylomirabilota	c__Methylomirabilia	o__Methylomirabilales	f__2-02-FULL-66-22	g__2-02-FULL-66-22	s__2-02-FULL-66-22 sp016180655	non-CPR	54.3193	0.888	2624	4770	269.372	2638643	0.68	2904	583	17505	1.95839
B30_bin.24.fasta	0.835455	3	3.59086	d__Bacteria	p__Pseudomonadota	c__Gammaproteobacteria	o__Burkholderiales	f__SG8-39	g__	s__	non-CPR	60.0477	0.926	4591	11363	271.039	3590857	0.67	4102	410	40793	0.873337
B30_bin.25.fasta	0.769534	1	1.29949	d__Bacteria	p__Patescibacteria	c__Microgenomatia	o__UBA10105	f__UBA927	g__	s__	CPR	72.3019	0.92	17345	48293	269.894	1299488	0.46	1485	39	154133	2.75957
B30_bin.26.fasta	0	0	1.25317	d__Bacteria	p__Omnitrophota	c__Koll11	o__1-14-0-20-64-10	f__1-14-0-20-64-10	g__JAUSCU01	s__	non-CPR	65.8106	0.942	2031	4690	270.574	1253175	0.63	1461	332	13754	2.47614
B30_bin.27.fasta	1.27186	4	3.14501	d__Bacteria	p__Acidobacteriota	c__Vicinamibacteria	o__Vicinamibacterales	f__UBA2999	g__	s__	non-CPR	74.0206	0.9	4242	9578	295.166	3145007	0.66	3205	397	26242	2.089
B30_bin.28.fasta	0	0	1.6307	d__Bacteria	p__Chloroflexota	c__Dehalococcoidia	o__JACQTR01	f__	g__	s__	non-CPR	67.6797	0.887	2533	6016	260.198	1630704	0.6	1856	337	19633	2.32933
B30_bin.29.fasta	1.40183	5	3.56676	d__Bacteria	p__Pseudomonadota	c__Gammaproteobacteria	o__Burkholderiales	f__SG8-41	g__PALSA-1004	s__	non-CPR	39.1829	0.879	2443	5698	257.685	3566758	0.62	4066	760	22175	0.90268
B30_bin.3.fasta	4.33334	7	1.61538	d__Bacteria	p__Patescibacteria	c__Gracilibacteria	o__UBA1369	f__LOWO2-01-FULL-3	g__JACRIB01	s__	CPR	85.8436	0.901	7167	23296	309.328	1615383	0.42	1572	110	98024	2.88516
B30_bin.30.fasta	0.794167	4	5.03672	d__Bacteria	p__Myxococcota	c__Myxococcia	o__Myxococcales	f__	g__	s__	non-CPR	61.55	0.862	4560	9998	345.183	5036722	0.68	4200	598	36911	1.89437
B30_bin.31.fasta	1.01474	3	2.95641	d__Bacteria	p__Chloroflexota	c__Dehalococcoidia	o__JAUYDP01	f__JAUYDP01	g__	s__	non-CPR	35.3068	0.892	2968	7474	284.18	2956412	0.61	3099	503	31669	2.39872
B30_bin.32.fasta	0.202336	1	4.94227	d__Bacteria	p__2-12-FULL-45-22	c__2-12-FULL-45-22	o__2-12-FULL-45-22	f__JACOWJ01	g__JACOWJ01	s__	non-CPR	48.3507	0.843	1992	4183	262.664	4942270	0.6	5300	1342	25286	1.82711
B30_bin.34.fasta	1.9993	4	2.0007	d__Bacteria	p__Actinomycetota	c__Thermoleophilia	o__Solirubrobacterales	f__70-9	g__VRUE01	s__	non-CPR	64.5547	0.915	7899	27504	302.778	2000705	0.7	2020	114	93818	2.35116
B30_bin.36.fasta	0.977129	3	3.07022	d__Bacteria	p__Desulfobacterota_D	c__UBA1144	o__UBA2774	f__UBA2774	g__2-12-FULL-53-21	s__	non-CPR	75.4407	0.857	2964	9803	282.503	3070219	0.53	3109	488	40069	1.83347
B30_bin.37.fasta	2.56365	9	3.51062	d__Bacteria	p__Bacteroidota	c__Bacteroidia	o__Flavobacteriales	f__NORP286	g__	s__	non-CPR	83.976	0.885	2720	6338	302.817	3510616	0.33	3428	678	47578	2.55869
B30_bin.38.fasta	2.01534	7	3.47335	d__Bacteria	p__Pseudomonadota	c__Alphaproteobacteria	o__Rhizobiales	f__Beijerinckiaceae	g__Methylocystis	s__Methylocystis silviterrae	non-CPR	97.0763	0.877	7544	38729	291.663	3473351	0.63	3488	176	178503	2.26837
B30_bin.39.fasta	1.22227	3	2.45445	d__Bacteria	p__Eremiobacterota	c__JABDET01	o__JABDET01	f__	g__	s__	non-CPR	98.6292	0.912	7907	23901	304.871	2454451	0.41	2455	151	58911	2.17518
B30_bin.4.fasta	2.2428	11	4.90459	d__Bacteria	p__JACPUC01	c__JACPUC01	o__JACPUC01	f__JACPUC01	g__JACPUC01	s__	non-CPR	82.0201	0.821	7397	25128	311.17	4904589	0.67	4319	316	63360	1.82449
B30_bin.41.fasta	0.951493	5	5.2549	d__Bacteria	p__Latescibacterota	c__UBA2968	o__UBA8231	f__UBA8231	g__SICG01	s__	non-CPR	55.8185	0.932	2506	4977	303.523	5254898	0.64	5388	1169	29773	2.19947
B30_bin.42.fasta	1.22063	2	1.6385	d__Bacteria	p__Patescibacteria	c__Gracilibacteria	o__UBA1369	f__JABINC01	g__JABINC01	s__	CPR	65.2447	0.91	7083	26881	301.85	1638502	0.45	1651	107	63935	2.74995
B30_bin.43.fasta	0.473571	1	2.11161	d__Bacteria	p__Actinomycetota	c__UBA4738	o__AC-67	f__AC-67	g__	s__	non-CPR	76.2293	0.916	3956	7562	292.267	2111614	0.72	2210	316	42735	2.26107
B30_bin.44.fasta	4.76079	4	0.840196	d__Bacteria	p__Patescibacteria	c__Paceibacteria	o__2-01-FULL-47-10	f__	g__	s__	CPR	58.9845	0.88	6198	14755	262.104	840196	0.42	943	73	36899	3.03731
B30_bin.45.fasta	0.313198	1	3.19286	d__Bacteria	p__UBA8248	c__UBA8248	o__UBA8248	f__UBA8248	g__2-12-FULL-69-37	s__2-12-FULL-69-37 sp016184445	non-CPR	80.3977	0.876	3772	10359	274.623	3192865	0.7	3401	411	53532	1.99409
B30_bin.46.fasta	0	0	2.60408	d__Bacteria	p__Actinomycetota	c__UBA4738	o__AC-67	f__AC-67	g__	s__	non-CPR	88.1643	0.946	6657	21308	311.247	2604080	0.63	2647	190	81251	2.26842
B30_bin.47.fasta	0.486663	1	2.05481	d__Bacteria	p__Planctomycetota	c__Brocadiia	o__Brocadiales	f__Bathyanammoxibiaceae	g__JAUQZZ01	s__JAUQZZ01 sp030586765	non-CPR	66.1461	0.884	1288	3035	231.399	2054810	0.5	2626	811	14207	2.25237
B30_bin.48.fasta	1.08402	3	2.76748	d__Bacteria	p__JAUXIQ01	c__JAUXIQ01	o__JAUXIQ01	f__JAUXIQ01	g__	s__	non-CPR	40.0421	0.855	1609	3050	245.66	2767479	0.55	3218	1011	17806	1.79903
B30_bin.5.fasta	1.18392	5	4.22326	d__Bacteria	p__Pseudomonadota	c__Gammaproteobacteria	o__Burkholderiales	f__SG8-41	g__	s__	non-CPR	66.5136	0.89	3381	7033	277.696	4223256	0.64	4522	704	28476	0.960399
B30_bin.50.fasta	0	0	2.41749	d__Bacteria	p__Pseudomonadota	c__Gammaproteobacteria	o__Burkholderiales	f__Burkholderiaceae	g__Limnobacter	s__Limnobacter sp029087225	non-CPR	57.0039	0.935	2176	4548	270.172	2417490	0.53	2796	606	16707	0.674731
B30_bin.51.fasta	0	0	2.24579	d__Bacteria	p__Gemmatimonadota	c__Gemmatimonadetes	o__Gemmatimonadales	f__GWC2-71-9	g__SZUA-320	s__	non-CPR	83.3484	0.931	3253	6866	301.844	2245792	0.71	2316	387	23758	2.3588
B30_bin.52.fasta	0	0	1.98126	d__Bacteria	p__Omnitrophota	c__Koll11	o__Gygaellales	f__UBA12090	g__SCPY01	s__	non-CPR	33.8798	0.956	1685	6020	293.26	1981259	0.47	2160	496	29839	2.36495
B30_bin.53.fasta	0.49172	2	4.06736	d__Bacteria	p__Methylomirabilota	c__Methylomirabilia	o__Rokubacteriales	f__CSP1-6	g__AR37	s__	non-CPR	57.491	0.918	4410	12358	278.725	4067356	0.69	4478	451	56084	2.00518
B30_bin.56.fasta	0	0	2.62361	d__Bacteria	p__Actinomycetota	c__UBA4738	o__JAHWKV01	f__	g__	s__	non-CPR	70.8187	0.898	3796	8461	273.309	2623609	0.72	2878	379	33453	2.28828
B30_bin.57.fasta	0.353871	1	2.82589	d__Bacteria	p__Desulfobacterota_B	c__Binatia	o__UBA9968	f__UBA9968	g__2-12-FULL-57-22	s__	non-CPR	61.6084	0.889	4370	10882	295.516	2825889	0.59	2839	324	38887	1.84112
B30_bin.6.fasta	2.69504	6	2.22631	d__Bacteria	p__Planctomycetota	c__Brocadiia	o__Brocadiales	f__Bathyanammoxibiaceae	g__2-12-FULL-52-36	s__	non-CPR	50.6573	0.891	2846	7321	265.756	2226310	0.51	2494	392	38775	2.37562
B30_bin.7.fasta	0	0	2.5838	d__Bacteria	p__Bdellovibrionota	c__UBA1018	o__CAIPTA01	f__CAIPTA01	g__JAKFYM01	s__	non-CPR	76.4955	0.909	2450	6180	272.348	2583805	0.63	2883	546	20790	2.15539
B30_bin.8.fasta	1.95426	2	1.0234	d__Bacteria	p__Patescibacteria	c__Paceibacteria	o__UBA9973	f__UBA2100	g__JACQKA01	s__	CPR	80.1224	0.887	22727	58193	280.606	1023404	0.55	1081	27	150743	3.63047
B30_bin.9.fasta	0.344524	1	2.90256	d__Bacteria	p__Pseudomonadota	c__Gammaproteobacteria	o__Pseudomonadales	f__Moraxellaceae	g__Acinetobacter	s__Acinetobacter junii	non-CPR	85.8638	0.88	3091	8463	276.659	2902559	0.39	3080	470	51864	1.55589
B31_bin.1.fasta	0	0	1.06183	d__Bacteria	p__Omnitrophota	c__Koll11	o__Gygaellales	f__Profunditerraquicolaceae	g__	s__	non-CPR	60.4712	0.953	2661	8363	283.951	1061829	0.44	1193	182	25379	2.43939
B31_bin.10.fasta	1.14531	4	3.49252	d__Bacteria	p__Pseudomonadota	c__Gammaproteobacteria	o__Burkholderiales	f__Burkholderiaceae	g__Rhodoferax_C	s__	non-CPR	76.7416	0.925	11449	39191	322.818	3492515	0.63	3341	151	93957	0.266858
B31_bin.15.fasta	0.876938	3	3.421	d__Bacteria	p__Pseudomonadota	c__Gammaproteobacteria	o__Burkholderiales	f__SG8-39	g__2-02-FULL-66-14	s__	non-CPR	79.2009	0.942	5667	14513	295.667	3420996	0.68	3642	302	62446	0.882447
B31_bin.16.fasta	0	0	1.92305	d__Bacteria	p__Campylobacterota	c__Campylobacteria	o__Campylobacterales	f__Sulfurimonadaceae	g__Sulfuricurvum	s__	non-CPR	62.571	0.945	4590	13241	284.917	1923050	0.42	2132	204	52814	2.2424
B31_bin.17.fasta	0.7443	1	1.34354	d__Bacteria	p__Omnitrophota	c__Koll11	o__Taenaricolales	f__Taenaricolaceae	g__	s__	non-CPR	92.5031	0.946	4049	12479	312.071	1343545	0.47	1363	160	44784	2.17851
B31_bin.18.fasta	1.73591	3	1.7282	d__Bacteria	p__Omnitrophota	c__Omnitrophia	o__JACQQS01	f__JACQQS01	g__	s__	non-CPR	55.3521	0.907	3369	6372	296.566	1728200	0.48	1767	303	18156	2.14055
B31_bin.2.fasta	0	0	1.22314	d__Bacteria	p__Omnitrophota	c__Koll11	o__JAUYCX01	f__JAUYCX01	g__	s__	non-CPR	49.0243	0.912	2152	5606	263.337	1223137	0.4	1417	278	20158	2.27093
B31_bin.20.fasta	1.41518	2	1.41324	d__Bacteria	p__Omnitrophota	c__Koll11	o__	f__	g__	s__	non-CPR	75.661	0.937	4903	13550	303.467	1413243	0.48	1459	144	56690	2.10898
B31_bin.21.fasta	0	0	1.08535	d__Bacteria	p__Patescibacteria	c__ABY1	o__HK-STAS-PATE-3	f__	g__	s__	CPR	69.2067	0.901	97863	259081	309.343	1085346	0.57	1057	9	422443	2.7385
B31_bin.22.fasta	2.57644	12	4.65759	d__Bacteria	p__Pseudomonadota	c__Gammaproteobacteria	o__Enterobacterales	f__Shewanellaceae	g__Shewanella	s__Shewanella xiamenensis	non-CPR	96.4903	0.869	21150	63193	329.629	4657586	0.46	4095	112	303222	1.25748
B31_bin.23.fasta	0.84624	3	3.54509	d__Bacteria	p__Armatimonadota	c__JAAZEB01	o__JAAZEB01	f__JAAZEB01	g__DUUU01	s__	non-CPR	50.2091	0.84	1437	2681	262.461	3545092	0.63	3793	1445	10754	2.10708
B31_bin.24.fasta	0.436065	1	2.29324	d__Bacteria	p__Verrucomicrobiota	c__Kiritimatiellia	o__JAAZAB01	f__JAAZAB01	g__VSJD01	s__	non-CPR	57.4658	0.889	2564	5645	310.945	2293237	0.58	2190	480	25160	2.41541
B31_bin.25.fasta	0	0	1.59405	d__Bacteria	p__Campylobacterota	c__Campylobacteria	o__Campylobacterales	f__Sulfurimonadaceae	g__Sulfuricurvum	s__	non-CPR	44.9576	0.946	2936	7166	277.213	1594053	0.44	1818	283	23536	2.24278
B31_bin.28.fasta	1.08546	4	3.68508	d__Bacteria	p__Bacillota_A	c__Clostridia	o__Peptostreptococcales	f__Acidaminobacteraceae	g__	s__	non-CPR	93.9728	0.905	95507	335493	339.586	3685081	0.42	3277	17	747184	2.35137
B31_bin.29.fasta	7.75146	19	2.45115	d__Bacteria	p__Campylobacterota	c__Campylobacteria	o__Campylobacterales	f__Arcobacteraceae	g__Aliarcobacter	s__	non-CPR	61.4772	0.929	6758	17961	286.386	2451151	0.27	2657	181	73294	2.29848
B31_bin.3.fasta	2.32317	2	0.860893	d__Bacteria	p__Patescibacteria	c__Paceibacteria	o__UBA9973	f__2-02-FULL-48-16	g__	s__	CPR	75.5323	0.861	12197	33467	268.513	860893	0.53	922	39	106259	3.60264
B31_bin.30.fasta	2.60951	7	2.68249	d__Bacteria	p__Elusimicrobiota	c__Elusimicrobia	o__Elusimicrobiales	f__	g__	s__	non-CPR	77.8958	0.893	2021	4588	287.788	2682494	0.52	2782	693	31746	2.41645
B31_bin.31.fasta	0	0	1.7635	d__Bacteria	p__Methylomirabilota	c__Methylomirabilia	o__	f__	g__	s__	non-CPR	63.971	0.92	3370	7279	277.1	1763495	0.64	1956	286	24600	1.75971
B31_bin.32.fasta	0	0	1.72632	d__Bacteria	p__Omnitrophota	c__Koll11	o__2-01-FULL-45-10	f__2-01-FULL-45-10	g__	s__	non-CPR	88.827	0.947	10309	23116	330.456	1726319	0.49	1654	100	97884	2.27222
B31_bin.33.fasta	4.5941	7	1.52369	d__Bacteria	p__Campylobacterota	c__Campylobacteria	o__Campylobacterales	f__Sulfurimonadaceae	g__Sulfurimonas	s__	non-CPR	67.4172	0.941	2555	5681	260.896	1523694	0.35	1838	319	27397	2.26321
B31_bin.34.fasta	0	0	0.562338	d__Bacteria	p__Patescibacteria	c__4484-211	o__	f__	g__	s__	CPR	67.4965	0.919	5096	11830	274.736	562338	0.42	629	63	38839	2.54631
B31_bin.35.fasta	1.85631	3	1.61611	d__Bacteria	p__Actinomycetota	c__Aquicultoria	o__SURF-47	f__JAUUWJ01	g__	s__	non-CPR	68.9363	0.907	2668	7991	280.355	1616106	0.4	1747	278	65751	2.46288
B31_bin.36.fasta	2.84244	3	1.05543	d__Bacteria	p__Patescibacteria	c__ABY1	o__BM507	f__GWC2-42-12	g__GWC2-42-12	s__	CPR	74.1069	0.865	14379	45069	298.627	1055433	0.42	1020	39	72567	2.85814
B31_bin.37.fasta	0	0	1.92601	d__Bacteria	p__Omnitrophota	c__Koll11	o__	f__	g__	s__	non-CPR	43.8168	0.937	3700	12403	306.791	1926008	0.42	1968	223	78656	2.06624
B31_bin.4.fasta	0.277463	1	3.60408	d__Bacteria	p__Pseudomonadota	c__Alphaproteobacteria	o__Rhodobacterales	f__Rhodobacteraceae	g__Tabrizicola_A	s__	non-CPR	70.2802	0.914	3059	6926	277.723	3604079	0.63	3964	611	36763	2.28562
B31_bin.40.fasta	1.47785	4	2.70663	d__Bacteria	p__Pseudomonadota	c__Gammaproteobacteria	o__Burkholderiales	f__Rhodocyclaceae	g__Azonexus	s__	non-CPR	68.2389	0.932	7260	20790	306.301	2706632	0.56	2753	167	85671	0.846587
B31_bin.41.fasta	0	0	1.55383	d__Bacteria	p__Patescibacteria	c__ABY1	o__2-02-FULL-49-11	f__2-02-FULL-49-11	g__2-02-FULL-49-11	s__	CPR	22.8762	0.871	3972	14876	268.991	1553833	0.52	1682	176	44697	2.79354
B31_bin.42.fasta	6.50265	11	1.69162	d__Bacteria	p__Patescibacteria	c__Gracilibacteria	o__UBA1369	f__UBA1369	g__JADZCU01	s__	CPR	81.8926	0.892	6700	24279	313.307	1691619	0.41	1608	107	116682	2.62355
B31_bin.43.fasta	0.71395	2	2.80132	d__Bacteria	p__Pseudomonadota	c__Gammaproteobacteria	o__Burkholderiales	f__Burkholderiaceae	g__Rhodoferax_C	s__Rhodoferax_C sp001795455	non-CPR	59.858	0.926	5590	11641	299.823	2801316	0.62	2888	276	40080	0.209261
B31_bin.45.fasta	2.21223	8	3.61626	d__Bacteria	p__	c__	o__	f__	g__	s__	non-CPR	76.9363	0.926	2693	7288	279.697	3616257	0.48	4004	631	37822	2.17131
B31_bin.46.fasta	1.72382	2	1.16022	d__Bacteria	p__Patescibacteria	c__ABY1	o__UBA9629	f__	g__	s__	CPR	52.8539	0.837	2993	9073	258.851	1160217	0.35	1254	195	28447	2.67866
B31_bin.47.fasta	0.793149	1	1.2608	d__Bacteria	p__Patescibacteria	c__Gracilibacteria	o__UBA1369	f__UBA12463	g__	s__	CPR	77.5986	0.923	9548	26136	331.538	1260797	0.44	1173	64	95760	2.71562
B31_bin.48.fasta	3.42985	5	1.45779	d__Bacteria	p__Patescibacteria	c__Microgenomatia	o__UBA10105	f__UBA10105	g__	s__	CPR	60.8712	0.89	4958	17471	280.503	1457788	0.43	1546	128	63590	2.71312
B31_bin.49.fasta	1.03372	2	1.93475	d__Bacteria	p__Actinomycetota	c__Acidimicrobiia	o__Acidimicrobiales	f__Ilumatobacteraceae	g__UBA3006	s__	non-CPR	90.5814	0.945	4516	16703	285.459	1934752	0.56	2141	199	62303	2.79701
B31_bin.5.fasta	0	0	2.44679	d__Bacteria	p__Pseudomonadota	c__Gammaproteobacteria	o__Xanthomonadales	f__Xanthomonadaceae	g__Lysobacter_D	s__	non-CPR	67.1693	0.914	4411	12839	310.871	2446785	0.68	2402	261	41497	1.45721
B31_bin.50.fasta	0.512679	2	3.90108	d__Bacteria	p__Pseudomonadota	c__Gammaproteobacteria	o__Burkholderiales	f__Burkholderiaceae	g__UBA2334	s__	non-CPR	69.2114	0.917	2442	5926	291.037	3901075	0.63	4104	796	28080	0.264176
B31_bin.51.fasta	3.64091	9	2.47191	d__Bacteria	p__Planctomycetota	c__Brocadiia	o__Brocadiales	f__Brocadiaceae	g__XYD2-FULL-41-16	s__	non-CPR	22.4903	0.868	3525	7596	279.343	2471909	0.43	2565	383	23211	2.3464
B31_bin.52.fasta	4.55751	9	1.97476	d__Bacteria	p__Campylobacterota	c__Campylobacteria	o__Campylobacterales	f__Sulfurimonadaceae	g__Sulfuricurvum	s__	non-CPR	97.584	0.946	42766	126810	309.967	1974764	0.43	2016	21	383828	2.28982
B31_bin.53.fasta	0	0	1.5154	d__Bacteria	p__Campylobacterota	c__Campylobacteria	o__Campylobacterales	f__Sulfurimonadaceae	g__Sulfurimonas	s__	non-CPR	26.8295	0.95	1401	3380	245.868	1515403	0.41	1957	551	11720	2.29999
B31_bin.55.fasta	4.76435	5	1.04946	d__Bacteria	p__Patescibacteria	c__ABY1	o__SG8-24	f__2-12-FULL-57-11	g__	s__	CPR	43.5445	0.922	25742	81097	287.261	1049461	0.55	1128	25	250114	2.82192
B31_bin.56.fasta	1.30282	2	1.53513	d__Bacteria	p__Patescibacteria	c__Microgenomatia	o__2-02-FULL-39-11	f__2-02-FULL-39-11	g__	s__	CPR	74.0641	0.906	9391	36992	287.942	1535129	0.37	1615	81	117473	2.76665
B31_bin.57.fasta	1.9287	5	2.59242	d__Bacteria	p__UBA10199	c__UBA10199	o__2-02-FULL-44-16	f__JAAZCA01	g__	s__	non-CPR	84.4999	0.876	4694	12877	298.722	2592416	0.51	2541	274	38140	2.04301
B31_bin.58.fasta	0	0	1.71638	d__Bacteria	p__Omnitrophota	c__Koll11	o__	f__	g__	s__	non-CPR	61.5704	0.944	1285	2403	247.72	1716377	0.56	2188	787	9614	2.04676
B31_bin.59.fasta	0	0	1.22569	d__Bacteria	p__Omnitrophota	c__Koll11	o__Gygaellales	f__Profunditerraquicolaceae	g__	s__	non-CPR	80.2935	0.948	4664	16470	294.37	1225692	0.45	1321	109	114137	2.37594
B31_bin.6.fasta	2.34942	7	2.97946	d__Bacteria	p__Pseudomonadota	c__Gammaproteobacteria	o__Burkholderiales	f__Rhodocyclaceae	g__	s__	non-CPR	68.4153	0.913	6877	21411	307.063	2979465	0.63	2958	218	66969	0.737131
B31_bin.60.fasta	0.681724	2	2.93374	d__Bacteria	p__Gemmatimonadota	c__Gemmatimonadetes	o__Gemmatimonadales	f__JACORV01	g__JACORV01	s__	non-CPR	96.7558	0.94	4972	19573	321.323	2933738	0.71	2867	257	89180	2.24566
B31_bin.61.fasta	3.13116	14	4.47119	d__Bacteria	p__Pseudomonadota	c__Gammaproteobacteria	o__Burkholderiales	f__Burkholderiaceae	g__Rhodoferax	s__	non-CPR	63.6742	0.918	11819	43485	316.768	4471193	0.59	4328	172	305208	0.229421
B31_bin.62.fasta	2.07909	13	6.25272	d__Bacteria	p__Latescibacterota	c__UBA2968	o__UBA8231	f__UBA8231	g__SICG01	s__	non-CPR	72.8829	0.922	7352	20223	342.558	6252725	0.65	5621	416	80600	2.18558
B31_bin.63.fasta	4.88702	23	4.70634	d__Bacteria	p__Verrucomicrobiota	c__Kiritimatiellia	o__UBA8416	f__	g__	s__	non-CPR	89.3852	0.885	4844	13192	321.012	4706343	0.56	4341	473	62026	2.45521
B31_bin.64.fasta	0	0	0.739417	d__Bacteria	p__Patescibacteria	c__Paceibacteria	o__UBA9936	f__UBA9936	g__UBA9936	s__	CPR	35.6882	0.939	1529	3684	257.448	739417	0.47	900	245	20126	2.63639
B31_bin.65.fasta	0	0	2.30721	d__Bacteria	p__Planctomycetota	c__MHYJ01	o__JACQXL01	f__JACQXL01	g__JACQXL01	s__	non-CPR	88.1001	0.899	6698	20899	339.435	2307215	0.51	2039	165	86273	2.35466
B31_bin.66.fasta	0.910989	4	4.39083	d__Bacteria	p__Planctomycetota	c__MHYJ01	o__MHYJ01	f__	g__	s__	non-CPR	90.6896	0.914	21889	73979	336.548	4390832	0.68	3984	105	224738	2.52266
B31_bin.67.fasta	2.4261	12	4.94621	d__Bacteria	p__UBP4	c__	o__	f__	g__	s__	non-CPR	95.4359	0.932	6415	23007	363.719	4946210	0.45	4235	380	114842	2.02058
B31_bin.68.fasta	1.20762	3	2.48422	d__Bacteria	p__Desulfobacterota	c__Desulfobulbia	o__Desulfobulbales	f__Desulfurivibrionaceae	g__Thiovibrio	s__	non-CPR	86.6538	0.889	2950	7721	290.279	2484219	0.58	2541	430	39001	2.17451
B31_bin.69.fasta	1.65728	4	2.41359	d__Bacteria	p__Methylomirabilota	c__Methylomirabilia	o__Rokubacteriales	f__CSP1-6	g__CSP1-6	s__	non-CPR	63.7999	0.932	4010	9767	273.32	2413592	0.69	2751	312	38016	1.91792
B31_bin.71.fasta	0.856131	2	2.33609	d__Bacteria	p__Actinomycetota	c__CAJVYJ01	o__CAJVYJ01	f__JAUVQD01	g__	s__	non-CPR	87.9323	0.918	16802	62314	307.963	2336091	0.54	2328	64	140842	2.2171
B31_bin.72.fasta	1.05321	2	1.89895	d__Bacteria	p__Nitrospinota	c__UBA9942	o__UBA9942	f__UBA9942	g__	s__	non-CPR	69.0084	0.915	3216	13084	287.627	1898950	0.39	2018	250	32823	1.79258
B31_bin.73.fasta	1.32064	2	1.51442	d__Bacteria	p__JAFGBW01	c__	o__	f__	g__	s__	non-CPR	63.5119	0.922	3934	8392	301.213	1514421	0.4	1549	215	26645	2.20475
B31_bin.74.fasta	2.79814	6	2.14428	d__Bacteria	p__Chloroflexota	c__Anaerolineae	o__Anaerolineales	f__E44-bin32	g__JADFRG01	s__	non-CPR	51.2523	0.894	2895	5427	268.327	2144283	0.62	2387	436	33382	2.60282
B31_bin.76.fasta	0.586522	2	3.40993	d__Bacteria	p__Verrucomicrobiota	c__Kiritimatiellia	o__JAAZAB01	f__JAAZAB01	g__VSJD01	s__	non-CPR	76.0257	0.898	3667	10751	326.474	3409930	0.58	3132	443	51697	2.40793
B31_bin.77.fasta	0	0	1.33962	d__Bacteria	p__Actinomycetota	c__Aquicultoria	o__SURF-47	f__JAUUWJ01	g__	s__	non-CPR	71.7334	0.896	1849	8447	273.847	1339621	0.4	1465	281	37763	2.46288
B31_bin.78.fasta	2.44222	3	1.22839	d__Bacteria	p__Patescibacteria	c__Gracilibacteria	o__JAUYGZ01	f__JAUYGZ01	g__JAUYGZ01	s__	CPR	75.353	0.917	3702	11913	292.054	1228392	0.46	1289	152	64518	2.69925
B31_bin.8.fasta	4.63201	10	2.15889	d__Bacteria	p__Nitrospirota	c__Thermodesulfovibrionia	o__Thermodesulfovibrionales	f__UBA9159	g__	s__	non-CPR	93.3807	0.91	11120	30999	279.124	2158889	0.45	2355	107	74824	2.02271
B31_bin.80.fasta	0.616278	2	3.24529	d__Bacteria	p__Pseudomonadota	c__Gammaproteobacteria	o__Burkholderiales	f__Burkholderiaceae	g__Undibacterium	s__Undibacterium sp002482715	non-CPR	55.6279	0.873	2369	5197	278.566	3245288	0.45	3393	722	28011	0.640865
B31_bin.81.fasta	4.55331	21	4.61203	d__Bacteria	p__Pseudomonadota	c__Gammaproteobacteria	o__Burkholderiales	f__Burkholderiaceae	g__Rhodoferax	s__	non-CPR	85.3041	0.908	29405	95097	321.097	4612029	0.58	4354	91	210543	0.22222
B31_bin.83.fasta	2.38063	5	2.10028	d__Bacteria	p__UBA6262	c__UBA6262	o__	f__	g__	s__	non-CPR	63.5698	0.927	1260	2453	259.38	2100281	0.45	2510	941	9980	2.02658
B31_bin.86.fasta	0.681758	1	1.4668	d__Bacteria	p__Patescibacteria	c__Microgenomatia	o__2-02-FULL-39-11	f__2-02-FULL-39-11	g__	s__	CPR	56.6861	0.889	6030	29667	273.043	1466797	0.41	1597	95	140274	2.73229
B31_bin.88.fasta	0.447068	1	2.2368	d__Bacteria	p__UBA10199	c__UBA10199	o__2-02-FULL-44-16	f__	g__	s__	non-CPR	62.3034	0.872	2928	6557	298.518	2236796	0.63	2184	409	22669	2.0907
B31_bin.89.fasta	1.87234	3	1.60227	d__Bacteria	p__Patescibacteria	c__Microgenomatia	o__Levybacterales	f__UBA12049	g__	s__	CPR	70.1688	0.906	10247	51010	293.99	1602269	0.34	1651	62	124854	2.80253
B31_bin.90.fasta	0	0	1.06157	d__Bacteria	p__Omnitrophota	c__Koll11	o__Gygaellales	f__Profunditerraquicolaceae	g__UBA6249	s__	non-CPR	68.0986	0.957	5343	18498	300.04	1061574	0.45	1133	89	73057	2.61195
B31_bin.91.fasta	3.49364	4	1.14494	d__Bacteria	p__Patescibacteria	c__ABY1	o__UBA2169	f__	g__	s__	CPR	76.725	0.883	5218	19057	288.67	1144938	0.49	1170	96	75481	2.72902
B31_bin.92.fasta	0.984468	2	2.03155	d__Bacteria	p__Nitrospirota	c__Thermodesulfovibrionia	o__Thermodesulfovibrionales	f__UBA9159	g__CAKKPH01	s__	non-CPR	58.25	0.931	1237	2691	242.576	2031555	0.48	2606	865	11520	2.08605
B31_bin.93.fasta	0	0	2.63415	d__Bacteria	p__Pseudomonadota	c__Gammaproteobacteria	o__Burkholderiales	f__Rhodocyclaceae	g__Denitratisoma	s__	non-CPR	76.9962	0.926	2750	6956	286.475	2634150	0.63	2844	474	31572	0.768095
B31_bin.94.fasta	0	0	1.56447	d__Bacteria	p__Patescibacteria	c__Microgenomatia	o__2-02-FULL-39-11	f__2-02-FULL-39-11	g__GWA2-43-14	s__	CPR	72.3426	0.932	15309	58229	289.995	1564469	0.42	1683	54	199926	2.79558
B31_bin.95.fasta	1.56798	5	3.18881	d__Bacteria	p__Chloroflexota	c__Limnocylindria	o__Limnocylindrales	f__CSP1-4	g__Chersky-267	s__	non-CPR	77.743	0.912	2428	5835	279.985	3188815	0.72	3469	657	27643	2.24538
B31_bin.96.fasta	0.956539	1	1.04544	d__Bacteria	p__Patescibacteria	c__CPR2	o__UBA1875	f__GCA-2785325	g__GCA-2785325	s__	CPR	88.8029	0.84	12858	33556	273.651	1045436	0.4	1072	43	94040	2.4105
B32_bin.10.fasta	1.32842	4	3.0111	d__Bacteria	p__Bacteroidota	c__Bacteroidia	o__Flavobacteriales	f__Flavobacteriaceae	g__Flavobacterium	s__	non-CPR	73.3711	0.878	2620	5917	294.021	3011095	0.37	2999	617	27903	2.89088
B32_bin.11.fasta	4.0904	15	3.66712	d__Bacteria	p__Pseudomonadota	c__Gammaproteobacteria	o__Burkholderiales	f__Burkholderiaceae	g__Aquabacterium	s__Aquabacterium sp017989885	non-CPR	60.3891	0.922	9550	33743	320.8	3667120	0.65	3519	174	90218	0.417724
B32_bin.12.fasta	0.752847	2	2.65658	d__Bacteria	p__Pseudomonadota	c__Alphaproteobacteria	o__Sphingomonadales	f__Sphingomonadaceae	g__Novosphingobium	s__	non-CPR	47.8767	0.923	2330	4399	264.117	2656582	0.65	3099	655	24504	2.49717
B32_bin.13.fasta	1.26447	4	3.16338	d__Bacteria	p__Pseudomonadota	c__Gammaproteobacteria	o__Burkholderiales	f__Burkholderiaceae	g__Hylemonella	s__Hylemonella sp001797315	non-CPR	63.4208	0.923	9015	25206	305.585	3163378	0.65	3189	170	103648	0.13542
B32_bin.14.fasta	0.721506	3	4.15797	d__Bacteria	p__Pseudomonadota	c__Gammaproteobacteria	o__Pseudomonadales	f__Cellvibrionaceae	g__Cellvibrio	s__	non-CPR	78.3674	0.894	11100	35871	335.282	4157967	0.46	3697	178	139198	1.2838
B32_bin.2.fasta	1.32694	5	3.76808	d__Bacteria	p__Pseudomonadota	c__Gammaproteobacteria	o__Pseudomonadales	f__Cellvibrionaceae	g__Cellvibrio	s__	non-CPR	59.7446	0.904	5404	16948	331.121	3768081	0.52	3434	327	71946	1.30761
B32_bin.3.fasta	3.19687	8	2.50245	d__Bacteria	p__Campylobacterota	c__Campylobacteria	o__Campylobacterales	f__Arcobacteraceae	g__Aliarcobacter	s__	non-CPR	48.3652	0.941	2754	7252	272.307	2502451	0.27	2889	452	39942	2.27161
B32_bin.5.fasta	0	0	3.02313	d__Bacteria	p__Pseudomonadota	c__Gammaproteobacteria	o__Burkholderiales	f__Burkholderiaceae	g__Rhodoferax_C	s__Rhodoferax_C sp001795455	non-CPR	62.8141	0.931	4451	10189	292.422	3023131	0.63	3212	364	30931	0.209665
B32_bin.6.fasta	1.38843	6	4.32143	d__Bacteria	p__Pseudomonadota	c__Gammaproteobacteria	o__Burkholderiales	f__Burkholderiaceae	g__Undibacterium	s__	non-CPR	95.5092	0.882	16481	60111	337.284	4321430	0.46	3772	120	162175	0.638791
B32_bin.8.fasta	1.21884	6	4.92273	d__Bacteria	p__Pseudomonadota	c__Gammaproteobacteria	o__Burkholderiales	f__Burkholderiaceae	g__Hydrogenophaga	s__Hydrogenophaga sp001770905	non-CPR	64.8899	0.912	2269	7240	274.312	4922727	0.67	5467	956	33932	0.229794
B32_bin.9.fasta	0.322276	1	3.10293	d__Bacteria	p__Pseudomonadota	c__Gammaproteobacteria	o__Burkholderiales	f__Burkholderiaceae	g__Aquabacterium	s__	non-CPR	64.6484	0.928	6136	15023	327.47	3102934	0.67	2937	255	75903	0.412931
B33_bin.10.fasta	1.53454	4	2.60664	d__Bacteria	p__Pseudomonadota	c__Gammaproteobacteria	o__Burkholderiales	f__Sulfuricellaceae	g__Sulfurimicrobium	s__Sulfurimicrobium sp018824405	non-CPR	48.6	0.921	6434	14457	296.663	2606638	0.57	2704	212	84655	0.830053
B33_bin.11.fasta	0.959086	2	2.08532	d__Bacteria	p__Campylobacterota	c__Campylobacteria	o__Campylobacterales	f__Sulfurimonadaceae	g__Sulfuricurvum	s__	non-CPR	30.2155	0.948	1857	10989	283.33	2085319	0.42	2332	384	77662	2.2995
B33_bin.12.fasta	1.38452	4	2.88908	d__Bacteria	p__Pseudomonadota	c__Alphaproteobacteria	o__Sphingomonadales	f__Sphingomonadaceae	g__CANJYE01	s__	non-CPR	85.1353	0.912	9886	33157	302.503	2889078	0.62	2911	136	98218	2.46359
B33_bin.13.fasta	0	0	4.38141	d__Bacteria	p__Pseudomonadota	c__Gammaproteobacteria	o__Burkholderiales	f__Burkholderiaceae	g__Telluria	s__	non-CPR	66.9052	0.911	8444	22411	328.547	4381410	0.65	4056	266	70354	0.71549
B33_bin.14.fasta	0	0	2.61855	d__Bacteria	p__Pseudomonadota	c__Gammaproteobacteria	o__Burkholderiales	f__Burkholderiaceae	g__Hylemonella	s__	non-CPR	36.216	0.922	4747	14856	286.017	2618547	0.68	2817	258	56953	0.223084
B33_bin.15.fasta	0.441729	1	2.26383	d__Bacteria	p__Pseudomonadota	c__Alphaproteobacteria	o__Sphingomonadales	f__Sphingomonadaceae	g__Sphingorhabdus_B	s__	non-CPR	71.0446	0.94	3029	6596	280.719	2263834	0.56	2533	406	27651	2.36304
B33_bin.16.fasta	0	0	2.18322	d__Bacteria	p__Pseudomonadota	c__Alphaproteobacteria	o__Sphingomonadales	f__Sphingomonadaceae	g__Novosphingobium	s__	non-CPR	66.169	0.917	3404	8670	290.409	2183221	0.65	2302	303	42645	2.49237
B33_bin.19.fasta	0.52551	1	1.90291	d__Bacteria	p__CSP1-3	c__CSP1-3	o__CSP1-3	f__13-1-40CM-64-14	g__JACPRY01	s__	non-CPR	54.4888	0.916	5742	15055	294.668	1902912	0.63	1976	162	61511	2.17481
B33_bin.2.fasta	0.594418	2	3.36463	d__Bacteria	p__Pseudomonadota	c__Alphaproteobacteria	o__Sphingomonadales	f__Sphingomonadaceae	g__Novosphingobium	s__Novosphingobium aromaticivorans	non-CPR	44.9871	0.921	2766	6825	283.721	3364635	0.66	3647	618	34587	2.498
B33_bin.20.fasta	0	0	1.39026	d__Bacteria	p__Campylobacterota	c__Campylobacteria	o__Campylobacterales	f__Sulfurimonadaceae	g__Sulfuricurvum	s__	non-CPR	39.0145	0.947	1561	4355	255.25	1390260	0.46	1725	415	19733	2.19711
B33_bin.21.fasta	1.34991	5	3.70395	d__Bacteria	p__Desulfobacterota_B	c__Binatia	o__UBA9968	f__UBA9968	g__JAHFAO01	s__	non-CPR	64.7573	0.893	6335	19705	271.616	3703948	0.54	4069	262	91630	1.79282
B33_bin.22.fasta	4.33736	8	1.84444	d__Bacteria	p__Pseudomonadota	c__Gammaproteobacteria	o__Thiomicrospirales	f__Thiomicrospiraceae	g__GCA-002282575	s__	non-CPR	71.438	0.931	4525	14321	301.205	1844438	0.48	1904	188	61695	1.22868
B33_bin.23.fasta	1.50622	5	3.31957	d__Bacteria	p__Bacteroidota	c__Bacteroidia	o__Cytophagales	f__Cyclobacteriaceae	g__Algoriphagus	s__	non-CPR	62.6846	0.882	2674	5238	280.049	3319567	0.42	3491	711	22739	2.64836
B33_bin.24.fasta	0	0	2.51625	d__Bacteria	p__Pseudomonadota	c__Alphaproteobacteria	o__Sphingomonadales	f__Sphingomonadaceae	g__Novosphingobium	s__Novosphingobium arvoryzae	non-CPR	35.5433	0.931	1225	2380	236.877	2516246	0.66	3302	1158	23281	2.45783
B33_bin.25.fasta	0.481652	2	4.15237	d__Bacteria	p__Chloroflexota	c__UBA2235	o__UBA12225	f__	g__	s__	non-CPR	47.8006	0.89	2449	5770	270.451	4152374	0.68	4567	879	44675	2.12131
B33_bin.27.fasta	0	0	1.62272	d__Bacteria	p__Chloroflexota	c__Limnocylindria	o__P2-11E	f__P2-11E	g__JALYKU01	s__	non-CPR	57.376	0.932	1921	3484	245.299	1622719	0.72	2062	493	20056	2.21489
B33_bin.28.fasta	0.530631	1	1.88455	d__Bacteria	p__CSP1-3	c__CSP1-3	o__CSP1-3	f__13-1-40CM-64-14	g__JACPRY01	s__JACPRY01 sp016193565	non-CPR	33.4859	0.927	3609	8747	284.629	1884549	0.65	2051	270	42169	2.18831
B33_bin.29.fasta	1.05305	3	2.84888	d__Bacteria	p__Methylomirabilota	c__Methylomirabilia	o__Rokubacteriales	f__CSP1-6	g__JACQWB01	s__	non-CPR	27.4021	0.917	1988	4209	238.867	2848881	0.65	3655	775	18417	1.94623
B33_bin.30.fasta	0.925216	2	2.16166	d__Bacteria	p__Chloroflexota	c__Anaerolineae	o__Anaerolineales	f__E44-bin32	g__JADFRG01	s__	non-CPR	71.0587	0.892	5405	12806	298.62	2161657	0.62	2158	208	46829	2.60897
B33_bin.31.fasta	1.36788	7	5.11742	d__Bacteria	p__Acidobacteriota	c__Terriglobia	o__2-12-FULL-54-10	f__2-12-FULL-54-10	g__2-02-FULL-61-28	s__	non-CPR	60.9775	0.858	4066	12734	286.989	5117420	0.61	5111	575	52334	2.14027
B33_bin.32.fasta	0.680101	2	2.94074	d__Bacteria	p__Methylomirabilota	c__Methylomirabilia	o__Rokubacteriales	f__CSP1-6	g__CSP1-6	s__CSP1-6 sp016179965	non-CPR	83.4288	0.926	4633	13112	271.365	2940741	0.68	3353	300	48722	1.92812
B33_bin.33.fasta	0	0	1.69092	d__Bacteria	p__Pseudomonadota	c__Gammaproteobacteria	o__Pseudomonadales	f__Moraxellaceae	g__Perlucidibaca	s__Perlucidibaca piscinae	non-CPR	63.9546	0.936	3784	8694	290.916	1690916	0.66	1818	241	32774	1.36009
B33_bin.34.fasta	0	0	2.6357	d__Bacteria	p__Pseudomonadota	c__Gammaproteobacteria	o__Pseudomonadales	f__Moraxellaceae	g__Acinetobacter	s__Acinetobacter junii	non-CPR	49.1671	0.882	1687	4210	251.127	2635699	0.39	3090	787	15546	1.55785
B33_bin.35.fasta	0.642998	1	1.55522	d__Bacteria	p__Campylobacterota	c__Campylobacteria	o__Campylobacterales	f__Sulfurimonadaceae	g__Sulfuricurvum	s__	non-CPR	59.0589	0.957	3895	7904	283.593	1555216	0.47	1754	224	25535	2.22195
B33_bin.4.fasta	0.900704	2	2.22049	d__Bacteria	p__Campylobacterota	c__Campylobacteria	o__Campylobacterales	f__Sulfurimonadaceae	g__Sulfuricurvum	s__	non-CPR	37.6225	0.942	6036	27855	296.15	2220486	0.41	2361	148	89348	2.28715
B33_bin.5.fasta	0	0	1.72729	d__Bacteria	p__Methylomirabilota	c__Methylomirabilia	o__Methylomirabilales	f__JACPAU01	g__JACPAU01	s__	non-CPR	58.556	0.907	1308	2466	231.286	1727286	0.71	2263	768	8516	1.87136
B33_bin.6.fasta	0.983092	5	5.08599	d__Bacteria	p__Pseudomonadota	c__Gammaproteobacteria	o__Burkholderiales	f__Burkholderiaceae	g__JAUXWC01	s__	non-CPR	71.1662	0.913	7880	23577	316.163	5085992	0.63	4904	306	87122	0.182146
B33_bin.7.fasta	0.75418	4	5.30378	d__Bacteria	p__Acidobacteriota	c__Vicinamibacteria	o__Fen-336	f__Fen-336	g__	s__	non-CPR	44.6064	0.915	3058	6207	281.803	5303776	0.69	5755	983	32902	2.01872
B33_bin.8.fasta	0	0	4.36957	d__Bacteria	p__Methylomirabilota	c__Methylomirabilia	o__Rokubacteriales	f__CSP1-6	g__	s__	non-CPR	68.4867	0.87	4624	12981	266.7	4369570	0.7	4763	469	58962	1.9965
B33_bin.9.fasta	0	0	1.76779	d__Bacteria	p__Gemmatimonadota	c__Gemmatimonadetes	o__Gemmatimonadales	f__Gemmatimonadaceae	g__	s__	non-CPR	68.755	0.938	2399	5755	285.978	1767786	0.63	1939	379	22483	2.28757
B34_bin.10.fasta	0.792344	1	1.26208	d__Bacteria	p__Patescibacteria	c__Gracilibacteria	o__UBA1369	f__UM-FILTER-53-11	g__JACPMA01	s__	CPR	69.5505	0.933	6301	24601	308.417	1262078	0.47	1277	84	90499	2.72816
B34_bin.11.fasta	0.703775	2	2.84182	d__Bacteria	p__2-12-FULL-45-22	c__2-12-FULL-45-22	o__2-12-FULL-45-22	f__JACOWJ01	g__	s__	non-CPR	65.9939	0.836	2203	4344	246.367	2841817	0.56	3224	726	18752	1.82679
B34_bin.12.fasta	0.421943	1	2.36999	d__Bacteria	p__Pseudomonadota	c__Gammaproteobacteria	o__Pseudomonadales	f__Moraxellaceae	g__Alkanindiges	s__Alkanindiges hydrocarboniclasticus	non-CPR	56.2823	0.87	1293	2658	238.239	2369989	0.48	2887	1005	12814	1.47886
B34_bin.13.fasta	0.86744	1	1.15282	d__Bacteria	p__Patescibacteria	c__ABY1	o__Magasanikbacterales	f__GWA2-37-8	g__JACPGS01	s__	CPR	53.9	0.873	1426	5011	253.15	1152817	0.54	1329	341	41062	3.04323
B34_bin.14.fasta	0	0	1.05893	d__Bacteria	p__Patescibacteria	c__Gracilibacteria	o__UM-FILTER-43-11	f__UM-FILTER-43-11	g__	s__	CPR	58.282	0.929	3015	8016	281.551	1058929	0.46	1168	177	33578	2.67777
B34_bin.15.fasta	6.68791	6	0.897141	d__Bacteria	p__Patescibacteria	c__Gracilibacteria	o__UBA1369	f__UBA1369	g__PALSA-1335	s__	CPR	75.6629	0.901	6033	17609	313.744	897141	0.39	861	74	61345	2.71788
B34_bin.16.fasta	0	0	1.51928	d__Bacteria	p__Margulisbacteria	c__WOR-1	o__O2-12-FULL-45-9	f__XYB2-FULL-48-7	g__	s__	non-CPR	74.2132	0.94	3188	9470	284.452	1519277	0.46	1680	213	31656	2.31037
B34_bin.17.fasta	1.16837	4	3.42357	d__Bacteria	p__Pseudomonadota	c__Gammaproteobacteria	o__Burkholderiales	f__Rhodocyclaceae	g__SSSZ01	s__	non-CPR	70.3182	0.918	3847	9469	293.593	3423570	0.67	3576	449	43886	0.746813
B34_bin.20.fasta	2.77891	5	1.79927	d__Bacteria	p__Firestonebacteria	c__D2-FULL-39-29	o__	f__	g__	s__	non-CPR	73.5833	0.946	5369	16470	276.239	1799266	0.31	2063	155	67013	1.91922
B34_bin.21.fasta	4.08702	10	2.44677	d__Bacteria	p__Planctomycetota	c__Brocadiia	o__Brocadiales	f__JACQHT01	g__JACQHT01	s__	non-CPR	73.8376	0.893	6004	15678	275.714	2446772	0.43	2649	199	83513	2.21531
B34_bin.22.fasta	0.328232	1	3.04663	d__Bacteria	p__Pseudomonadota	c__Alphaproteobacteria	o__Rhodobacterales	f__Rhodobacteraceae	g__Paracoccus	s__Paracoccus marcusii	non-CPR	51.0591	0.931	2520	6000	272.729	3046630	0.68	3473	635	21970	2.31333
B34_bin.23.fasta	5.14683	9	1.74865	d__Bacteria	p__Omnitrophota	c__Koll11	o__2-01-FULL-45-10	f__2-01-FULL-45-10	g__2-01-FULL-45-10	s__	non-CPR	82.7777	0.911	6534	17192	309.449	1748650	0.44	1721	135	46365	2.20666
B34_bin.24.fasta	0.603782	1	1.65623	d__Bacteria	p__Campylobacterota	c__Campylobacteria	o__Campylobacterales	f__Sulfurimonadaceae	g__Sulfuricurvum	s__	non-CPR	75.774	0.949	12843	37849	302.127	1656228	0.42	1739	66	124686	2.26711
B34_bin.25.fasta	2.71495	3	1.10499	d__Bacteria	p__Patescibacteria	c__Paceibacteria	o__Sungbacterales	f__GWA2-42-14	g__JAUSFV01	s__	CPR	51.0901	0.866	7373	23994	256.976	1104992	0.45	1244	83	62210	2.84702
B34_bin.26.fasta	0.590688	1	1.69294	d__Bacteria	p__UBA10199	c__UBA10199	o__GCA-002796325	f__JACPFF01	g__	s__	non-CPR	71.7718	0.93	2544	6218	294.208	1692941	0.56	1792	343	23158	2.00005
B34_bin.27.fasta	1.94661	7	3.59599	d__Bacteria	p__Pseudomonadota	c__Gammaproteobacteria	o__Burkholderiales	f__Burkholderiaceae	g__Paucimonas	s__	non-CPR	44.8772	0.897	5814	17960	299.15	3595986	0.61	3598	287	73397	0.590814
B34_bin.28.fasta	2.06434	4	1.93766	d__Bacteria	p__Planctomycetota	c__Brocadiia	o__Brocadiales	f__JACQHT01	g__JACQHT01	s__	non-CPR	63.0808	0.886	3128	6047	265.468	1937663	0.42	2162	368	20032	2.2252
B34_bin.3.fasta	3.50405	10	2.85384	d__Bacteria	p__Planctomycetota	c__Brocadiia	o__Brocadiales	f__JACQHT01	g__JACQHT01	s__	non-CPR	61.6109	0.875	3374	7108	258.622	2853844	0.42	3229	450	41934	2.1797
B34_bin.30.fasta	0.89922	4	4.4483	d__Bacteria	p__Pseudomonadota	c__Gammaproteobacteria	o__Burkholderiales	f__Burkholderiaceae	g__Noviherbaspirillum_A	s__	non-CPR	35.3341	0.881	1909	3786	261.461	4448299	0.64	5005	1313	36243	0.589292
B34_bin.33.fasta	1.36065	2	1.46988	d__Bacteria	p__Omnitrophota	c__Koll11	o__Gygaellales	f__UBA12090	g__GWF2-43-52	s__	non-CPR	31.1067	0.903	2907	7470	276.987	1469881	0.44	1603	243	57840	2.35188
B34_bin.35.fasta	0.937683	1	1.06646	d__Bacteria	p__Patescibacteria	c__ABY1	o__UBA11705	f__JABHMO01	g__JACRNX01	s__	CPR	79.5883	0.886	11473	53284	300.385	1066458	0.42	1050	42	128122	2.72213
B34_bin.37.fasta	0	0	0.596479	d__Bacteria	p__Patescibacteria	c__Paceibacteria	o__UBA6257	f__02-FULL-45-10c	g__	s__	CPR	66.9393	0.914	11185	33775	297.034	596479	0.43	613	30	60700	3.07941
B34_bin.39.fasta	1.26697	1	0.789282	d__Bacteria	p__Patescibacteria	c__Paceibacteria	o__UBA9973	f__21-14-all-47-15	g__JACROH01	s__	CPR	79.1484	0.873	16251	34424	278.338	789282	0.45	826	30	133543	3.40255
B34_bin.4.fasta	2.8062	5	1.78177	d__Bacteria	p__Omnitrophota	c__Koll11	o__2-01-FULL-45-10	f__2-01-FULL-45-10	g__	s__	non-CPR	87.581	0.953	27133	126468	345.828	1781772	0.46	1641	27	439862	2.26662
B34_bin.40.fasta	3.47526	6	1.72649	d__Bacteria	p__Patescibacteria	c__Microgenomatia	o__UBA1400	f__JACPES01	g__	s__	CPR	36.8456	0.889	1485	6327	229.916	1726491	0.51	2238	461	28593	2.85349
B34_bin.41.fasta	0	0	1.78449	d__Bacteria	p__Chloroflexota	c__Dehalococcoidia	o__SM23-28-2	f__WHTN01	g__	s__	non-CPR	52.6185	0.881	1198	2275	219.029	1784492	0.65	2396	863	8138	2.29739
B34_bin.42.fasta	0	0	2.85321	d__Bacteria	p__Deinococcota	c__Deinococci	o__Deinococcales	f__Deinococcaceae	g__Deinococcus	s__Deinococcus soli	non-CPR	48.4646	0.891	2786	5120	265.434	2853213	0.7	3198	607	16579	2.34016
B34_bin.5.fasta	0.717888	1	1.39298	d__Bacteria	p__UBA10199	c__UBA10199	o__GCA-002796325	f__1-14-0-20-47-16	g__1-14-0-20-47-16	s__	non-CPR	71.8519	0.946	2008	4404	265.642	1392975	0.53	1659	376	16305	2.1279
B34_bin.6.fasta	0.304172	1	3.28761	d__Bacteria	p__Pseudomonadota	c__Gammaproteobacteria	o__Burkholderiales	f__Chromobacteriaceae	g__Vogesella	s__Vogesella sp017998615	non-CPR	51.848	0.9	3460	9035	294.579	3287610	0.62	3352	478	40390	0.958061
B34_bin.7.fasta	0	0	1.24291	d__Bacteria	p__Patescibacteria	c__Gracilibacteria	o__UBA1369	f__UM-FILTER-53-11	g__JACPMA01	s__	CPR	71.111	0.899	8113	24662	305.419	1242915	0.43	1223	81	70899	2.80475
B34_bin.8.fasta	2.00627	4	1.99375	d__Bacteria	p__Campylobacterota	c__Campylobacteria	o__Campylobacterales	f__Sulfurimonadaceae	g__Sulfurimonas	s__	non-CPR	99.5132	0.942	41851	136391	308.033	1993753	0.38	2037	26	312788	2.26144
B34_bin.9.fasta	1.20977	3	2.4798	d__Bacteria	p__Deinococcota	c__Deinococci	o__Deinococcales	f__Deinococcaceae	g__Deinococcus	s__	non-CPR	54.687	0.89	2071	4306	261.678	2479805	0.72	2817	653	17237	2.28148
B35_bin.1.fasta	0.376416	1	2.65664	d__Bacteria	p__Bacteroidota	c__Bacteroidia	o__Flavobacteriales	f__Flavobacteriaceae	g__Flavobacterium	s__	non-CPR	36.5916	0.893	2367	6069	292.016	2656636	0.37	2710	558	33652	2.88938
B35_bin.10.fasta	0.314405	1	3.18061	d__Bacteria	p__Actinomycetota	c__Actinomycetes	o__Propionibacteriales	f__Nocardioidaceae	g__Nocardioides	s__	non-CPR	68.7746	0.927	3535	9534	290.807	3180609	0.74	3388	445	42263	2.49282
B35_bin.11.fasta	0	0	1.83023	d__Bacteria	p__Bacillota_I	c__Bacilli_A	o__Erysipelotrichales	f__Erysipelotrichaceae	g__UBA2212	s__UBA2212 sp021847325	non-CPR	72.596	0.947	1669	4187	249.788	1830231	0.33	2318	544	21333	2.72484
B35_bin.14.fasta	2.91491	12	4.11676	d__Bacteria	p__Verrucomicrobiota	c__Kiritimatiellia	o__JAAZAB01	f__JAAZAB01	g__JAQUQV01	s__	non-CPR	81.3478	0.91	7635	59638	357.656	4116759	0.52	3498	200	236989	2.55583
B35_bin.16.fasta	0.595371	2	3.35925	d__Bacteria	p__Bacillota_A	c__Clostridia	o__Peptostreptococcales	f__Acidaminobacteraceae	g__Fusibacter_C	s__	non-CPR	94.1075	0.912	6194	25377	310.738	3359250	0.41	3290	234	98679	2.42219
B35_bin.17.fasta	0.422509	1	2.36681	d__Bacteria	p__Bacillota_A	c__Clostridia	o__Peptostreptococcales	f__Acidaminobacteraceae	g__Fusibacter_C	s__	non-CPR	73.3765	0.915	3048	6500	284.791	2366811	0.4	2539	432	24728	2.41463
B35_bin.18.fasta	0	0	1.08976	d__Bacteria	p__Omnitrophota	c__Koll11	o__JAHIPI01	f__JAHIPI01	g__JAHIPI01	s__	non-CPR	65.0594	0.928	1408	3458	260.86	1089761	0.45	1296	388	11601	2.23272
B35_bin.19.fasta	0.213574	1	4.68222	d__Bacteria	p__Methylomirabilota	c__Methylomirabilia	o__Rokubacteriales	f__JACPHL01	g__	s__	non-CPR	68.9289	0.915	4914	13113	292.874	4682221	0.72	4884	462	59433	1.87964
B35_bin.2.fasta	0	0	2.74987	d__Bacteria	p__Bacillota_A	c__Clostridia	o__Peptostreptococcales	f__Acidaminobacteraceae	g__	s__	non-CPR	75.2607	0.89	4537	15182	300.451	2749871	0.55	2721	274	68262	2.39259
B35_bin.20.fasta	0.30662	1	3.26136	d__Bacteria	p__Actinomycetota	c__Actinomycetes	o__Mycobacteriales	f__Mycobacteriaceae	g__Dietzia	s__Dietzia cercidiphylli	non-CPR	72.3376	0.922	3455	10122	295.66	3261363	0.71	3395	446	49804	2.47885
B35_bin.22.fasta	1.03463	2	1.93306	d__Bacteria	p__UBA10199	c__UBA10199	o__UBA10199	f__JADGCS01	g__	s__	non-CPR	62.6141	0.911	1680	4057	263.938	1933056	0.49	2229	587	15472	2.23954
B35_bin.24.fasta	2.84541	5	1.75721	d__Bacteria	p__Campylobacterota	c__Campylobacteria	o__Campylobacterales	f__Sulfurimonadaceae	g__Sulfurimonas	s__Sulfurimonas sp001829675	non-CPR	68.3571	0.939	1992	5945	259.932	1757214	0.36	2123	402	25623	2.29396
B35_bin.25.fasta	0.440832	1	2.26844	d__Bacteria	p__Campylobacterota	c__Campylobacteria	o__Campylobacterales	f__Sulfurimonadaceae	g__Sulfuricurvum	s__	non-CPR	38.7527	0.947	1510	4319	268.143	2268439	0.44	2679	676	31481	2.25164
B35_bin.26.fasta	1.85276	2	1.07947	d__Bacteria	p__Patescibacteria	c__Gracilibacteria	o__UBA1369	f__UM-FILTER-53-11	g__JACPMA01	s__	CPR	40.4245	0.92	2787	6591	281.428	1079471	0.39	1179	196	24698	2.83823
B35_bin.27.fasta	1.12213	7	6.23816	d__Bacteria	p__Pseudomonadota	c__Gammaproteobacteria	o__Burkholderiales	f__Burkholderiaceae	g__JAUXWC01	s__	non-CPR	64.6686	0.918	6208	15744	312.35	6238158	0.63	6124	506	74483	0.179135
B35_bin.28.fasta	0	0	2.15469	d__Bacteria	p__Campylobacterota	c__Campylobacteria	o__Campylobacterales	f__Arcobacteraceae	g__Aliarcobacter	s__Aliarcobacter ellisii	non-CPR	68.7238	0.947	4304	12234	289.323	2154692	0.27	2355	245	33781	2.21689
B35_bin.3.fasta	0	0	1.23567	d__Bacteria	p__Patescibacteria	c__Gracilibacteria	o__UBA1369	f__UM-FILTER-53-11	g__JACPMA01	s__	CPR	74.7439	0.929	6093	17693	317.46	1235673	0.45	1208	95	68211	2.79827
B35_bin.31.fasta	1.8607	5	2.68716	d__Bacteria	p__Pseudomonadota	c__Gammaproteobacteria	o__Burkholderiales	f__Burkholderiaceae	g__Hylemonella	s__	non-CPR	77.1452	0.925	11701	30224	309.806	2687165	0.66	2678	119	77813	0.153685
B35_bin.33.fasta	3.19066	15	4.70122	d__Bacteria	p__Bacillota_A	c__Clostridia	o__Clostridiales	f__Clostridiaceae	g__Clostridium_K	s__	non-CPR	65.8485	0.842	5276	17259	318.851	4701219	0.31	4145	408	71976	2.34291
B35_bin.34.fasta	2.00525	7	3.49084	d__Bacteria	p__Actinomycetota	c__Actinomycetes	o__Mycobacteriales	f__SCTD01	g__RYN-111	s__	non-CPR	93.4078	0.922	31950	90262	316.456	3490836	0.72	3396	59	276883	2.39644
B35_bin.35.fasta	0	0	0.765625	d__Bacteria	p__Patescibacteria	c__ABY1	o__BM507	f__JAKAJF01	g__	s__	CPR	68.088	0.88	8301	31326	300.268	765625	0.43	749	39	72739	2.7415
B35_bin.36.fasta	0	0	2.01508	d__Bacteria	p__Campylobacterota	c__Campylobacteria	o__Campylobacterales	f__Sulfurimonadaceae	g__Sulfuricurvum	s__Sulfuricurvum sp030691015	non-CPR	79.1629	0.953	3833	11907	289.355	2015082	0.44	2218	248	45784	2.2392
B35_bin.38.fasta	1.11503	2	1.79367	d__Bacteria	p__Bacteroidota	c__Bacteroidia	o__Cytophagales	f__Spirosomataceae	g__Aquirufa	s__Aquirufa antheringensis	non-CPR	48.3558	0.945	2549	5643	286.508	1793673	0.43	1976	390	22883	2.77715
B35_bin.39.fasta	0.919772	2	2.17445	d__Bacteria	p__Campylobacterota	c__Campylobacteria	o__Campylobacterales	f__Sulfurimonadaceae	g__Sulfuricurvum	s__	non-CPR	94.1571	0.944	10394	31200	303.766	2174453	0.43	2260	102	133893	2.24878
B35_bin.4.fasta	0	0	2.07565	d__Bacteria	p__CSP1-3	c__CSP1-3	o__CSP1-3	f__13-1-40CM-64-14	g__	s__	non-CPR	69.2481	0.931	2640	7017	276.742	2075645	0.67	2333	389	27100	2.08815
B35_bin.40.fasta	0.717229	1	1.39425	d__Bacteria	p__Campylobacterota	c__Campylobacteria	o__Campylobacterales	f__Sulfurimonadaceae	g__Sulfurimonas	s__	non-CPR	41.8286	0.94	1518	3366	246.46	1394254	0.37	1778	489	13746	2.27359
B35_bin.42.fasta	0.438749	1	2.27921	d__Bacteria	p__Acidobacteriota	c__Aminicenantia	o__Aminicenantales	f__UBA8522	g__	s__	non-CPR	67.7145	0.901	3429	8299	295.311	2279206	0.51	2324	339	38225	2.09293
B35_bin.43.fasta	2.46101	6	2.43803	d__Bacteria	p__Fusobacteriota	c__Fusobacteriia	o__Fusobacteriales	f__Fusobacteriaceae	g__JAFGUR01	s__JAFGUR01 sp017988045	non-CPR	80.9995	0.885	2357	7396	277.764	2438025	0.29	2592	455	46881	2.2203
B35_bin.44.fasta	2.50581	6	2.39444	d__Bacteria	p__Campylobacterota	c__Campylobacteria	o__Campylobacterales	f__Sulfurospirillaceae	g__Sulfurospirillum	s__Sulfurospirillum sp018058685	non-CPR	101.304	0.948	81407	358702	315.841	2394437	0.39	2402	12	699138	2.13488
B35_bin.45.fasta	0.708609	1	1.41122	d__Bacteria	p__Campylobacterota	c__Campylobacteria	o__Campylobacterales	f__Arcobacteraceae	g__Marinarcus	s__	non-CPR	62.9818	0.938	1303	2475	226.193	1411215	0.34	1955	622	10260	2.21712
B35_bin.5.fasta	0.964019	1	1.03732	d__Bacteria	p__Omnitrophota	c__Koll11	o__Tantalellales	f__Tantalellaceae	g__	s__	non-CPR	67.2649	0.883	2384	4895	301.088	1037324	0.4	1017	243	15922	2.46505
B35_bin.6.fasta	1.5778	6	3.80276	d__Bacteria	p__Bacteroidota	c__Bacteroidia	o__Bacteroidales	f__Prolixibacteraceae	g__UBA6024	s__	non-CPR	62.8909	0.881	2501	6052	295.921	3802758	0.41	3778	751	44138	2.83528
B35_bin.7.fasta	0.338022	1	2.95839	d__Bacteria	p__Pseudomonadota	c__Gammaproteobacteria	o__Burkholderiales	f__Rhodocyclaceae	g__Aromatoleum	s__	non-CPR	35.3034	0.922	2404	5846	284.245	2958391	0.65	3203	619	28336	0.776271
B35_bin.8.fasta	1.12806	2	1.77296	d__Bacteria	p__Nitrospirota	c__Thermodesulfovibrionia	o__Thermodesulfovibrionales	f__UBA9159	g__CAKKPH01	s__	non-CPR	64.5292	0.925	2809	5866	272.494	1772960	0.48	2012	361	18177	2.06952
B35_bin.9.fasta	2.70944	6	2.21448	d__Bacteria	p__Actinomycetota	c__Actinomycetes	o__S36-B12	f__UBA5976	g__JAKALQ01	s__	non-CPR	87.8572	0.924	7614	23685	307.289	2214477	0.66	2225	135	86404	2.55623
B36_bin.10.fasta	0.383654	1	2.60651	d__Bacteria	p__Pseudomonadota	c__Gammaproteobacteria	o__Burkholderiales	f__Burkholderiaceae	g__Aquabacterium	s__	non-CPR	68.0279	0.939	3671	7868	302.883	2606513	0.59	2698	389	29276	0.38177
B36_bin.11.fasta	0	0	3.12765	d__Bacteria	p__Pseudomonadota	c__Alphaproteobacteria	o__Rhodobacterales	f__Rhodobacteraceae	g__Tabrizicola	s__Tabrizicola sp013824055	non-CPR	84.3362	0.914	4094	9604	285.142	3127651	0.67	3348	401	33747	2.34943
B36_bin.13.fasta	0.31002	1	3.2256	d__Bacteria	p__Pseudomonadota	c__Gammaproteobacteria	o__Enterobacterales	f__Alteromonadaceae	g__Pararheinheimera	s__	non-CPR	39.6766	0.894	1623	3574	261.748	3225595	0.5	3681	1066	15861	1.28051
B36_bin.14.fasta	0	0	3.14007	d__Bacteria	p__Pseudomonadota	c__Gammaproteobacteria	o__Burkholderiales	f__Rhodocyclaceae	g__Azospira	s__Azospira oryzae	non-CPR	74.5461	0.914	3813	9600	298.637	3140067	0.67	3207	427	40404	0.720181
B36_bin.16.fasta	0.327159	1	3.05661	d__Bacteria	p__Bacteroidota	c__Bacteroidia	o__Sphingobacteriales	f__Sphingobacteriaceae	g__JANWIB01	s__	non-CPR	38	0.911	1374	3311	256.361	3056614	0.45	3626	1113	15204	2.46927
B36_bin.19.fasta	1.30322	3	2.30198	d__Bacteria	p__Pseudomonadota	c__Gammaproteobacteria	o__Burkholderiales	f__Burkholderiaceae	g__Serpentinimonas	s__Serpentinimonas maccroryi	non-CPR	79.8432	0.923	3869	10327	300.634	2301983	0.67	2359	306	36753	0.293272
B36_bin.2.fasta	0.257243	1	3.88737	d__Bacteria	p__Pseudomonadota	c__Gammaproteobacteria	o__Burkholderiales	f__Rhodocyclaceae	g__Azonexus	s__Azonexus hortensis	non-CPR	69.4986	0.92	9766	31723	310.133	3887373	0.62	3849	180	135879	0.806748
B36_bin.4.fasta	0.285406	1	3.50378	d__Bacteria	p__Pseudomonadota	c__Gammaproteobacteria	o__Burkholderiales	f__Burkholderiaceae	g__Aquabacterium	s__Aquabacterium sp013822685	non-CPR	68.6885	0.938	10357	39365	335.174	3503778	0.64	3276	146	133975	0.367786
B36_bin.5.fasta	0.226107	1	4.42269	d__Bacteria	p__Pseudomonadota	c__Gammaproteobacteria	o__Burkholderiales	f__Burkholderiaceae	g__Noviherbaspirillum_A	s__	non-CPR	64.2448	0.86	5130	10461	284.607	4422691	0.61	4462	473	55026	0.580551
B36_bin.6.fasta	0.92632	4	4.31816	d__Bacteria	p__Pseudomonadota	c__Gammaproteobacteria	o__Burkholderiales	f__Burkholderiaceae	g__SCMQ01	s__	non-CPR	83.8037	0.919	17789	68029	313.049	4318163	0.68	4232	121	305515	0.102381
B36_bin.8.fasta	0	0	2.46108	d__Bacteria	p__Pseudomonadota	c__Alphaproteobacteria	o__Sphingomonadales	f__Sphingomonadaceae	g__Novosphingobium	s__	non-CPR	66.9645	0.909	2983	6443	272.486	2461079	0.67	2742	444	29997	2.43127
B36_bin.9.fasta	0.562976	1	1.77627	d__Bacteria	p__Pseudomonadota	c__Gammaproteobacteria	o__Pseudomonadales	f__Moraxellaceae	g__Perlucidibaca	s__Perlucidibaca piscinae	non-CPR	77.707	0.932	5042	13306	298.436	1776274	0.66	1853	173	37072	1.34971
B37_bin.10.fasta	1.52224	2	1.31385	d__Bacteria	p__Omnitrophota	c__Koll11	o__JAUYCX01	f__JAUYCX01	g__	s__	non-CPR	80.9801	0.905	10875	38037	289.295	1313849	0.49	1375	55	131972	2.3256
B37_bin.11.fasta	6.45732	5	0.774315	d__Bacteria	p__Patescibacteria	c__Paceibacteria	o__Moranbacterales	f__UBA2206	g__JAPLXF01	s__	CPR	55.7589	0.893	6653	23866	288.849	774315	0.42	799	55	68433	2.70204
B37_bin.12.fasta	1.96925	5	2.53904	d__Bacteria	p__UBA10199	c__UBA10199	o__2-02-FULL-44-16	f__JAAZCA01	g__	s__	non-CPR	73.3633	0.915	14427	44327	348.111	2539039	0.51	2229	101	122675	2.03619
B37_bin.13.fasta	1.72099	2	1.16212	d__Bacteria	p__Actinomycetota	c__Actinomycetes	o__Actinomycetales	f__Microbacteriaceae	g__Aurantimicrobium	s__Aurantimicrobium photophilum	non-CPR	42.452	0.937	1191	2109	226.468	1162123	0.55	1606	570	22469	2.68752
B37_bin.14.fasta	6.08904	12	1.97075	d__Bacteria	p__Nitrospirota	c__Thermodesulfovibrionia	o__Thermodesulfovibrionales	f__Dissulfurispiraceae	g__PNNP01	s__PNNP01 sp013824325	non-CPR	57.4453	0.925	5231	18226	281.818	1970754	0.41	2163	174	58813	1.92519
B37_bin.15.fasta	0	0	1.96968	d__Bacteria	p__Desulfobacterota_E	c__Deferrimicrobia	o__Deferrimicrobiales	f__Deferrimicrobiaceae	g__JAENIX01	s__	non-CPR	66.0623	0.927	1416	3586	254.452	1969682	0.64	2399	689	17401	1.92707
B37_bin.16.fasta	1.00689	2	1.98632	d__Bacteria	p__Omnitrophota	c__Koll11	o__Gygaellales	f__Profunditerraquicolaceae	g__	s__	non-CPR	55.0763	0.911	2961	7287	284.909	1986320	0.42	2123	336	30694	2.48097
B37_bin.17.fasta	0	0	1.00274	d__Bacteria	p__Patescibacteria	c__Gracilibacteria	o__UBA1369	f__UM-FILTER-53-11	g__JACPMA01	s__	CPR	72.9497	0.944	3439	7934	300.388	1002740	0.47	1056	152	41262	2.74305
B37_bin.18.fasta	0	0	1.62224	d__Bacteria	p__Pseudomonadota	c__Gammaproteobacteria	o__Xanthomonadales	f__Xanthomonadaceae	g__Arenimonas	s__Arenimonas maotaiensis	non-CPR	59.1407	0.947	3245	8343	286.589	1622245	0.67	1790	259	37836	1.48812
B37_bin.19.fasta	1.13869	2	1.7564	d__Bacteria	p__UBA10199	c__UBA10199	o__2-02-FULL-44-16	f__JAAZCA01	g__	s__	non-CPR	53.3076	0.93	6389	18417	317.135	1756400	0.51	1723	129	95255	2.13674
B37_bin.2.fasta	2.98565	5	1.67468	d__Bacteria	p__Patescibacteria	c__Microgenomatia	o__2-02-FULL-39-11	f__2-02-FULL-39-11	g__JACPZE01	s__	CPR	57.8434	0.889	12978	64082	276.33	1674678	0.38	1801	57	253026	2.7954
B37_bin.20.fasta	5.43914	6	1.10312	d__Bacteria	p__Patescibacteria	c__Paceibacteria	o__JAHIHE01	f__JAHIHE01	g__JAHILZ01	s__	CPR	56.8341	0.87	2915	26802	272.837	1103115	0.39	1174	123	67865	2.72919
B37_bin.21.fasta	1.1529	2	1.73476	d__Bacteria	p__Omnitrophota	c__Koll11	o__Pluralincolimonadales	f__	g__	s__	non-CPR	89.4607	0.947	13721	48023	341.078	1734762	0.47	1612	57	129664	2.11869
B37_bin.22.fasta	0.871841	2	2.29399	d__Bacteria	p__UBA10199	c__UBA10199	o__2-02-FULL-44-16	f__JAAZCA01	g__	s__	non-CPR	88.6933	0.907	12827	48597	329.537	2293995	0.46	2110	88	114776	2.07348
B37_bin.25.fasta	0.314422	1	3.18044	d__Bacteria	p__Pseudomonadota	c__Gammaproteobacteria	o__Enterobacterales	f__Shewanellaceae	g__Shewanella	s__Shewanella sp002783505	non-CPR	67.3362	0.873	1656	4004	263.602	3180439	0.47	3514	983	20930	1.26815
B37_bin.27.fasta	0.764506	2	2.61607	d__Bacteria	p__Desulfobacterota	c__BSN033	o__BSN033	f__UBA1163	g__	s__	non-CPR	64.1337	0.869	2309	4543	252.819	2616068	0.48	3004	639	20084	1.84119
B37_bin.28.fasta	0	0	2.98099	d__Bacteria	p__Bacteroidota	c__Bacteroidia	o__Bacteroidales	f__Paludibacteraceae	g__Paludibacter	s__	non-CPR	77.6569	0.938	2140	7141	340.204	2980994	0.39	2744	613	48646	2.87037
B37_bin.29.fasta	0	0	1.31152	d__Bacteria	p__Margulisbacteria	c__WOR-1	o__JAKLHX01	f__	g__	s__	non-CPR	69.0289	0.952	2776	7208	287.728	1311518	0.39	1451	241	24884	2.23254
B37_bin.3.fasta	2.70737	11	4.06299	d__Bacteria	p__Verrucomicrobiota	c__Kiritimatiellia	o__JAAZAB01	f__JAAZAB01	g__VSJD01	s__	non-CPR	88.4693	0.891	7043	17722	359.739	4062990	0.58	3359	295	64129	2.37034
B37_bin.30.fasta	0.644783	1	1.55091	d__Bacteria	p__Margulisbacteria	c__WOR-1	o__XYC2-FULL-46-14	f__XYC2-FULL-37-10	g__	s__	non-CPR	82.4825	0.953	9570	35899	312.329	1550910	0.41	1583	77	170961	2.31295
B37_bin.32.fasta	2.36054	8	3.38905	d__Bacteria	p__Verrucomicrobiota	c__Kiritimatiellia	o__JAAZAB01	f__JAAZAB01	g__JAQUQV01	s__	non-CPR	80.0613	0.896	17424	48143	335.428	3389055	0.51	3023	101	173381	2.55306
B37_bin.33.fasta	3.01858	10	3.31282	d__Bacteria	p__Pseudomonadota	c__Gammaproteobacteria	o__Pseudomonadales	f__Pseudomonadaceae	g__Pseudomonas_E	s__	non-CPR	90.4857	0.892	19174	49127	322.81	3312821	0.63	3054	97	110595	1.24209
B37_bin.34.fasta	0	0	1.64487	d__Bacteria	p__Actinomycetota	c__Actinomycetes	o__S36-B12	f__UBA5976	g__	s__	non-CPR	79.0291	0.944	2764	6732	279.668	1644868	0.68	1854	303	29210	2.46166
B37_bin.35.fasta	0.605461	2	3.30327	d__Bacteria	p__Elusimicrobiota	c__Elusimicrobia	o__Elusimicrobiales	f__UBA9959	g__JAHJSU01	s__	non-CPR	72.107	0.892	2042	5059	301.223	3303266	0.6	3264	825	21046	2.64893
B37_bin.36.fasta	0	0	1.00757	d__Bacteria	p__Dependentiae	c__Babeliae	o__Babeliales	f__UBA12409	g__	s__	non-CPR	86.0929	0.903	10262	32053	315.785	1007566	0.45	963	49	78528	2.67268
B37_bin.37.fasta	0	0	2.08515	d__Bacteria	p__Campylobacterota	c__Campylobacteria	o__Campylobacterales	f__Sulfurospirillaceae	g__Sulfurospirillum	s__	non-CPR	78.3579	0.949	2799	9031	280.233	2085155	0.37	2360	342	48783	2.09771
B37_bin.38.fasta	0.472136	1	2.11803	d__Bacteria	p__Bacteroidota	c__Bacteroidia	o__Flavobacteriales	f__Weeksellaceae	g__Cloacibacterium	s__Cloacibacterium normanense	non-CPR	56.8428	0.899	2584	10854	285.622	2118034	0.33	2225	329	48759	2.86681
B37_bin.39.fasta	3.7301	11	2.94898	d__Bacteria	p__Firestonebacteria	c__D2-FULL-39-29	o__	f__	g__	s__	non-CPR	66.7634	0.943	14742	127902	318.244	2948985	0.31	2925	90	320969	1.91861
B37_bin.4.fasta	0	0	1.16665	d__Bacteria	p__Margulisbacteria	c__WOR-1	o__O2-12-FULL-45-9	f__XYB2-FULL-48-7	g__	s__	non-CPR	66.935	0.952	2608	5755	270.148	1166647	0.48	1377	239	24280	2.3265
B37_bin.40.fasta	0.97689	2	2.04731	d__Bacteria	p__Campylobacterota	c__Campylobacteria	o__Campylobacterales	f__Arcobacteraceae	g__Marinarcus	s__	non-CPR	94.6444	0.932	9603	35378	300.895	2047313	0.33	2117	96	127319	2.20997
B37_bin.41.fasta	0.354014	1	2.82475	d__Bacteria	p__Methylomirabilota	c__Methylomirabilia	o__	f__	g__	s__	non-CPR	81.4385	0.917	4251	13398	288.816	2824749	0.64	2995	300	50762	1.75981
B37_bin.42.fasta	0.519164	1	1.92617	d__Bacteria	p__Verrucomicrobiota	c__Lentisphaeria	o__Victivallales	f__GWF2-38-69	g__	s__	non-CPR	72.7767	0.898	9501	33370	339.008	1926172	0.35	1703	93	179592	2.39751
B37_bin.43.fasta	3.52112	9	2.55601	d__Bacteria	p__Pseudomonadota	c__Gammaproteobacteria	o__Burkholderiales	f__Burkholderiaceae	g__Rhodoferax	s__	non-CPR	75.1704	0.931	3937	8724	297.277	2556008	0.61	2671	343	70398	0.223268
B37_bin.44.fasta	0.942786	1	1.06069	d__Bacteria	p__Patescibacteria	c__Gracilibacteria	o__UBA1369	f__UM-FILTER-53-11	g__JACRID01	s__	CPR	64.6206	0.908	6558	23502	302.199	1060686	0.44	1066	82	57896	2.79441
B37_bin.45.fasta	3.22753	4	1.23934	d__Bacteria	p__Desulfobacterota	c__Desulfuromonadia	o__Geobacterales	f__Pseudopelobacteraceae	g__	s__	non-CPR	70.9018	0.932	3656	10318	290.222	1239338	0.51	1330	158	35144	1.84302
B37_bin.46.fasta	2.6766	8	2.98886	d__Bacteria	p__Verrucomicrobiota	c__Kiritimatiellia	o__JAAZAB01	f__JAAZAB01	g__JAQUQV01	s__	non-CPR	89.1478	0.915	12795	40320	363.128	2988864	0.57	2514	117	143065	2.54846
B37_bin.49.fasta	1.43672	2	1.39206	d__Bacteria	p__Patescibacteria	c__Microgenomatia	o__2-02-FULL-39-11	f__2-02-FULL-39-11	g__JACPZE01	s__	CPR	71.728	0.92	24704	108647	285.839	1392063	0.39	1499	33	427184	2.72985
B37_bin.5.fasta	0.360639	1	2.77286	d__Bacteria	p__Gemmatimonadota	c__Gemmatimonadetes	o__Gemmatimonadales	f__JACORV01	g__JADGQW01	s__	non-CPR	74.851	0.921	4190	9377	296.802	2772858	0.71	2877	352	47240	2.22588
B37_bin.50.fasta	3.64799	10	2.74123	d__Bacteria	p__Desulfobacterota	c__QYQD01	o__QYQD01	f__QYQD01	g__QYQD01	s__QYQD01 sp007280345	non-CPR	84.5847	0.87	7258	23957	282.487	2741233	0.49	2822	178	73837	1.82543
B37_bin.51.fasta	5.53033	25	4.52053	d__Bacteria	p__Bacteroidota	c__SZUA-365	o__SZUA-365	f__	g__	s__	non-CPR	75.5004	0.884	8125	24588	327.892	4520526	0.45	4073	267	129813	2.16425
B37_bin.52.fasta	0.736726	2	2.71471	d__Bacteria	p__Pseudomonadota	c__Gammaproteobacteria	o__Burkholderiales	f__Rhodocyclaceae	g__Denitratisoma	s__	non-CPR	65.1271	0.926	3391	8594	298.381	2714714	0.63	2814	408	36435	0.768234
B37_bin.53.fasta	0.639895	1	1.56276	d__Bacteria	p__Margulisbacteria	c__WOR-1	o__XYC2-FULL-46-14	f__XYC2-FULL-37-10	g__	s__	non-CPR	71.1007	0.941	27631	72693	322.181	1562757	0.35	1525	35	167963	2.27674
B37_bin.54.fasta	1.81593	4	2.20272	d__Bacteria	p__Desulfobacterota_E	c__Deferrimicrobia	o__Deferrimicrobiales	f__Deferrimicrobiaceae	g__JAKALO01	s__	non-CPR	93.2078	0.911	6576	23742	307.696	2202723	0.64	2179	148	86242	1.91038
B37_bin.55.fasta	1.30837	2	1.52862	d__Bacteria	p__Desulfobacterota	c__Desulfuromonadia	o__Geobacterales	f__Pseudopelobacteraceae	g__	s__	non-CPR	93.7915	0.926	5888	23186	302.139	1528624	0.5	1566	112	61022	1.85392
B37_bin.57.fasta	4.07556	4	0.981461	d__Bacteria	p__Patescibacteria	c__ABY1	o__UBA2169	f__UBA2169	g__	s__	CPR	75.5265	0.905	12698	34115	298.041	981461	0.5	996	46	74086	2.77877
B37_bin.58.fasta	1.83215	6	3.27485	d__Bacteria	p__Planctomycetota	c__SBBH01	o__JAHFOU01	f__JAHFOU01	g__	s__	non-CPR	96.5933	0.94	3760	18476	295.227	3274845	0.7	3490	371	58777	2.29453
B37_bin.59.fasta	0	0	1.07559	d__Bacteria	p__Omnitrophota	c__Koll11	o__Gygaellales	f__Profunditerraquicolaceae	g__UBA6249	s__	non-CPR	53.3494	0.95	2579	7061	273.906	1075587	0.44	1248	201	31155	2.55228
B37_bin.6.fasta	4.34739	11	2.53025	d__Bacteria	p__Campylobacterota	c__Campylobacteria	o__Campylobacterales	f__Arcobacteraceae	g__Aliarcobacter	s__Aliarcobacter sp028681275	non-CPR	69.8049	0.936	6699	18616	298.796	2530255	0.27	2649	182	88617	2.26473
B37_bin.61.fasta	0.581723	1	1.71903	d__Bacteria	p__UBA10199	c__UBA10199	o__2-02-FULL-44-16	f__	g__	s__	non-CPR	54.1884	0.926	6000	16098	326.848	1719032	0.53	1628	139	50313	2.12401
B37_bin.62.fasta	0	0	1.46827	d__Bacteria	p__Margulisbacteria	c__WOR-1	o__O2-12-FULL-45-9	f__XYB2-FULL-48-7	g__	s__	non-CPR	36.4989	0.959	1389	3530	269.9	1468270	0.53	1747	521	13553	2.30206
B37_bin.63.fasta	1.43702	3	2.08766	d__Bacteria	p__Nitrospirota	c__Thermodesulfovibrionia	o__Thermodesulfovibrionales	f__UBA1546	g__	s__	non-CPR	90.4627	0.917	5047	13658	279.492	2087659	0.42	2291	211	49992	1.97752
B37_bin.64.fasta	1.57128	7	4.45497	d__Bacteria	p__Pseudomonadota	c__Gammaproteobacteria	o__Burkholderiales	f__Rhodocyclaceae	g__CAJBIL01	s__	non-CPR	97.6397	0.914	34888	112309	329.901	4454970	0.65	4123	69	285752	0.749565
B37_bin.65.fasta	1.68044	3	1.78525	d__Bacteria	p__Omnitrophota	c__Koll11	o__Pluralincolimonadales	f__Pluralincolimonadaceae	g__JAGUXU01	s__	non-CPR	94.0012	0.909	18092	48131	314.886	1785250	0.48	1722	51	176997	2.11748
B37_bin.66.fasta	0.499463	1	2.00215	d__Bacteria	p__UBA10199	c__UBA10199	o__2-02-FULL-44-16	f__	g__	s__	non-CPR	76.6256	0.942	15874	81520	319.645	2002150	0.43	1973	59	221831	2.05507
B37_bin.67.fasta	7.19061	21	2.92048	d__Bacteria	p__Omnitrophota	c__Koll11	o__	f__	g__	s__	non-CPR	60.9142	0.927	4638	13752	300.708	2920476	0.41	3012	294	60789	2.07791
B37_bin.68.fasta	2.24145	3	1.33842	d__Bacteria	p__Nitrospirota	c__Thermodesulfovibrionia	o__Thermodesulfovibrionales	f__UBA1546	g__JAKALU01	s__	non-CPR	68.4943	0.904	2709	6585	271.956	1338417	0.42	1487	248	30127	1.94171
B37_bin.7.fasta	0.84742	2	2.3601	d__Bacteria	p__Bdellovibrionota_G	c__JALEGL01	o__JALEGL01	f__JAGRAY01	g__	s__	non-CPR	92.6207	0.94	7955	24066	317.64	2360105	0.58	2336	151	79545	1.86046
B37_bin.9.fasta	2.60376	9	3.45655	d__Bacteria	p__Verrucomicrobiota	c__Kiritimatiellia	o__JAAZAB01	f__JAAZAB01	g__VSJD01	s__	non-CPR	69.5016	0.883	10740	31135	324.859	3456546	0.57	3139	159	145059	2.39737
B38_bin.1.fasta	1.17322	6	5.11413	d__Bacteria	p__Desulfobacterota	c__RBG-13-43-22	o__RBG-13-43-22	f__RBG-13-43-22	g__RBG-13-43-22	s__	non-CPR	91.0126	0.864	7929	27879	302.474	5114127	0.52	4880	297	98272	1.92931
B38_bin.10.fasta	1.46898	3	2.04223	d__Bacteria	p__Bacillota	c__Bacilli	o__Tepidibacillales	f__Tepidibacillaceae	g__	s__	non-CPR	39.0487	0.888	3044	8461	267.855	2042232	0.34	2259	323	30083	2.06099
B38_bin.11.fasta	1.33983	4	2.98545	d__Bacteria	p__Chloroflexota	c__Anaerolineae	o__Anaerolineales	f__JABWBV01	g__	s__	non-CPR	55.2737	0.897	5225	11414	335.533	2985447	0.63	2665	319	35099	2.60488
B38_bin.12.fasta	6.97014	15	2.15204	d__Bacteria	p__Nitrospirota	c__Thermodesulfovibrionia	o__Thermodesulfovibrionales	f__UBA1546	g__UBA1546	s__	non-CPR	83.2902	0.909	40462	85203	284.886	2152036	0.43	2296	37	293465	2.08207
B38_bin.13.fasta	0.979178	1	1.02127	d__Bacteria	p__Omnitrophota	c__Koll11	o__Gygaellales	f__Profunditerraquicolaceae	g__UBA6249	s__	non-CPR	66.5109	0.948	7205	23009	297.479	1021265	0.44	1089	65	57766	2.55476
B38_bin.14.fasta	2.54664	8	3.14139	d__Bacteria	p__Chloroflexota	c__Anaerolineae	o__Anaerolineales	f__UBA4823	g__	s__	non-CPR	71.6773	0.914	4646	13017	310.335	3141392	0.58	3090	331	43929	2.58141
B38_bin.15.fasta	0	0	1.00507	d__Bacteria	p__Patescibacteria	c__ABY1	o__SG8-24	f__UBA9934	g__UBA11707	s__	CPR	38.7107	0.912	1490	7786	260.588	1005075	0.57	1176	244	28439	2.96738
B38_bin.16.fasta	0.819562	3	3.66049	d__Bacteria	p__Latescibacterota	c__MWCZ01	o__MWCZ01	f__MWCZ01	g__	s__	non-CPR	46.1412	0.857	1413	3408	264.603	3660491	0.63	3962	1304	15382	2.13868
B38_bin.17.fasta	0.715949	3	4.19024	d__Bacteria	p__Chloroflexota	c__Dehalococcoidia	o__JACPQF01	f__	g__	s__	non-CPR	84.9264	0.848	7043	23591	309.519	4190241	0.51	3836	267	96740	2.33223
B38_bin.18.fasta	2.28436	5	2.18879	d__Bacteria	p__Desulfobacterota	c__Syntrophia	o__Syntrophales	f__JACQWR01	g__JAPLJV01	s__	non-CPR	68.2151	0.903	4285	9775	282.539	2188795	0.5	2338	273	34358	1.90622
B38_bin.19.fasta	2.40628	2	0.831159	d__Bacteria	p__Patescibacteria	c__ABY1	o__SG8-24	f__GWF2-40-263	g__VGKU01	s__	CPR	74.1703	0.908	5138	15158	303.359	831159	0.55	832	81	47158	2.9454
B38_bin.20.fasta	0	0	4.46532	d__Bacteria	p__Bacteroidota	c__Bacteroidia	o__2-12-FULL-35-15	f__2-12-FULL-35-15	g__2-12-FULL-35-15	s__	non-CPR	65.9314	0.907	1559	3182	282.784	4465322	0.39	4783	1598	13601	2.55602
B38_bin.21.fasta	3.19987	12	3.75016	d__Bacteria	p__Bacillota_B	c__Desulfitobacteriia	o__Desulfitobacteriales	f__JAJXUE01	g__	s__	non-CPR	87.8444	0.848	13216	61492	269.497	3750157	0.48	3943	149	189261	1.95443
B38_bin.22.fasta	0	0	1.18264	d__Bacteria	p__Nitrospirota	c__Thermodesulfovibrionia	o__JACRGW01	f__JACRGW01	g__JACRGW01	s__JACRGW01 sp919902995	non-CPR	60.9638	0.919	2419	5220	255.192	1182642	0.42	1424	274	21054	1.76998
B38_bin.23.fasta	0	0	2.15596	d__Bacteria	p__Desulfobacterota	c__GWC2-55-46	o__GWC2-55-46	f__GWC2-55-46	g__GWB2-55-19	s__GWB2-55-19 sp016218095	non-CPR	49.6421	0.89	1497	3121	249.068	2155960	0.57	2574	799	15237	1.96053
B38_bin.24.fasta	1.8056	4	2.21533	d__Bacteria	p__Omnitrophota	c__Omnitrophia	o__Omnitrophales	f__JACQLI01	g__JACPCP01	s__	non-CPR	94.168	0.951	12410	45280	385.887	2215333	0.54	1825	83	126393	2.27223
B38_bin.25.fasta	0	0	1.33754	d__Bacteria	p__Desulfobacterota	c__GWC2-55-46	o__GWC2-55-46	f__DRQE01	g__	s__	non-CPR	59.3928	0.914	1260	2375	228.429	1337540	0.53	1788	624	11301	1.95254
B38_bin.26.fasta	2.38149	13	5.45877	d__Bacteria	p__Bacillota_E	c__Symbiobacteriia	o__Symbiobacteriales	f__Symbiobacteriaceae	g__DAHVXO01	s__	non-CPR	91.1167	0.865	6655	23623	279.171	5458770	0.63	5651	361	170437	2.09184
B38_bin.27.fasta	0	0	3.53028	d__Bacteria	p__Actinomycetota	c__Acidimicrobiia	o__Acidimicrobiales	f__AC-14	g__CADCTB01	s__	non-CPR	59.5475	0.931	3781	9439	285.177	3530276	0.71	3853	464	46969	2.35596
B38_bin.28.fasta	0.439002	1	2.2779	d__Bacteria	p__Actinomycetota	c__UBA4738	o__JAHWKV01	f__JAHWKV01	g__JAJCYE01	s__JAJCYE01 sp029263035	non-CPR	50.8684	0.92	2350	7027	268.286	2277895	0.66	2608	426	44928	2.40338
B38_bin.29.fasta	1.49107	3	2.01198	d__Bacteria	p__Desulfobacterota_B	c__Binatia	o__UBA9968	f__UBA9968	g__UBA9968	s__UBA9968 sp001799045	non-CPR	46.4376	0.899	2489	5692	263.728	2011981	0.55	2290	419	21411	1.80906
B38_bin.3.fasta	0.5449	1	1.8352	d__Bacteria	p__Nitrospirota	c__Thermodesulfovibrionia	o__Thermodesulfovibrionales	f__UBA9159	g__CAKKPH01	s__	non-CPR	67.7949	0.931	2757	6603	268.935	1835199	0.48	2123	351	28352	2.07625
B38_bin.30.fasta	0	0	1.42669	d__Bacteria	p__Margulisbacteria	c__WOR-1	o__O2-12-FULL-45-9	f__XYB2-FULL-48-7	g__	s__	non-CPR	67.6092	0.949	2790	7559	290.621	1426691	0.46	1558	247	35539	2.3045
B38_bin.32.fasta	1.2497	3	2.40058	d__Bacteria	p__Verrucomicrobiota	c__Kiritimatiellia	o__JAAZAB01	f__JAAZAB01	g__JAQUQV01	s__	non-CPR	75.104	0.902	6705	27419	320.319	2400580	0.51	2258	149	100869	2.52132
B38_bin.34.fasta	0.237738	1	4.2063	d__Bacteria	p__Latescibacterota	c__	o__	f__	g__	s__	non-CPR	81.1403	0.894	2300	5378	299.98	4206304	0.6	4189	950	27028	2.09207
B38_bin.35.fasta	0	0	1.96721	d__Bacteria	p__Cyanobacteriota	c__Vampirovibrionia	o__Gastranaerophilales	f__UBA9971	g__UBA9971	s__	non-CPR	64.6944	0.884	4568	13147	274.236	1967205	0.33	2118	208	33410	2.24104
B38_bin.36.fasta	0	0	1.31194	d__Bacteria	p__Omnitrophota	c__Koll11	o__Gorgyraeales	f__Gorgyraeaceae	g__UBA10183	s__	non-CPR	71.6631	0.941	2510	5575	274.638	1311944	0.4	1503	278	29687	2.2207
B38_bin.37.fasta	2.005	4	1.99501	d__Bacteria	p__Desulfobacterota	c__JAENJC01	o__JAENJC01	f__JAENJC01	g__JAENJC01	s__	non-CPR	48.3788	0.897	2000	4443	255.626	1995013	0.48	2338	514	23141	1.80064
B38_bin.39.fasta	0	0	1.72476	d__Bacteria	p__UBA10199	c__UBA10199	o__SPLOWO2-01-44-7	f__SPLOWO2-01-44-7	g__JAHFSU01	s__	non-CPR	68.653	0.939	2276	4966	276.093	1724761	0.5	1964	411	21044	2.07656
B38_bin.40.fasta	0.775381	1	1.28969	d__Bacteria	p__Patescibacteria	c__ABY1	o__SCPX01	f__SCPX01	g__SCPX01	s__	CPR	53.8028	0.91	11162	55661	312.096	1289688	0.43	1255	46	137442	2.71045
B38_bin.41.fasta	2.41389	6	2.48562	d__Bacteria	p__Bacillota_B	c__Desulfotomaculia	o__Desulfotomaculales	f__Pelotomaculaceae	g__	s__	non-CPR	87.0871	0.855	6544	17151	271.243	2485615	0.5	2619	189	86706	2.00549
B38_bin.42.fasta	1.21501	5	4.1152	d__Bacteria	p__Desulfobacterota	c__Desulfobacteria	o__Desulfobacterales	f__Desulfatirhabdiaceae	g__RAAP-1	s__	non-CPR	90.5512	0.915	5511	24117	323.145	4115200	0.53	3893	318	106960	1.9962
B38_bin.43.fasta	3.72942	13	3.4858	d__Bacteria	p__Bacteroidota	c__Ignavibacteria	o__Ignavibacteriales	f__Ignavibacteriaceae	g__XYD12-FULL-36-8	s__	non-CPR	98.4752	0.899	17131	51326	342.356	3485797	0.35	3056	110	178007	2.30282
B38_bin.44.fasta	0	0	1.05716	d__Bacteria	p__Pseudomonadota	c__Gammaproteobacteria	o__UBA9339	f__UBA9339	g__	s__	non-CPR	47.6154	0.892	1474	3555	249.313	1057159	0.38	1263	359	24065	1.51455
B38_bin.45.fasta	2.46745	2	0.810554	d__Bacteria	p__Patescibacteria	c__Saccharimonadia	o__Saccharimonadales	f__OFTM59	g__OFTM59	s__	CPR	56.2885	0.902	8685	21235	266.71	810554	0.45	916	56	45310	2.82688
B38_bin.46.fasta	0	0	3.14646	d__Bacteria	p__Desulfobacterota	c__Desulfomonilia	o__Desulfomonilales	f__Desulfomonilaceae	g__CAJBEZ01	s__	non-CPR	74.5042	0.887	2786	6434	280.447	3146462	0.47	3322	593	40595	1.9208
B38_bin.47.fasta	0.328296	1	3.04604	d__Bacteria	p__JACPUC01	c__JACPUC01	o__JACPUC01	f__	g__	s__	non-CPR	56.4457	0.888	1433	2893	258.883	3046036	0.52	3491	1196	10702	1.81676
B38_bin.48.fasta	1.19848	1	0.834388	d__Bacteria	p__Patescibacteria	c__Paceibacteria	o__UBA6257	f__2-01-FULL-56-20	g__	s__	CPR	32.1145	0.872	2409	10939	257.238	834388	0.54	945	130	30044	3.1379
B38_bin.49.fasta	1.91606	2	1.04381	d__Bacteria	p__Patescibacteria	c__ABY1	o__BM507	f__GWC2-42-12	g__JACPHD01	s__	CPR	51.7107	0.889	2970	8345	276.446	1043808	0.4	1120	168	40861	2.82356
B38_bin.5.fasta	0.706641	2	2.83029	d__Bacteria	p__Desulfobacterota	c__Desulfobaccia	o__Desulfobaccales	f__0-14-0-80-60-11	g__SURF-52	s__	non-CPR	43.4726	0.847	2164	4843	257.416	2830292	0.58	3111	680	31029	1.98057
B38_bin.50.fasta	0	0	2.84649	d__Bacteria	p__Pseudomonadota	c__Gammaproteobacteria	o__Burkholderiales	f__SG8-39	g__	s__	non-CPR	56.1573	0.944	4873	16774	295.742	2846494	0.67	3036	247	94619	0.869542
B38_bin.51.fasta	0	0	1.97154	d__Bacteria	p__UBA10199	c__UBA10199	o__2-02-FULL-44-16	f__JAAZCA01	g__	s__	non-CPR	43.9434	0.921	1302	4044	270.105	1971543	0.55	2246	682	16899	2.03172
B38_bin.52.fasta	0	0	0.592934	d__Bacteria	p__Patescibacteria	c__Paceibacteria	o__GWC2-36-17	f__WO2-46-25	g__MEYI01	s__	CPR	58.3504	0.927	2254	4906	256.286	592934	0.51	716	141	16034	2.88306
B38_bin.53.fasta	1.81013	5	2.76223	d__Bacteria	p__Planctomycetota	c__Brocadiia	o__Brocadiales	f__Scalinduaceae	g__Scalindua	s__	non-CPR	33.26	0.871	3547	9332	269.882	2762233	0.4	2980	372	88796	2.30409
B38_bin.54.fasta	2.33771	10	4.27768	d__Bacteria	p__Chloroflexota	c__Anaerolineae	o__UBA4142	f__SHND01	g__	s__	non-CPR	75.9379	0.915	3874	10369	308.517	4277684	0.6	4239	559	46327	2.23569
B38_bin.55.fasta	4.32997	9	2.07854	d__Bacteria	p__Pseudomonadota	c__Gammaproteobacteria	o__Burkholderiales	f__Gallionellaceae	g__Gallionella	s__	non-CPR	62.1661	0.907	2978	9167	289.454	2078535	0.55	2176	322	46641	0.961425
B38_bin.56.fasta	0	0	1.17157	d__Bacteria	p__Omnitrophota	c__Koll11	o__Gygaellales	f__Profunditerraquicolaceae	g__	s__	non-CPR	55.1247	0.952	2788	8498	282.96	1171573	0.48	1319	198	30007	2.35782
B38_bin.57.fasta	0.815924	1	1.22561	d__Bacteria	p__Omnitrophota	c__Koll11	o__Tantalellales	f__Tantalellaceae	g__	s__	non-CPR	64.6265	0.954	5550	10788	300.704	1225605	0.45	1301	126	30437	2.36174
B38_bin.58.fasta	2.79575	3	1.07306	d__Bacteria	p__Patescibacteria	c__ABY1	o__Magasanikbacterales	f__UBA10197	g__	s__	CPR	45.4962	0.906	2562	159356	292.701	1073059	0.53	1111	99	301158	2.80633
B38_bin.6.fasta	0.975744	2	2.04972	d__Bacteria	p__Desulfobacterota	c__GWC2-55-46	o__UBA9637	f__UBA9637	g__UBA10170	s__	non-CPR	51.1089	0.896	4306	10183	277.714	2049718	0.43	2210	238	51087	1.82948
B38_bin.60.fasta	0	0	1.21535	d__Bacteria	p__Omnitrophota	c__Koll11	o__Pluralincolimonadales	f__	g__	s__	non-CPR	47.994	0.96	1178	2280	242.597	1215348	0.48	1612	588	9540	2.12379
B38_bin.63.fasta	0.644868	2	3.10141	d__Bacteria	p__Pseudomonadota	c__Alphaproteobacteria	o__Zavarziniales	f__Zavarziniaceae	g__JAJFJE01	s__JAJFJE01 sp021774355	non-CPR	88.913	0.916	4130	13059	302.107	3101411	0.69	3141	343	51344	1.916
B38_bin.64.fasta	0	0	0.875133	d__Bacteria	p__Patescibacteria	c__ABY1	o__SG8-24	f__2-12-FULL-57-11	g__	s__	CPR	67.271	0.928	26197	69508	292.129	875133	0.54	931	18	160450	2.80609
B38_bin.66.fasta	0	0	1.75732	d__Bacteria	p__JAFGBW01	c__	o__	f__	g__	s__	non-CPR	70.9659	0.942	7534	18274	347.622	1757319	0.39	1591	117	86217	2.20223
B38_bin.67.fasta	9.99998	29	2.90001	d__Bacteria	p__Pseudomonadota	c__Gammaproteobacteria	o__Burkholderiales	f__Gallionellaceae	g__Gallionella	s__	non-CPR	85.0274	0.909	8100	28498	311.541	2900007	0.54	2827	162	70170	0.952705
B38_bin.68.fasta	0.771231	1	1.29663	d__Bacteria	p__Omnitrophota	c__Koll11	o__Gygaellales	f__UBA12090	g__	s__	non-CPR	37.1191	0.955	2268	4553	275.436	1296628	0.5	1504	314	21642	2.41656
B38_bin.69.fasta	0	0	2.32713	d__Bacteria	p__Pseudomonadota	c__Gammaproteobacteria	o__UBA4486	f__UBA4486	g__2-02-FULL-56-15	s__	non-CPR	71.2847	0.923	1992	4259	280.411	2327134	0.59	2557	633	17602	1.30031
B38_bin.7.fasta	1.36252	3	2.2018	d__Bacteria	p__UBA10199	c__UBA10199	o__2-02-FULL-44-16	f__JAAZCA01	g__	s__	non-CPR	42.9065	0.908	2388	5663	284.896	2201798	0.51	2344	466	24852	2.05332
B38_bin.70.fasta	6.28447	38	6.04665	d__Bacteria	p__Myxococcota	c__Myxococcia	o__Myxococcales	f__JAJYLH01	g__	s__	non-CPR	62.292	0.878	2803	5420	301.103	6046647	0.69	5886	1230	42440	1.93332
B38_bin.71.fasta	0.460543	1	2.17135	d__Bacteria	p__Elusimicrobiota	c__Elusimicrobia	o__UBA1565	f__UBA9628	g__GWA2-66-18	s__	non-CPR	61.2023	0.954	1728	3755	274.382	2171351	0.67	2525	674	18173	2.80129
B38_bin.8.fasta	1.5657	9	5.74823	d__Bacteria	p__Chloroflexota	c__Dehalococcoidia	o__FW602-bin16	f__FW602-bin16	g__FW602-bin16	s__	non-CPR	81.7442	0.86	4666	12259	305.339	5748232	0.62	5409	615	46770	2.39812
B38_bin.9.fasta	7.03541	14	1.98993	d__Bacteria	p__Pseudomonadota	c__Gammaproteobacteria	o__Burkholderiales	f__Gallionellaceae	g__Gallionella	s__	non-CPR	57.1613	0.89	3967	8368	282.723	1989933	0.58	2093	277	29248	0.895501
B39_bin.1.fasta	1.25659	5	3.97904	d__Bacteria	p__Bacteroidota	c__Bacteroidia	o__Cytophagales	f__Cyclobacteriaceae	g__Algoriphagus	s__	non-CPR	88.8387	0.877	4034	11153	298.492	3979036	0.42	3905	476	42631	2.65029
B39_bin.10.fasta	0.474177	1	2.10892	d__Bacteria	p__Methylomirabilota	c__Methylomirabilia	o__Methylomirabilales	f__JACPAU01	g__JACPAU01	s__	non-CPR	76.7901	0.891	2984	7083	263.844	2108917	0.71	2379	368	46375	1.86742
B39_bin.11.fasta	0.986731	4	4.05379	d__Bacteria	p__Methylomirabilota	c__Methylomirabilia	o__Rokubacteriales	f__	g__	s__	non-CPR	56.1552	0.922	4065	8518	273.094	4053789	0.67	4574	552	45705	1.94264
B39_bin.12.fasta	2.47443	6	2.4248	d__Bacteria	p__Campylobacterota	c__Campylobacteria	o__Campylobacterales	f__Sulfurimonadaceae	g__Sulfuricurvum	s__	non-CPR	81.5083	0.937	6706	22210	292.23	2424801	0.43	2599	167	133301	2.23812
B39_bin.13.fasta	1.08884	3	2.75522	d__Bacteria	p__Methylomirabilota	c__Methylomirabilia	o__Rokubacteriales	f__CSP1-6	g__JACQWB01	s__	non-CPR	56.8869	0.922	2462	5672	257.943	2755217	0.65	3290	587	24675	1.93832
B39_bin.14.fasta	0.646439	2	3.09387	d__Bacteria	p__Pseudomonadota	c__Gammaproteobacteria	o__Burkholderiales	f__Burkholderiaceae	g__Undibacterium	s__	non-CPR	64.2375	0.897	3666	8222	308.057	3093874	0.5	3009	443	50697	0.650124
B39_bin.16.fasta	1.29671	5	3.85591	d__Bacteria	p__Pseudomonadota	c__Gammaproteobacteria	o__Enterobacterales	f__Alteromonadaceae	g__Pararheinheimera	s__Pararheinheimera sp003543135	non-CPR	95.5649	0.893	18943	50800	336.021	3855913	0.49	3420	120	161456	1.2777
B39_bin.17.fasta	1.33395	2	1.4993	d__Bacteria	p__Omnitrophota	c__Omnitrophia	o__Omnitrophales	f__JACQLI01	g__JACQLI01	s__	non-CPR	79.1226	0.946	4232	11354	301.099	1499303	0.53	1577	180	29669	2.27163
B39_bin.19.fasta	0	0	2.09896	d__Bacteria	p__Pseudomonadota	c__Gammaproteobacteria	o__Burkholderiales	f__SG8-41	g__SG8-41	s__	non-CPR	69.0014	0.871	2661	4817	264.897	2098962	0.65	2304	476	20641	0.932158
B39_bin.2.fasta	0.553244	2	3.61504	d__Bacteria	p__Pseudomonadota	c__Gammaproteobacteria	o__Burkholderiales	f__Burkholderiaceae	g__Undibacterium	s__	non-CPR	76.8851	0.877	6589	19503	321.555	3615043	0.59	3289	247	87445	0.579633
B39_bin.20.fasta	0.891397	2	2.24367	d__Bacteria	p__Pseudomonadota	c__Gammaproteobacteria	o__Xanthomonadales	f__Xanthomonadaceae	g__Silanimonas	s__	non-CPR	78.7494	0.943	6162	16172	321.816	2243669	0.7	2196	166	69994	1.44315
B39_bin.21.fasta	1.08178	5	4.622	d__Bacteria	p__Pseudomonadota	c__Gammaproteobacteria	o__Pseudomonadales	f__Pseudomonadaceae	g__Pseudomonas_E	s__	non-CPR	92.4202	0.874	25609	89202	311.915	4622000	0.65	4321	102	160987	1.21781
B39_bin.22.fasta	3.27871	9	2.74498	d__Bacteria	p__Pseudomonadota	c__Gammaproteobacteria	o__Burkholderiales	f__Sulfuriferulaceae	g__Sulfuriferula	s__	non-CPR	79.9404	0.915	8107	25163	305.509	2744983	0.59	2746	158	71100	0.767065
B39_bin.23.fasta	5.19092	11	2.11908	d__Bacteria	p__Campylobacterota	c__Campylobacteria	o__Campylobacterales	f__Sulfurimonadaceae	g__Sulfurimonas	s__Sulfurimonas sp001829675	non-CPR	97.9463	0.941	97977	473679	308.683	2119084	0.37	2158	10	637710	2.27722
B39_bin.24.fasta	1.13175	4	3.53436	d__Bacteria	p__Pseudomonadota	c__Gammaproteobacteria	o__Burkholderiales	f__Burkholderiaceae	g__Giesbergeria	s__	non-CPR	70.9882	0.918	7738	16843	310.46	3534358	0.68	3488	253	58607	0.180774
B39_bin.25.fasta	1.92753	4	2.07519	d__Bacteria	p__Campylobacterota	c__Campylobacteria	o__Campylobacterales	f__Sulfurimonadaceae	g__Sulfuricurvum	s__	non-CPR	75.735	0.941	3193	11749	285.977	2075194	0.43	2282	290	65300	2.24751
B39_bin.3.fasta	1.12367	4	3.55975	d__Bacteria	p__Pseudomonadota	c__Gammaproteobacteria	o__Enterobacterales	f__Alteromonadaceae	g__Pararheinheimera	s__Pararheinheimera tangshanensis	non-CPR	48.5432	0.901	2319	5706	276.333	3559753	0.47	3875	782	34692	1.25739
B39_bin.4.fasta	0	0	2.86722	d__Bacteria	p__Desulfobacterota_B	c__Binatia	o__UBA9968	f__UBA9968	g__	s__	non-CPR	28.6543	0.901	3453	6738	269.807	2867216	0.57	3200	482	23143	1.83692
B39_bin.5.fasta	1.85169	6	3.24029	d__Bacteria	p__Bacteroidota	c__Bacteroidia	o__Flavobacteriales	f__Flavobacteriaceae	g__Flavobacterium	s__	non-CPR	76.9631	0.885	2088	4744	286.328	3240287	0.37	3341	813	33780	2.88402
B39_bin.6.fasta	0.51005	1	1.96059	d__Bacteria	p__Pseudomonadota	c__Gammaproteobacteria	o__Burkholderiales	f__Burkholderiaceae	g__Serpentinimonas	s__Serpentinimonas maccroryi	non-CPR	73.855	0.927	2635	7245	296.618	1960593	0.67	2046	351	29896	0.291976
B39_bin.7.fasta	4.3151	8	1.85396	d__Bacteria	p__Pseudomonadota	c__Gammaproteobacteria	o__Thiomicrospirales	f__Thiomicrospiraceae	g__GCA-002282575	s__	non-CPR	67.9697	0.93	6391	22355	313.717	1853956	0.47	1835	137	105021	1.25367
B39_bin.9.fasta	4.89348	14	2.86095	d__Bacteria	p__Pseudomonadota	c__Gammaproteobacteria	o__Immundisolibacterales	f__Immundisolibacteraceae	g__Immundisolibacter	s__Immundisolibacter sp014359565	non-CPR	94.9028	0.915	51881	156920	325.029	2860947	0.68	2690	23	494133	1.25099
B40_bin.1.fasta	4.20731	9	2.13914	d__Bacteria	p__Campylobacterota	c__Campylobacteria	o__Campylobacterales	f__Sulfurimonadaceae	g__Sulfurimonas	s__	non-CPR	97.8928	0.943	110054	335433	313.362	2139136	0.37	2151	15	533017	2.26729
B40_bin.10.fasta	1.2108	2	1.65181	d__Bacteria	p__Actinomycetota	c__Actinomycetes	o__S36-B12	f__UBA5976	g__UBA5976	s__	non-CPR	93.0933	0.946	42563	122048	320.048	1651806	0.49	1631	23	301062	2.48968
B40_bin.12.fasta	0	0	2.30623	d__Bacteria	p__Pseudomonadota	c__Gammaproteobacteria	o__Burkholderiales	f__Burkholderiaceae	g__Limnohabitans_A	s__	non-CPR	84.5084	0.929	6334	32864	309.398	2306228	0.6	2311	142	157958	0.170717
B40_bin.13.fasta	0.734351	3	4.08524	d__Bacteria	p__Pseudomonadota	c__Gammaproteobacteria	o__Burkholderiales	f__Burkholderiaceae	g__Noviherbaspirillum	s__	non-CPR	46.6987	0.888	2355	4869	271.477	4085240	0.59	4462	959	19608	0.579919
B40_bin.14.fasta	0	0	1.6157	d__Bacteria	p__Campylobacterota	c__Campylobacteria	o__Campylobacterales	f__Sulfurimonadaceae	g__Sulfuricurvum	s__	non-CPR	76.7348	0.948	3738	9323	281.518	1615705	0.43	1819	227	34597	2.24628
B40_bin.15.fasta	1.50319	4	2.66102	d__Bacteria	p__Bacteroidota	c__Bacteroidia	o__Flavobacteriales	f__Crocinitomicaceae	g__M0103	s__M0103 sp024639405	non-CPR	99.9509	0.939	49832	138584	357.589	2661016	0.34	2333	32	298869	2.74664
B40_bin.16.fasta	0	0	1.35592	d__Bacteria	p__Actinomycetota	c__Actinomycetes	o__Nanopelagicales	f__Nanopelagicaceae	g__Planktophila	s__	non-CPR	71.2961	0.954	4260	11809	296.714	1355917	0.47	1456	153	56878	2.60766
B40_bin.17.fasta	1.89447	8	4.22283	d__Bacteria	p__Bacteroidota	c__Bacteroidia	o__Flavobacteriales	f__Flavobacteriaceae	g__Flavobacterium	s__	non-CPR	95.4481	0.895	49189	252813	357.55	4222826	0.36	3526	36	585601	2.87658
B40_bin.18.fasta	0.934104	3	3.21163	d__Bacteria	p__Fibrobacterota	c__Fibrobacteria	o__Fibrobacterales	f__Fibrobacteraceae	g__	s__	non-CPR	67.6323	0.935	3021	7322	317.723	3211634	0.41	3157	541	61998	2.41279
B40_bin.19.fasta	0	0	2.69934	d__Bacteria	p__Bdellovibrionota	c__Bdellovibrionia	o__Bdellovibrionales	f__Bdellovibrionaceae	g__Pseudobdellovibrio	s__Pseudobdellovibrio sp023701385	non-CPR	68.3242	0.925	1564	3701	250.875	2699337	0.4	3328	886	12724	2.43188
B40_bin.2.fasta	0	0	1.68474	d__Bacteria	p__Bacteroidota	c__Bacteroidia	o__Chitinophagales	f__Chitinophagaceae	g__Sediminibacterium	s__	non-CPR	66.1237	0.95	2515	7201	312.343	1684743	0.34	1710	310	34243	2.79539
B40_bin.20.fasta	0	0	3.46055	d__Bacteria	p__Actinomycetota	c__Actinomycetes	o__Mycobacteriales	f__Mycobacteriaceae	g__Mycobacterium	s__	non-CPR	92.0082	0.949	10151	50004	314.78	3460549	0.67	3486	147	130917	2.50554
B40_bin.21.fasta	3.02239	14	4.63209	d__Bacteria	p__Pseudomonadota	c__Gammaproteobacteria	o__Burkholderiales	f__Burkholderiaceae	g__	s__	non-CPR	96.4694	0.915	24186	73931	336.124	4632092	0.68	4211	90	318241	0.348427
B40_bin.22.fasta	0	0	1.64678	d__Bacteria	p__Actinomycetota	c__Actinomycetes	o__S36-B12	f__S36-B12	g__CAIKZY01	s__	non-CPR	35.1788	0.95	3720	10176	294.691	1646776	0.67	1773	218	28718	2.51761
B40_bin.23.fasta	0	0	1.19808	d__Bacteria	p__Actinomycetota	c__Actinomycetes	o__S36-B12	f__UBA5976	g__UBA5976	s__	non-CPR	76.0329	0.951	3784	10611	293.831	1198079	0.45	1294	142	100635	2.5508
B40_bin.24.fasta	0.684452	2	2.92205	d__Bacteria	p__Pseudomonadota	c__Gammaproteobacteria	o__Burkholderiales	f__Burkholderiaceae	g__Hydrogenophaga	s__	non-CPR	46.0468	0.918	1931	4827	272.581	2922047	0.68	3284	746	29548	0.264744
B40_bin.25.fasta	2.03655	6	2.94616	d__Bacteria	p__Pseudomonadota	c__Gammaproteobacteria	o__Burkholderiales	f__Rhodocyclaceae	g__Azonexus	s__	non-CPR	29.715	0.93	5418	14794	300.147	2946160	0.61	3048	269	54540	0.758488
B40_bin.26.fasta	0	0	2.13349	d__Bacteria	p__Pseudomonadota	c__Alphaproteobacteria	o__Sphingomonadales	f__Sphingomonadaceae	g__Novosphingobium	s__	non-CPR	63.5276	0.928	4450	10121	292.885	2133493	0.66	2258	253	36999	2.44194
B40_bin.27.fasta	0.497584	1	2.00971	d__Bacteria	p__Verrucomicrobiota	c__Verrucomicrobiae	o__Opitutales	f__UBA953	g__UBA953	s__	non-CPR	45.678	0.933	2555	7014	312.416	2009711	0.66	2004	372	30614	2.58891
B40_bin.3.fasta	1.29905	3	2.30938	d__Bacteria	p__Bacteroidota	c__Bacteroidia	o__Chitinophagales	f__Chitinophagaceae	g__Sediminibacterium	s__	non-CPR	94.939	0.928	33045	112001	344.328	2309377	0.35	2076	36	322512	2.7907
B40_bin.30.fasta	0	0	2.35827	d__Bacteria	p__Pseudomonadota	c__Alphaproteobacteria	o__Rhodobacterales	f__Rhodobacteraceae	g__Tabrizicola_A	s__Tabrizicola_A sp937927675	non-CPR	62.5708	0.921	2718	6188	260.454	2358266	0.62	2787	459	37900	2.31041
B40_bin.32.fasta	0	0	2.05517	d__Bacteria	p__Actinomycetota	c__Acidimicrobiia	o__Acidimicrobiales	f__Ilumatobacteraceae	g__UBA2093	s__	non-CPR	84.8655	0.957	4329	29578	301.937	2055168	0.53	2176	177	169385	2.80916
B40_bin.33.fasta	0	0	1.03619	d__Bacteria	p__Actinomycetota	c__Actinomycetes	o__Actinomycetales	f__Microbacteriaceae	g__Rhodoluna	s__	non-CPR	53.7512	0.95	1659	4096	265.198	1036194	0.55	1239	302	22000	2.74488
B40_bin.34.fasta	0.948026	2	2.10965	d__Bacteria	p__Pseudomonadota	c__Gammaproteobacteria	o__Pseudomonadales	f__Moraxellaceae	g__Perlucidibaca	s__Perlucidibaca piscinae	non-CPR	75.0566	0.931	2965	8576	287.488	2109647	0.66	2283	330	36273	1.36326
B40_bin.35.fasta	0	0	1.50691	d__Bacteria	p__Actinomycetota	c__Actinomycetes	o__Nanopelagicales	f__Nanopelagicaceae	g__Planktophila	s__	non-CPR	48.707	0.957	5326	21573	300.126	1506913	0.47	1606	120	49612	2.70973
B40_bin.36.fasta	0	0	1.8338	d__Bacteria	p__Pseudomonadota	c__Gammaproteobacteria	o__Burkholderiales	f__Burkholderiaceae	g__SYFN01	s__	non-CPR	56.6102	0.901	2732	6031	268.055	1833800	0.43	2058	368	21860	0.642939
B40_bin.37.fasta	0	0	1.23567	d__Bacteria	p__Actinomycetota	c__Actinomycetes	o__Actinomycetales	f__Microbacteriaceae	g__Aurantimicrobium	s__	non-CPR	67.0984	0.947	4495	13087	296.819	1235672	0.59	1316	126	42285	2.68138
B40_bin.38.fasta	0.727642	1	1.3743	d__Bacteria	p__Bacillota_I	c__Bacilli_A	o__Erysipelotrichales	f__Erysipelotrichaceae	g__UBA2212	s__	non-CPR	51.3259	0.938	1344	2964	234.776	1374302	0.34	1834	536	11791	2.75258
B40_bin.39.fasta	0	0	1.24647	d__Bacteria	p__Actinomycetota	c__Actinomycetes	o__Actinomycetales	f__Microbacteriaceae	g__Rhodoluna	s__Rhodoluna sp024645105	non-CPR	82.4234	0.954	4586	18060	302.54	1246468	0.51	1312	108	118209	2.78857
B40_bin.40.fasta	0.385353	1	2.59502	d__Bacteria	p__Pseudomonadota	c__Gammaproteobacteria	o__Burkholderiales	f__Burkholderiaceae	g__Zwartia	s__	non-CPR	78.0269	0.946	4497	15271	306.66	2595020	0.53	2673	268	43827	0.746959
B40_bin.41.fasta	0	0	1.53265	d__Bacteria	p__Bacteroidota	c__Bacteroidia	o__Chitinophagales	f__Chitinophagaceae	g__Sediminibacterium	s__	non-CPR	74.2888	0.942	4101	11158	321.923	1532648	0.37	1496	176	83737	2.78281
B40_bin.42.fasta	0.541526	1	1.84663	d__Bacteria	p__Bacteroidota	c__Bacteroidia	o__Sphingobacteriales	f__Sphingobacteriaceae	g__CAIKLP01	s__	non-CPR	92.3997	0.953	12564	36259	349.82	1846633	0.34	1679	72	74188	2.46284
B40_bin.44.fasta	0	0	3.74498	d__Bacteria	p__Pseudomonadota	c__Gammaproteobacteria	o__Burkholderiales	f__Burkholderiaceae	g__Ramlibacter	s__	non-CPR	72.6425	0.929	2806	7499	282.088	3744977	0.7	4117	655	28279	0.207052
B40_bin.46.fasta	0	0	1.13497	d__Bacteria	p__Actinomycetota	c__Actinomycetes	o__Actinomycetales	f__Microbacteriaceae	g__Rhodoluna	s__	non-CPR	62.3829	0.96	2444	7174	281.199	1134969	0.54	1295	211	34038	2.75937
B40_bin.47.fasta	1.07746	2	1.85622	d__Bacteria	p__Bacteroidota	c__Bacteroidia	o__Sphingobacteriales	f__Sphingobacteriaceae	g__JAIPAN01	s__	non-CPR	100.325	0.943	132077	354543	343.124	1856219	0.41	1703	6	751230	2.50814
B40_bin.48.fasta	0	0	2.69839	d__Bacteria	p__Pseudomonadota	c__Gammaproteobacteria	o__Burkholderiales	f__Burkholderiaceae	g__Limnobacter	s__Limnobacter sp029087225	non-CPR	76.5514	0.935	2746	7635	286.314	2698386	0.53	2945	462	44190	0.672179
B40_bin.49.fasta	0	0	2.52544	d__Bacteria	p__Bacteroidota	c__Bacteroidia	o__Cytophagales	f__Spirosomataceae	g__Sandaracinomonas	s__Sandaracinomonas limnophila	non-CPR	92.3462	0.947	14221	69559	344.393	2525439	0.36	2318	86	165086	2.71108
B40_bin.5.fasta	0	0	3.4692	d__Bacteria	p__Pseudomonadota	c__Alphaproteobacteria	o__Rhodobacterales	f__Rhodobacteraceae	g__Gemmobacter	s__Gemmobacter lanyuensis	non-CPR	74.1557	0.923	2108	5642	269.145	3469201	0.65	3973	812	24884	2.27733
B40_bin.50.fasta	0	0	1.15218	d__Bacteria	p__Actinomycetota	c__Actinomycetes	o__Nanopelagicales	f__Nanopelagicaceae	g__Planktophila	s__	non-CPR	85.9712	0.96	5166	16684	299.893	1152181	0.48	1232	94	73200	2.64305
B40_bin.51.fasta	0	0	1.36474	d__Bacteria	p__Pseudomonadota	c__Gammaproteobacteria	o__Burkholderiales	f__Burkholderiaceae	g__Polynucleobacter	s__Polynucleobacter sp023257325	non-CPR	44.2109	0.943	1644	6336	266.215	1364738	0.45	1615	335	22601	0.67986
B40_bin.52.fasta	0	0	1.13491	d__Bacteria	p__Actinomycetota	c__Actinomycetes	o__Nanopelagicales	f__Nanopelagicaceae	g__Planktophila	s__	non-CPR	71.8872	0.963	4606	11871	296.216	1134908	0.47	1233	122	40012	2.64877
B40_bin.53.fasta	0	0	1.62837	d__Bacteria	p__Pseudomonadota	c__Alphaproteobacteria	o__Sphingomonadales	f__Sphingomonadaceae	g__Aquisediminimonas	s__	non-CPR	71.1958	0.933	1716	4184	255.052	1628365	0.61	1990	481	16777	2.27081
B40_bin.54.fasta	0.345419	1	2.89503	d__Bacteria	p__Pseudomonadota	c__Gammaproteobacteria	o__Burkholderiales	f__Burkholderiaceae	g__Limnohabitans_A	s__	non-CPR	63.1337	0.942	2456	6417	291.269	2895032	0.68	3126	564	26977	0.177906
B40_bin.55.fasta	0	0	1.76832	d__Bacteria	p__Bacteroidota	c__Bacteroidia	o__Cytophagales	f__Spirosomataceae	g__Aquirufa	s__Aquirufa lenticrescens	non-CPR	67.9563	0.952	1504	3913	283.565	1768317	0.42	1984	575	27335	2.77364
B40_bin.6.fasta	0.666808	2	2.99936	d__Bacteria	p__Bacteroidota	c__Bacteroidia	o__Chitinophagales	f__Chitinophagaceae	g__Sediminibacterium	s__	non-CPR	89.4101	0.924	10412	28195	360.99	2999363	0.35	2561	146	104632	2.68714
B40_bin.7.fasta	0.891262	3	3.36601	d__Bacteria	p__Pseudomonadota	c__Gammaproteobacteria	o__Burkholderiales	f__Chromobacteriaceae	g__Vogesella	s__Vogesella sp017998615	non-CPR	80.5893	0.901	7353	17322	307.063	3366012	0.62	3296	241	110148	0.958204
B40_bin.8.fasta	0	0	3.41425	d__Bacteria	p__Pseudomonadota	c__Alphaproteobacteria	o__Rhodobacterales	f__Rhodobacteraceae	g__Gemmobacter_B	s__	non-CPR	96.0838	0.927	18083	67227	323.859	3414251	0.62	3262	85	452930	2.25104
B40_bin.9.fasta	0.369163	1	2.70883	d__Bacteria	p__Pseudomonadota	c__Alphaproteobacteria	o__Rhizobiales	f__Aestuariivirgaceae	g__Aestuariivirga	s__	non-CPR	51.0251	0.918	2683	6027	274.775	2708831	0.66	3022	531	24493	2.22181
B41_bin.1.fasta	0.26835	1	3.72647	d__Bacteria	p__Pseudomonadota	c__Gammaproteobacteria	o__Burkholderiales	f__Burkholderiaceae	g__Comamonas	s__	non-CPR	91.2388	0.878	11919	36949	303.619	3726470	0.57	3596	153	129848	0.241356
B41_bin.11.fasta	0	0	3.15452	d__Bacteria	p__Desulfobacterota	c__Desulfuromonadia	o__Geobacterales	f__Geobacteraceae	g__Geomonas	s__	non-CPR	61.632	0.891	1781	4208	272.048	3154522	0.63	3450	918	19693	1.84863
B41_bin.13.fasta	2.35017	14	5.95702	d__Bacteria	p__Pseudomonadota	c__Gammaproteobacteria	o__Burkholderiales	f__Burkholderiaceae	g__Rhodoferax	s__	non-CPR	46.6081	0.908	5978	16454	303.382	5957019	0.61	5956	484	78018	0.195751
B41_bin.15.fasta	0.746967	2	2.6775	d__Bacteria	p__Actinomycetota	c__Actinomycetes	o__Propionibacteriales	f__Propionibacteriaceae	g__Arachnia	s__	non-CPR	63.9489	0.924	2427	6728	284.531	2677496	0.69	2906	529	22317	2.61388
B41_bin.16.fasta	1.34336	3	2.2332	d__Bacteria	p__Campylobacterota	c__Campylobacteria	o__Campylobacterales	f__Sulfurospirillaceae	g__Sulfurospirillum	s__	non-CPR	84.9977	0.95	35921	86746	320.316	2233200	0.38	2213	40	227327	2.14365
B41_bin.17.fasta	2.6087	12	4.6	d__Bacteria	p__Bacteroidota	c__Bacteroidia	o__Bacteroidales	f__Prolixibacteraceae	g__UBA6024	s__	non-CPR	87.301	0.882	7185	27038	328.316	4599999	0.41	4125	281	88303	2.79139
B41_bin.2.fasta	1.38401	5	3.61268	d__Bacteria	p__Pseudomonadota	c__Gammaproteobacteria	o__Burkholderiales	f__Burkholderiaceae	g__Giesbergeria	s__	non-CPR	58.8507	0.908	2403	5908	282.719	3612684	0.68	3873	748	35460	0.179147
B41_bin.3.fasta	0.513689	1	1.9467	d__Bacteria	p__Campylobacterota	c__Campylobacteria	o__Campylobacterales	f__Arcobacteraceae	g__Aliarcobacter	s__	non-CPR	58.7062	0.944	2081	4191	258.755	1946705	0.27	2371	528	19460	2.27227
B41_bin.5.fasta	0	0	2.69013	d__Bacteria	p__Pseudomonadota	c__Gammaproteobacteria	o__Pseudomonadales	f__Moraxellaceae	g__Acinetobacter	s__Acinetobacter junii	non-CPR	80.2701	0.882	3826	9123	283.143	2690129	0.39	2797	376	28172	1.56231
B41_bin.7.fasta	0.536876	2	3.72525	d__Bacteria	p__Pseudomonadota	c__Gammaproteobacteria	o__Burkholderiales	f__Rhodocyclaceae	g__Propionivibrio	s__	non-CPR	79.2647	0.905	5969	18592	307.197	3725252	0.66	3662	293	87675	0.799156
B41_bin.8.fasta	2.349	9	3.83142	d__Bacteria	p__Bacteroidota	c__Bacteroidia	o__Flavobacteriales	f__Flavobacteriaceae	g__Flavobacterium	s__	non-CPR	71.3607	0.884	3263	9686	304.244	3831421	0.35	3714	544	48108	2.88427
B42_bin.1.fasta	0.518277	2	3.85894	d__Bacteria	p__Pseudomonadota	c__Gammaproteobacteria	o__Burkholderiales	f__Burkholderiaceae	g__Janthinobacterium	s__	non-CPR	33.6102	0.899	2647	6032	287.531	3858942	0.66	4029	763	24964	0.712223
B42_bin.10.fasta	0	0	3.00201	d__Bacteria	p__Pseudomonadota	c__Gammaproteobacteria	o__Burkholderiales	f__Burkholderiaceae	g__Aquabacterium	s__Aquabacterium olei	non-CPR	54.67	0.93	2176	5011	290.686	3002006	0.68	3208	705	36791	0.397516
B42_bin.11.fasta	4.50336	10	2.22057	d__Bacteria	p__Methylomirabilota	c__Methylomirabilia	o__Methylomirabilales	f__Methylomirabilaceae	g__Methylomirabilis	s__	non-CPR	66.6133	0.877	4714	18476	267.035	2220566	0.6	2438	201	77707	1.9173
B42_bin.16.fasta	0.697041	3	4.30391	d__Bacteria	p__Pseudomonadota	c__Gammaproteobacteria	o__Enterobacterales	f__Aeromonadaceae	g__Aeromonas	s__Aeromonas hydrophila	non-CPR	38.54	0.887	2300	5011	273.229	4303908	0.63	4665	1008	43103	1.26924
B42_bin.17.fasta	4.75996	9	1.89077	d__Bacteria	p__Campylobacterota	c__Campylobacteria	o__Campylobacterales	f__Arcobacteraceae	g__Aliarcobacter	s__	non-CPR	37.5468	0.932	1816	3339	246.637	1890771	0.27	2386	600	18798	2.284
B42_bin.19.fasta	0.346458	1	2.88636	d__Bacteria	p__Pseudomonadota	c__Gammaproteobacteria	o__Burkholderiales	f__Burkholderiaceae	g__Janthinobacterium	s__	non-CPR	58.2831	0.894	8308	16835	317.269	2886356	0.61	2715	195	79042	0.676336
B42_bin.2.fasta	2.3878	13	5.44435	d__Bacteria	p__Pseudomonadota	c__Gammaproteobacteria	o__Burkholderiales	f__Burkholderiaceae	g__Rhodoferax	s__	non-CPR	87.2922	0.922	11944	33448	320.287	5444346	0.61	5233	226	140549	0.188506
B42_bin.20.fasta	0.934053	4	4.28241	d__Bacteria	p__Pseudomonadota	c__Gammaproteobacteria	o__Burkholderiales	f__Burkholderiaceae	g__Undibacterium	s__	non-CPR	93.3922	0.89	23251	84018	336.098	4282410	0.47	3786	85	297709	0.641629
B42_bin.21.fasta	1.3752	5	3.63585	d__Bacteria	p__Pseudomonadota	c__Gammaproteobacteria	o__Burkholderiales	f__Rhodocyclaceae	g__Azospira	s__Azospira oryzae	non-CPR	100.905	0.907	82203	229540	337.073	3635845	0.65	3266	28	506626	0.716873
B42_bin.22.fasta	0.279036	1	3.58377	d__Bacteria	p__Pseudomonadota	c__Gammaproteobacteria	o__Enterobacterales	f__Alteromonadaceae	g__Pararheinheimera	s__Pararheinheimera sp030824435	non-CPR	50.7468	0.893	1506	4014	265.008	3583771	0.48	4034	1148	22201	1.27913
B42_bin.23.fasta	0.389286	1	2.56881	d__Bacteria	p__Pseudomonadota	c__Gammaproteobacteria	o__Pseudomonadales	f__Moraxellaceae	g__UBA2031	s__	non-CPR	61.5175	0.921	2826	7162	294.778	2568807	0.59	2680	453	46763	1.29669
B42_bin.25.fasta	1.63579	2	1.22265	d__Bacteria	p__Methylomirabilota	c__Methylomirabilia	o__Methylomirabilales	f__Methylomirabilaceae	g__Methylomirabilis	s__	non-CPR	65.657	0.898	3542	7144	281.871	1222654	0.6	1302	192	29273	2.01513
B42_bin.27.fasta	0	0	2.56695	d__Bacteria	p__Bacillota_A	c__Clostridia	o__Peptostreptococcales	f__Acidaminobacteraceae	g__	s__	non-CPR	50.656	0.918	1283	2704	249.904	2566948	0.45	3148	1082	13663	2.35714
B42_bin.28.fasta	3.94932	10	2.53208	d__Bacteria	p__Methylomirabilota	c__Methylomirabilia	o__Methylomirabilales	f__Methylomirabilaceae	g__Methylomirabilis	s__	non-CPR	81.9554	0.891	12990	41735	285.997	2532083	0.6	2636	98	260553	1.95647
B42_bin.3.fasta	0.637186	1	1.5694	d__Bacteria	p__Chloroflexota	c__Limnocylindria	o__P2-11E	f__CF-107	g__	s__	non-CPR	35.9139	0.899	1928	3783	228.397	1569401	0.71	2063	464	17559	2.24763
B42_bin.30.fasta	0	0	3.2959	d__Bacteria	p__Pseudomonadota	c__Gammaproteobacteria	o__Enterobacterales	f__Shewanellaceae	g__Shewanella	s__Shewanella sp024197625	non-CPR	71.6012	0.878	2074	4389	275.503	3295897	0.47	3504	855	21622	1.26644
B42_bin.5.fasta	3.33486	8	2.3989	d__Bacteria	p__Fusobacteriota	c__Fusobacteriia	o__Fusobacteriales	f__Fusobacteriaceae	g__JAFGUR01	s__	non-CPR	50.9303	0.883	2446	5630	272.694	2398902	0.29	2593	508	29159	2.23141
B42_bin.6.fasta	0	0	3.66079	d__Bacteria	p__Pseudomonadota	c__Gammaproteobacteria	o__Enterobacterales	f__DSM-103792	g__Permianibacter	s__	non-CPR	82.0839	0.888	5084	14051	315.439	3660790	0.59	3438	351	61664	1.23911
B42_bin.7.fasta	3.08948	7	2.26575	d__Bacteria	p__Campylobacterota	c__Campylobacteria	o__Campylobacterales	f__Sulfurimonadaceae	g__Sulfuricurvum	s__	non-CPR	48.5978	0.926	1725	5830	259.586	2265751	0.43	2703	571	35013	2.25439
B42_bin.9.fasta	7.31499	19	2.59741	d__Bacteria	p__Campylobacterota	c__Campylobacteria	o__Campylobacterales	f__Arcobacteraceae	g__Aliarcobacter	s__	non-CPR	75.5917	0.931	4240	15611	292.198	2597406	0.27	2764	271	52642	2.30119
B43_bin.1.fasta	1.59568	1	0.626692	d__Bacteria	p__Patescibacteria	c__Paceibacteria	o__UBA9983	f__UBA9983	g__	s__	CPR	81.038	0.921	79075	149955	287.529	626692	0.41	671	6	249574	3.02368
B43_bin.10.fasta	0	0	2.42557	d__Bacteria	p__Bacteroidota	c__Bacteroidia	o__Chitinophagales	f__Chitinophagaceae	g__Sediminibacterium	s__	non-CPR	47.5812	0.912	1422	3108	257.367	2425568	0.39	2870	901	17337	2.65324
B43_bin.11.fasta	0	0	1.63819	d__Bacteria	p__UBA10199	c__UBA10199	o__GCA-002796325	f__1-14-0-20-49-13	g__JACPAJ01	s__	non-CPR	82.9397	0.924	5326	16574	315.701	1638185	0.49	1603	145	65320	2.0064
B43_bin.12.fasta	0.835066	2	2.39502	d__Bacteria	p__Desulfobacterota_E	c__Deferrimicrobia	o__Deferrimicrobiales	f__Deferrimicrobiaceae	g__JAKALO01	s__	non-CPR	94.3265	0.912	3773	12386	296.07	2395019	0.64	2465	287	41212	1.91208
B43_bin.13.fasta	7.59683	10	1.31634	d__Bacteria	p__Patescibacteria	c__Paceibacteria	o__JAHIHE01	f__	g__	s__	CPR	58.0936	0.863	16318	48674	307.154	1316339	0.39	1235	43	112253	2.59218
B43_bin.16.fasta	1.68291	5	2.97104	d__Bacteria	p__Bacteroidota	c__Bacteroidia	o__Palsa-948	f__Palsa-948	g__	s__	non-CPR	78.4286	0.906	3269	7199	317.035	2971042	0.41	2838	488	33406	2.73286
B43_bin.17.fasta	0	0	2.97851	d__Bacteria	p__Pseudomonadota	c__Gammaproteobacteria	o__Burkholderiales	f__Burkholderiaceae	g__Rhodoferax_C	s__Rhodoferax_C sp001795455	non-CPR	72.7563	0.931	2738	5923	281.839	2978510	0.63	3285	594	29527	0.216746
B43_bin.19.fasta	2.01443	2	0.992838	d__Bacteria	p__Omnitrophota	c__Koll11	o__Gygaellales	f__Profunditerraquicolaceae	g__UBA6249	s__	non-CPR	52.0913	0.952	7369	20072	296.131	992838	0.45	1068	72	56863	2.56525
B43_bin.23.fasta	6.44516	6	0.930931	d__Bacteria	p__Patescibacteria	c__Paceibacteria	o__Moranbacterales	f__UBA2206	g__UBA9630	s__	CPR	74.5584	0.89	13085	36035	296.51	930931	0.38	933	43	102508	2.702
B43_bin.26.fasta	1.8879	1	0.529688	d__Bacteria	p__Patescibacteria	c__Paceibacteria	o__UBA9983	f__UBA9983	g__SURF-57	s__	CPR	57.139	0.905	4113	11168	258.018	529688	0.42	621	56	55110	3.19557
B43_bin.27.fasta	1.80508	2	1.10799	d__Bacteria	p__Patescibacteria	c__Gracilibacteria	o__UBA1369	f__LOWO2-01-FULL-3	g__2-01-FULL-39-12	s__	CPR	56.0603	0.912	2527	6770	289.125	1107987	0.39	1167	214	28503	2.83772
B43_bin.28.fasta	0	0	1.21931	d__Bacteria	p__Omnitrophota	c__Koll11	o__Gygaellales	f__Profunditerraquicolaceae	g__	s__	non-CPR	57.454	0.95	3425	8280	299.602	1219311	0.48	1293	179	63501	2.4231
B43_bin.29.fasta	1.29613	2	1.54305	d__Bacteria	p__Nitrospirota	c__Thermodesulfovibrionia	o__Thermodesulfovibrionales	f__UBA9159	g__CAKKPH01	s__	non-CPR	65.3422	0.921	1257	2423	242.935	1543050	0.48	1956	699	12412	2.0861
B43_bin.3.fasta	0	0	1.02819	d__Bacteria	p__Omnitrophota	c__Koll11	o__JAHIPI01	f__JAHIPI01	g__JAHIPI01	s__	non-CPR	26.3645	0.917	2174	5116	279.942	1028193	0.45	1126	244	37621	2.20982
B43_bin.31.fasta	2.99447	7	2.33764	d__Bacteria	p__Methylomirabilota	c__Methylomirabilia	o__Methylomirabilales	f__Methylomirabilaceae	g__Methylomirabilis	s__	non-CPR	73.1943	0.887	2106	6739	255.333	2337640	0.6	2713	493	30983	2.00958
B43_bin.32.fasta	0	0	0.966988	d__Bacteria	p__Omnitrophota	c__Koll11	o__Gygaellales	f__Profunditerraquicolaceae	g__UBA6249	s__	non-CPR	58.1279	0.958	5210	14646	292.903	966988	0.44	1058	85	77663	2.55052
B43_bin.33.fasta	1.41209	3	2.12451	d__Bacteria	p__Planctomycetota	c__Brocadiia	o__Brocadiales	f__Bathyanammoxibiaceae	g__2-12-FULL-52-36	s__	non-CPR	84.3965	0.884	2234	5165	260.82	2124511	0.52	2406	489	34432	2.33881
B43_bin.34.fasta	0.911903	4	4.38643	d__Bacteria	p__Methylomirabilota	c__Methylomirabilia	o__Methylomirabilales	f__2-02-FULL-66-22	g__2-02-FULL-66-22	s__	non-CPR	50.1175	0.856	3107	7160	257.725	4386431	0.66	4866	734	27972	1.95007
B43_bin.36.fasta	0	0	1.31668	d__Bacteria	p__Patescibacteria	c__ABY1	o__Veblenbacterales	f__UBA10138	g__UBA10001	s__	CPR	27.044	0.872	1226	5105	240.441	1316682	0.42	1595	438	26301	2.73143
B43_bin.37.fasta	3.22977	7	2.16734	d__Bacteria	p__Desulfobacterota	c__JAENJC01	o__JAENJC01	f__JAENJC01	g__	s__	non-CPR	65.5545	0.896	6694	20843	292.337	2167336	0.48	2220	143	72210	1.76353
B43_bin.38.fasta	3.04581	8	2.62656	d__Bacteria	p__Actinomycetota	c__Thermoleophilia	o__UBA2241	f__UBA2241	g__CAIXSE01	s__	non-CPR	88.4465	0.892	10670	34115	295.745	2626556	0.69	2646	117	85834	2.26189
B43_bin.4.fasta	0.487144	1	2.05278	d__Bacteria	p__Desulfobacterota	c__GWC2-55-46	o__GWC2-55-46	f__GWC2-55-46	g__	s__	non-CPR	87.3593	0.904	4596	12550	286.766	2052781	0.54	2163	222	45376	2.06009
B43_bin.40.fasta	1.15719	2	1.72833	d__Bacteria	p__Acidobacteriota	c__Aminicenantia	o__Aminicenantales	f__UBA8522	g__	s__	non-CPR	65.4506	0.909	1644	3398	255.716	1728330	0.51	2053	582	12982	2.09748
B43_bin.42.fasta	2.91546	3	1.029	d__Bacteria	p__Patescibacteria	c__ABY1	o__BM507	f__GWE2-39-37	g__JAJYMT01	s__	CPR	67.2303	0.854	34658	57636	303.942	1028998	0.46	965	24	140644	2.76178
B43_bin.43.fasta	0	0	1.41249	d__Bacteria	p__Omnitrophota	c__Koll11	o__Velamenicoccales	f__Velamenicoccaceae	g__Phelpsiimicrobium	s__	non-CPR	62.8155	0.953	4657	12329	290.564	1412490	0.46	1551	157	35562	2.30044
B43_bin.44.fasta	1.94427	4	2.05732	d__Bacteria	p__Actinomycetota	c__Aquicultoria	o__JACQXZ01	f__	g__	s__	non-CPR	79.6301	0.831	6162	19065	268.371	2057324	0.49	2129	159	58773	2.08951
B43_bin.46.fasta	0	0	0.937594	d__Bacteria	p__Actinomycetota	c__JAHEXW01	o__	f__	g__	s__	non-CPR	69.1193	0.915	3266	5870	271.916	937594	0.51	1055	170	23620	2.08246
B43_bin.47.fasta	3.99046	3	0.751793	d__Bacteria	p__Patescibacteria	c__Paceibacteria	o__Sungbacterales	f__JACQCQ01	g__JACQCQ01	s__	CPR	74.4346	0.851	8564	23939	257.341	751793	0.5	830	45	50456	2.91113
B43_bin.48.fasta	1.13772	2	1.75789	d__Bacteria	p__Desulfobacterota	c__GWC2-55-46	o__UBA9637	f__UBA9637	g__UBA9637	s__	non-CPR	72.0486	0.88	4041	9274	277.872	1757895	0.41	1860	226	26473	1.86934
B43_bin.49.fasta	0	0	0.924911	d__Bacteria	p__Patescibacteria	c__Paceibacteria	o__UBA9973	f__UBA2100	g__JACQKA01	s__	CPR	79.6553	0.888	5187	14145	264.446	924911	0.55	1037	89	32561	3.63148
B43_bin.51.fasta	0	0	1.62951	d__Bacteria	p__Patescibacteria	c__Paceibacteria	o__JAHIHE01	f__JAGLIN01	g__	s__	CPR	44.8388	0.869	14783	42432	284.565	1629509	0.4	1661	54	183148	2.66204
B43_bin.53.fasta	10.4388	16	1.53275	d__Bacteria	p__JACRDZ01	c__JAQUKH01	o__JAQUKH01	f__JAQUKH01	g__JAQUKH01	s__	non-CPR	50.5957	0.931	2350	5907	257.111	1532747	0.4	1862	320	48660	1.9925
B43_bin.54.fasta	0.613384	2	3.2606	d__Bacteria	p__Desulfobacterota	c__Syntrophia	o__Syntrophales	f__Smithellaceae	g__MVRV01	s__	non-CPR	89.7983	0.872	12597	65540	309.531	3260598	0.44	3066	99	170758	1.88777
B43_bin.56.fasta	1.38151	4	2.89539	d__Bacteria	p__Bacteroidota	c__UBA10030	o__UBA10030	f__UBA10030	g__JACQBK01	s__	non-CPR	74.6748	0.896	3226	9113	303.747	2895387	0.47	2852	418	39859	2.19855
B43_bin.57.fasta	0.73503	1	1.36049	d__Bacteria	p__Omnitrophota	c__Koll11	o__Pluralincolimonadales	f__Pluralincolimonadaceae	g__JAGUXU01	s__	non-CPR	89.5346	0.907	8210	22341	318.484	1360488	0.47	1296	87	53484	2.11894
B43_bin.58.fasta	1.76935	3	1.69554	d__Bacteria	p__Omnitrophota	c__Koll11	o__Gorgyraeales	f__Gorgyraeaceae	g__UBA10183	s__	non-CPR	95.548	0.946	22964	82429	315.976	1695537	0.4	1698	42	160035	2.22359
B43_bin.60.fasta	0.5094	1	1.96309	d__Bacteria	p__Omnitrophota	c__Koll11	o__Gygaellales	f__Profunditerraquicolaceae	g__	s__	non-CPR	81.8015	0.912	11288	44986	326.904	1963092	0.38	1830	98	147960	2.40974
B43_bin.61.fasta	0.683804	2	2.92481	d__Bacteria	p__Elusimicrobiota	c__Elusimicrobia	o__Elusimicrobiales	f__UBA9959	g__YA12-FULL-51-18	s__	non-CPR	76.7431	0.92	2224	5703	306.83	2924814	0.6	2927	670	23575	2.66395
B43_bin.63.fasta	0	0	2.02626	d__Bacteria	p__Pseudomonadota	c__Gammaproteobacteria	o__Pseudomonadales	f__Moraxellaceae	g__Perlucidibaca	s__Perlucidibaca sp002342025	non-CPR	76.8498	0.936	4680	13794	297.306	2026262	0.56	2130	205	51901	1.33418
B43_bin.64.fasta	0	0	2.14237	d__Bacteria	p__Acidobacteriota	c__UBA6911	o__RPQK01	f__RPQK01	g__	s__	non-CPR	54.0168	0.922	2045	3923	283.121	2142374	0.59	2334	603	13794	1.9803
B43_bin.65.fasta	1.59937	1	0.625247	d__Bacteria	p__Patescibacteria	c__Paceibacteria	o__UBA6257	f__GWB1-50-10	g__DYGI01	s__	CPR	72.7504	0.876	14054	39892	274.465	625247	0.56	666	22	116329	3.2923
B43_bin.66.fasta	0.351467	1	2.84521	d__Bacteria	p__Gemmatimonadota	c__Gemmatimonadetes	o__Gemmatimonadales	f__Gemmatimonadaceae	g__PNKL01	s__	non-CPR	71.3517	0.919	4492	10554	324.419	2845214	0.67	2692	330	34454	2.37183
B43_bin.69.fasta	3.59827	6	1.66747	d__Bacteria	p__Actinomycetota	c__Thermoleophilia	o__BMS3ABIN01	f__BMS3ABIN01	g__	s__	non-CPR	77.9503	0.897	6462	26952	299.566	1667469	0.59	1667	112	113243	2.30444
B43_bin.7.fasta	2.08608	4	1.91747	d__Bacteria	p__Desulfobacterota	c__GWC2-55-46	o__UBA9637	f__UBA9637	g__JACRNJ01	s__	non-CPR	58.8206	0.888	3301	9145	275.218	1917471	0.43	2066	278	38079	1.84421
B43_bin.70.fasta	2.81337	4	1.42178	d__Bacteria	p__Patescibacteria	c__Gracilibacteria	o__UBA1369	f__JABINC01	g__JABINC01	s__	CPR	72.6163	0.913	7240	21015	306.172	1421781	0.45	1416	94	76550	2.74871
B43_bin.71.fasta	7.30715	6	0.821114	d__Bacteria	p__Patescibacteria	c__Paceibacteria	o__UBA6257	f__MFKM01	g__	s__	CPR	44.7224	0.867	1949	9437	248.828	821114	0.38	956	157	36821	3.1631
B43_bin.72.fasta	1.25001	4	3.19999	d__Bacteria	p__Chloroflexota	c__Anaerolineae	o__Anaerolineales	f__VGOW01	g__VGOW01	s__	non-CPR	56.2184	0.908	5027	13390	295.281	3199987	0.6	3288	318	45918	2.61441
B43_bin.73.fasta	0.563502	1	1.77462	d__Bacteria	p__Desulfobacterota	c__GWC2-55-46	o__GWC2-55-46	f__DRQE01	g__	s__	non-CPR	69.5621	0.902	4015	13622	288.776	1774617	0.53	1851	201	43231	1.9562
B43_bin.74.fasta	3.25957	2	0.613578	d__Bacteria	p__Patescibacteria	c__Paceibacteria	o__UBA9973	f__UBA2163	g__UBA2163	s__	CPR	62.68	0.871	1561	3715	246.675	613578	0.34	724	199	20550	3.42783
B43_bin.75.fasta	1.95435	3	1.53503	d__Bacteria	p__Omnitrophota	c__Koll11	o__DAOVKU01	f__DAOVKU01	g__	s__	non-CPR	71.8216	0.902	1824	4200	281.297	1535035	0.42	1645	455	16477	2.20457
B43_bin.8.fasta	0	0	0.8734	d__Bacteria	p__Omnitrophota	c__Koll11	o__Gygaellales	f__Profunditerraquicolaceae	g__	s__	non-CPR	79.6075	0.942	3832	12736	284.394	873400	0.42	969	100	45565	2.41069
B44_bin.1.fasta	2.75299	3	1.08973	d__Bacteria	p__Patescibacteria	c__Gracilibacteria	o__Peribacterales	f__Peribacteraceae	g__JAKQEM01	s__	CPR	68.3266	0.891	11195	49350	295.931	1089726	0.44	1096	49	107840	3.12076
B44_bin.10.fasta	2.74106	19	6.93162	d__Bacteria	p__Pseudomonadota	c__Gammaproteobacteria	o__Pseudomonadales	f__Ketobacteraceae	g__HdN1	s__	non-CPR	89.0353	0.894	15864	106937	359.21	6931624	0.52	5760	179	323662	1.21277
B44_bin.11.fasta	0	0	0.707082	d__Bacteria	p__Patescibacteria	c__Paceibacteria	o__H02-45-28	f__H02-45-28	g__HO2-45-28	s__	CPR	65.1711	0.894	3820	10053	261.528	707082	0.44	808	93	30305	3.03713
B44_bin.13.fasta	0.476934	2	4.19346	d__Bacteria	p__Acidobacteriota	c__Vicinamibacteria	o__Vicinamibacterales	f__UBA2999	g__12-FULL-67-14b	s__	non-CPR	49.1701	0.947	6240	20428	339.673	4193455	0.66	3907	305	75353	2.18208
B44_bin.14.fasta	1.77068	7	3.95329	d__Bacteria	p__Pseudomonadota	c__Gammaproteobacteria	o__Burkholderiales	f__Burkholderiaceae	g__Undibacterium	s__	non-CPR	86.5878	0.88	16217	53171	339.804	3953291	0.46	3417	116	138158	0.645133
B44_bin.15.fasta	6.13622	3	0.4889	d__Bacteria	p__Patescibacteria	c__Paceibacteria	o__UBA9973	f__UBA2163	g__UBA2163	s__	CPR	66.0629	0.873	4978	16817	273.424	488900	0.34	521	45	45140	3.42835
B44_bin.16.fasta	2.03899	9	4.41395	d__Bacteria	p__Pseudomonadota	c__Gammaproteobacteria	o__Pseudomonadales	f__Cellvibrionaceae	g__Cellvibrio	s__	non-CPR	93.3602	0.892	40825	114504	338.344	4413952	0.45	3881	62	244909	1.28757
B44_bin.17.fasta	0.884635	5	5.65205	d__Bacteria	p__Pseudomonadota	c__Gammaproteobacteria	o__Burkholderiales	f__Burkholderiaceae	g__Telluria	s__	non-CPR	24.9675	0.914	2302	5189	283.743	5652048	0.64	6080	1287	31325	0.739816
B44_bin.19.fasta	0	0	1.2582	d__Bacteria	p__Pseudomonadota	c__Alphaproteobacteria	o__Paracaedibacterales	f__CAITNM01	g__	s__	non-CPR	88.8725	0.926	4439	14624	295.761	1258199	0.37	1316	128	45958	1.94066
B44_bin.2.fasta	0.199011	1	5.02484	d__Bacteria	p__Fibrobacterota	c__Fibrobacteria	o__UBA11236	f__UBA11236	g__Chersky-265	s__	non-CPR	61.7055	0.918	1521	3476	278.476	5024839	0.66	5535	1749	13548	2.28966
B44_bin.20.fasta	0.78407	2	2.55079	d__Bacteria	p__Pseudomonadota	c__Gammaproteobacteria	o__Burkholderiales	f__SG8-41	g__SG8-41	s__	non-CPR	57.5083	0.872	2101	4433	257.26	2550792	0.65	2886	668	17066	0.914354
B44_bin.22.fasta	2.09226	8	3.82361	d__Bacteria	p__Pseudomonadota	c__Gammaproteobacteria	o__Burkholderiales	f__Burkholderiaceae	g__Hydrogenophaga	s__	non-CPR	67.0473	0.918	11469	32757	319.706	3823612	0.68	3663	175	69672	0.270118
B44_bin.23.fasta	1.68118	4	2.37928	d__Bacteria	p__Planctomycetota	c__Brocadiia	o__Brocadiales	f__Scalinduaceae	g__Scalindua	s__	non-CPR	75.2465	0.875	2378	5662	276.848	2379279	0.4	2513	510	24395	2.30746
B44_bin.25.fasta	1.32074	3	2.27145	d__Bacteria	p__Bdellovibrionota	c__UBA1018	o__UBA1018	f__CAIMNF01	g__CAIMNF01	s__	non-CPR	38.3073	0.936	1197	2263	232.563	2271454	0.43	3060	1100	10435	2.27468
B44_bin.26.fasta	0	0	3.75112	d__Bacteria	p__Pseudomonadota	c__Gammaproteobacteria	o__Burkholderiales	f__Burkholderiaceae	g__Rhodoferax_C	s__	non-CPR	27.283	0.911	2189	4966	268.821	3751117	0.6	4245	901	18817	0.234399
B44_bin.29.fasta	0.387088	1	2.58339	d__Bacteria	p__Actinomycetota	c__Thermoleophilia	o__Gaiellales	f__Gaiellaceae	g__	s__	non-CPR	73.8619	0.934	2834	7479	263.892	2583390	0.72	3057	452	69233	2.47786
B44_bin.30.fasta	0.381269	1	2.62282	d__Bacteria	p__Bacteroidota	c__Bacteroidia	o__Chitinophagales	f__Chitinophagaceae	g__Sediminibacterium	s__	non-CPR	50.7001	0.95	2133	5373	296.484	2622822	0.36	2807	605	34870	2.69994
B44_bin.31.fasta	1.11206	4	3.59693	d__Bacteria	p__Pseudomonadota	c__Gammaproteobacteria	o__Burkholderiales	f__SG8-41	g__PALSA-1004	s__	non-CPR	61.0223	0.878	6277	13017	282.016	3596930	0.61	3742	324	40551	0.884193
B44_bin.33.fasta	4.51744	9	1.99228	d__Bacteria	p__Pseudomonadota	c__Gammaproteobacteria	o__Burkholderiales	f__Gallionellaceae	g__Gallionella	s__	non-CPR	63.2807	0.903	5166	12627	293.258	1992278	0.59	2049	200	42048	0.92819
B44_bin.34.fasta	3.39774	21	6.18058	d__Bacteria	p__Desulfobacterota_B	c__Binatia	o__UBA9968	f__UBA9968	g__UBA9968	s__UBA9968 sp001799045	non-CPR	74.3619	0.888	6358	20600	281.238	6180581	0.55	6520	448	104039	1.80732
B44_bin.35.fasta	0	0	3.49849	d__Bacteria	p__Fibrobacterota	c__Fibrobacteria	o__UBA5070	f__UBA5070	g__UBA5070	s__	non-CPR	84.5707	0.917	2887	7268	316.469	3498487	0.68	3385	617	32796	2.34781
B44_bin.37.fasta	1.04959	4	3.81103	d__Bacteria	p__Pseudomonadota	c__Gammaproteobacteria	o__Burkholderiales	f__Burkholderiaceae	g__Rhodoferax_C	s__Rhodoferax_C sp001795455	non-CPR	45.2552	0.926	2646	6612	281.103	3811029	0.63	4193	715	43928	0.211206
B44_bin.38.fasta	1.97721	5	2.52882	d__Bacteria	p__Methylomirabilota	c__Methylomirabilia	o__Rokubacteriales	f__CSP1-6	g__JACQWB01	s__	non-CPR	34.3369	0.916	2360	5543	243.67	2528821	0.64	3179	552	38223	1.94103
B44_bin.39.fasta	1.9683	8	4.06442	d__Bacteria	p__Nitrospirota	c__Nitrospiria	o__Nitrospirales	f__Nitrospiraceae	g__Palsa-1315	s__	non-CPR	83.1917	0.866	19731	68136	286.421	4064416	0.58	4106	94	268958	2.1613
B44_bin.4.fasta	2.86007	11	3.84606	d__Bacteria	p__Bacteroidota	c__Bacteroidia	o__2-12-FULL-35-15	f__2-12-FULL-35-15	g__2-12-FULL-35-15	s__	non-CPR	96.9934	0.92	17269	50908	353.105	3846065	0.34	3343	119	166477	2.57729
B44_bin.41.fasta	1.06321	1	0.940552	d__Bacteria	p__Patescibacteria	c__Paceibacteria	o__H02-45-28	f__1-14-0-10-42-19	g__1-14-0-10-46-36	s__	CPR	66.8657	0.862	6056	26998	267.358	940552	0.43	1012	65	53392	2.95644
B44_bin.5.fasta	0.618288	3	4.85211	d__Bacteria	p__Pseudomonadota	c__Gammaproteobacteria	o__Pseudomonadales	f__Ketobacteraceae	g__Ch67	s__	non-CPR	46.7898	0.912	4453	15125	330.021	4852106	0.59	4476	465	76976	1.21323
B44_bin.7.fasta	0.831992	2	2.40387	d__Bacteria	p__Nitrospinota	c__Nitrospinia	o__Nitrospinales	f__JACRGP01	g__	s__	non-CPR	68.278	0.899	1920	3598	261.423	2403868	0.51	2763	739	15106	1.86537
B44_bin.8.fasta	0.764218	2	2.61705	d__Bacteria	p__Pseudomonadota	c__Gammaproteobacteria	o__Burkholderiales	f__Gallionellaceae	g__Gallionella	s__	non-CPR	68.1953	0.924	27520	70900	330.029	2617054	0.61	2445	49	137971	0.861527
B44_bin.9.fasta	1.33541	3	2.24651	d__Bacteria	p__Pseudomonadota	c__Gammaproteobacteria	o__Burkholderiales	f__Gallionellaceae	g__Gallionella	s__	non-CPR	50.4265	0.929	1811	5164	273.693	2246509	0.62	2546	569	24267	0.852028
B46_bin.1.fasta	0.335857	1	2.97746	d__Bacteria	p__Pseudomonadota	c__Alphaproteobacteria	o__Rhodobacterales	f__Rhodobacteraceae	g__Tabrizicola_A	s__Tabrizicola_A sp016869835	non-CPR	68.8692	0.918	2549	6433	273.389	2977458	0.64	3338	596	28263	2.33539
B46_bin.10.fasta	0	0	2.10296	d__Bacteria	p__Pseudomonadota	c__Alphaproteobacteria	o__Sphingomonadales	f__Sphingomonadaceae	g__Novosphingobium	s__	non-CPR	66.7022	0.932	2773	6521	274.416	2102959	0.63	2385	397	24452	2.51827
B46_bin.11.fasta	0.540553	1	1.84996	d__Bacteria	p__Bacteroidota	c__Bacteroidia	o__UBA7662	f__UBA7662	g__SYHX01	s__SYHX01 sp009926245	non-CPR	78.4334	0.961	2607	7706	325.032	1849956	0.54	1828	342	33047	2.64489
B46_bin.12.fasta	0.971378	2	2.05893	d__Bacteria	p__Pseudomonadota	c__Gammaproteobacteria	o__Burkholderiales	f__Burkholderiaceae	g__SYFN01	s__	non-CPR	74.3522	0.917	4263	8402	289.183	2058931	0.55	2181	279	35018	0.661828
B46_bin.13.fasta	0	0	2.03348	d__Bacteria	p__Actinomycetota	c__Actinomycetes	o__S36-B12	f__S36-B12	g__Mxb001	s__	non-CPR	53.2454	0.95	2170	5381	272.316	2033480	0.68	2369	465	26615	2.46237
B46_bin.15.fasta	2.5721	3	1.16636	d__Bacteria	p__Actinomycetota	c__Actinomycetes	o__Actinomycetales	f__Microbacteriaceae	g__Aquiluna	s__Aquiluna borgnonia	non-CPR	50.6505	0.941	1262	2576	234.581	1166363	0.55	1564	510	16143	2.78254
B46_bin.16.fasta	0.490546	1	2.03854	d__Bacteria	p__Bacteroidota	c__Bacteroidia	o__Chitinophagales	f__Chitinophagaceae	g__Sediminibacterium	s__	non-CPR	66.0586	0.94	3621	14360	324.763	2038544	0.37	1970	234	70005	2.78785
B46_bin.17.fasta	0	0	3.02135	d__Bacteria	p__Pseudomonadota	c__Gammaproteobacteria	o__Enterobacterales	f__DSM-103792	g__Permianibacter	s__Permianibacter aggregans	non-CPR	73.7951	0.908	2567	5626	283.616	3021351	0.55	3232	622	30230	1.25724
B46_bin.18.fasta	0	0	0.832628	d__Bacteria	p__Pseudomonadota	c__Alphaproteobacteria	o__Pelagibacterales	f__Pelagibacteraceae	g__Fonsibacter	s__Fonsibacter ubiquis	non-CPR	36.4959	0.958	1799	3482	249.858	832628	0.29	1067	254	21479	1.94753
B46_bin.19.fasta	0	0	1.24334	d__Bacteria	p__Actinomycetota	c__Acidimicrobiia	o__Acidimicrobiales	f__Ilumatobacteraceae	g__F1-60-MAGs027	s__	non-CPR	56.8598	0.949	2028	4262	260.406	1243340	0.65	1514	330	16986	2.8765
B46_bin.21.fasta	0	0	1.17835	d__Bacteria	p__Actinomycetota	c__Actinomycetes	o__S36-B12	f__UBA5976	g__AcAMD-5	s__AcAMD-5 sp002293025	non-CPR	60.6818	0.944	2487	5054	265.478	1178353	0.44	1400	263	16773	2.59298
B46_bin.22.fasta	0	0	2.7429	d__Bacteria	p__Actinomycetota	c__Actinomycetes	o__S36-B12	f__S36-B12	g__Mxb001	s__	non-CPR	81.0695	0.949	5012	18724	314.034	2742897	0.68	2768	237	70070	2.44298
B46_bin.23.fasta	0.400722	1	2.4955	d__Bacteria	p__Pseudomonadota	c__Alphaproteobacteria	o__Sphingomonadales	f__Sphingomonadaceae	g__Erythrobacter	s__	non-CPR	97.1272	0.911	24418	84329	316.632	2495496	0.67	2397	46	173610	2.63917
B46_bin.24.fasta	0.695126	1	1.43859	d__Bacteria	p__Pseudomonadota	c__Gammaproteobacteria	o__Burkholderiales	f__Burkholderiaceae	g__UBA2463	s__	non-CPR	65.6314	0.959	2014	4601	273.293	1438589	0.59	1690	372	25274	0.749193
B46_bin.25.fasta	0	0	2.19475	d__Bacteria	p__Campylobacterota	c__Campylobacteria	o__Campylobacterales	f__Arcobacteraceae	g__Aliarcobacter	s__Aliarcobacter ellisii	non-CPR	76.071	0.946	3476	7981	279.508	2194745	0.27	2480	335	29002	2.21656
B46_bin.26.fasta	3.34237	11	3.29108	d__Bacteria	p__Bacteroidota	c__Bacteroidia	o__Cytophagales	f__Spirosomataceae	g__JANQUM01	s__	non-CPR	94.2282	0.906	5349	21985	325.467	3291078	0.39	3060	263	63534	2.71776
B46_bin.27.fasta	0	0	2.34911	d__Bacteria	p__Actinomycetota	c__Actinomycetes	o__Mycobacteriales	f__Mycobacteriaceae	g__Mycobacterium	s__	non-CPR	61.6918	0.942	3125	6362	282.745	2349112	0.68	2614	419	26518	2.54744
B46_bin.28.fasta	0.435766	1	2.29481	d__Bacteria	p__Pseudomonadota	c__Alphaproteobacteria	o__Sphingomonadales	f__Sphingomonadaceae	g__Sphingorhabdus_B	s__Sphingorhabdus_B sp023262005	non-CPR	65.3126	0.935	4373	9665	292.129	2294812	0.58	2453	282	93902	2.3464
B46_bin.29.fasta	0	0	3.40886	d__Bacteria	p__Planctomycetota	c__Planctomycetia	o__Pirellulales	f__UBA1268	g__QWPN01	s__QWPN01 sp003488325	non-CPR	65.7917	0.908	2450	4936	327.291	3408860	0.7	3158	775	26575	2.54801
B46_bin.3.fasta	0.346945	1	2.8823	d__Bacteria	p__Pseudomonadota	c__Gammaproteobacteria	o__Pseudomonadales	f__Marinomonadaceae	g__Marinomonas	s__	non-CPR	78.9644	0.905	2321	6382	277.53	2882304	0.47	3137	614	32065	1.22941
B46_bin.31.fasta	0	0	1.41982	d__Bacteria	p__Pseudomonadota	c__Gammaproteobacteria	o__Burkholderiales	f__Burkholderiaceae	g__Polynucleobacter	s__Polynucleobacter sp018687615	non-CPR	36.1247	0.937	2494	5746	271.684	1419822	0.45	1635	290	28027	0.679562
B46_bin.32.fasta	0.280032	1	3.57102	d__Bacteria	p__Pseudomonadota	c__Gammaproteobacteria	o__Enterobacterales	f__Alteromonadaceae	g__Pararheinheimera	s__	non-CPR	80.939	0.907	4185	10187	316.501	3571015	0.51	3417	436	39118	1.3141
B46_bin.33.fasta	1.15841	3	2.58976	d__Bacteria	p__Pseudomonadota	c__Gammaproteobacteria	o__Burkholderiales	f__Burkholderiaceae	g__Rubrivivax	s__	non-CPR	42.5811	0.898	2902	5652	271.984	2589757	0.7	2857	511	27842	0.433335
B46_bin.34.fasta	0	0	3.17737	d__Bacteria	p__Pseudomonadota	c__Alphaproteobacteria	o__Rhizobiales	f__Rhizobiaceae	g__Neorhizobium	s__Neorhizobium pelagicum	non-CPR	39.0106	0.902	2302	5143	263.063	3177367	0.64	3638	716	29756	2.2575
B46_bin.35.fasta	0	0	2.55996	d__Bacteria	p__Pseudomonadota	c__Alphaproteobacteria	o__Caulobacterales	f__Caulobacteraceae	g__Phenylobacterium	s__	non-CPR	55.2424	0.931	2058	4839	273.867	2559963	0.71	2905	621	27640	2.35329
B46_bin.36.fasta	0.478809	1	2.08852	d__Bacteria	p__Pseudomonadota	c__Gammaproteobacteria	o__Pseudomonadales	f__Moraxellaceae	g__Alkanindiges	s__	non-CPR	78.8577	0.854	1880	4420	267.124	2088517	0.5	2227	585	19286	1.49344
B46_bin.39.fasta	0	0	1.57862	d__Bacteria	p__Pseudomonadota	c__Gammaproteobacteria	o__Burkholderiales	f__Burkholderiaceae	g__UBA954	s__	non-CPR	84.3971	0.958	2913	7659	282.437	1578619	0.57	1791	259	31219	0.760007
B46_bin.41.fasta	0	0	1.95511	d__Bacteria	p__Pseudomonadota	c__Gammaproteobacteria	o__Burkholderiales	f__Burkholderiaceae	g__UBA3064	s__UBA3064 sp016868095	non-CPR	69.3947	0.947	2265	4260	280.062	1955114	0.53	2213	509	16314	0.750685
B46_bin.42.fasta	4.54932	10	2.19813	d__Bacteria	p__Pseudomonadota	c__Gammaproteobacteria	o__Burkholderiales	f__Methylophilaceae	g__Methylopumilus	s__Methylopumilus universalis	non-CPR	66.1009	0.919	2308	5913	255.283	2198129	0.38	2645	468	32540	1.0771
B46_bin.43.fasta	0.613288	1	1.63056	d__Bacteria	p__Pseudomonadota	c__Gammaproteobacteria	o__Burkholderiales	f__Burkholderiaceae	g__UBA2463	s__	non-CPR	61.9322	0.949	2252	4617	277.879	1630556	0.6	1863	395	32227	0.756711
B46_bin.44.fasta	0	0	1.69398	d__Bacteria	p__Bacteroidota	c__Bacteroidia	o__Chitinophagales	f__Chitinophagaceae	g__SXYR01	s__	non-CPR	35.3718	0.957	2645	6509	316.272	1693980	0.42	1712	318	25912	2.80251
B46_bin.45.fasta	0	0	1.38319	d__Bacteria	p__Actinomycetota	c__Acidimicrobiia	o__Acidimicrobiales	f__Ilumatobacteraceae	g__UBA3006	s__	non-CPR	67.9871	0.961	2182	6226	274.455	1383185	0.64	1619	291	28572	2.77946
B46_bin.46.fasta	0	0	1.42965	d__Bacteria	p__Pseudomonadota	c__Gammaproteobacteria	o__Burkholderiales	f__Burkholderiaceae	g__Polynucleobacter	s__Polynucleobacter sp002292975	non-CPR	60.2273	0.95	2735	6834	276.101	1429647	0.47	1643	261	30300	0.728569
B46_bin.47.fasta	1.14146	2	1.75214	d__Bacteria	p__Bacteroidota	c__Bacteroidia	o__Chitinophagales	f__Chitinophagaceae	g__Sediminibacterium	s__Sediminibacterium pinensis_G	non-CPR	65.6936	0.936	2688	7893	305.223	1752144	0.36	1793	294	43098	2.80603
B46_bin.48.fasta	0	0	0.879476	d__Bacteria	p__Pseudomonadota	c__Alphaproteobacteria	o__Pelagibacterales	f__Pelagibacteraceae	g__Fonsibacter	s__Fonsibacter sp018882565	non-CPR	66.3271	0.957	2066	5299	261.938	879476	0.29	1074	202	23166	1.94494
B46_bin.5.fasta	0	0	2.81689	d__Bacteria	p__Bacteroidota	c__Bacteroidia	o__Chitinophagales	f__Chitinophagaceae	g__Sediminibacterium	s__	non-CPR	88.9592	0.928	3430	15548	324.787	2816893	0.44	2687	332	92463	2.71802
B46_bin.50.fasta	0	0	1.21491	d__Bacteria	p__Pseudomonadota	c__Gammaproteobacteria	o__Burkholderiales	f__UBA3065	g__UBA3065	s__UBA3065 sp945897555	non-CPR	56.2255	0.94	1907	3900	262.74	1214907	0.66	1452	353	10451	0.784052
B46_bin.51.fasta	0	0	1.95582	d__Bacteria	p__Actinomycetota	c__Acidimicrobiia	o__Acidimicrobiales	f__Ilumatobacteraceae	g__UBA2093	s__UBA2093 sp021299715	non-CPR	76.6577	0.957	2645	7168	278.083	1955817	0.53	2249	363	37939	2.83702
B46_bin.52.fasta	3.80743	3	0.787933	d__Bacteria	p__Patescibacteria	c__Microgenomatia	o__UBA1406	f__GWC2-37-13	g__UBA1450	s__	CPR	42.0905	0.919	2638	6622	265.905	787933	0.35	910	157	19128	3.27469
B46_bin.53.fasta	0.995906	2	2.00822	d__Bacteria	p__Pseudomonadota	c__Gammaproteobacteria	o__Burkholderiales	f__Burkholderiaceae	g__	s__	non-CPR	92.8388	0.949	8333	37214	311.468	2008221	0.55	2045	101	174641	0.733748
B46_bin.54.fasta	0	0	1.9491	d__Bacteria	p__Actinomycetota	c__Acidimicrobiia	o__Acidimicrobiales	f__Ilumatobacteraceae	g__UBA2093	s__	non-CPR	76.549	0.952	5911	18496	302.562	1949099	0.68	2048	149	78871	2.77535
B46_bin.55.fasta	4.44106	17	3.82792	d__Bacteria	p__Pseudomonadota	c__Alphaproteobacteria	o__Rhizobiales	f__Rhizobiaceae	g__Neorhizobium	s__Neorhizobium flavum	non-CPR	33.6709	0.905	2138	4806	259.956	3827918	0.62	4453	927	60451	2.24565
B46_bin.56.fasta	0	0	3.41282	d__Bacteria	p__Pseudomonadota	c__Gammaproteobacteria	o__Pseudomonadales	f__Halomonadaceae	g__Bisbaumannia	s__	non-CPR	58.6956	0.902	3787	9360	292.082	3412822	0.68	3517	466	40550	1.2473
B46_bin.57.fasta	0.461772	2	4.33115	d__Bacteria	p__Pseudomonadota	c__Gammaproteobacteria	o__Pseudomonadales	f__Pseudomonadaceae	g__Pseudomonas_E	s__	non-CPR	26.349	0.859	2587	6428	279.577	4331146	0.64	4439	833	24525	1.22919
B46_bin.58.fasta	1.50435	4	2.65895	d__Bacteria	p__Pseudomonadota	c__Gammaproteobacteria	o__Pseudomonadales	f__Pseudohongiellaceae	g__UBA5078	s__	non-CPR	59.2525	0.912	2968	6684	296.181	2658953	0.57	2735	457	57825	1.3327
B46_bin.59.fasta	0	0	1.4948	d__Bacteria	p__Actinomycetota	c__Actinomycetes	o__Nanopelagicales	f__Nanopelagicaceae	g__SYAN01	s__	non-CPR	55.0489	0.95	1568	4548	265.358	1494805	0.55	1789	438	21225	2.6835
B46_bin.6.fasta	0	0	1.73074	d__Bacteria	p__Actinomycetota	c__Actinomycetes	o__S36-B12	f__S36-B12	g__VGCC01	s__	non-CPR	70.7313	0.956	1910	5041	260.832	1730743	0.65	2122	437	36763	2.56259
B46_bin.61.fasta	0	0	3.46126	d__Bacteria	p__Cyanobacteriota	c__Cyanobacteriia	o__Phormidesmiales	f__Phormidesmiaceae	g__Nodosilinea	s__Nodosilinea sp014697375	non-CPR	40.5203	0.844	1437	3635	244.917	3461260	0.58	3983	1186	17302	2.1963
B46_bin.62.fasta	0.546931	2	3.65677	d__Bacteria	p__Pseudomonadota	c__Alphaproteobacteria	o__Rhodobacterales	f__Rhodobacteraceae	g__Gemmobacter_B	s__	non-CPR	44.6653	0.915	3250	12605	286.287	3656769	0.66	3905	500	65570	2.27707
B46_bin.63.fasta	1.89027	7	3.70318	d__Bacteria	p__Pseudomonadota	c__Gammaproteobacteria	o__Pseudomonadales	f__Pseudomonadaceae	g__Pseudomonas_E	s__	non-CPR	79.1467	0.901	8011	24741	312.147	3703180	0.63	3566	240	73572	1.23931
B46_bin.65.fasta	1.89959	6	3.15858	d__Bacteria	p__Cyanobacteriota	c__Cyanobacteriia	o__Phormidesmiales	f__Phormidesmiaceae	g__Nodosilinea	s__Nodosilinea sp023264315	non-CPR	59.121	0.844	3173	7112	267.315	3158584	0.59	3331	524	24869	2.22651
B46_bin.67.fasta	0.814228	2	2.45631	d__Bacteria	p__Pseudomonadota	c__Alphaproteobacteria	o__Sphingomonadales	f__Sphingomonadaceae	g__Aquisediminimonas	s__	non-CPR	58.6794	0.921	2520	6900	275.179	2456313	0.61	2748	468	38781	2.27354
B46_bin.68.fasta	1.20413	4	3.32191	d__Bacteria	p__Verrucomicrobiota	c__Verrucomicrobiae	o__Opitutales	f__Opitutaceae	g__Lacunisphaera	s__	non-CPR	81.7842	0.878	3977	10432	310.29	3321908	0.66	3138	415	54132	2.48422
B46_bin.69.fasta	0.536321	1	1.86456	d__Bacteria	p__Pseudomonadota	c__Alphaproteobacteria	o__Sphingomonadales	f__Sphingomonadaceae	g__Aquisediminimonas	s__	non-CPR	76.2927	0.938	4014	7859	289.543	1864556	0.57	2019	267	28582	2.26541
B46_bin.7.fasta	0	0	1.42101	d__Bacteria	p__Actinomycetota	c__Acidimicrobiia	o__Acidimicrobiales	f__Ilumatobacteraceae	g__BACL27	s__BACL27 sp014190055	non-CPR	49.3406	0.953	1353	3028	250.1	1421006	0.5	1809	531	15520	2.79939
B46_bin.70.fasta	0.661041	1	1.51276	d__Bacteria	p__Pseudomonadota	c__Gammaproteobacteria	o__Burkholderiales	f__Burkholderiaceae	g__UBA2463	s__UBA2463 sp030834045	non-CPR	35.4231	0.953	2362	5084	276.299	1512765	0.56	1746	356	14831	0.821775
B46_bin.72.fasta	0	0	2.15974	d__Bacteria	p__Pseudomonadota	c__Gammaproteobacteria	o__Burkholderiales	f__Burkholderiaceae	g__UBA3064	s__UBA3064 sp023258775	non-CPR	57.2588	0.934	3095	6880	296.956	2159741	0.52	2272	371	33908	0.74275
B46_bin.73.fasta	0	0	2.51043	d__Bacteria	p__Pseudomonadota	c__Gammaproteobacteria	o__Pseudomonadales	f__Pseudohongiellaceae	g__UBA5078	s__	non-CPR	94.3365	0.915	7553	29297	326.136	2510432	0.62	2351	153	104082	1.35346
B46_bin.74.fasta	0	0	2.70342	d__Bacteria	p__Pseudomonadota	c__Gammaproteobacteria	o__Burkholderiales	f__Burkholderiaceae	g__UBA3064	s__UBA3064 sp005787245	non-CPR	36.3654	0.94	1469	3723	264.239	2703417	0.53	3220	896	17914	0.753207
B46_bin.75.fasta	0.990316	3	3.02934	d__Bacteria	p__Spirochaetota	c__Leptospirae	o__Leptospirales	f__Leptospiraceae	g__JACKPB01	s__	non-CPR	64.0806	0.911	1247	2519	245.162	3029336	0.37	3764	1332	11719	2.3622
B46_bin.76.fasta	0	0	2.49344	d__Bacteria	p__Pseudomonadota	c__Gammaproteobacteria	o__Steroidobacterales	f__Steroidobacteraceae	g__UBA964	s__	non-CPR	59.2987	0.962	2385	6567	289.936	2493437	0.59	2767	498	52232	1.39978
B46_bin.77.fasta	0	0	1.06059	d__Bacteria	p__Actinomycetota	c__Actinomycetes	o__S36-B12	f__UBA5976	g__ATZT02	s__	non-CPR	59.9837	0.951	2350	5990	265.557	1060589	0.39	1268	223	23150	2.59899
B46_bin.78.fasta	0.422602	1	2.36629	d__Bacteria	p__Pseudomonadota	c__Alphaproteobacteria	o__Sphingomonadales	f__Sphingomonadaceae	g__Novosphingobium	s__	non-CPR	32.1936	0.918	2938	5717	269.745	2366292	0.65	2690	461	22393	2.46089
B6_bin.10.fasta	0.358971	1	2.78574	d__Bacteria	p__Methylomirabilota	c__Methylomirabilia	o__	f__	g__	s__	non-CPR	58.9782	0.912	2882	7522	292.172	2785739	0.4	2906	480	26174	1.76794
B6_bin.11.fasta	0	0	1.0532	d__Bacteria	p__UBP18	c__UBA7526	o__UBA7526	f__UBA7526	g__UBA7526	s__	non-CPR	43.9073	0.901	1289	2783	241.7	1053202	0.46	1312	430	24183	1.82022
B6_bin.12.fasta	0.651972	1	1.53381	d__Bacteria	p__Actinomycetota	c__CAJVYJ01	o__CAJVYJ01	f__CAJVYJ01	g__	s__	non-CPR	79.353	0.878	2512	5444	260.662	1533808	0.47	1727	329	16163	2.18337
B6_bin.13.fasta	0	0	1.42998	d__Bacteria	p__Actinomycetota	c__Aquicultoria	o__JACQXZ01	f__	g__	s__	non-CPR	74.5695	0.86	2742	5876	262.066	1429983	0.5	1567	282	22078	2.08924
B6_bin.15.fasta	0	0	1.91398	d__Bacteria	p__Desulfobacterota	c__Desulfobacteria	o__Desulfobacterales	f__UBA11574	g__Desulfatibia	s__	non-CPR	55.1748	0.896	2245	4672	271.562	1913978	0.49	2110	465	24719	1.9865
B6_bin.16.fasta	0	0	1.76613	d__Bacteria	p__Campylobacterota	c__Campylobacteria	o__Campylobacterales	f__Sulfurimonadaceae	g__Sulfuricurvum	s__	non-CPR	58.9366	0.945	1817	5049	274.178	1766133	0.44	2036	465	26160	2.24874
B6_bin.17.fasta	0.343638	1	2.91004	d__Bacteria	p__Desulfobacterota	c__Desulfobacteria	o__Desulfobacterales	f__UBA2156	g__RBG-13-49-15	s__	non-CPR	71.3284	0.913	3137	9265	290.728	2910037	0.49	3054	441	29471	2.00533
B6_bin.18.fasta	1.0375	1	0.963851	d__Bacteria	p__Omnitrophota	c__Koll11	o__Gygaellales	f__Profunditerraquicolaceae	g__UBA6249	s__	non-CPR	72.5563	0.956	6832	28359	303.11	963851	0.45	1017	64	58636	2.56975
B6_bin.19.fasta	0	0	0.828995	d__Bacteria	p__Patescibacteria	c__ABY1	o__UBA11705	f__JABHMO01	g__	s__	CPR	30.3374	0.871	5479	17574	291.908	828995	0.46	825	78	41907	2.70174
B6_bin.2.fasta	0.332402	1	3.00841	d__Bacteria	p__Desulfobacterota	c__Desulfobaccia	o__Desulfobaccales	f__0-14-0-80-60-11	g__SURF-52	s__	non-CPR	54.1831	0.844	2829	6254	272.952	3008410	0.58	3106	567	23656	1.97735
B6_bin.20.fasta	1.39722	6	4.29425	d__Bacteria	p__Bacteroidota	c__Bacteroidia	o__Bacteroidales	f__CG2-30-32-10	g__	s__	non-CPR	86.2816	0.906	13864	46051	362.166	4294247	0.38	3584	146	132121	2.60626
B6_bin.21.fasta	2.71585	9	3.31387	d__Bacteria	p__Acidobacteriota	c__Aminicenantia	o__Aminicenantales	f__UBA4085	g__JALHTW01	s__	non-CPR	82.3126	0.9	12225	35907	353.696	3313874	0.59	2817	139	106821	2.05586
B6_bin.22.fasta	1.28319	4	3.11723	d__Bacteria	p__Pseudomonadota	c__Alphaproteobacteria	o__Caulobacterales	f__Caulobacteraceae	g__JAFECT01	s__	non-CPR	25.9392	0.893	1743	3150	246.251	3117229	0.67	3777	1059	22427	2.17346
B6_bin.23.fasta	0	0	1.45404	d__Bacteria	p__Omnitrophota	c__Koll11	o__Gygaellales	f__UBA12090	g__SCPY01	s__	non-CPR	47.8858	0.959	2748	7614	288.359	1454043	0.48	1618	249	43501	2.38643
B6_bin.24.fasta	2.4745	4	1.61649	d__Bacteria	p__Nitrospirota	c__Thermodesulfovibrionia	o__UBA6902	f__BMS3Bbin08	g__JAUXYI01	s__	non-CPR	44.9798	0.844	2071	4362	225.187	1616491	0.39	2027	433	15904	1.92558
B6_bin.25.fasta	1.30906	5	3.81953	d__Bacteria	p__Pseudomonadota	c__Gammaproteobacteria	o__Burkholderiales	f__Burkholderiaceae	g__UBA2334	s__	non-CPR	85.0409	0.915	41232	98110	338.793	3819530	0.62	3442	56	214388	0.265289
B6_bin.27.fasta	3.02227	3	0.992631	d__Bacteria	p__Patescibacteria	c__ABY1	o__JAACEG01	f__JAGUWE01	g__JAGUWE01	s__	CPR	76.9858	0.88	31368	135424	299.081	992631	0.38	975	15	221334	2.63992
B6_bin.28.fasta	1.35065	5	3.70192	d__Bacteria	p__Desulfobacterota	c__SM23-61	o__SM23-61	f__SM23-61	g__	s__	non-CPR	52.6697	0.864	3183	6751	280.727	3701921	0.52	3806	627	39024	1.78277
B6_bin.3.fasta	1.564	5	3.19693	d__Bacteria	p__Pseudomonadota	c__Gammaproteobacteria	o__Burkholderiales	f__Rhodocyclaceae	g__Azonexus	s__	non-CPR	63.9159	0.916	15689	40916	327.785	3196930	0.64	2983	107	106767	0.781124
B6_bin.31.fasta	0.991129	1	1.00895	d__Bacteria	p__Patescibacteria	c__Gracilibacteria	o__UBA1369	f__	g__	s__	CPR	71.5704	0.934	8220	34744	322.363	1008950	0.47	978	54	112836	2.7187
B6_bin.33.fasta	0.903804	2	2.21287	d__Bacteria	p__Desulfobacterota	c__WTBG01	o__JAGOGO01	f__	g__	s__	non-CPR	73.8283	0.896	2838	6118	282.597	2212868	0.45	2345	422	25612	1.79337
B6_bin.35.fasta	0	0	2.08247	d__Bacteria	p__Actinomycetota	c__UBA4738	o__UBA4738	f__HRBIN12	g__AC-51	s__	non-CPR	61.9616	0.931	2684	5797	267.232	2082471	0.68	2426	422	19781	2.42599
B6_bin.37.fasta	1.34838	4	2.96651	d__Bacteria	p__Acidobacteriota	c__Terriglobia	o__UBA7540	f__UBA7540	g__	s__	non-CPR	52.8643	0.849	2452	4770	271.529	2966513	0.6	3101	701	15975	2.00196
B6_bin.38.fasta	0.679175	1	1.47237	d__Bacteria	p__Nitrospirota	c__Thermodesulfovibrionia	o__Thermodesulfovibrionales	f__SM23-35	g__VGWY01	s__VGWY01 sp020062205	non-CPR	66.3037	0.887	3817	9493	275.196	1472374	0.41	1588	192	29040	1.96348
B6_bin.39.fasta	0	0	1.53252	d__Bacteria	p__UBA10199	c__UBA10199	o__GCA-002796325	f__1-14-0-20-49-13	g__	s__	non-CPR	70.6452	0.927	4579	13503	320.037	1532521	0.51	1484	160	35435	2.04696
B6_bin.4.fasta	0	0	1.77866	d__Bacteria	p__Omnitrophota	c__Koll11	o__Gygaellales	f__Profunditerraquicolaceae	g__	s__	non-CPR	56.6521	0.941	7077	23126	314.916	1778663	0.39	1777	115	110185	2.43476
B6_bin.40.fasta	1.75325	4	2.28148	d__Bacteria	p__Chloroflexota	c__Dehalococcoidia	o__Dehalococcoidales	f__UBA3254	g__JAUYDO01	s__	non-CPR	71.3604	0.846	3462	8727	280.282	2281477	0.5	2300	334	26447	2.60478
B6_bin.41.fasta	0.851312	1	1.17466	d__Bacteria	p__Patescibacteria	c__Gracilibacteria	o__UBA1369	f__	g__	s__	CPR	89.1406	0.935	69738	104993	341.012	1174658	0.5	1076	12	280437	2.74732
B6_bin.42.fasta	1.53255	8	5.22005	d__Bacteria	p__Latescibacterota	c__	o__	f__	g__	s__	non-CPR	82.5686	0.899	2985	6873	276.616	5220047	0.53	5674	922	34801	2.05614
B6_bin.43.fasta	0.88482	1	1.13017	d__Bacteria	p__Patescibacteria	c__ABY1	o__UBA2196	f__GWA2-42-15	g__	s__	CPR	50.3762	0.827	5118	24121	279.297	1130173	0.4	1116	98	87695	2.68839
B6_bin.44.fasta	0	0	2.22004	d__Bacteria	p__Acidobacteriota	c__Aminicenantia	o__Aminicenantales	f__UBA8522	g__	s__	non-CPR	72.7098	0.906	2491	5749	289.052	2220043	0.51	2325	460	22307	2.09804
B6_bin.47.fasta	1.69503	4	2.35983	d__Bacteria	p__Eremiobacterota	c__JACPDS01	o__JACPDS01	f__	g__	s__	non-CPR	85.6524	0.872	5517	15304	305.303	2359835	0.39	2251	206	56069	2.40531
B6_bin.48.fasta	2.65223	5	1.88521	d__Bacteria	p__Nitrospirota	c__Thermodesulfovibrionia	o__Thermodesulfovibrionales	f__JdFR-86	g__	s__	non-CPR	85.5532	0.927	3630	9919	279.584	1885209	0.54	2091	250	34335	2.06171
B6_bin.5.fasta	0	0	2.70273	d__Bacteria	p__Methylomirabilota	c__Methylomirabilia	o__	f__	g__	s__	non-CPR	66.192	0.914	3605	10568	283.426	2702727	0.64	2911	336	65061	1.76099
B6_bin.51.fasta	0	0	2.18679	d__Bacteria	p__Pseudomonadota	c__Gammaproteobacteria	o__Burkholderiales	f__Burkholderiaceae	g__Limnobacter	s__Limnobacter sp029087225	non-CPR	45.4263	0.935	2078	4099	265.186	2186789	0.53	2576	594	14635	0.675123
B6_bin.52.fasta	6.85004	10	1.45985	d__Bacteria	p__Patescibacteria	c__Paceibacteria	o__JAHIHE01	f__JAGLIN01	g__	s__	CPR	77.2497	0.85	3795	17352	272.933	1459846	0.36	1517	159	65963	2.64759
B6_bin.55.fasta	0.413949	1	2.41575	d__Bacteria	p__Desulfobacterota	c__DSM-4660	o__Desulfatiglandales	f__HGW-15	g__	s__	non-CPR	65.6542	0.889	2027	3876	278.606	2415754	0.57	2575	680	16414	2.00902
B6_bin.57.fasta	1.71699	6	3.49448	d__Bacteria	p__Latescibacterota	c__	o__	f__	g__	s__	non-CPR	94.466	0.898	3562	12939	319.048	3494484	0.6	3286	415	73978	2.09401
B6_bin.58.fasta	0	0	2.65324	d__Bacteria	p__Pseudomonadota	c__Gammaproteobacteria	o__Pseudomonadales	f__Moraxellaceae	g__Acinetobacter	s__Acinetobacter junii	non-CPR	78.6878	0.883	3058	7337	280.761	2653239	0.39	2785	450	25125	1.5559
B6_bin.59.fasta	1.39682	2	1.43182	d__Bacteria	p__Patescibacteria	c__Gracilibacteria	o__UBA1369	f__UM-FILTER-53-11	g__JACPMA01	s__	CPR	84.4072	0.925	29552	113331	338.199	1431823	0.47	1309	23	229314	2.78402
B6_bin.6.fasta	1.65801	3	1.8094	d__Bacteria	p__UBA10199	c__UBA10199	o__2-02-FULL-44-16	f__	g__	s__	non-CPR	62.9635	0.913	4348	10400	313.886	1809401	0.53	1759	226	30845	2.12114
B6_bin.60.fasta	0.390903	1	2.55818	d__Bacteria	p__Eremiobacterota	c__JACPDS01	o__JACPDS01	f__	g__	s__	non-CPR	67.0231	0.856	4059	9686	309.878	2558181	0.44	2359	327	35330	2.36304
B6_bin.61.fasta	8.16168	8	0.98019	d__Bacteria	p__Patescibacteria	c__Paceibacteria	o__JAHIHE01	f__JAHIHE01	g__JAHIHE01	s__	CPR	71.1414	0.855	2435	7993	250.251	980190	0.41	1118	183	37836	2.6401
B6_bin.62.fasta	4.63592	11	2.37278	d__Bacteria	p__Campylobacterota	c__Campylobacteria	o__Campylobacterales	f__Arcobacteraceae	g__Marinarcus	s__	non-CPR	98.7858	0.937	90705	178483	312.669	2372778	0.32	2376	20	427562	2.21476
B6_bin.63.fasta	1.66875	3	1.79775	d__Bacteria	p__Nitrospirota	c__Thermodesulfovibrionia	o__JACRGW01	f__JACRGW01	g__JACRGW01	s__JACRGW01 sp919902995	non-CPR	77.0466	0.91	8380	24167	283.4	1797749	0.41	1930	108	89177	1.77016
B6_bin.64.fasta	4.03621	5	1.23879	d__Bacteria	p__Nitrospirota	c__Thermodesulfovibrionia	o__Thermodesulfovibrionales	f__UBA1546	g__UBA1546	s__	non-CPR	67.4459	0.919	3133	6946	277.592	1238787	0.43	1371	213	27034	2.0706
B6_bin.65.fasta	0	0	1.95785	d__Bacteria	p__Desulfobacterota	c__GWC2-55-46	o__GWC2-55-46	f__GWC2-55-46	g__	s__	non-CPR	52.601	0.87	1347	2767	247.961	1957847	0.54	2295	801	10124	2.05593
B6_bin.66.fasta	2.55779	3	1.17289	d__Bacteria	p__Patescibacteria	c__ABY1	o__Magasanikbacterales	f__GWA2-37-8	g__	s__	CPR	67.3119	0.867	3301	11320	280.884	1172886	0.43	1208	170	36482	2.95012
B6_bin.67.fasta	0.398007	1	2.51252	d__Bacteria	p__Omnitrophota	c__Koll11	o__Gygaellales	f__Profunditerraquicolaceae	g__	s__	non-CPR	70.0902	0.917	6562	18544	344.299	2512518	0.4	2237	188	81368	2.52886
B6_bin.68.fasta	0	0	1.95138	d__Bacteria	p__Pseudomonadota	c__Alphaproteobacteria	o__Sphingomonadales	f__Sphingomonadaceae	g__Sphingorhabdus_B	s__Sphingorhabdus_B sp023262005	non-CPR	48.1945	0.937	1511	2944	242.602	1951382	0.59	2518	737	10299	2.34426
B6_bin.7.fasta	1.04266	3	2.87725	d__Bacteria	p__Bacteroidota	c__Bacteroidia	o__Flavobacteriales	f__Flavobacteriaceae	g__Flavobacterium	s__	non-CPR	101.082	0.909	60089	224234	339.28	2877246	0.32	2572	26	467525	2.86907
B6_bin.8.fasta	5.14806	19	3.69071	d__Bacteria	p__Desulfobacterota	c__Desulfobacteria	o__C00003060	f__C00003060	g__JABXJX01	s__	non-CPR	89.6622	0.866	8910	34229	305.837	3690709	0.54	3494	181	110049	1.88918
B6_bin.9.fasta	0.611259	2	3.27194	d__Bacteria	p__Bacillota_B	c__Thermincolia	o__Thermincolales	f__UBA2595	g__	s__	non-CPR	57.4887	0.899	2411	5854	272.154	3271936	0.47	3612	675	48202	2.07713
B7_bin.1.fasta	0.412085	1	2.42668	d__Bacteria	p__Pseudomonadota	c__Gammaproteobacteria	o__Burkholderiales	f__Burkholderiaceae	g__Limnohabitans_A	s__Limnohabitans_A sp003063665	non-CPR	30.9531	0.909	1996	4637	249.364	2426681	0.61	2955	615	46222	0.187679
B7_bin.10.fasta	2.04626	7	3.42087	d__Bacteria	p__Pseudomonadota	c__Gammaproteobacteria	o__Burkholderiales	f__Burkholderiaceae	g__UBA2334	s__	non-CPR	62.8327	0.916	5140	11104	306.818	3420871	0.61	3410	365	39696	0.264879
B7_bin.11.fasta	1.49981	3	2.00025	d__Bacteria	p__Eremiobacterota	c__JACPDS01	o__JACPDS01	f__JACPDS01	g__JACPDS01	s__	non-CPR	86.1669	0.883	1880	5417	265.986	2000250	0.31	2219	503	20036	2.23274
B7_bin.12.fasta	0	0	2.23252	d__Bacteria	p__Pseudomonadota	c__Alphaproteobacteria	o__Sphingomonadales	f__Sphingomonadaceae	g__Novosphingobium	s__Novosphingobium arvoryzae	non-CPR	60.3201	0.93	4918	10004	293.93	2232525	0.66	2357	264	27756	2.45703
B7_bin.13.fasta	0	0	2.64921	d__Bacteria	p__Methylomirabilota	c__Methylomirabilia	o__	f__	g__	s__	non-CPR	76.529	0.916	4547	12823	292.928	2649209	0.64	2768	275	51465	1.76034
B7_bin.15.fasta	0	0	3.62952	d__Bacteria	p__Actinomycetota	c__UBA4738	o__AC-67	f__AC-67	g__	s__	non-CPR	71.785	0.92	2194	5128	279.547	3629520	0.7	3988	868	19239	2.22495
B7_bin.16.fasta	1.65583	2	1.20785	d__Bacteria	p__Actinomycetota	c__Aquicultoria	o__JACQXZ01	f__	g__	s__	non-CPR	62.7205	0.862	2952	5903	256.528	1207853	0.45	1357	226	25429	2.05408
B7_bin.17.fasta	0	0	1.15991	d__Bacteria	p__Patescibacteria	c__Microgenomatia	o__Daviesbacterales	f__UBA10151	g__	s__	CPR	53.7455	0.901	3864	69338	275.997	1159907	0.4	1266	81	272093	2.77118
B7_bin.19.fasta	0	0	3.05123	d__Bacteria	p__Pseudomonadota	c__Gammaproteobacteria	o__Burkholderiales	f__Burkholderiaceae	g__Aquabacterium	s__Aquabacterium sp029268225	non-CPR	91.5871	0.927	8762	51789	333.754	3051226	0.64	2828	134	150891	0.402248
B7_bin.20.fasta	0.361973	1	2.76263	d__Bacteria	p__Pseudomonadota	c__Gammaproteobacteria	o__Pseudomonadales	f__Moraxellaceae	g__Acinetobacter	s__Acinetobacter junii	non-CPR	69.115	0.877	2331	5249	262.032	2762635	0.38	3087	627	32809	1.56784
B7_bin.21.fasta	2.34792	3	1.27772	d__Bacteria	p__Patescibacteria	c__ABY1	o__BM507	f__GWC2-42-12	g__GWC2-42-12	s__	CPR	77.1459	0.831	16091	61904	290.282	1277724	0.43	1221	37	128047	2.82489
B7_bin.22.fasta	0.86254	2	2.31873	d__Bacteria	p__Pseudomonadota	c__Alphaproteobacteria	o__UBA11222	f__UBA11222	g__UBA11222	s__	non-CPR	71.9373	0.915	1927	4312	255.446	2318734	0.57	2774	649	18022	2.07612
B7_bin.23.fasta	0	0	3.00454	d__Bacteria	p__Pseudomonadota	c__Alphaproteobacteria	o__Sphingomonadales	f__Sphingomonadaceae	g__Sphingopyxis	s__	non-CPR	38.6294	0.915	2590	5114	269.44	3004540	0.65	3407	667	21092	2.36859
B7_bin.24.fasta	0.428497	1	2.33374	d__Bacteria	p__Bacteroidota	c__Bacteroidia	o__Flavobacteriales	f__Flavobacteriaceae	g__Flavobacterium	s__	non-CPR	49.9501	0.891	1154	1951	237.568	2333738	0.37	2922	1247	7291	2.8836
B7_bin.5.fasta	0	0	1.59161	d__Bacteria	p__Pseudomonadota	c__Gammaproteobacteria	o__Pseudomonadales	f__Moraxellaceae	g__Perlucidibaca	s__Perlucidibaca piscinae	non-CPR	62.6296	0.931	3076	6904	273.465	1591607	0.66	1811	287	21462	1.33912
B7_bin.6.fasta	3.0165	6	1.98906	d__Bacteria	p__Actinomycetota	c__Thermoleophilia	o__Solirubrobacterales	f__70-9	g__VRUE01	s__	non-CPR	74.1432	0.879	3387	6862	267.549	1989062	0.7	2183	320	39585	2.35538
B7_bin.7.fasta	0	0	1.7891	d__Bacteria	p__CSP1-3	c__CSP1-3	o__CSP1-3	f__13-1-40CM-64-14	g__	s__	non-CPR	57.8796	0.931	2056	4066	257.208	1789101	0.67	2165	495	15626	2.09372
B7_bin.9.fasta	0.553045	1	1.80817	d__Bacteria	p__CSP1-3	c__CSP1-3	o__CSP1-3	f__13-1-40CM-64-14	g__SpSt-315	s__	non-CPR	41.6317	0.934	2157	5934	266.91	1808171	0.7	2114	392	24272	2.16194
B8_bin.1.fasta	0.236067	1	4.23609	d__Bacteria	p__Actinomycetota	c__Acidimicrobiia	o__Acidimicrobiales	f__AC-14	g__CADCTB01	s__	non-CPR	68.2326	0.922	15319	53105	302.396	4236087	0.71	4320	133	156460	2.34764
B8_bin.10.fasta	0.738874	2	2.70682	d__Bacteria	p__Chloroflexota	c__Anaerolineae	o__Anaerolineales	f__E44-bin32	g__DYJB01	s__	non-CPR	51.1583	0.894	3377	7023	280.991	2706823	0.68	2876	454	22190	2.56954
B8_bin.11.fasta	1.88084	9	4.78509	d__Bacteria	p__Chloroflexota	c__Anaerolineae	o__J036	f__Brachytrichaceae	g__	s__	non-CPR	85.2143	0.913	3712	7739	315.041	4785087	0.57	4631	715	42134	2.49876
B8_bin.12.fasta	1.44416	3	2.07733	d__Bacteria	p__Actinomycetota	c__Coriobacteriia	o__Anaerosomatales	f__Anaerosomataceae	g__JADIIM01	s__	non-CPR	81.6479	0.927	9359	34340	301.6	2077331	0.68	2132	102	97576	2.4382
B8_bin.13.fasta	3.93177	11	2.79772	d__Bacteria	p__Pseudomonadota	c__Gammaproteobacteria	o__Pseudomonadales	f__Porticoccaceae	g__	s__	non-CPR	91.0077	0.891	17790	55635	325.35	2797723	0.65	2557	71	216337	1.351
B8_bin.14.fasta	2.9265	8	2.73364	d__Bacteria	p__Nitrospirota	c__Thermodesulfovibrionia	o__Thermodesulfovibrionales	f__SM23-35	g__VGWX01	s__VGWX01 sp016873615	non-CPR	75.7376	0.894	6619	23182	290	2733644	0.43	2816	199	70606	2.04997
B8_bin.15.fasta	0.925374	3	3.24193	d__Bacteria	p__Pseudomonadota	c__Gammaproteobacteria	o__Burkholderiales	f__Rhodocyclaceae	g__Azonexus	s__Azonexus hydrophilus	non-CPR	101.093	0.937	68859	217369	329.317	3241932	0.63	3083	27	664184	0.749777
B8_bin.16.fasta	3.17755	10	3.14708	d__Bacteria	p__Desulfobacterota	c__Syntrophia	o__Syntrophales	f__Syntrophaceae	g__	s__	non-CPR	74.519	0.847	11461	36148	318.695	3147077	0.55	2793	131	152409	1.9113
B8_bin.18.fasta	1.69739	6	3.53484	d__Bacteria	p__Chloroflexota	c__Anaerolineae	o__UBA1429	f__UBA1429	g__DUUT01	s__	non-CPR	93.3488	0.867	5250	15761	325.505	3534836	0.66	3145	324	51899	2.28222
B8_bin.19.fasta	3.49742	11	3.14518	d__Bacteria	p__Bacteroidota	c__Bacteroidia	o__Bacteroidales	f__JAIPBB01	g__JAIPBB01	s__	non-CPR	89.6975	0.882	25513	108384	365.441	3145175	0.34	2533	59	274708	2.6334
B8_bin.2.fasta	2.99951	7	2.33372	d__Bacteria	p__Nitrospirota	c__Thermodesulfovibrionia	o__Thermodesulfovibrionales	f__Dissulfurispiraceae	g__JAAYUK01	s__	non-CPR	74.4933	0.916	4865	15015	291.36	2333715	0.53	2452	223	75842	2.0219
B8_bin.20.fasta	2.22851	9	4.03857	d__Bacteria	p__Sumerlaeota	c__Sumerlaeia	o__Sumerlaeales	f__Sumerlaeaceae	g__HGW-BRC1-1	s__	non-CPR	81.417	0.883	10686	32655	367.568	4038575	0.68	3238	185	246038	1.97073
B8_bin.21.fasta	0.782192	1	1.27846	d__Bacteria	p__Lithacetigenota	c__HKB111	o__HKB111	f__HKB111	g__Lithacetigena	s__	non-CPR	83.3937	0.922	6240	22250	302.366	1278458	0.38	1305	90	109379	2.32874
B8_bin.22.fasta	1.99327	16	8.02699	d__Bacteria	p__Verrucomicrobiota	c__Verrucomicrobiae	o__Verrucomicrobiales	f__DEV007	g__	s__	non-CPR	67.3017	0.908	30209	100794	405.03	8026993	0.63	6008	146	351578	2.46109
B8_bin.23.fasta	2.47751	8	3.22905	d__Bacteria	p__Pseudomonadota	c__Alphaproteobacteria	o__Parvibaculales	f__Parvibaculaceae	g__Parvibaculum	s__	non-CPR	97.281	0.906	78353	170612	313.569	3229045	0.63	3116	27	430853	1.94858
B8_bin.24.fasta	1.49105	4	2.68267	d__Bacteria	p__Pseudomonadota	c__Gammaproteobacteria	o__Nevskiales	f__CAJXLF01	g__	s__	non-CPR	96.107	0.941	22913	76573	322.701	2682668	0.61	2612	67	184291	1.23238
B8_bin.25.fasta	0.746382	2	2.67959	d__Bacteria	p__Acidobacteriota	c__Blastocatellia	o__Pyrinomonadales	f__Pyrinomonadaceae	g__OLB17	s__	non-CPR	71.7702	0.926	2694	6173	289.573	2679592	0.59	2862	524	30048	2.24616
B8_bin.26.fasta	0.451591	1	2.21439	d__Bacteria	p__Campylobacterota	c__Campylobacteria	o__Campylobacterales	f__Sulfurimonadaceae	g__Sulfuricurvum	s__	non-CPR	99.3396	0.947	14028	65082	308.257	2214392	0.43	2274	72	240258	2.24688
B8_bin.27.fasta	3.77918	12	3.17529	d__Bacteria	p__Bacteroidota	c__UBA10030	o__UBA10030	f__BY39	g__	s__	non-CPR	85.0445	0.918	10955	41595	344.293	3175293	0.39	2827	132	191460	2.2735
B8_bin.28.fasta	1.66878	2	1.19848	d__Bacteria	p__Patescibacteria	c__Microgenomatia	o__Levybacterales	f__UBA12049	g__	s__	CPR	72.4443	0.908	28002	93011	285.391	1198483	0.4	1274	21	203546	2.85097
B8_bin.29.fasta	1.07296	6	5.59202	d__Bacteria	p__Desulfobacterota_B	c__Binatia	o__JACPRU01	f__JACPRU01	g__	s__	non-CPR	81.4815	0.923	4827	15596	298.283	5592022	0.68	5780	532	99598	1.88153
B8_bin.3.fasta	6.34389	20	3.15264	d__Bacteria	p__Bacteroidota	c__UBA10030	o__UBA10030	f__BY39	g__JASEGV01	s__	non-CPR	90.1553	0.92	50500	190828	350.107	3152638	0.39	2767	38	507197	2.26915
B8_bin.30.fasta	4.06447	12	2.95241	d__Bacteria	p__Desulfobacterota	c__Syntrophia	o__Syntrophales	f__Fen-1087	g__JAPLJM01	s__	non-CPR	79.5087	0.897	26174	75405	321.66	2952411	0.55	2751	80	361391	1.90263
B8_bin.32.fasta	1.26918	4	3.15164	d__Bacteria	p__Bacteroidota	c__Bacteroidia	o__Bacteroidales	f__F082	g__JALNZU01	s__	non-CPR	96.6466	0.901	37571	131339	367.749	3151639	0.4	2578	51	281069	2.72839
B8_bin.34.fasta	0.653015	4	6.12543	d__Bacteria	p__Actinomycetota	c__Actinomycetes	o__Streptomycetales	f__Streptomycetaceae	g__Streptomyces	s__	non-CPR	84.4357	0.877	2816	6782	285.269	6125430	0.7	6290	1124	26907	2.35087
B8_bin.35.fasta	5.12765	19	3.7054	d__Bacteria	p__Pseudomonadota	c__Gammaproteobacteria	o__Burkholderiales	f__Thiobacillaceae	g__PFJX01	s__	non-CPR	97.6927	0.913	57564	184269	318.313	3705400	0.63	3551	44	460536	0.88805
B8_bin.36.fasta	1.80337	7	3.88161	d__Bacteria	p__Pseudomonadota	c__Alphaproteobacteria	o__Rhizobiales	f__Beijerinckiaceae	g__Methylocystis	s__Methylocystis sp022843525	non-CPR	91.6243	0.874	7980	30096	287.366	3881611	0.63	3945	224	94276	2.2658
B8_bin.37.fasta	3.53183	14	3.96395	d__Bacteria	p__Pseudomonadota	c__Alphaproteobacteria	o__Rhizobiales	f__Beijerinckiaceae	g__Methylocystis	s__	non-CPR	85.6905	0.885	13220	55079	296.531	3963946	0.65	3952	154	138333	2.23769
B8_bin.38.fasta	2.81689	4	1.42001	d__Bacteria	p__Lithacetigenota	c__HKB111	o__HKB111	f__HKB111	g__Lithacetigena	s__	non-CPR	95.3877	0.917	16868	47357	312.39	1420006	0.38	1394	47	106811	2.31871
B8_bin.4.fasta	1.01881	3	2.94462	d__Bacteria	p__Elusimicrobiota	c__Elusimicrobia	o__Elusimicrobiales	f__UBA9959	g__UBA9959	s__	non-CPR	91.9676	0.925	14101	44182	345.355	2944615	0.64	2634	108	104366	2.74738
B8_bin.40.fasta	0.592893	2	3.37329	d__Bacteria	p__Bdellovibrionota	c__Bdellovibrionia	o__Bdellovibrionales	f__UBA1609	g__JALHOQ01	s__	non-CPR	92.6552	0.926	40261	141373	312.468	3373289	0.53	3345	47	351993	2.18958
B8_bin.41.fasta	2.11196	5	2.36747	d__Bacteria	p__Nitrospirota	c__Thermodesulfovibrionia	o__Thermodesulfovibrionales	f__Dissulfurispiraceae	g__JAAYUK01	s__JAAYUK01 sp009773415	non-CPR	83.1482	0.92	5761	22202	296.328	2367473	0.53	2457	189	66804	2.01994
B8_bin.44.fasta	0	0	2.04184	d__Bacteria	p__Pseudomonadota	c__Gammaproteobacteria	o__Steroidobacterales	f__Steroidobacteraceae	g__SG8-30	s__	non-CPR	55.815	0.93	2263	4897	284.345	2041844	0.7	2231	489	20997	1.29153
B8_bin.45.fasta	0	0	2.88139	d__Bacteria	p__Pseudomonadota	c__Alphaproteobacteria	o__JAEULC01	f__JAEULC01	g__JAEULC01	s__	non-CPR	60.846	0.922	2477	4920	263.798	2881392	0.66	3363	660	19365	1.85329
B8_bin.46.fasta	1.2778	5	3.91297	d__Bacteria	p__Pseudomonadota	c__Gammaproteobacteria	o__Burkholderiales	f__Burkholderiaceae	g__Hydrogenophaga	s__	non-CPR	86.4717	0.912	16420	90045	322.12	3912970	0.68	3698	110	326291	0.253907
B8_bin.47.fasta	0	0	0.959813	d__Bacteria	p__Patescibacteria	c__Saccharimonadia	o__Saccharimonadales	f__2-12-FULL-41-12	g__	s__	CPR	70.7074	0.923	10443	31975	296.701	959813	0.49	998	47	76919	2.85045
B8_bin.48.fasta	2.06286	5	2.42382	d__Bacteria	p__Chloroflexota	c__Anaerolineae	o__Anaerolineales	f__Anaerolineaceae	g__UBA6170	s__	non-CPR	68.209	0.907	28775	203196	336.849	2423816	0.39	2178	34	610617	2.82629
B8_bin.49.fasta	1.1691	6	5.13217	d__Bacteria	p__Acidobacteriota	c__Vicinamibacteria	o__Vicinamibacterales	f__UBA2999	g__12-FULL-67-14b	s__12-FULL-67-14b sp030697165	non-CPR	60.3406	0.936	9994	26991	346.334	5132171	0.66	4633	255	125716	2.20433
B8_bin.5.fasta	2.50835	10	3.98669	d__Bacteria	p__Hydrogenedentota	c__Hydrogenedentia	o__Hydrogenedentiales	f__SLHB01	g__JACRLJ01	s__	non-CPR	77.1843	0.87	2405	5737	293.034	3986687	0.61	3953	840	24701	2.06648
B8_bin.50.fasta	0.528768	1	1.89119	d__Bacteria	p__Chlamydiota	c__Chlamydiia	o__Chlamydiales	f__Rhabdochlamydiaceae	g__CAIJXB01	s__	non-CPR	64.7106	0.911	3905	10029	311.31	1891188	0.39	1851	249	39455	2.441
B8_bin.51.fasta	3.13013	11	3.51423	d__Bacteria	p__Chloroflexota	c__Anaerolineae	o__Anaerolineales	f__Anaerolineaceae	g__Leptolinea	s__	non-CPR	64.0061	0.911	8956	34857	314.11	3514230	0.46	3405	177	94917	2.74902
B8_bin.52.fasta	5.48893	18	3.27933	d__Bacteria	p__Pseudomonadota	c__Alphaproteobacteria	o__Rhizobiales	f__Beijerinckiaceae	g__Methylocystis	s__	non-CPR	34.775	0.87	2558	7944	259.538	3279328	0.62	3675	570	77311	2.25399
B8_bin.53.fasta	0.928554	2	2.15389	d__Bacteria	p__Actinomycetota	c__Coriobacteriia	o__Anaerosomatales	f__Anaerosomataceae	g__UBA6100	s__	non-CPR	89.8253	0.922	11538	195258	304.048	2153886	0.67	2182	83	326988	2.45622
B8_bin.54.fasta	5.62545	15	2.66645	d__Bacteria	p__Nitrospirota	c__Thermodesulfovibrionia	o__Thermodesulfovibrionales	f__DYHD01	g__DYHD01	s__	non-CPR	90.336	0.843	6697	19695	290.219	2666452	0.4	2589	216	81579	2.08006
B8_bin.55.fasta	2.14509	4	1.86473	d__Bacteria	p__Pseudomonadota	c__Gammaproteobacteria	o__SURF-13	f__SURF-13	g__JAQBXX01	s__	non-CPR	96.872	0.915	79041	149294	298.784	1864727	0.59	1907	19	270764	1.21414
B8_bin.56.fasta	2.58747	6	2.31887	d__Bacteria	p__Pseudomonadota	c__Gammaproteobacteria	o__UBA5335	f__UBA5335	g__Macondimonas	s__Macondimonas sp002862435	non-CPR	90.5135	0.903	7344	20752	303.266	2318867	0.64	2306	157	64197	1.20932
B8_bin.58.fasta	3.37255	7	2.07558	d__Bacteria	p__Caldisericota	c__Caldisericia	o__UBA6126	f__UBA6126	g__T3SED10-260	s__	non-CPR	97.9341	0.938	24186	101911	357.95	2075580	0.41	1818	48	189932	2.42679
B8_bin.59.fasta	2.91072	8	2.74846	d__Bacteria	p__Desulfobacterota	c__Desulfobulbia	o__Desulfobulbales	f__Desulfurivibrionaceae	g__Thiovibrio	s__	non-CPR	101.638	0.874	15453	43754	328.004	2748459	0.58	2444	88	130154	2.09806
B8_bin.6.fasta	2.93951	10	3.40193	d__Bacteria	p__Pseudomonadota	c__Gammaproteobacteria	o__Burkholderiales	f__Burkholderiaceae	g__Hylemonella	s__	non-CPR	96.4696	0.923	35314	88955	315.92	3401930	0.65	3318	64	250512	0.156023
B8_bin.60.fasta	0	0	2.98443	d__Bacteria	p__Chloroflexota	c__Anaerolineae	o__Anaerolineales	f__Anaerolineaceae	g__Leptolinea	s__	non-CPR	61.2922	0.895	4204	9212	304.515	2984426	0.54	2928	385	31337	2.72526
B8_bin.61.fasta	2.66419	8	3.00278	d__Bacteria	p__Bacteroidota	c__Ignavibacteria	o__Ignavibacteriales	f__Melioribacteraceae	g__Fen-1258	s__	non-CPR	86.7636	0.896	3185	8457	298.994	3002784	0.36	3006	467	33051	2.34228
B8_bin.62.fasta	0.897441	3	3.34284	d__Bacteria	p__Acidobacteriota	c__Vicinamibacteria	o__Vicinamibacterales	f__SCN-69-37	g__JALYRV01	s__	non-CPR	63.7806	0.953	6517	21899	332.002	3342837	0.69	3207	233	96277	2.02708
B8_bin.63.fasta	1.65766	7	4.22283	d__Bacteria	p__Desulfobacterota	c__Syntrophia	o__Syntrophales	f__UBA5619	g__JAKAFS01	s__	non-CPR	85.1865	0.89	71017	183197	322.27	4222829	0.58	3894	42	403966	1.95277
B8_bin.64.fasta	2.74759	8	2.91164	d__Bacteria	p__Pseudomonadota	c__Gammaproteobacteria	o__Burkholderiales	f__Rhodocyclaceae	g__Desulfobacillus	s__	non-CPR	38.7557	0.935	22138	191123	318.311	2911640	0.65	2855	54	337050	0.709822
B8_bin.65.fasta	0.863905	2	2.31507	d__Bacteria	p__Nitrospirota	c__Thermodesulfovibrionia	o__Thermodesulfovibrionales	f__SM23-35	g__VGWX01	s__	non-CPR	82.6876	0.886	5977	16794	295.468	2315070	0.43	2320	194	52788	2.02008
B8_bin.67.fasta	2.97035	8	2.69328	d__Bacteria	p__Actinomycetota	c__Acidimicrobiia	o__Acidimicrobiales	f__AC-14	g__	s__	non-CPR	93.5048	0.918	52655	169678	322.2	2693281	0.68	2565	26	246224	2.3779
B8_bin.68.fasta	5.55542	13	2.34005	d__Bacteria	p__Nitrospirota	c__Thermodesulfovibrionia	o__Thermodesulfovibrionales	f__DYHD01	g__DYHD01	s__	non-CPR	84.0646	0.862	17845	45622	302.307	2340055	0.4	2231	79	124422	2.07794
B8_bin.69.fasta	3.55744	10	2.81101	d__Bacteria	p__Bacillota_D	c__Dethiobacteria	o__DTU022	f__DTU022	g__UBA993	s__	non-CPR	85.1239	0.904	84703	363351	324.562	2811011	0.48	2613	19	822425	2.25471
B8_bin.7.fasta	1.76098	4	2.27146	d__Bacteria	p__CSP1-3	c__CSP1-3	o__CSP1-3	f__CSP1-3	g__VGFA01	s__VGFA01 sp031082185	non-CPR	75.2165	0.93	2379	8974	279.025	2271461	0.67	2531	411	66431	2.20003
B8_bin.70.fasta	2.19616	2	0.910679	d__Bacteria	p__Patescibacteria	c__ABY1	o__Veblenbacterales	f__UBA10138	g__JAGVEX01	s__	CPR	76.4526	0.885	38734	242779	301.099	910679	0.39	893	14	245006	2.75378
B8_bin.71.fasta	2.9432	9	3.05789	d__Bacteria	p__Desulfobacterota_G	c__Syntrophorhabdia	o__Syntrophorhabdales	f__Syntrophorhabdaceae	g__Syntrophorhabdus	s__	non-CPR	58.6659	0.883	4055	9588	279.707	3057895	0.46	3226	392	48898	2.07586
B8_bin.73.fasta	2.16763	25	11.5333	d__Bacteria	p__Armatimonadota	c__JAAZEB01	o__JAAZEB01	f__JAAZEB01	g__DUUU01	s__	non-CPR	52.3394	0.877	5682	17731	367.919	11533324	0.69	9184	976	116735	2.10379
B8_bin.74.fasta	0	0	1.08579	d__Bacteria	p__Patescibacteria	c__Saccharimonadia	o__Saccharimonadales	f__	g__	s__	CPR	71.811	0.898	54575	303411	282.95	1085789	0.44	1151	7	537520	2.80119
B8_bin.75.fasta	1.59837	2	1.25127	d__Bacteria	p__Omnitrophota	c__Koll11	o__Gygaellales	f__Profunditerraquicolaceae	g__Sherwoodlollariibacterium	s__	non-CPR	74.1046	0.946	1874	5003	265.004	1251275	0.42	1494	328	18396	2.45773
B8_bin.76.fasta	3.36878	7	2.0779	d__Bacteria	p__4484-113	c__4484-113	o__4484-113	f__4484-113	g__	s__	non-CPR	93.6523	0.913	13883	48369	338.809	2077903	0.58	1871	66	227995	2.47108
B8_bin.77.fasta	4.34124	9	2.07314	d__Bacteria	p__CALINM01	c__CALINM01	o__CALINM01	f__CALINM01	g__	s__	non-CPR	52.236	0.902	1465	2965	238.95	2073140	0.46	2617	797	15752	1.88931
B8_bin.78.fasta	0.480748	1	2.08009	d__Bacteria	p__UBA9089	c__UBA9088	o__UBA9088	f__JAGUXG01	g__	s__	non-CPR	48.6676	0.888	1172	2164	228.811	2080092	0.41	2699	1030	16104	2.10392
B8_bin.8.fasta	1.92492	9	4.67553	d__Bacteria	p__Pseudomonadota	c__Gammaproteobacteria	o__Methylococcales	f__Methylomonadaceae	g__Methylomonas	s__	non-CPR	94.4433	0.883	51168	207316	318.132	4675528	0.47	4336	44	425926	1.40606
B9_bin.1.fasta	0.342558	1	2.91921	d__Bacteria	p__UBA10199	c__UBA10199	o__2-02-FULL-44-16	f__JAAZCA01	g__	s__	non-CPR	46.8974	0.852	3252	9881	308.336	2919213	0.53	2696	442	34813	2.07139
B9_bin.10.fasta	0.70786	4	5.65083	d__Bacteria	p__Chloroflexota	c__Anaerolineae	o__UBA4142	f__UBA4142	g__JACQYF01	s__	non-CPR	67.2474	0.896	10805	36704	311.97	5650831	0.57	5425	245	266999	2.19527
B9_bin.12.fasta	1.60763	3	1.8661	d__Bacteria	p__UBA10199	c__UBA10199	o__UBA10199	f__JADGCS01	g__	s__	non-CPR	80.8143	0.914	2861	6740	289.792	1866096	0.49	1968	332	27905	2.23451
B9_bin.13.fasta	0	0	1.30822	d__Bacteria	p__UBA10199	c__UBA10199	o__2-02-FULL-50-16	f__JACPAL01	g__	s__	non-CPR	58.8554	0.936	2696	6176	282.31	1308221	0.58	1453	251	17927	1.94763
B9_bin.15.fasta	0.964099	4	4.14895	d__Bacteria	p__Chloroflexota	c__Dehalococcoidia	o__JAUYDP01	f__JAUYDP01	g__	s__	non-CPR	75.202	0.881	12250	34996	314.359	4148950	0.59	3885	170	123283	2.41534
B9_bin.16.fasta	0.327933	1	3.0494	d__Bacteria	p__Acidobacteriota	c__UBA6911	o__RPQK01	f__RPQK01	g__	s__	non-CPR	72.2996	0.908	2724	6596	298.982	3049399	0.58	3098	564	43717	1.97999
B9_bin.17.fasta	0	0	1.00471	d__Bacteria	p__Omnitrophota	c__Koll11	o__Gygaellales	f__Profunditerraquicolaceae	g__	s__	non-CPR	77.0334	0.929	7756	16101	298.692	1004712	0.43	1045	73	38081	2.42393
B9_bin.18.fasta	8.29238	19	2.29126	d__Bacteria	p__Omnitrophota	c__Koll11	o__Gygaellales	f__Profunditerraquicolaceae	g__UBA1562	s__	non-CPR	63.4092	0.916	3722	21301	305.426	2291260	0.39	2298	239	80199	2.36049
B9_bin.20.fasta	0.843414	1	1.18566	d__Bacteria	p__Actinomycetota	c__Humimicrobiia	o__Hakubellales	f__Hakubellaceae	g__Hakubella	s__	non-CPR	66.0475	0.898	1440	3055	243.401	1185658	0.5	1462	435	19562	2.13154
B9_bin.22.fasta	0	0	1.4629	d__Bacteria	p__Omnitrophota	c__Koll11	o__Gygaellales	f__Profunditerraquicolaceae	g__CAKKQZ01	s__	non-CPR	53.1629	0.951	20346	73432	309.752	1462899	0.4	1502	34	200325	2.35241
B9_bin.24.fasta	0	0	0.818192	d__Bacteria	p__Patescibacteria	c__ABY1	o__JACPL01	f__	g__	s__	CPR	64.3694	0.915	6141	15096	311.687	818192	0.43	804	74	48345	2.80093
B9_bin.25.fasta	0	0	0.873961	d__Bacteria	p__Chloroflexota	c__Dehalococcoidia	o__JACVQG01	f__JAHKAY01	g__JAHKAY01	s__	non-CPR	34.5522	0.93	1209	2423	215.028	873961	0.64	1265	399	7890	2.51027
B9_bin.27.fasta	0.522516	2	3.82763	d__Bacteria	p__Desulfobacterota_B	c__Binatia	o__UBA9968	f__UBA9968	g__2-12-FULL-57-22	s__	non-CPR	64.8845	0.884	3631	7568	277.772	3827635	0.58	4068	598	27025	1.84977
B9_bin.28.fasta	0	0	1.92193	d__Bacteria	p__Chloroflexota	c__Dehalococcoidia	o__Dehalococcoidales	f__UBA3254	g__	s__	non-CPR	65.2086	0.879	3350	8266	276.563	1921930	0.48	2039	285	50678	2.60249
B9_bin.3.fasta	0.164432	1	6.08156	d__Bacteria	p__Desulfobacterota	c__SM23-61	o__SM23-61	f__SM23-61	g__	s__	non-CPR	67.4298	0.839	9847	30173	316.861	6081559	0.59	5379	296	90990	1.72716
B9_bin.31.fasta	3.5887	5	1.39326	d__Bacteria	p__Patescibacteria	c__Microgenomatia	o__Daviesbacterales	f__UBA10151	g__UBA10151	s__	CPR	25.3386	0.933	1912	9710	275.154	1393261	0.41	1581	253	96071	2.75677
B9_bin.35.fasta	0	0	1.78436	d__Bacteria	p__Chloroflexota	c__Dehalococcoidia	o__SZUA-161	f__JAUWZY01	g__	s__	non-CPR	73.1309	0.91	3610	10758	277.57	1784362	0.56	1955	239	36673	2.39083
B9_bin.36.fasta	0	0	1.68457	d__Bacteria	p__Chloroflexota	c__Dehalococcoidia	o__Dehalococcoidales	f__JAHJRU01	g__	s__	non-CPR	43.0036	0.916	2701	5986	284.725	1684570	0.55	1809	338	23117	2.54481
B9_bin.38.fasta	2.57065	2	0.778012	d__Bacteria	p__Patescibacteria	c__Paceibacteria	o__GCA-002779875	f__GCA-002779875	g__	s__	CPR	63.2734	0.908	36660	82551	302.724	778012	0.42	780	17	164848	2.98482
B9_bin.4.fasta	0	0	3.79099	d__Bacteria	p__JACPUC01	c__JACPUC01	o__JACPUC01	f__	g__	s__	non-CPR	61.8814	0.871	2319	5281	286.84	3790990	0.51	3846	836	27997	1.79793
B9_bin.42.fasta	0	0	1.20771	d__Bacteria	p__Omnitrophota	c__Koll11	o__Gygaellales	f__Profunditerraquicolaceae	g__UBA1562	s__	non-CPR	60.922	0.957	6009	13932	298.517	1207714	0.45	1295	106	93605	2.3875
B9_bin.44.fasta	0	0	1.74751	d__Bacteria	p__Cyanobacteriota	c__Vampirovibrionia	o__2-02-FULL-35-15	f__2-02-FULL-35-15	g__JACQBQ01	s__	non-CPR	80.7719	0.918	2419	5674	279.892	1747515	0.36	1916	376	22743	2.47914
B9_bin.45.fasta	1.38917	7	5.03897	d__Bacteria	p__Methylomirabilota	c__Methylomirabilia	o__Methylomirabilales	f__2-02-FULL-66-22	g__2-02-FULL-66-22	s__	non-CPR	53.3678	0.867	2223	5829	257.015	5038971	0.66	5678	1098	37036	1.94706
B9_bin.46.fasta	0	0	0.722558	d__Bacteria	p__Patescibacteria	c__ABY1	o__SG8-24	f__GWF2-40-263	g__VGKU01	s__	CPR	62.5164	0.916	6018	13577	293.406	722558	0.55	754	67	38509	2.94423
B9_bin.47.fasta	0	0	1.43787	d__Bacteria	p__Omnitrophota	c__Koll11	o__Pluralincolimonadales	f__Pluralincolimonadaceae	g__Pluralincolimonas	s__	non-CPR	82.0855	0.957	9574	32429	310.472	1437874	0.49	1482	64	77034	2.13975
B9_bin.48.fasta	0	0	1.62108	d__Bacteria	p__Omnitrophota	c__Koll11	o__Gygaellales	f__Profunditerraquicolaceae	g__	s__	non-CPR	87.2375	0.949	30563	139664	321.448	1621076	0.51	1601	27	272554	2.41931
B9_bin.49.fasta	0	0	1.22805	d__Bacteria	p__Patescibacteria	c__ABY1	o__Buchananbacterales	f__GWA2-38-13	g__VMFR01	s__	CPR	62.3791	0.87	2191	4990	277.372	1228055	0.63	1286	289	18175	2.87246
B9_bin.50.fasta	0	0	1.74806	d__Bacteria	p__Omnitrophota	c__Koll11	o__Gygaellales	f__Profunditerraquicolaceae	g__JALOCE01	s__	non-CPR	83.7571	0.948	15530	56781	318.636	1748058	0.41	1740	55	236528	2.35505
B9_bin.53.fasta	0	0	0.680598	d__Bacteria	p__Patescibacteria	c__Paceibacteria	o__JACQLN01	f__JACQLN01	g__	s__	CPR	77.2894	0.85	7082	19002	249.177	680598	0.47	776	48	51671	2.78688
B9_bin.54.fasta	0	0	0.909317	d__Bacteria	p__Patescibacteria	c__Gracilibacteria	o__UBA1369	f__	g__	s__	CPR	62.2642	0.921	3247	9516	291.175	909317	0.49	962	135	29728	2.61889
B9_bin.55.fasta	2.36558	2	0.845457	d__Bacteria	p__Patescibacteria	c__ABY1	o__Magasanikbacterales	f__GWA2-37-8	g__	s__	CPR	52.2422	0.884	3889	14941	289.107	845457	0.45	863	99	44093	2.86872
B9_bin.56.fasta	3.16368	8	2.5287	d__Bacteria	p__Eremiobacterota	c__JAMDEM01	o__JAMDEM01	f__JAMDEM01	g__JAMDEM01	s__	non-CPR	100.042	0.891	13578	43980	314.269	2528697	0.42	2394	92	106155	2.08304
B9_bin.59.fasta	0.690395	2	2.89689	d__Bacteria	p__Desulfobacterota	c__BSN033	o__BSN033	f__UBA1163	g__	s__	non-CPR	69.0079	0.85	4116	9243	268.615	2896894	0.45	3065	370	34352	1.77517
B9_bin.6.fasta	1.04439	3	2.87249	d__Bacteria	p__Chloroflexota	c__Dehalococcoidia	o__Tepidiformales	f__Tepidiformaceae	g__PNKC01	s__	non-CPR	79.2263	0.901	5017	14209	272.919	2872485	0.65	3168	286	53609	2.64236
B9_bin.63.fasta	0.615866	1	1.62373	d__Bacteria	p__UBA10199	c__UBA10199	o__2-02-FULL-44-16	f__2-02-FULL-44-16	g__JACQMA01	s__	non-CPR	71.0085	0.94	3850	9705	284.679	1623730	0.54	1796	205	38321	2.05059
B9_bin.65.fasta	2.51711	6	2.38369	d__Bacteria	p__Desulfobacterota	c__	o__	f__	g__	s__	non-CPR	96.5501	0.898	8320	22397	296.968	2383690	0.39	2408	149	86943	1.82553
B9_bin.66.fasta	1.92125	6	3.12297	d__Bacteria	p__Desulfobacterota_E	c__Deferrimicrobia	o__Deferrimicrobiales	f__Deferrimicrobiaceae	g__Deferrimicrobium	s__	non-CPR	81.6936	0.91	8856	28657	310.487	3122971	0.65	3059	156	119098	1.88227
B9_bin.67.fasta	0	0	3.64505	d__Bacteria	p__Pseudomonadota	c__Alphaproteobacteria	o__Rhizobiales	f__Xanthobacteraceae	g__Rhodoplanes	s__	non-CPR	65.769	0.888	2596	5471	278.973	3645053	0.68	3872	787	26001	2.14957
B9_bin.68.fasta	0	0	0.99469	d__Bacteria	p__Omnitrophota	c__Koll11	o__Gygaellales	f__Profunditerraquicolaceae	g__	s__	non-CPR	72.5461	0.962	2779	7625	273.514	994690	0.46	1172	173	28736	2.42275
B9_bin.69.fasta	0	0	1.1078	d__Bacteria	p__Omnitrophota	c__Koll11	o__Gygaellales	f__Profunditerraquicolaceae	g__UBA1562	s__	non-CPR	33.4123	0.959	5749	11605	311.991	1107804	0.47	1139	110	29579	2.37754
B9_bin.71.fasta	1.83722	5	2.72151	d__Bacteria	p__Eremiobacterota	c__JACPDS01	o__JACPDS01	f__	g__	s__	non-CPR	82.1074	0.907	12733	47289	307.791	2721508	0.37	2680	108	153840	2.29419
B9_bin.73.fasta	3.25226	6	1.84487	d__Bacteria	p__Chloroflexota	c__Dehalococcoidia	o__SHYD01	f__	g__	s__	non-CPR	58.678	0.9	2375	4852	259.891	1844869	0.55	2134	430	19573	2.29223
B9_bin.76.fasta	2.0165	7	3.47136	d__Bacteria	p__Chloroflexota	c__FW602-bin22	o__FW602-bin22	f__	g__	s__	non-CPR	72.5089	0.873	3264	8088	289.81	3471361	0.62	3494	551	56086	2.21434
B9_bin.8.fasta	0.805521	1	1.24143	d__Bacteria	p__Patescibacteria	c__ABY1	o__JAHIZJ01	f__JAHIZJ01	g__	s__	CPR	64.1365	0.866	14323	32588	300.874	1241433	0.5	1194	47	74377	2.65634
B9_bin.83.fasta	1.74336	1	0.573604	d__Bacteria	p__Patescibacteria	c__Paceibacteria	o__GCA-002779875	f__GCA-002779875	g__	s__	CPR	78.8405	0.906	4684	12053	279.816	573604	0.48	621	60	38300	2.91896
B9_bin.84.fasta	0	0	0.618818	d__Bacteria	p__Patescibacteria	c__Paceibacteria	o__UBA9973	f__UBA2103	g__C7867-001	s__	CPR	67.5628	0.918	3637	12179	258.877	618818	0.56	733	78	27361	3.91758
B9_bin.85.fasta	0	0	2.39799	d__Bacteria	p__Chloroflexota	c__Dehalococcoidia	o__Dehalococcoidales	f__UBA2162	g__MGML01	s__	non-CPR	64.0923	0.881	2982	7665	281.093	2397992	0.46	2508	403	29825	2.72053
B9_bin.87.fasta	1.90514	7	3.67427	d__Bacteria	p__Desulfobacterota	c__Desulfuromonadia	o__Desulfuromonadales	f__JACZKF01	g__JACZKF01	s__	non-CPR	85.3236	0.869	12000	33663	306.684	3674265	0.63	3477	157	111291	1.79889
B9_bin.88.fasta	0.858069	1	1.16541	d__Bacteria	p__Patescibacteria	c__Microgenomatia	o__Curtissbacterales	f__GWA2-41-24	g__	s__	CPR	67.1253	0.923	5030	17805	273.794	1165407	0.43	1315	103	65029	2.77056
B9_bin.89.fasta	0.870939	2	2.29637	d__Bacteria	p__Chloroflexota	c__Anaerolineae	o__Anaerolineales	f__E44-bin32	g__JADFRG01	s__	non-CPR	39.2522	0.896	2323	5182	270.802	2296371	0.62	2539	516	34345	2.60253
B9_bin.90.fasta	0.426015	1	2.34734	d__Bacteria	p__Methylomirabilota	c__Methylomirabilia	o__	f__	g__	s__	non-CPR	68.0992	0.916	3476	9088	278.615	2347337	0.64	2577	336	43755	1.7626
B9_bin.91.fasta	0	0	1.41628	d__Bacteria	p__Chloroflexota	c__Dehalococcoidia	o__JAQUO01	f__JACQUO01	g__JACQUO01	s__	non-CPR	71.0378	0.872	2207	6246	261.352	1416283	0.66	1578	310	19206	2.30167
B9_bin.92.fasta	0.574285	1	1.7413	d__Bacteria	p__Chloroflexota	c__Dehalococcoidia	o__JAUWOP01	f__JAUWOP01	g__	s__	non-CPR	73.1918	0.894	2362	5053	260.591	1741296	0.64	1995	406	17770	2.66544
BT2_bin.1.fasta	0	0	1.21831	d__Bacteria	p__Actinomycetota	c__Acidimicrobiia	o__Acidimicrobiales	f__Ilumatobacteraceae	g__UBA3006	s__	non-CPR	54.5485	0.955	3305	6871	276.214	1218311	0.64	1408	213	20976	2.776
BT2_bin.10.fasta	0	0	2.11796	d__Bacteria	p__Pseudomonadota	c__Alphaproteobacteria	o__Sphingomonadales	f__Sphingomonadaceae	g__Sphingorhabdus_B	s__	non-CPR	90.3742	0.93	7635	26145	312.336	2117963	0.56	2106	129	84345	2.36897
BT2_bin.11.fasta	0	0	2.27358	d__Bacteria	p__Pseudomonadota	c__Alphaproteobacteria	o__Sphingomonadales	f__Sphingomonadaceae	g__Novosphingobium	s__	non-CPR	78.7788	0.911	13978	40903	309.45	2273578	0.67	2234	82	106407	2.44254
BT2_bin.13.fasta	0	0	2.27565	d__Bacteria	p__Campylobacterota	c__Campylobacteria	o__Campylobacterales	f__Arcobacteraceae	g__Aliarcobacter	s__Aliarcobacter ellisii	non-CPR	82.2279	0.946	3275	9034	283.413	2275646	0.27	2538	335	42287	2.21747
BT2_bin.14.fasta	0	0	3.48304	d__Bacteria	p__Pseudomonadota	c__Gammaproteobacteria	o__Pseudomonadales	f__Halomonadaceae	g__Bisbaumannia	s__	non-CPR	87.6643	0.899	4625	12265	299.822	3483035	0.68	3487	379	51440	1.2455
BT2_bin.15.fasta	0	0	4.10972	d__Bacteria	p__Planctomycetota	c__Planctomycetia	o__Pirellulales	f__UBA1268	g__QWPN01	s__QWPN01 sp003488325	non-CPR	71.8922	0.911	1989	4212	316.219	4109717	0.7	3953	1114	21230	2.54941
BT2_bin.16.fasta	0.691913	3	4.33581	d__Bacteria	p__Pseudomonadota	c__Gammaproteobacteria	o__Pseudomonadales	f__Pseudomonadaceae	g__Stutzerimonas	s__Stutzerimonas stutzeri_E	non-CPR	69.9756	0.892	3709	9781	290.365	4335808	0.61	4447	582	48636	1.20632
BT2_bin.17.fasta	0.683425	1	1.46322	d__Bacteria	p__Pseudomonadota	c__Gammaproteobacteria	o__Burkholderiales	f__Burkholderiaceae	g__UBA954	s__	non-CPR	69.634	0.946	2507	6139	277.476	1463218	0.58	1667	293	21972	0.73251
BT2_bin.18.fasta	0	0	1.23606	d__Bacteria	p__Actinomycetota	c__Actinomycetes	o__Nanopelagicales	f__Nanopelagicaceae	g__Planktophila	s__	non-CPR	61.5984	0.958	4473	13305	294.783	1236060	0.48	1342	116	91942	2.65737
BT2_bin.2.fasta	0	0	2.43839	d__Bacteria	p__Actinomycetota	c__Actinomycetes	o__Mycobacteriales	f__Mycobacteriaceae	g__Mycobacterium	s__	non-CPR	48.3146	0.942	2696	7399	286.135	2438392	0.69	2683	436	35065	2.54894
BT2_bin.21.fasta	0.366629	1	2.72755	d__Bacteria	p__Pseudomonadota	c__Gammaproteobacteria	o__Steroidobacterales	f__Steroidobacteraceae	g__UBA964	s__UBA964 sp903885195	non-CPR	58.404	0.962	5599	19587	333.648	2727550	0.64	2630	208	77317	1.37142
BT2_bin.22.fasta	0.462781	1	2.16085	d__Bacteria	p__Pseudomonadota	c__Gammaproteobacteria	o__Pseudomonadales	f__Moraxellaceae	g__Alkanindiges	s__	non-CPR	84.258	0.853	2039	5445	272.864	2160850	0.5	2253	532	20831	1.4917
BT2_bin.23.fasta	1.20049	4	3.33197	d__Bacteria	p__Cyanobacteriota	c__Cyanobacteriia	o__Phormidesmiales	f__Phormidesmiaceae	g__Nodosilinea	s__Nodosilinea sp023264315	non-CPR	64.3699	0.848	2622	6603	266.844	3331974	0.59	3535	635	26655	2.22806
BT2_bin.24.fasta	0.466439	1	2.1439	d__Bacteria	p__Pseudomonadota	c__Alphaproteobacteria	o__Sphingomonadales	f__Sphingomonadaceae	g__Aquisediminimonas	s__	non-CPR	76.1951	0.94	2497	6027	282.83	2143901	0.58	2381	434	28745	2.26663
BT2_bin.26.fasta	0	0	2.1308	d__Bacteria	p__Pseudomonadota	c__Alphaproteobacteria	o__Caulobacterales	f__Caulobacteraceae	g__Phenylobacterium	s__	non-CPR	67.9059	0.932	2512	6192	279.681	2130800	0.7	2370	436	26899	2.35226
BT2_bin.27.fasta	1.36851	4	2.92289	d__Bacteria	p__Verrucomicrobiota	c__Verrucomicrobiae	o__Opitutales	f__Opitutaceae	g__Lacunisphaera	s__	non-CPR	52.5524	0.877	2025	4026	271.777	2922886	0.66	3149	824	23296	2.48383
BT2_bin.28.fasta	0.757749	1	1.3197	d__Bacteria	p__Pseudomonadota	c__Gammaproteobacteria	o__Burkholderiales	f__Burkholderiaceae	g__UBA2463	s__UBA2463 sp030834045	non-CPR	33.0931	0.949	2476	5323	275.876	1319698	0.56	1519	288	15530	0.820116
BT2_bin.29.fasta	0	0	1.23453	d__Bacteria	p__Actinomycetota	c__Acidimicrobiia	o__Acidimicrobiales	f__Ilumatobacteraceae	g__F1-60-MAGs027	s__	non-CPR	52.3593	0.952	2042	4351	267.548	1234528	0.65	1468	328	23878	2.87638
BT2_bin.3.fasta	0.327273	1	3.05556	d__Bacteria	p__Pseudomonadota	c__Gammaproteobacteria	o__Burkholderiales	f__Burkholderiaceae	g__Limnobacter	s__	non-CPR	84.3341	0.932	7777	27828	319.23	3055556	0.53	2980	191	94631	0.69726
BT2_bin.30.fasta	0.301696	1	3.3146	d__Bacteria	p__Pseudomonadota	c__Gammaproteobacteria	o__Enterobacterales	f__Alteromonadaceae	g__Pararheinheimera	s__	non-CPR	72.4673	0.906	2652	6524	296.329	3314595	0.51	3384	639	29312	1.3141
BT2_bin.31.fasta	0	0	3.44818	d__Bacteria	p__Actinomycetota	c__Actinomycetes	o__Mycobacteriales	f__Mycobacteriaceae	g__Mycobacterium	s__	non-CPR	56.3513	0.939	6545	22009	308.604	3448181	0.65	3506	235	85620	2.49297
BT2_bin.32.fasta	0	0	2.03603	d__Bacteria	p__Actinomycetota	c__Actinomycetes	o__S36-B12	f__S36-B12	g__Mxb001	s__	non-CPR	60.4377	0.95	2005	4629	268.916	2036027	0.68	2404	518	26430	2.46224
BT2_bin.33.fasta	0	0	1.50195	d__Bacteria	p__Pseudomonadota	c__Gammaproteobacteria	o__Burkholderiales	f__Burkholderiaceae	g__Polynucleobacter	s__Polynucleobacter sp002292975	non-CPR	60.7046	0.949	3241	8115	280.664	1501953	0.47	1697	230	33099	0.728517
BT2_bin.34.fasta	0	0	1.90545	d__Bacteria	p__Pseudomonadota	c__Gammaproteobacteria	o__Burkholderiales	f__Burkholderiaceae	g__UBA3064	s__UBA3064 sp016868095	non-CPR	57.124	0.945	2271	4346	278.337	1905449	0.53	2164	491	17546	0.749005
BT2_bin.35.fasta	2.387	7	2.93256	d__Bacteria	p__Pseudomonadota	c__Alphaproteobacteria	o__Rhizobiales	f__Rhizobiaceae	g__Neorhizobium	s__Neorhizobium flavum	non-CPR	43.1584	0.911	2077	4434	262.001	2932556	0.62	3403	744	49590	2.22897
BT2_bin.36.fasta	0.814695	3	3.68236	d__Bacteria	p__Pseudomonadota	c__Gammaproteobacteria	o__Enterobacterales	f__Alteromonadaceae	g__Rheinheimera	s__	non-CPR	92.9388	0.921	11037	31337	321.474	3682358	0.48	3523	176	104706	1.2553
BT2_bin.37.fasta	0	0	0.793749	d__Bacteria	p__Pseudomonadota	c__Alphaproteobacteria	o__Pelagibacterales	f__Pelagibacteraceae	g__Fonsibacter	s__Fonsibacter sp018882565	non-CPR	67.7056	0.957	2620	7434	263.786	793749	0.29	963	143	28491	1.94514
BT2_bin.38.fasta	0	0	1.71601	d__Bacteria	p__Bacteroidota	c__Bacteroidia	o__UBA7662	f__UBA7662	g__SYHX01	s__SYHX01 sp903856555	non-CPR	69.9655	0.958	1482	3724	289.279	1716012	0.53	1900	561	19672	2.64301
BT2_bin.39.fasta	0.478102	1	2.0916	d__Bacteria	p__Pseudomonadota	c__Alphaproteobacteria	o__Sphingomonadales	f__Sphingomonadaceae	g__Sphingorhabdus_B	s__Sphingorhabdus_B sp023262005	non-CPR	62.763	0.934	4064	8434	281.813	2091602	0.58	2315	284	95033	2.34483
BT2_bin.4.fasta	0	0	2.22304	d__Bacteria	p__Pseudomonadota	c__Alphaproteobacteria	o__Sphingomonadales	f__Sphingomonadaceae	g__Novosphingobium	s__	non-CPR	74.3075	0.935	5577	12164	298.717	2223042	0.63	2325	215	37548	2.49721
BT2_bin.40.fasta	0	0	1.38674	d__Bacteria	p__Pseudomonadota	c__Gammaproteobacteria	o__Burkholderiales	f__UBA3065	g__UBA3065	s__UBA3065 sp945897555	non-CPR	68.6943	0.939	1709	4252	262.09	1386744	0.66	1659	408	17934	0.784553
BT2_bin.41.fasta	0	0	1.31476	d__Bacteria	p__Pseudomonadota	c__Gammaproteobacteria	o__Burkholderiales	f__Burkholderiaceae	g__UBA2463	s__	non-CPR	59.2745	0.957	2547	5484	279.686	1314756	0.59	1505	276	25294	0.749594
BT2_bin.42.fasta	0.858707	1	1.16454	d__Bacteria	p__Actinomycetota	c__Actinomycetes	o__S36-B12	f__UBA5976	g__ATZT02	s__	non-CPR	62.4466	0.952	2296	5796	264.136	1164541	0.39	1402	249	21126	2.59871
BT2_bin.43.fasta	0.905792	2	2.20801	d__Bacteria	p__Pseudomonadota	c__Alphaproteobacteria	o__Rhodobacterales	f__Rhodobacteraceae	g__Tabrizicola_A	s__Tabrizicola_A sp016869835	non-CPR	63.5195	0.918	3728	7227	277.035	2208012	0.64	2443	340	20184	2.33645
BT2_bin.44.fasta	0	0	1.71252	d__Bacteria	p__Pseudomonadota	c__Gammaproteobacteria	o__Burkholderiales	f__Burkholderiaceae	g__UBA954	s__	non-CPR	56.8829	0.952	1552	5318	260.272	1712517	0.57	2095	474	45295	0.760969
BT2_bin.45.fasta	1.61814	4	2.47198	d__Bacteria	p__Bacteroidota	c__Bacteroidia	o__Flavobacteriales	f__Crocinitomicaceae	g__	s__	non-CPR	87.0113	0.936	4793	12197	315.955	2471976	0.38	2446	256	69331	2.76786
BT2_bin.47.fasta	0	0	2.07467	d__Bacteria	p__Pseudomonadota	c__Gammaproteobacteria	o__Burkholderiales	f__Burkholderiaceae	g__UBA3064	s__UBA3064 sp005787245	non-CPR	49.4345	0.944	2368	4887	282.79	2074671	0.53	2318	484	25236	0.753075
BT2_bin.48.fasta	0	0	2.5217	d__Bacteria	p__Actinomycetota	c__Actinomycetes	o__S36-B12	f__S36-B12	g__UBA10649	s__	non-CPR	89.3592	0.942	6658	18713	303.644	2521697	0.68	2614	184	87673	2.53446
BT2_bin.49.fasta	0	0	1.24021	d__Bacteria	p__Pseudomonadota	c__Gammaproteobacteria	o__Burkholderiales	f__Burkholderiaceae	g__Polynucleobacter	s__Polynucleobacter sp018687615	non-CPR	54.4383	0.94	2490	5580	273.646	1240211	0.45	1422	264	24662	0.680639
BT2_bin.5.fasta	2.39315	8	3.34288	d__Bacteria	p__Cyanobacteriota	c__Cyanobacteriia	o__Cyanobacteriales	f__Microcoleaceae	g__	s__	non-CPR	64.1162	0.857	1339	2585	260.051	3342881	0.37	3676	1433	14042	2.29899
BT2_bin.50.fasta	0.435824	1	2.29451	d__Bacteria	p__Pseudomonadota	c__Alphaproteobacteria	o__Sphingomonadales	f__Sphingomonadaceae	g__Aquisediminimonas	s__	non-CPR	50.0962	0.926	2546	6058	276.078	2294506	0.61	2573	453	41691	2.27517
BT2_bin.51.fasta	0.627585	1	1.59341	d__Bacteria	p__Bacteroidota	c__Bacteroidia	o__Chitinophagales	f__Chitinophagaceae	g__Sediminibacterium	s__Sediminibacterium pinensis_G	non-CPR	71.698	0.94	3128	9908	308.346	1593410	0.36	1622	238	31090	2.80477
BT2_bin.52.fasta	1.64954	4	2.42492	d__Bacteria	p__Bacteroidota	c__Bacteroidia	o__Chitinophagales	f__Chitinophagaceae	g__Sediminibacterium	s__	non-CPR	45.1063	0.932	2821	9175	304.604	2424920	0.36	2476	368	48626	2.78755
BT2_bin.54.fasta	0	0	1.89218	d__Bacteria	p__Actinomycetota	c__Acidimicrobiia	o__Acidimicrobiales	f__Ilumatobacteraceae	g__UBA2093	s__UBA2093 sp021299715	non-CPR	68.5243	0.957	3014	8103	280.599	1892182	0.53	2156	316	41416	2.83716
BT2_bin.55.fasta	0.317819	1	3.14645	d__Bacteria	p__Pseudomonadota	c__Alphaproteobacteria	o__Rhizobiales	f__Rhizobiaceae	g__Neorhizobium	s__Neorhizobium pelagicum	non-CPR	37.7908	0.907	2305	6070	269.529	3146448	0.64	3534	660	23052	2.25292
BT2_bin.56.fasta	0	0	2.48072	d__Bacteria	p__Pseudomonadota	c__Alphaproteobacteria	o__Sphingomonadales	f__Sphingomonadaceae	g__Novosphingobium	s__	non-CPR	60.7378	0.919	5103	12181	294.429	2480722	0.65	2585	254	51986	2.45711
BT2_bin.57.fasta	0.444628	1	2.24907	d__Bacteria	p__Pseudomonadota	c__Gammaproteobacteria	o__Steroidobacterales	f__Steroidobacteraceae	g__UBA964	s__UBA964 sp018970145	non-CPR	80.5438	0.964	5356	18995	324.201	2249070	0.6	2236	178	113708	1.41921
BT2_bin.58.fasta	0.617696	1	1.61892	d__Bacteria	p__Pseudomonadota	c__Gammaproteobacteria	o__Pseudomonadales	f__Moraxellaceae	g__Perlucidibaca	s__	non-CPR	75.2119	0.947	2792	6664	280.588	1618919	0.5	1825	299	24302	1.3364
BT2_bin.59.fasta	0	0	1.16231	d__Bacteria	p__Actinomycetota	c__Actinomycetes	o__Nanopelagicales	f__Nanopelagicaceae	g__SYAN01	s__	non-CPR	58.5314	0.95	2537	6351	279.5	1162312	0.55	1321	223	27551	2.68972
BT2_bin.6.fasta	0	0	2.42234	d__Bacteria	p__Pseudomonadota	c__Alphaproteobacteria	o__Sphingomonadales	f__Sphingomonadaceae	g__Sandarakinorhabdus	s__Sandarakinorhabdus limnophila	non-CPR	84.6842	0.933	4402	21278	296.56	2422341	0.65	2544	235	113370	2.13617
BT2_bin.60.fasta	0.268312	1	3.72701	d__Bacteria	p__Pseudomonadota	c__Gammaproteobacteria	o__Pseudomonadales	f__CAMLJR01	g__CAMLJR01	s__	non-CPR	37.1124	0.887	2208	4730	266.637	3727008	0.63	4142	901	34194	1.25694
BT2_bin.62.fasta	0	0	1.56405	d__Bacteria	p__Actinomycetota	c__Actinomycetes	o__S36-B12	f__S36-B12	g__VGCC01	s__	non-CPR	71.0376	0.956	2071	4843	264.332	1564051	0.65	1891	390	16889	2.56345
BT2_bin.64.fasta	0.333626	1	2.99736	d__Bacteria	p__Pseudomonadota	c__Gammaproteobacteria	o__Burkholderiales	f__Burkholderiaceae	g__Rubrivivax	s__	non-CPR	56.6642	0.901	2961	6003	277.681	2997364	0.7	3249	566	25829	0.434945
BT2_bin.66.fasta	0	0	1.64069	d__Bacteria	p__Cyanobacteriota	c__Cyanobacteriia	o__PCC-6307	f__Cyanobiaceae	g__RGUW01	s__	non-CPR	31.2991	0.934	1838	3297	236.944	1640689	0.67	2167	528	13943	2.35871
BT2_bin.67.fasta	0.996973	2	2.00607	d__Bacteria	p__Pseudomonadota	c__Gammaproteobacteria	o__Burkholderiales	f__Burkholderiaceae	g__SYFN01	s__	non-CPR	61.0365	0.917	4546	9842	293.693	2006072	0.55	2091	237	38432	0.662043
BT2_bin.68.fasta	0	0	1.90728	d__Bacteria	p__Pseudomonadota	c__Alphaproteobacteria	o__Sphingomonadales	f__Sphingomonadaceae	g__Allosphingosinicella	s__	non-CPR	91.3625	0.93	14031	53818	293.629	1907283	0.65	2017	59	133207	2.17306
BT2_bin.69.fasta	0.783022	2	2.55421	d__Bacteria	p__Spirochaetota	c__Leptospirae	o__Leptospirales	f__Leptospiraceae	g__JACKPB01	s__	non-CPR	47.802	0.912	1186	2061	230.45	2554207	0.37	3378	1300	10736	2.3641
BT2_bin.7.fasta	0.406956	1	2.45727	d__Bacteria	p__Pseudomonadota	c__Gammaproteobacteria	o__Burkholderiales	f__Burkholderiaceae	g__UBA3064	s__UBA3064 sp023258775	non-CPR	59.1618	0.932	2731	7138	292.894	2457267	0.52	2616	445	27199	0.742132
BT2_bin.70.fasta	0	0	0.991326	d__Bacteria	p__Actinomycetota	c__Actinomycetes	o__Actinomycetales	f__Microbacteriaceae	g__Aquiluna	s__	non-CPR	61.8758	0.96	3239	7271	278.349	991326	0.51	1143	157	25367	2.88111
BT2_bin.71.fasta	0.578973	1	1.7272	d__Bacteria	p__Verrucomicrobiota	c__Verrucomicrobiae	o__Chthoniobacterales	f__UBA6821	g__CAIWMF01	s__CAIWMF01 sp903913785	non-CPR	97.4208	0.879	6710	19225	318.11	1727197	0.43	1593	129	53790	2.48331
BT2_bin.72.fasta	0	0	3.73291	d__Bacteria	p__Cyanobacteriota	c__Cyanobacteriia	o__Phormidesmiales	f__Phormidesmiaceae	g__Nodosilinea	s__Nodosilinea sp014697375	non-CPR	47.1635	0.845	1552	3953	247.427	3732908	0.58	4255	1189	18593	2.19738
BT2_bin.8.fasta	0	0	2.62177	d__Bacteria	p__Actinomycetota	c__Actinomycetes	o__S36-B12	f__S36-B12	g__VGCC01	s__	non-CPR	37.9539	0.946	2200	4548	266.934	2621769	0.66	3107	647	32314	2.59467
BT5_bin.11.fasta	0.763617	2	2.61911	d__Bacteria	p__Actinomycetota	c__Actinomycetes	o__Propionibacteriales	f__Propionibacteriaceae	g__Arachnia	s__Arachnia lapidicapta	non-CPR	85.1447	0.93	2499	6599	285.565	2619114	0.71	2848	509	30535	2.59568
BT5_bin.12.fasta	1.10972	5	4.50563	d__Bacteria	p__Pseudomonadota	c__Gammaproteobacteria	o__Burkholderiales	f__Burkholderiaceae	g__Hydrogenophaga	s__Hydrogenophaga taeniospiralis	non-CPR	70.1145	0.916	3492	12852	297.611	4505633	0.67	4631	568	70749	0.22441
BT5_bin.13.fasta	1.34991	3	2.22237	d__Bacteria	p__Pseudomonadota	c__Gammaproteobacteria	o__Burkholderiales	f__Rhodocyclaceae	g__Ga0074130	s__	non-CPR	70.839	0.928	14827	37851	309.49	2222373	0.59	2225	84	97845	0.760036
BT5_bin.14.fasta	0	0	2.81155	d__Bacteria	p__Pseudomonadota	c__Alphaproteobacteria	o__Rhodobacterales	f__Rhodobacteraceae	g__Gemmobacter_B	s__	non-CPR	52.4584	0.918	1717	2930	238.751	2811549	0.66	3609	996	14998	2.29082
BT5_bin.15.fasta	0.34409	1	2.90622	d__Bacteria	p__Pseudomonadota	c__Gammaproteobacteria	o__Burkholderiales	f__Burkholderiaceae	g__Aquabacterium	s__Aquabacterium olei	non-CPR	50.6685	0.929	5262	11145	311.789	2906219	0.68	2891	307	31903	0.393785
BT5_bin.16.fasta	1.66964	7	4.19251	d__Bacteria	p__Pseudomonadota	c__Gammaproteobacteria	o__Enterobacterales	f__Alteromonadaceae	g__Pararheinheimera	s__Pararheinheimera tangshanensis	non-CPR	101.453	0.9	57740	152968	323.519	4192508	0.46	3896	48	416850	1.24759
BT5_bin.17.fasta	0.470201	2	4.2535	d__Bacteria	p__Pseudomonadota	c__Gammaproteobacteria	o__Enterobacterales	f__Alteromonadaceae	g__Pararheinheimera	s__	non-CPR	93.0637	0.889	49797	193789	332.423	4253502	0.47	3799	51	671942	1.28662
BT5_bin.18.fasta	0	0	1.68752	d__Bacteria	p__Pseudomonadota	c__Gammaproteobacteria	o__Xanthomonadales	f__Xanthomonadaceae	g__Lysobacter	s__	non-CPR	63.8246	0.888	3094	5878	277.774	1687525	0.65	1802	307	38892	1.43479
BT5_bin.19.fasta	2.35615	8	3.39537	d__Bacteria	p__Bacteroidota	c__Bacteroidia	o__Flavobacteriales	f__Flavobacteriaceae	g__Flavobacterium	s__	non-CPR	98.6777	0.901	69255	149782	357.277	3395368	0.33	2855	34	493890	2.92122
BT5_bin.2.fasta	0.291855	1	3.42636	d__Bacteria	p__Pseudomonadota	c__Alphaproteobacteria	o__Sphingomonadales	f__Sphingomonadaceae	g__Novosphingobium	s__	non-CPR	98.6217	0.923	126924	456011	320.066	3426359	0.65	3298	16	1115169	2.47177
BT5_bin.20.fasta	1.53884	4	2.59936	d__Bacteria	p__Pseudomonadota	c__Gammaproteobacteria	o__Burkholderiales	f__Burkholderiaceae	g__Aquabacterium	s__Aquabacterium sp017989885	non-CPR	44.5368	0.929	6584	17932	318.51	2599364	0.66	2531	189	118365	0.424111
BT5_bin.21.fasta	0.986266	5	5.06963	d__Bacteria	p__Pseudomonadota	c__Gammaproteobacteria	o__Pseudomonadales	f__Ketobacteraceae	g__HdN1	s__	non-CPR	79.2677	0.907	21021	56060	355.207	5069627	0.56	4322	134	195041	1.214
BT5_bin.22.fasta	0.918852	2	2.17663	d__Bacteria	p__Pseudomonadota	c__Gammaproteobacteria	o__Burkholderiales	f__Rhodocyclaceae	g__Ga0074130	s__	non-CPR	41.7884	0.914	4409	13391	288.029	2176628	0.62	2306	252	42706	0.80347
BT5_bin.4.fasta	0.303741	1	3.29228	d__Bacteria	p__Cyanobacteriota	c__Sericytochromatia	o__S15B-MN24	f__UBA4093	g__JAGIBK01	s__	non-CPR	71.5264	0.906	2445	5044	271.724	3292280	0.68	3663	747	24380	2.13291
BT5_bin.5.fasta	1.25136	4	3.19653	d__Bacteria	p__Pseudomonadota	c__Gammaproteobacteria	o__Burkholderiales	f__Burkholderiaceae	g__Aquabacterium	s__Aquabacterium sp001770725	non-CPR	71.3855	0.924	29357	96666	353.021	3196533	0.67	2793	56	212188	0.423822
BT5_bin.6.fasta	1.60996	6	3.7268	d__Bacteria	p__Bacteroidota	c__Bacteroidia	o__Flavobacteriales	f__Flavobacteriaceae	g__Flavobacterium	s__	non-CPR	93.7735	0.895	10679	36543	349.122	3726801	0.37	3189	179	129178	2.87907
BT5_bin.7.fasta	0.855308	3	3.50751	d__Bacteria	p__Pseudomonadota	c__Gammaproteobacteria	o__Burkholderiales	f__Burkholderiaceae	g__Acidovorax	s__Acidovorax delafieldii_A	non-CPR	49.5659	0.884	2282	5150	274.537	3507507	0.63	3768	812	29805	0.171373
BT5_bin.8.fasta	0.758016	3	3.9577	d__Bacteria	p__Pseudomonadota	c__Gammaproteobacteria	o__Pseudomonadales	f__Cellvibrionaceae	g__Cellvibrio	s__Cellvibrio sp000263355	non-CPR	77.257	0.903	4390	11588	318.088	3957699	0.49	3748	455	38568	1.30739
BT5_bin.9.fasta	1.09403	4	3.65619	d__Bacteria	p__Pseudomonadota	c__Gammaproteobacteria	o__Pseudomonadales	f__Ketobacteraceae	g__HdN1	s__	non-CPR	51.7649	0.901	3085	5620	307.008	3656191	0.53	3581	704	78677	1.21249
BT6_bin.1.fasta	0	0	1.26933	d__Bacteria	p__Actinomycetota	c__Actinomycetes	o__Actinomycetales	f__Microbacteriaceae	g__Rhodoluna	s__	non-CPR	72.021	0.95	4280	13245	299.499	1269332	0.53	1344	135	91710	2.77748
BT6_bin.10.fasta	3.57974	8	2.2348	d__Bacteria	p__Campylobacterota	c__Campylobacteria	o__Campylobacterales	f__Sulfurimonadaceae	g__Sulfurimonas	s__	non-CPR	96.0789	0.941	22718	73876	305.94	2234799	0.38	2297	69	201461	2.25826
BT6_bin.11.fasta	0	0	2.47251	d__Bacteria	p__Pseudomonadota	c__Gammaproteobacteria	o__Burkholderiales	f__Burkholderiaceae	g__Malikia	s__Malikia spinosa	non-CPR	74.9706	0.927	2452	5263	290.189	2472509	0.67	2636	536	21851	0.294757
BT6_bin.12.fasta	0.71336	3	4.20545	d__Bacteria	p__Pseudomonadota	c__Gammaproteobacteria	o__Burkholderiales	f__Burkholderiaceae	g__Hydrogenophaga	s__	non-CPR	82.2078	0.916	10704	32778	320.764	4205451	0.68	4008	188	106860	0.278216
BT6_bin.14.fasta	0	0	2.51288	d__Bacteria	p__Bacteroidota	c__Bacteroidia	o__Cytophagales	f__Cyclobacteriaceae	g__Algoriphagus	s__	non-CPR	68.8179	0.889	1797	3132	256.211	2512879	0.43	2913	842	11999	2.64711
BT6_bin.15.fasta	1.7193	4	2.32653	d__Bacteria	p__Campylobacterota	c__Campylobacteria	o__Campylobacterales	f__Sulfurimonadaceae	g__Sulfuricurvum	s__	non-CPR	99.4597	0.945	47921	250801	315.332	2326529	0.43	2331	23	461923	2.25314
BT6_bin.17.fasta	1.27975	6	4.68841	d__Bacteria	p__Pseudomonadota	c__Gammaproteobacteria	o__Burkholderiales	f__Burkholderiaceae	g__Hydrogenophaga	s__Hydrogenophaga sp021729865	non-CPR	89.6321	0.911	25189	105731	317.677	4688412	0.67	4486	77	474491	0.244748
BT6_bin.18.fasta	0.383364	1	2.60849	d__Bacteria	p__Pseudomonadota	c__Gammaproteobacteria	o__Burkholderiales	f__Burkholderiaceae	g__Zwartia	s__	non-CPR	74.4158	0.941	3969	11260	300.912	2608486	0.52	2724	312	51767	0.746224
BT6_bin.2.fasta	0.725429	2	2.75699	d__Bacteria	p__Pseudomonadota	c__Alphaproteobacteria	o__Sphingomonadales	f__Sphingomonadaceae	g__Novosphingobium	s__	non-CPR	59.1401	0.92	2220	4789	271.731	2756988	0.59	3121	649	32722	2.49571
BT6_bin.20.fasta	0.769492	2	2.59912	d__Bacteria	p__Pseudomonadota	c__Gammaproteobacteria	o__Burkholderiales	f__Methylophilaceae	g__Methylotenera	s__	non-CPR	39.8678	0.891	3906	13667	293.507	2599117	0.45	2632	303	46414	0.989145
BT6_bin.6.fasta	0	0	1.31981	d__Bacteria	p__Actinomycetota	c__Actinomycetes	o__Actinomycetales	f__Microbacteriaceae	g__Rhodoluna	s__	non-CPR	59.9029	0.947	4010	11369	297.903	1319814	0.55	1401	161	43637	2.7528
BT6_bin.8.fasta	1.87348	5	2.66884	d__Bacteria	p__Pseudomonadota	c__Gammaproteobacteria	o__Burkholderiales	f__Burkholderiaceae	g__Limnohabitans	s__	non-CPR	70.2966	0.943	5843	16340	300.059	2668836	0.58	2800	230	58632	0.17469
BT6_bin.9.fasta	0.885421	2	2.25881	d__Bacteria	p__Pseudomonadota	c__Gammaproteobacteria	o__Pseudomonadales	f__Moraxellaceae	g__UBA2031	s__	non-CPR	56.0909	0.91	2584	5912	276.059	2258812	0.59	2486	447	45214	1.29455
C1_bin.1.fasta	0	0	0.777811	d__Bacteria	p__Patescibacteria	c__Paceibacteria	o__UBA9973	f__GCA-002787175	g__	s__	CPR	71.7874	0.884	6580	21127	270.305	777811	0.49	850	53	50560	3.43674
C1_bin.10.fasta	4.72048	29	6.14344	d__Bacteria	p__Cyanobacteriota	c__Sericytochromatia	o__UBA7694	f__UBA7694	g__GCA-2770975	s__	non-CPR	71.2267	0.924	24979	68880	355.449	6143441	0.51	5333	122	282718	2.33905
C1_bin.11.fasta	1.1876	2	1.68407	d__Bacteria	p__Pseudomonadota	c__Gammaproteobacteria	o__Burkholderiales	f__Nitrosomonadaceae	g__Nitrosomonas	s__Nitrosomonas sp919902625	non-CPR	70.1823	0.891	2821	5555	271.018	1684068	0.46	1849	346	25420	0.902813
C1_bin.12.fasta	4.59796	10	2.17488	d__Bacteria	p__Pseudomonadota	c__Gammaproteobacteria	o__Burkholderiales	f__Gallionellaceae	g__Gallionella	s__	non-CPR	80.8709	0.903	27402	126420	319.598	2174876	0.59	2052	41	197417	0.909822
C1_bin.14.fasta	1.04898	4	3.81322	d__Bacteria	p__Pseudomonadota	c__Alphaproteobacteria	o__Micavibrionales	f__UBA2020	g__JAPWJZ01	s__	non-CPR	66.9662	0.902	14054	39115	300.391	3813219	0.59	3821	142	140851	1.88339
C1_bin.17.fasta	1.05191	3	2.85195	d__Bacteria	p__Nitrospinota	c__Nitrospinia	o__Nitrospinales	f__JACRGP01	g__	s__	non-CPR	80.1141	0.89	3167	7050	279.144	2851946	0.5	3036	488	26757	1.86519
C1_bin.18.fasta	0.641751	4	6.23294	d__Bacteria	p__Myxococcota	c__UBA9042	o__UBA9042	f__UBA9042	g__SXRM01	s__	non-CPR	73.1563	0.895	1959	4493	320.189	6232944	0.65	5819	1672	26864	2.21365
C1_bin.19.fasta	0	0	0.566909	d__Bacteria	p__Patescibacteria	c__Paceibacteria	o__UBA9973	f__Zambryskibacteraceae	g__C7867-006	s__	CPR	78.8882	0.871	3699	10383	282.043	566909	0.35	584	70	33022	3.43951
C1_bin.2.fasta	0	0	3.50421	d__Bacteria	p__Acidobacteriota	c__Vicinamibacteria	o__Fen-336	f__JAGNNV01	g__JAGNNV01	s__	non-CPR	63.473	0.945	2480	5835	307.633	3504214	0.66	3595	726	32875	2.10888
C1_bin.20.fasta	0.518539	1	1.9285	d__Bacteria	p__Myxococcota	c__UBA727	o__UBA727	f__	g__	s__	non-CPR	90.9267	0.941	5319	14907	306.136	1928497	0.43	1982	180	54673	2.13402
C1_bin.21.fasta	0.430114	1	2.32497	d__Bacteria	p__Pseudomonadota	c__Gammaproteobacteria	o__Pseudomonadales	f__UBA5862	g__JACKOQ01	s__JACKOQ01 sp024234215	non-CPR	91.8403	0.923	5145	14147	312.381	2324967	0.64	2293	220	45201	1.23604
C1_bin.22.fasta	1.0967	2	1.82366	d__Bacteria	p__Chloroflexota	c__Dehalococcoidia	o__UBA2979	f__UBA2979	g__	s__	non-CPR	86.4223	0.916	3326	8804	278.24	1823655	0.68	2005	262	47165	2.57598
C1_bin.23.fasta	0.921435	3	3.25579	d__Bacteria	p__Acidobacteriota	c__Vicinamibacteria	o__Vicinamibacterales	f__SCN-69-37	g__JALYRV01	s__	non-CPR	47.2413	0.951	9482	27077	335.659	3255791	0.68	3083	173	88691	2.03644
C1_bin.24.fasta	1.36759	4	2.92485	d__Bacteria	p__Nitrospirota	c__Nitrospiria	o__Nitrospirales	f__Nitrospiraceae	g__SYGV01	s__	non-CPR	74.5534	0.902	3541	10886	282.333	2924849	0.64	3121	378	51050	2.04239
C1_bin.25.fasta	4.02246	10	2.48604	d__Bacteria	p__Pseudomonadota	c__Gammaproteobacteria	o__Burkholderiales	f__Gallionellaceae	g__Gallionella	s__	non-CPR	36.3783	0.89	4932	18906	292.087	2486040	0.59	2529	217	69159	0.93908
C1_bin.26.fasta	0.938936	3	3.1951	d__Bacteria	p__Acidobacteriota	c__Vicinamibacteria	o__Vicinamibacterales	f__SCN-69-37	g__JALYRV01	s__	non-CPR	66.6648	0.955	7154	25100	338.025	3195105	0.69	3016	194	77267	2.02866
C1_bin.27.fasta	2.33116	9	3.86074	d__Bacteria	p__Pseudomonadota	c__Gammaproteobacteria	o__Burkholderiales	f__Rhodocyclaceae	g__JAJVIJ01	s__JAJVIJ01 sp022072095	non-CPR	51.1941	0.911	6295	23886	297.606	3860740	0.64	3950	265	85263	0.771311
C1_bin.28.fasta	0	0	2.37697	d__Bacteria	p__Pseudomonadota	c__Alphaproteobacteria	o__Sphingomonadales	f__Sphingomonadaceae	g__Sphingobium_A	s__	non-CPR	77.9092	0.912	5365	10434	291.575	2376968	0.66	2484	260	25327	2.17023
C1_bin.3.fasta	2.84479	6	2.10912	d__Bacteria	p__Pseudomonadota	c__Gammaproteobacteria	o__Legionellales	f__Legionellaceae	g__DDPF01	s__	non-CPR	94.6175	0.924	9525	26590	316.105	2109120	0.43	2062	121	89511	1.45395
C1_bin.31.fasta	0.354795	1	2.81853	d__Bacteria	p__Bdellovibrionota	c__Bdellovibrionia	o__Bdellovibrionales	f__Bdellovibrionaceae	g__Pseudobdellovibrio	s__Pseudobdellovibrio sp023701385	non-CPR	57.7626	0.926	2736	6534	271.698	2818532	0.4	3212	533	25369	2.45198
C1_bin.34.fasta	1.19942	2	1.66748	d__Bacteria	p__Pseudomonadota	c__Gammaproteobacteria	o__Burkholderiales	f__Burkholderiaceae	g__Polaromonas	s__Polaromonas sp030655515	non-CPR	32.7353	0.914	1849	3094	248.44	1667479	0.63	2049	553	44375	0.197717
C1_bin.37.fasta	0	0	1.81564	d__Bacteria	p__Gemmatimonadota	c__Gemmatimonadetes	o__Gemmatimonadales	f__Gemmatimonadaceae	g__JACDCY01	s__	non-CPR	48.7781	0.933	2881	5705	287.489	1815635	0.67	1968	363	30793	2.27589
C1_bin.38.fasta	0	0	3.93197	d__Bacteria	p__Bdellovibrionota	c__Oligoflexia	o__Oligoflexales	f__RGVZ01	g__	s__	non-CPR	66.1879	0.93	3391	7011	294.869	3931966	0.64	4145	660	19364	2.31622
C1_bin.39.fasta	0.297806	1	3.35789	d__Bacteria	p__Bacteroidota	c__Kapaibacteriia	o__Kapaibacteriales	f__UBA961	g__JADJXV01	s__	non-CPR	81.4902	0.88	1812	4575	301.146	3357891	0.41	3276	937	23054	2.2645
C1_bin.4.fasta	0.335221	1	2.98311	d__Bacteria	p__Pseudomonadota	c__Gammaproteobacteria	o__Pseudomonadales	f__Moraxellaceae	g__Acinetobacter	s__Acinetobacter junii	non-CPR	85.7139	0.882	3203	9948	278.762	2983111	0.39	3149	425	50394	1.55754
C1_bin.42.fasta	3.86848	11	2.84349	d__Bacteria	p__Pseudomonadota	c__Gammaproteobacteria	o__Burkholderiales	f__Gallionellaceae	g__Sideroxyarcus	s__	non-CPR	80.1497	0.921	6442	15825	287.794	2843491	0.54	3041	224	65604	0.970646
C1_bin.43.fasta	0.286123	1	3.49499	d__Bacteria	p__Acidobacteriota	c__Holophagae	o__Holophagales	f__Holophagaceae	g__JAFDVN01	s__	non-CPR	100.32	0.926	27977	91242	347.15	3494995	0.67	3114	62	279632	2.31805
C1_bin.45.fasta	0.321169	1	3.11363	d__Bacteria	p__Bacteroidota	c__Bacteroidia	o__Chitinophagales	f__Chitinophagaceae	g__Sediminibacterium	s__	non-CPR	90.1043	0.908	4938	15435	324.084	3113627	0.48	2910	300	81600	2.66535
C1_bin.46.fasta	0	0	0.622735	d__Bacteria	p__Patescibacteria	c__Paceibacteria	o__UBA9973	f__UBA6065	g__UBA6065	s__	CPR	64.8508	0.886	3637	9585	254.416	622735	0.47	724	89	34984	3.53758
C1_bin.48.fasta	2.10967	5	2.37004	d__Bacteria	p__Pseudomonadota	c__Alphaproteobacteria	o__Sphingomonadales	f__Sphingomonadaceae	g__Sphingorhabdus_B	s__Sphingorhabdus_B sp023262005	non-CPR	68.2537	0.937	2809	7038	281.348	2370040	0.58	2638	398	83399	2.34551
C1_bin.49.fasta	0.935852	2	2.13709	d__Bacteria	p__Actinomycetota	c__Acidimicrobiia	o__Acidimicrobiales	f__CADCSY01	g__JACOTK01	s__	non-CPR	94.1752	0.945	7300	38145	309.725	2137090	0.53	2179	121	118066	2.44657
C1_bin.5.fasta	1.73171	1	0.577465	d__Bacteria	p__Patescibacteria	c__Paceibacteria	o__UBA9973	f__UBA6065	g__UBA6065	s__	CPR	67.4911	0.883	3232	11275	251.569	577465	0.45	677	82	39612	3.5373
C1_bin.51.fasta	0.882997	3	3.39752	d__Bacteria	p__Bdellovibrionota	c__Bacteriovoracia	o__Bacteriovoracales	f__Bacteriovoracaceae	g__	s__	non-CPR	85.27	0.945	20935	64568	316.094	3397521	0.33	3397	110	149280	2.42912
C1_bin.55.fasta	0.326275	1	3.0649	d__Bacteria	p__Actinomycetota	c__Acidimicrobiia	o__Acidimicrobiales	f__CADCSY01	g__JAEKLB01	s__	non-CPR	96.1968	0.93	72333	158956	303.299	3064900	0.72	3142	29	449562	2.44986
C1_bin.56.fasta	0.287117	1	3.4829	d__Bacteria	p__Pseudomonadota	c__Gammaproteobacteria	o__Burkholderiales	f__Burkholderiaceae	g__Hydrogenophaga	s__Hydrogenophaga pseudoflava	non-CPR	42.8189	0.934	1814	3531	257.136	3482900	0.68	4226	1077	14290	0.27245
C1_bin.57.fasta	0.531148	1	1.88271	d__Bacteria	p__Chloroflexota	c__Dehalococcoidia	o__UBA2979	f__UBA2979	g__SHYQ01	s__	non-CPR	71.823	0.904	4837	11119	283.271	1882713	0.71	2005	209	32573	2.63656
C1_bin.63.fasta	0.775197	2	2.57999	d__Bacteria	p__Desulfobacterota	c__GWC2-55-46	o__GWC2-55-46	f__GWC2-55-46	g__	s__	non-CPR	74.4336	0.88	4416	12225	299.624	2579991	0.54	2530	285	46559	1.99052
C1_bin.64.fasta	0.39299	1	2.54459	d__Bacteria	p__Pseudomonadota	c__Alphaproteobacteria	o__Caulobacterales	f__Caulobacteraceae	g__Brevundimonas	s__	non-CPR	43.8547	0.904	2220	4670	253.147	2544592	0.68	3036	615	25061	2.34001
C1_bin.65.fasta	3.66551	11	3.00095	d__Bacteria	p__Bacteroidota	c__Bacteroidia	o__Chitinophagales	f__Chitinophagaceae	g__Sediminibacterium	s__	non-CPR	96.0643	0.938	11265	37026	336.54	3000946	0.39	2793	124	90731	2.70839
C1_bin.66.fasta	1.97039	10	5.07515	d__Bacteria	p__Bacteroidota	c__Bacteroidia	o__Palsa-965	f__Palsa-965	g__GCA-2737665	s__	non-CPR	92.4085	0.9	10278	38633	323.424	5075147	0.45	4717	237	175540	2.65558
C1_bin.67.fasta	0	0	2.18606	d__Bacteria	p__Pseudomonadota	c__Gammaproteobacteria	o__DSM-16500	f__DSM-16500	g__	s__	non-CPR	90.6628	0.926	5605	20682	301.154	2186062	0.45	2246	173	72188	1.46174
C1_bin.68.fasta	0.650454	2	3.07478	d__Bacteria	p__UBA10199	c__UBA10199	o__UBA10199	f__JADGCS01	g__	s__	non-CPR	85.3478	0.915	8067	24302	329.027	3074777	0.47	2856	193	84782	2.16446
C1_bin.7.fasta	0	0	2.76809	d__Bacteria	p__Planctomycetota	c__JAJSAM01	o__JAKLKS01	f__JAJVHW01	g__JAJVHW01	s__	non-CPR	40.0376	0.91	1634	2428	274.467	2768090	0.72	3064	1146	9095	2.39801
C1_bin.70.fasta	0.431977	1	2.31494	d__Bacteria	p__Pseudomonadota	c__Alphaproteobacteria	o__Sphingomonadales	f__Sphingomonadaceae	g__Novosphingobium	s__	non-CPR	90.18	0.92	20448	51283	297.069	2314936	0.62	2394	65	177322	2.53946
C1_bin.71.fasta	0	0	5.41066	d__Bacteria	p__Planctomycetota	c__UBA11346	o__UBA11346	f__UBA11346	g__JAKLKR01	s__JAKLKR01 sp023150565	non-CPR	90.6288	0.936	4349	10903	360.541	5410658	0.73	4688	617	54197	2.52404
C1_bin.72.fasta	0	0	2.6607	d__Bacteria	p__Pseudomonadota	c__Gammaproteobacteria	o__Burkholderiales	f__Rhodocyclaceae	g__Nitricoxidireducens	s__	non-CPR	34.7083	0.938	1987	4331	270.504	2660703	0.69	3082	705	41015	0.92008
C1_bin.73.fasta	9.70917	8	0.823963	d__Bacteria	p__Patescibacteria	c__Paceibacteria	o__UBA9973	f__UBA2103	g__C7867-001	s__	CPR	71.2995	0.898	1348	3380	222.525	823963	0.56	1112	285	26618	3.839
C1_bin.74.fasta	1.01442	2	1.97156	d__Bacteria	p__Pseudomonadota	c__Gammaproteobacteria	o__Pseudomonadales	f__UBA3067	g__	s__	non-CPR	29.949	0.907	1315	2679	247.224	1971564	0.5	2415	826	10631	1.29077
C1_bin.8.fasta	3.00054	17	5.66565	d__Bacteria	p__Cyanobacteriota	c__Sericytochromatia	o__UBA7694	f__	g__	s__	non-CPR	81.9938	0.918	26948	104907	357.32	5665647	0.48	4862	101	323472	2.3017
C1_bin.9.fasta	0	0	3.62204	d__Bacteria	p__UBA8481	c__UBA8481	o__UBA8481	f__UBA8481	g__	s__	non-CPR	80.5195	0.927	1888	4256	305.285	3622037	0.65	3675	1013	24370	2.20531
C3_bin.1.fasta	0.338184	1	2.95697	d__Bacteria	p__Bacteroidota	c__Bacteroidia	o__Sphingobacteriales	f__Sphingobacteriaceae	g__Daejeonella	s__	non-CPR	84.6126	0.9	3276	7676	306.517	2956974	0.4	2896	467	40280	2.56153
C3_bin.10.fasta	1.05051	4	3.80768	d__Bacteria	p__Pseudomonadota	c__Alphaproteobacteria	o__Rhodospirillales	f__Magnetospirillaceae	g__Magnetospirillum	s__	non-CPR	73.259	0.922	8714	29380	317.709	3807676	0.64	3688	207	108354	1.8847
C3_bin.11.fasta	0.499444	1	2.00223	d__Bacteria	p__Pseudomonadota	c__Gammaproteobacteria	o__Burkholderiales	f__JAHFQX01	g__JAHFQX01	s__JAHFQX01 sp023259135	non-CPR	71.4025	0.93	2399	5821	279.511	2002227	0.63	2225	425	20952	0.890303
C3_bin.12.fasta	2.21748	6	2.70578	d__Bacteria	p__Pseudomonadota	c__Alphaproteobacteria	o__Caulobacterales	f__Caulobacteraceae	g__Brevundimonas	s__Brevundimonas fluminis	non-CPR	92.8982	0.923	33310	101204	296.164	2705775	0.7	2816	43	237900	2.28603
C3_bin.13.fasta	0.994989	1	1.00504	d__Bacteria	p__Patescibacteria	c__ABY1	o__SG8-24	f__UBA9934	g__	s__	CPR	74.7743	0.911	25426	102012	272.313	1005036	0.57	1123	20	153302	2.94802
C3_bin.14.fasta	0.52115	1	1.91883	d__Bacteria	p__Bacteroidota	c__Bacteroidia	o__Bacteroidales	f__UBA932	g__Bact-08	s__Bact-08 sp002842655	non-CPR	78.9595	0.947	2867	9527	319.855	1918833	0.44	1898	301	66389	2.94197
C3_bin.15.fasta	1.34378	3	2.23251	d__Bacteria	p__Pseudomonadota	c__Alphaproteobacteria	o__UBA11222	f__UBA11222	g__UBA11222	s__UBA11222 sp023252275	non-CPR	39.8219	0.914	1260	2593	224.072	2232507	0.58	3042	980	10741	2.0907
C3_bin.17.fasta	0.823448	2	2.42881	d__Bacteria	p__Pseudomonadota	c__Alphaproteobacteria	o__Sphingomonadales	f__Sphingomonadaceae	g__Sphingorhabdus_B	s__Sphingorhabdus_B sp023262005	non-CPR	82.1265	0.939	3911	13298	295.511	2428811	0.58	2578	275	85067	2.34655
C3_bin.18.fasta	0.792852	3	3.78381	d__Bacteria	p__Pseudomonadota	c__Gammaproteobacteria	o__Burkholderiales	f__Rhodocyclaceae	g__JADJEF01	s__	non-CPR	75.8772	0.933	47050	139427	344.371	3783809	0.64	3423	48	334263	0.875917
C3_bin.19.fasta	0.522775	1	1.91287	d__Bacteria	p__Pseudomonadota	c__Alphaproteobacteria	o__Sphingomonadales	f__Sphingomonadaceae	g__Novosphingobium	s__	non-CPR	56.7461	0.915	2976	6953	265.723	1912870	0.64	2200	333	33261	2.45766
C3_bin.2.fasta	0.233625	1	4.28036	d__Bacteria	p__Desulfobacterota	c__Desulfovibrionia	o__Desulfovibrionales	f__Desulfovibrionaceae	g__Fundidesulfovibrio	s__	non-CPR	101.999	0.873	52291	151215	320.313	4280357	0.63	3893	41	501115	2.09369
C3_bin.21.fasta	1.61584	7	4.33212	d__Bacteria	p__Verrucomicrobiota	c__Verrucomicrobiae	o__Opitutales	f__Opitutaceae	g__Didemnitutus	s__	non-CPR	78.9882	0.895	84337	168451	350.184	4332121	0.68	3694	39	522135	2.4803
C3_bin.22.fasta	0.549671	2	3.63854	d__Bacteria	p__Elusimicrobiota	c__Elusimicrobia	o__UBA1565	f__UBA9628	g__	s__	non-CPR	68.5184	0.953	10058	29984	335.937	3638538	0.7	3450	182	88425	2.69728
C3_bin.23.fasta	1.85498	6	3.23453	d__Bacteria	p__Pseudomonadota	c__Gammaproteobacteria	o__Enterobacterales	f__Alteromonadaceae	g__Alishewanella	s__Alishewanella jeotgali	non-CPR	83.556	0.913	3058	13552	304.264	3234529	0.52	3242	417	92277	1.25639
C3_bin.24.fasta	2.4384	3	1.23032	d__Bacteria	p__Patescibacteria	c__Gracilibacteria	o__UBA1369	f__LOWO2-01-FULL-3	g__JACRIB01	s__	CPR	75.0835	0.93	5552	15380	312.8	1230316	0.38	1222	111	73509	2.91501
C3_bin.25.fasta	0	0	2.85249	d__Bacteria	p__Actinomycetota	c__Acidimicrobiia	o__Acidimicrobiales	f__CADCSY01	g__JAEKLB01	s__	non-CPR	36.4333	0.933	1999	4536	255.091	2852489	0.72	3487	736	26290	2.45203
C3_bin.27.fasta	0	0	0.995533	d__Bacteria	p__Bacillota_I	c__Bacilli_A	o__Erysipelotrichales	f__Erysipelotrichaceae	g__UBA6182	s__UBA6182 sp027449005	non-CPR	62.9333	0.938	2224	4859	262.023	995533	0.39	1192	239	16175	2.84127
C3_bin.29.fasta	0.535066	1	1.86893	d__Bacteria	p__Chloroflexota	c__Dehalococcoidia	o__UBA2979	f__UBA2979	g__	s__	non-CPR	80.2878	0.916	3502	9027	280.093	1868928	0.68	2040	273	29622	2.57468
C3_bin.3.fasta	0	0	2.3278	d__Bacteria	p__Elusimicrobiota	c__Elusimicrobia	o__Elusimicrobiales	f__UBA9959	g__UBA9959	s__	non-CPR	26.0329	0.941	1956	4324	267.945	2327795	0.65	2731	633	23994	2.76332
C3_bin.30.fasta	1.42883	4	2.79949	d__Bacteria	p__Pseudomonadota	c__Gammaproteobacteria	o__Burkholderiales	f__Burkholderiaceae	g__UBA997	s__UBA997 sp030602985	non-CPR	42.526	0.934	4982	10763	290.724	2799493	0.61	3006	301	41145	0.235474
C3_bin.32.fasta	0.579602	1	1.72532	d__Bacteria	p__Actinomycetota	c__Actinomycetes	o__Nanopelagicales	f__Nanopelagicaceae	g__Planktophila	s__	non-CPR	40.0211	0.935	2558	7803	276.709	1725323	0.46	1950	303	66043	2.65812
C3_bin.33.fasta	0.840039	1	1.19042	d__Bacteria	p__Patescibacteria	c__Gracilibacteria	o__UBA1369	f__2-02-FULL-48-14	g__2-02-FULL-48-14	s__	CPR	48.4378	0.938	4673	12460	279.447	1190421	0.48	1337	125	45911	2.87805
C3_bin.34.fasta	0	0	1.96942	d__Bacteria	p__Gemmatimonadota	c__Gemmatimonadetes	o__Gemmatimonadales	f__Gemmatimonadaceae	g__JACDCY01	s__	non-CPR	58.8719	0.934	2527	6079	289.887	1969424	0.67	2121	399	27786	2.28016
C3_bin.37.fasta	0	0	4.85995	d__Bacteria	p__Acidobacteriota	c__Vicinamibacteria	o__Fen-336	f__Fen-336	g__WYBL01	s__	non-CPR	61.4042	0.94	4359	12836	334.25	4859952	0.73	4562	518	62997	1.93674
C3_bin.38.fasta	1.18104	3	2.54013	d__Bacteria	p__Pseudomonadota	c__Gammaproteobacteria	o__Pseudomonadales	f__Moraxellaceae	g__Acinetobacter	s__Acinetobacter junii	non-CPR	73.3318	0.883	2808	6661	269.323	2540131	0.39	2780	479	41978	1.59974
C3_bin.4.fasta	2.52929	7	2.76757	d__Bacteria	p__Desulfobacterota	c__Desulfobulbia	o__Desulfobulbales	f__Desulfurivibrionaceae	g__Thiovibrio	s__	non-CPR	57.4346	0.876	3993	12281	301.487	2767575	0.58	2686	318	48124	2.17913
C3_bin.40.fasta	0.679541	2	2.94316	d__Bacteria	p__Actinomycetota	c__Actinomycetes	o__Mycobacteriales	f__Mycobacteriaceae	g__Dietzia	s__Dietzia cercidiphylli	non-CPR	80.2757	0.92	4121	10748	299.054	2943164	0.71	3022	357	52400	2.47565
C3_bin.41.fasta	1.21759	2	1.64258	d__Bacteria	p__Bacillota_I	c__Bacilli_A	o__Erysipelotrichales	f__Erysipelotrichaceae	g__UBA2212	s__	non-CPR	81.62	0.911	5808	21380	280.762	1642583	0.42	1782	125	71136	2.77614
C3_bin.42.fasta	0.290984	1	3.43662	d__Bacteria	p__Pseudomonadota	c__Alphaproteobacteria	o__Rhodospirillales	f__Magnetospirillaceae	g__Magnetospirillum	s__Magnetospirillum sp023458315	non-CPR	68.1099	0.915	6997	18615	317.647	3436616	0.67	3304	256	98605	1.89054
C3_bin.43.fasta	2.43539	3	1.23183	d__Bacteria	p__Patescibacteria	c__Gracilibacteria	o__UBA1369	f__2-02-FULL-48-14	g__2-02-FULL-48-14	s__	CPR	42.7829	0.943	8540	23762	307.794	1231834	0.48	1262	72	81951	2.88028
C3_bin.45.fasta	0.909489	1	1.09952	d__Bacteria	p__Patescibacteria	c__ABY1	o__SG8-24	f__GWF2-40-263	g__XYB2-FULL-45-11	s__	CPR	67.857	0.912	27392	108135	310.941	1099518	0.45	1076	23	194188	2.92324
C3_bin.46.fasta	2.46481	6	2.43426	d__Bacteria	p__Actinomycetota	c__Acidimicrobiia	o__IMCC26256	f__	g__	s__	non-CPR	91.4235	0.93	4561	16506	301.915	2434265	0.63	2506	229	95482	2.34738
C3_bin.5.fasta	0.848902	2	2.35598	d__Bacteria	p__Actinomycetota	c__Acidimicrobiia	o__Acidimicrobiales	f__CADCSY01	g__JACOTK01	s__	non-CPR	60.9826	0.927	3753	8813	285.012	2355984	0.66	2563	327	29358	2.46912
C3_bin.50.fasta	1.5584	2	1.28337	d__Bacteria	p__Bacillota_I	c__Bacilli_A	o__Erysipelotrichales	f__Erysipelotrichaceae	g__UBA2212	s__UBA2212 sp021847325	non-CPR	69.6775	0.94	1991	3846	245.803	1283365	0.33	1641	363	14171	2.72046
C3_bin.51.fasta	0.381834	1	2.61894	d__Bacteria	p__Actinomycetota	c__Actinomycetes	o__Propionibacteriales	f__Nocardioidaceae	g__Aeromicrobium	s__	non-CPR	84.2843	0.927	3454	10201	281.181	2618939	0.72	2885	349	38136	2.50506
C3_bin.52.fasta	0.409801	1	2.44021	d__Bacteria	p__Pseudomonadota	c__Gammaproteobacteria	o__Pseudomonadales	f__JADFDG01	g__JADFDG01	s__	non-CPR	74.6975	0.93	4717	16409	320.679	2440207	0.67	2362	232	58465	1.31632
C3_bin.53.fasta	0.472327	1	2.11718	d__Bacteria	p__Pseudomonadota	c__Gammaproteobacteria	o__Xanthomonadales	f__Xanthomonadaceae	g__Thermomonas	s__	non-CPR	74.8919	0.931	3792	10811	302.408	2117176	0.68	2176	266	38062	1.48501
C3_bin.54.fasta	0	0	3.66515	d__Bacteria	p__Pseudomonadota	c__Gammaproteobacteria	o__Enterobacterales	f__Aeromonadaceae	g__Aeromonas	s__Aeromonas salmonicida	non-CPR	57.064	0.878	2931	6138	274.041	3665148	0.59	3917	687	19989	1.26417
C3_bin.55.fasta	3.14667	9	2.86016	d__Bacteria	p__Pseudomonadota	c__Gammaproteobacteria	o__Burkholderiales	f__UBA6910	g__JACPEG01	s__	non-CPR	91.9604	0.918	14713	52581	314.067	2860164	0.63	2791	90	145976	0.841927
C3_bin.56.fasta	2.441	9	3.68702	d__Bacteria	p__Pseudomonadota	c__Alphaproteobacteria	o__Caulobacterales	f__Hyphomonadaceae	g__Hyphomonas	s__	non-CPR	100.953	0.903	43672	153613	311.343	3687019	0.63	3570	43	279260	2.30021
C3_bin.57.fasta	0	0	3.99947	d__Bacteria	p__Acidobacteriota	c__Vicinamibacteria	o__Fen-336	f__JAGNNV01	g__JAGNNV01	s__	non-CPR	63.1404	0.946	2742	7426	320.974	3999471	0.67	3936	690	30002	2.10236
C3_bin.58.fasta	0.808804	2	2.47279	d__Bacteria	p__Bacillota_A	c__Clostridia	o__Peptostreptococcales	f__Acidaminobacteraceae	g__Fusibacter_C	s__Fusibacter_C sp020161295	non-CPR	73.6902	0.92	1595	3719	257.696	2472788	0.44	2949	798	16223	2.41839
C3_bin.6.fasta	1.01488	2	1.97068	d__Bacteria	p__Pseudomonadota	c__Gammaproteobacteria	o__Burkholderiales	f__Burkholderiaceae	g__Serpentinimonas	s__Serpentinimonas maccroryi	non-CPR	78.2127	0.927	2878	7858	294.794	1970676	0.67	2069	336	24442	0.293469
C3_bin.60.fasta	0	0	2.17673	d__Bacteria	p__Desulfobacterota	c__GWC2-55-46	o__GWC2-55-46	f__GWC2-55-46	g__	s__	non-CPR	69.094	0.872	3410	8668	293.36	2176730	0.56	2161	318	38692	2.04155
C3_bin.62.fasta	0.511443	1	1.95525	d__Bacteria	p__Bacteroidota	c__Bacteroidia	o__Flavobacteriales	f__Flavobacteriaceae	g__JAGXRT01	s__	non-CPR	88.4599	0.924	9922	43630	337.5	1955251	0.33	1786	83	91648	2.83019
C3_bin.63.fasta	0.591374	2	3.38195	d__Bacteria	p__Bacteroidota	c__Bacteroidia	o__Bacteroidales	f__Prolixibacteraceae	g__Draconibacterium	s__Draconibacterium sp009773765	non-CPR	79.4178	0.895	1878	4848	278.367	3381952	0.4	3632	912	20741	2.8196
C3_bin.64.fasta	3.23189	3	0.928248	d__Bacteria	p__Patescibacteria	c__Paceibacteria	o__Moranbacterales	f__UBA1568	g__UBA1568	s__	CPR	46.1155	0.889	13452	59016	291.654	928248	0.45	944	45	155782	3.05606
C3_bin.65.fasta	0	0	2.16498	d__Bacteria	p__Desulfobacterota	c__Desulfobulbia	o__Desulfobulbales	f__Desulfurivibrionaceae	g__Thiovibrio	s__	non-CPR	47.7686	0.895	1435	3070	251.347	2164976	0.61	2574	808	14191	2.15049
C3_bin.66.fasta	1.04229	3	2.87827	d__Bacteria	p__Bacteroidota	c__Bacteroidia	o__Chitinophagales	f__Chitinophagaceae	g__Sediminibacterium	s__	non-CPR	45.4777	0.882	1370	3510	268.698	2878274	0.46	3156	1015	16430	2.65896
C3_bin.67.fasta	0	0	0.990055	d__Bacteria	p__Patescibacteria	c__Microgenomatia	o__UBA1400	f__MFAQ01	g__MFAQ01	s__	CPR	22.1588	0.91	1552	4759	229.507	990055	0.38	1313	286	26618	2.97513
C3_bin.7.fasta	2.61061	7	2.68137	d__Bacteria	p__Pseudomonadota	c__Gammaproteobacteria	o__Burkholderiales	f__Burkholderiaceae	g__Rhodoferax	s__	non-CPR	91.0418	0.911	5850	18774	305.925	2681370	0.62	2668	225	48367	0.198227
C3_bin.8.fasta	0	0	2.2088	d__Bacteria	p__Pseudomonadota	c__Alphaproteobacteria	o__Sphingomonadales	f__Sphingomonadaceae	g__Sphingobium	s__Sphingobium sp001556865	non-CPR	27.4225	0.912	4162	12163	288.933	2208799	0.65	2327	250	74132	2.36194
C3_bin.9.fasta	1.69351	4	2.36196	d__Bacteria	p__Pseudomonadota	c__Gammaproteobacteria	o__Pseudomonadales	f__Moraxellaceae	g__Perlucidibaca	s__	non-CPR	98.317	0.943	87653	271627	317.772	2361961	0.49	2342	13	612836	1.33266
C4_bin.10.fasta	0	0	0.783936	d__Bacteria	p__Patescibacteria	c__Paceibacteria	o__UBA9973	f__UBA2103	g__1-14-0-10-45-20	s__	CPR	76.7997	0.886	70999	245096	268.286	783936	0.46	865	8	282476	3.7862
C4_bin.11.fasta	1.09734	3	2.73388	d__Bacteria	p__Actinomycetota	c__Thermoleophilia	o__Gaiellales	f__Gaiellaceae	g__Gaiellasilicea	s__	non-CPR	86.4958	0.944	7819	23526	292.064	2733882	0.7	2955	171	110372	2.46579
C4_bin.14.fasta	1.16783	4	3.42516	d__Bacteria	p__Nitrospinota	c__Nitrospinia	o__Nitrospinales	f__JACRGP01	g__	s__	non-CPR	71.0554	0.875	3095	7600	289.265	3425157	0.51	3463	564	37286	1.89758
C4_bin.16.fasta	0.644575	2	3.10282	d__Bacteria	p__Pseudomonadota	c__Alphaproteobacteria	o__Sphingomonadales	f__Sphingomonadaceae	g__Novosphingobium	s__	non-CPR	98.2333	0.908	15440	46436	303.813	3102820	0.63	3096	91	179572	2.47227
C4_bin.17.fasta	1.20297	3	2.49383	d__Bacteria	p__Actinomycetota	c__Acidimicrobiia	o__IMCC26256	f__	g__	s__	non-CPR	51.6098	0.924	5892	18184	295.44	2493825	0.7	2605	197	103151	2.36562
C4_bin.18.fasta	0.853158	1	1.17212	d__Bacteria	p__Patescibacteria	c__Gracilibacteria	o__Peribacterales	f__Peribacteraceae	g__2-12-FULL-55-11	s__	CPR	54.2504	0.903	3246	11504	290.374	1172116	0.55	1218	157	44799	3.00189
C4_bin.19.fasta	1.81916	2	1.09941	d__Bacteria	p__Patescibacteria	c__ABY1	o__SG8-24	f__2-12-FULL-60-25	g__CAIKOH01	s__	CPR	54.9168	0.915	6897	30457	290.531	1099407	0.52	1158	63	95295	3.09545
C4_bin.2.fasta	1.27604	5	3.91837	d__Bacteria	p__Bacteroidota	c__Kapaibacteriia	o__Kapaibacteriales	f__UBA961	g__JADJXV01	s__	non-CPR	88.491	0.879	13574	44869	369.236	3918365	0.41	3111	143	192829	2.26275
C4_bin.20.fasta	0.441801	2	4.52692	d__Bacteria	p__Acidobacteriota	c__Thermoanaerobaculia	o__Gp7-AA8	f__Gp7-AA8	g__QHVT01	s__	non-CPR	61.3967	0.921	2964	6359	319.091	4526923	0.64	4365	819	39002	2.18805
C4_bin.21.fasta	5.55267	14	2.52131	d__Bacteria	p__Pseudomonadota	c__Gammaproteobacteria	o__Burkholderiales	f__Gallionellaceae	g__Gallionella	s__	non-CPR	79.2084	0.913	21952	47522	311.087	2521311	0.59	2470	71	120632	0.917101
C4_bin.22.fasta	0	0	0.552612	d__Bacteria	p__Patescibacteria	c__Paceibacteria	o__2-02-FULL-40-12	f__2-02-FULL-40-12	g__	s__	CPR	71.9751	0.916	12032	40753	278.786	552612	0.4	607	24	68206	2.8471
C4_bin.23.fasta	0.71707	3	4.18369	d__Bacteria	p__Acidobacteriota	c__Vicinamibacteria	o__Vicinamibacterales	f__UBA2999	g__2-02-FULL-65-29	s__	non-CPR	66.4265	0.932	8705	27104	329.378	4183693	0.67	3953	234	90404	2.12164
C4_bin.24.fasta	0.902639	2	2.21572	d__Bacteria	p__Pseudomonadota	c__Gammaproteobacteria	o__Pseudomonadales	f__Porticoccaceae	g__JAGPUQ01	s__	non-CPR	76.4491	0.91	5445	10429	308.94	2215725	0.66	2180	241	34994	1.36492
C4_bin.25.fasta	1.95241	2	1.02438	d__Bacteria	p__Patescibacteria	c__Microgenomatia	o__UBA1406	f__GWC2-37-13	g__GCA-016432445	s__	CPR	67.2739	0.889	3280	8470	281.13	1024376	0.41	1082	154	34952	2.88854
C4_bin.26.fasta	4.43408	12	2.70631	d__Bacteria	p__Pseudomonadota	c__Gammaproteobacteria	o__Burkholderiales	f__Gallionellaceae	g__Gallionella	s__	non-CPR	81.0329	0.902	9570	30968	303.243	2706309	0.56	2690	140	72298	0.861654
C4_bin.27.fasta	0	0	0.784412	d__Bacteria	p__Patescibacteria	c__Paceibacteria	o__UBA9973	f__UBA2100	g__	s__	CPR	81.9823	0.9	21866	110799	261.94	784412	0.53	901	20	170703	3.59193
C4_bin.28.fasta	1.56274	3	1.9197	d__Bacteria	p__UBA10199	c__UBA10199	o__GCA-002796325	f__1-14-0-20-47-16	g__1-14-0-20-47-16	s__	non-CPR	71.5668	0.952	5863	19664	314.368	1919699	0.53	1944	153	48212	2.11999
C4_bin.3.fasta	1.12785	3	2.65993	d__Bacteria	p__Pseudomonadota	c__Gammaproteobacteria	o__Burkholderiales	f__Sulfuricellaceae	g__Sulfuricella	s__	non-CPR	82.091	0.897	13838	45115	309.919	2659930	0.59	2572	89	121921	0.822385
C4_bin.30.fasta	0.289798	1	3.45068	d__Bacteria	p__Elusimicrobiota	c__Elusimicrobia	o__UBA1565	f__UBA9628	g__	s__	non-CPR	81.5273	0.953	4232	13633	320.213	3450682	0.61	3436	374	68005	2.67959
C4_bin.31.fasta	0.826229	2	2.42064	d__Bacteria	p__Pseudomonadota	c__Gammaproteobacteria	o__Pseudomonadales	f__Moraxellaceae	g__UBA2031	s__	non-CPR	76.455	0.907	4279	10967	296.979	2420636	0.62	2468	282	65116	1.27747
C4_bin.33.fasta	0.424989	1	2.353	d__Bacteria	p__Bdellovibrionota	c__Oligoflexia	o__Oligoflexales	f__Bog-1112	g__JAHFAI01	s__	non-CPR	74.1521	0.901	1965	5811	295.74	2353002	0.51	2397	556	24119	2.27416
C4_bin.34.fasta	1.10506	1	0.904927	d__Bacteria	p__Patescibacteria	c__Paceibacteria	o__UBA9973	f__UBA2100	g__JACQKA01	s__	CPR	79.1135	0.877	7432	29309	284.689	904927	0.48	932	60	93256	3.71651
C4_bin.35.fasta	1.09301	1	0.914901	d__Bacteria	p__Patescibacteria	c__Paceibacteria	o__UBA9973	f__UBA2100	g__UBA10103	s__	CPR	72.3781	0.897	45056	82451	255.726	914901	0.55	1072	19	241287	3.6774
C4_bin.36.fasta	0	0	1.97372	d__Bacteria	p__Gemmatimonadota	c__Gemmatimonadetes	o__Gemmatimonadales	f__Gemmatimonadaceae	g__JACDCY01	s__	non-CPR	70.8561	0.929	6009	13561	314.139	1973722	0.66	1950	170	82964	2.2926
C4_bin.37.fasta	0.574143	2	3.48345	d__Bacteria	p__Pseudomonadota	c__Gammaproteobacteria	o__Burkholderiales	f__SG8-41	g__CAKKQX01	s__	non-CPR	82.6639	0.905	2849	8086	280.991	3483452	0.62	3744	577	39188	0.900002
C4_bin.39.fasta	0	0	1.58915	d__Bacteria	p__Pseudomonadota	c__Gammaproteobacteria	o__Burkholderiales	f__Gallionellaceae	g__Sideroxyarcus	s__	non-CPR	67.5382	0.948	2344	5205	275.455	1589145	0.55	1826	352	28744	0.914847
C4_bin.4.fasta	0.542719	2	3.68515	d__Bacteria	p__Pseudomonadota	c__Gammaproteobacteria	o__Burkholderiales	f__Rhodocyclaceae	g__Sulfuritalea	s__	non-CPR	62.4485	0.925	8139	29307	315.716	3685149	0.65	3605	203	132036	0.822999
C4_bin.40.fasta	1.52414	6	3.93663	d__Bacteria	p__Pseudomonadota	c__Gammaproteobacteria	o__Burkholderiales	f__Rhodocyclaceae	g__Azonexus	s__	non-CPR	78.4225	0.921	12560	43674	307.396	3936634	0.62	3940	156	183781	0.748226
C4_bin.41.fasta	3.21325	12	3.73454	d__Bacteria	p__Pseudomonadota	c__Gammaproteobacteria	o__Burkholderiales	f__Burkholderiaceae	g__Giesbergeria	s__Giesbergeria sp001770955	non-CPR	69.456	0.907	3856	9596	293.814	3734538	0.65	3847	495	55811	0.175116
C4_bin.42.fasta	1.91645	4	2.08719	d__Bacteria	p__Pseudomonadota	c__Gammaproteobacteria	o__Burkholderiales	f__Gallionellaceae	g__Gallionella	s__Gallionella sp019753125	non-CPR	35.059	0.906	6374	16144	295.033	2087192	0.57	2140	158	92540	0.859742
C4_bin.44.fasta	0	0	3.77981	d__Bacteria	p__Pseudomonadota	c__Alphaproteobacteria	o__Reyranellales	f__Reyranellaceae	g__Reyranella	s__	non-CPR	60.2277	0.94	3913	8818	284.447	3779812	0.67	4173	518	29890	1.92477
C4_bin.46.fasta	0	0	1.73076	d__Bacteria	p__Methylomirabilota	c__Methylomirabilia	o__Methylomirabilales	f__JACPAU01	g__JACPAU01	s__	non-CPR	60.4196	0.909	1750	2813	239.108	1730760	0.7	2197	632	12662	1.85984
C4_bin.47.fasta	0	0	0.705216	d__Bacteria	p__Patescibacteria	c__Paceibacteria	o__UBA9973	f__UBA2103	g__C7867-001	s__	CPR	41.1683	0.909	2584	7356	231.842	705216	0.55	924	130	22408	3.75945
C4_bin.48.fasta	1.05722	7	6.62116	d__Bacteria	p__Planctomycetota	c__SZUA-567	o__H5-PLA8	f__H5-PLA8	g__JACQFI01	s__	non-CPR	90.5075	0.895	34620	96604	374.139	6621158	0.62	5282	96	465596	2.32561
C4_bin.49.fasta	0.384408	1	2.6014	d__Bacteria	p__Elusimicrobiota	c__Elusimicrobia	o__UBA1565	f__UBA9628	g__	s__	non-CPR	57.69	0.958	31631	102340	334.706	2601402	0.63	2490	46	280680	2.71592
C4_bin.5.fasta	0.267535	1	3.73784	d__Bacteria	p__Pseudomonadota	c__Alphaproteobacteria	o__Dongiales	f__Dongiaceae	g__Dongia	s__	non-CPR	64.4428	0.9	4615	9899	291.033	3737835	0.61	3858	442	68320	1.85914
C4_bin.50.fasta	1.46024	4	2.73927	d__Bacteria	p__Pseudomonadota	c__Alphaproteobacteria	o__UBA11222	f__UBA11222	g__UBA11222	s__UBA11222 sp023252275	non-CPR	62.7148	0.913	3377	8502	271.748	2739274	0.58	3074	400	54767	2.08577
C4_bin.52.fasta	1.34409	6	4.46399	d__Bacteria	p__Elusimicrobiota	c__Elusimicrobia	o__UBA1565	f__UBA9628	g__	s__	non-CPR	82.9299	0.947	7984	25689	349.045	4463985	0.66	4047	266	114925	2.56353
C4_bin.53.fasta	0.36085	1	2.77123	d__Bacteria	p__UBA10199	c__UBA10199	o__UBA10199	f__	g__	s__	non-CPR	51.6362	0.932	4184	10776	315.109	2771235	0.5	2739	330	53036	2.04055
C4_bin.54.fasta	0.488552	1	2.04687	d__Bacteria	p__Actinomycetota	c__Acidimicrobiia	o__Acidimicrobiales	f__CADCSY01	g__JACOTK01	s__	non-CPR	80.489	0.948	3139	9956	291.62	2046867	0.53	2224	292	51684	2.44464
C4_bin.56.fasta	1.73588	5	2.88038	d__Bacteria	p__UBA10199	c__UBA10199	o__UBA10199	f__	g__	s__	non-CPR	97.2237	0.924	17824	70382	313.631	2880376	0.5	2839	119	171021	2.14045
C4_bin.57.fasta	2.2254	5	2.24679	d__Bacteria	p__Actinomycetota	c__Acidimicrobiia	o__IMCC26256	f__	g__	s__	non-CPR	93.4241	0.931	39297	117012	306.454	2246792	0.63	2280	33	367558	2.33723
C4_bin.58.fasta	2.32622	16	6.87812	d__Bacteria	p__Acidobacteriota	c__Vicinamibacteria	o__Vicinamibacterales	f__UBA2999	g__12-FULL-67-14b	s__	non-CPR	68.7512	0.93	97332	348689	350.23	6878117	0.65	6105	64	804513	2.19472
C4_bin.6.fasta	0	0	2.17174	d__Bacteria	p__Omnitrophota	c__Omnitrophia	o__Omnitrophales	f__Aquincolibacteriaceae	g__JAHFHI01	s__	non-CPR	93.8419	0.953	72447	277802	368.979	2171737	0.47	1875	14	565110	2.32667
C4_bin.61.fasta	1.72577	5	2.89725	d__Bacteria	p__Pseudomonadota	c__Alphaproteobacteria	o__Rhodospirillales	f__Magnetospirillaceae	g__	s__	non-CPR	100.729	0.931	30370	114183	311.906	2897255	0.65	2890	51	393295	1.86472
C4_bin.62.fasta	2.81279	6	2.13311	d__Bacteria	p__Pseudomonadota	c__Gammaproteobacteria	o__Burkholderiales	f__Nitrosomonadaceae	g__Nitrosomonas	s__Nitrosomonas sp919902625	non-CPR	77.0693	0.894	4219	10932	283.783	2133114	0.46	2243	255	43853	0.902937
C4_bin.63.fasta	2.38147	10	4.19909	d__Bacteria	p__Pseudomonadota	c__Alphaproteobacteria	o__Rhodospirillales	f__Magnetospirillaceae	g__Phaeospirillum	s__	non-CPR	96.4454	0.912	13143	44759	322.022	4199087	0.65	3970	151	129106	1.85358
C4_bin.64.fasta	1.73322	5	2.88481	d__Bacteria	p__Chloroflexota	c__Dehalococcoidia	o__DSTF01	f__JACRBR01	g__JANXYW01	s__	non-CPR	82.9287	0.869	4295	14370	277.587	2884808	0.68	3016	308	75318	2.4287
C4_bin.65.fasta	0	0	1.54159	d__Bacteria	p__Pseudomonadota	c__Gammaproteobacteria	o__Coxiellales	f__Coxiellaceae	g__2-02-FULL-42-43	s__	non-CPR	75.9833	0.894	5024	14013	304.482	1541587	0.42	1514	157	39421	1.56819
C4_bin.66.fasta	0	0	0.783821	d__Bacteria	p__Patescibacteria	c__Paceibacteria	o__UBA9973	f__UBA2100	g__UBA10103	s__	CPR	74.3574	0.928	7556	32721	273.47	783821	0.53	889	45	74774	3.75695
C4_bin.68.fasta	0.556243	1	1.79778	d__Bacteria	p__Pseudomonadota	c__Gammaproteobacteria	o__DSM-16500	f__DSM-16500	g__	s__	non-CPR	80.7827	0.922	1814	4629	279.869	1797777	0.45	1978	501	18153	1.4009
C4_bin.69.fasta	0.964185	2	2.07429	d__Bacteria	p__UBA10199	c__UBA10199	o__	f__	g__	s__	non-CPR	76.0271	0.926	3554	8207	301.748	2074291	0.5	2126	310	25478	2.0345
C4_bin.7.fasta	0.851424	2	2.34901	d__Bacteria	p__Pseudomonadota	c__Alphaproteobacteria	o__UBA11222	f__UBA11222	g__UBA11222	s__	non-CPR	63.8422	0.916	3202	6830	274.976	2349005	0.57	2613	403	25622	2.07475
C4_bin.70.fasta	0.400942	1	2.49413	d__Bacteria	p__UBA10199	c__UBA10199	o__UBA10199	f__	g__	s__	non-CPR	28.6985	0.924	2392	5094	289.66	2494128	0.55	2658	564	23096	2.14298
C4_bin.71.fasta	2.64899	5	1.88751	d__Bacteria	p__Omnitrophota	c__Koll11	o__Aquiviventales	f__Aquiviventaceae	g__	s__	non-CPR	76.1698	0.929	15215	42610	315.178	1887512	0.61	1862	61	145896	2.44843
C4_bin.72.fasta	0.388585	1	2.57344	d__Bacteria	p__Desulfobacterota	c__GWC2-55-46	o__GWC2-55-46	f__GWC2-55-46	g__JACOUO01	s__	non-CPR	50.1074	0.881	2202	4730	271.805	2573437	0.54	2785	623	15911	1.9893
C4_bin.73.fasta	0	0	2.18975	d__Bacteria	p__Elusimicrobiota	c__Elusimicrobia	o__UBA1565	f__UBA9628	g__	s__	non-CPR	73.6344	0.948	6854	20832	314.886	2189753	0.64	2206	149	69888	2.65201
C4_bin.75.fasta	0	0	0.684147	d__Bacteria	p__Patescibacteria	c__Paceibacteria	o__UBA9973	f__UBA2103	g__C7867-001	s__	CPR	78.5892	0.911	82264	137524	284.235	684147	0.52	732	6	219124	3.72695
C4_bin.76.fasta	11.4875	29	2.52449	d__Bacteria	p__Pseudomonadota	c__Gammaproteobacteria	o__Burkholderiales	f__Gallionellaceae	g__PALSA-1006	s__	non-CPR	64.0752	0.905	6421	18640	279.373	2524487	0.56	2730	186	66960	0.876758
C4_bin.77.fasta	0	0	4.28242	d__Bacteria	p__Bdellovibrionota	c__UBA1018	o__UBA1018	f__UBA1018	g__	s__	non-CPR	86.0113	0.893	9122	29693	293.158	4282425	0.5	4370	234	127674	2.16189
C4_bin.78.fasta	0.995077	4	4.01979	d__Bacteria	p__Desulfobacterota	c__Desulfobulbia	o__Desulfobulbales	f__Desulfocapsaceae	g__Desulforhopalus	s__	non-CPR	83.5667	0.892	2934	7302	291.426	4019790	0.57	4108	674	37551	2.33598
C4_bin.8.fasta	0.488522	1	2.04699	d__Bacteria	p__Elusimicrobiota	c__Elusimicrobia	o__UBA1565	f__UBA9628	g__	s__	non-CPR	51.0382	0.949	2030	4329	280.133	2046992	0.59	2319	534	21606	2.60864
C4_bin.81.fasta	2.71978	10	3.67677	d__Bacteria	p__Pseudomonadota	c__Gammaproteobacteria	o__Burkholderiales	f__Burkholderiaceae	g__UBA2334	s__UBA2334 sp013823635	non-CPR	76.3395	0.926	6736	19910	313.646	3676774	0.65	3626	264	102365	0.277445
C4_bin.82.fasta	0	0	0.923584	d__Bacteria	p__Patescibacteria	c__Gracilibacteria	o__UBA1369	f__UM-FILTER-53-11	g__JACPMA01	s__	CPR	63.327	0.925	3101	6822	294.076	923584	0.55	972	163	20718	2.7607
C4_bin.83.fasta	1.42734	4	2.80242	d__Bacteria	p__Elusimicrobiota	c__Elusimicrobia	o__	f__	g__	s__	non-CPR	53.8824	0.968	2268	5955	324.067	2802421	0.68	2801	586	28402	2.23831
C4_bin.84.fasta	2.09441	3	1.43238	d__Bacteria	p__Pseudomonadota	c__Gammaproteobacteria	o__HIGH02-12-38-15	f__HIGH02-12-38-15	g__HIGHO2-12-38-15	s__	non-CPR	58.9105	0.915	2294	5260	280.129	1432382	0.45	1563	321	17746	1.42036
C4_bin.85.fasta	0	0	0.695815	d__Bacteria	p__Patescibacteria	c__Paceibacteria	o__UBA6257	f__JAUSGH01	g__	s__	CPR	76.8872	0.913	26440	62301	286.707	695815	0.5	740	16	183612	3.19274
C4_bin.86.fasta	3.12742	6	1.91852	d__Bacteria	p__Pseudomonadota	c__Gammaproteobacteria	o__Burkholderiales	f__Gallionellaceae	g__Gallionella	s__	non-CPR	63.8517	0.909	3364	11049	270.661	1918516	0.62	2154	263	53156	0.848111
C4_bin.87.fasta	3.25436	18	5.53104	d__Bacteria	p__Desulfobacterota_B	c__Binatia	o__Bin18	f__Bin18	g__JABFSC01	s__	non-CPR	75.493	0.883	9855	30616	281.602	5531038	0.57	5798	261	104324	1.9898
C4_bin.88.fasta	3.12487	4	1.28005	d__Bacteria	p__Patescibacteria	c__Gracilibacteria	o__UBA1369	f__LOWO2-01-FULL-3	g__JACRIB01	s__	CPR	75.1433	0.925	3561	12206	305.49	1280054	0.38	1295	164	71662	2.9163
C4_bin.89.fasta	0	0	1.67828	d__Bacteria	p__Pseudomonadota	c__Gammaproteobacteria	o__Burkholderiales	f__JAHFQX01	g__JAHFQX01	s__JAHFQX01 sp023259135	non-CPR	62.5049	0.924	1651	3387	249.263	1678276	0.63	2079	573	14089	0.890854
C4_bin.9.fasta	2.44759	3	1.22569	d__Bacteria	p__Patescibacteria	c__ABY1	o__Magasanikbacterales	f__UBA922	g__	s__	CPR	60.8459	0.909	11797	37316	295.24	1225693	0.49	1260	46	116426	2.99417
CQ2_bin.1.fasta	0	0	2.20268	d__Bacteria	p__Actinomycetota	c__Actinomycetes	o__S36-B12	f__S36-B12	g__Mxb001	s__	non-CPR	58.273	0.951	2048	4528	268.174	2202678	0.68	2609	562	20299	2.46363
CQ2_bin.10.fasta	0	0	1.77468	d__Bacteria	p__Actinomycetota	c__Actinomycetes	o__S36-B12	f__S36-B12	g__VGCC01	s__	non-CPR	71.2572	0.953	4618	10826	291.261	1774682	0.65	1942	195	50841	2.56336
CQ2_bin.100.fasta	0.994327	1	1.00571	d__Bacteria	p__Patescibacteria	c__Paceibacteria	o__Moranbacterales	f__2-12-FULL-40-10	g__2-12-FULL-40-10	s__	CPR	78.4475	0.862	64860	568803	275.73	1005705	0.4	1049	7	568803	2.69749
CQ2_bin.101.fasta	0.699581	3	4.28828	d__Bacteria	p__Bacteroidota	c__Bacteroidia	o__Bacteroidales	f__Prolixibacteraceae	g__UBA6024	s__	non-CPR	71.716	0.914	4307	10520	336.762	4288284	0.44	3884	508	60612	2.79593
CQ2_bin.102.fasta	0.843852	2	2.37008	d__Bacteria	p__Nitrospirota	c__Thermodesulfovibrionia	o__Thermodesulfovibrionales	f__UBA9159	g__	s__	non-CPR	94.9269	0.919	11189	36625	283.058	2370084	0.47	2573	106	122065	1.99629
CQ2_bin.103.fasta	2.82428	7	2.47851	d__Bacteria	p__Desulfobacterota	c__GWC2-55-46	o__GWC2-55-46	f__GWC2-55-46	g__	s__	non-CPR	90.4631	0.866	18354	70175	317.678	2478512	0.55	2256	60	190134	2.04422
CQ2_bin.104.fasta	0	0	1.61711	d__Bacteria	p__Pseudomonadota	c__Gammaproteobacteria	o__Acidiferrobacterales	f__Sulfurifustaceae	g__SCRL01	s__	non-CPR	58.2084	0.913	3652	7704	271.9	1617114	0.65	1813	248	43797	1.30077
CQ2_bin.105.fasta	0	0	1.79218	d__Bacteria	p__Pseudomonadota	c__Gammaproteobacteria	o__Acidiferrobacterales	f__Sulfurifustaceae	g__Sulfuricaulis	s__	non-CPR	59.06	0.904	3983	10714	281.879	1792177	0.62	1920	220	42687	1.28767
CQ2_bin.106.fasta	1.63345	1	0.612203	d__Bacteria	p__Patescibacteria	c__Paceibacteria	o__GCA-002772825	f__GCA-002772825	g__	s__	CPR	79.0776	0.891	15716	51903	282.809	612203	0.38	644	24	125633	3.01262
CQ2_bin.108.fasta	4.10036	17	4.14598	d__Bacteria	p__Pseudomonadota	c__Gammaproteobacteria	o__Methylococcales	f__Methylomonadaceae	g__Methylobacter_A	s__	non-CPR	61.817	0.865	2553	6080	281.885	4145976	0.48	4253	823	34159	1.37646
CQ2_bin.109.fasta	1.20544	1	0.829572	d__Bacteria	p__Patescibacteria	c__Paceibacteria	o__Paceibacterales	f__GWA2-38-27	g__	s__	CPR	53.4485	0.894	3337	20277	267.17	829572	0.45	928	92	63548	2.82223
CQ2_bin.11.fasta	0.645469	2	3.09852	d__Bacteria	p__Pseudomonadota	c__Alphaproteobacteria	o__Rhodobacterales	f__Rhodobacteraceae	g__Tabrizicola_A	s__	non-CPR	45.3978	0.917	1994	4322	263.839	3098522	0.64	3598	830	40220	2.31392
CQ2_bin.110.fasta	0	0	1.95345	d__Bacteria	p__Bacteroidota	c__Bacteroidia	o__Chitinophagales	f__Chitinophagaceae	g__	s__	non-CPR	34.5798	0.911	1181	2509	234.139	1953452	0.45	2539	877	15520	2.70435
CQ2_bin.111.fasta	0	0	2.29776	d__Bacteria	p__Pseudomonadota	c__Alphaproteobacteria	o__Sphingomonadales	f__Sphingomonadaceae	g__Aquisediminimonas	s__	non-CPR	45.956	0.937	2638	8549	292.297	2297761	0.57	2463	395	46337	2.26592
CQ2_bin.12.fasta	2.59573	7	2.69673	d__Bacteria	p__Nitrospirota	c__9FT-COMBO-42-15	o__9FT-COMBO-42-15	f__9FT-COMBO-42-15	g__9FT-COMBO-42-15	s__	non-CPR	90.8077	0.908	9078	32018	282.34	2696735	0.41	2898	134	137118	1.77057
CQ2_bin.13.fasta	0	0	1.12124	d__Bacteria	p__Actinomycetota	c__Actinomycetes	o__Nanopelagicales	f__Nanopelagicaceae	g__SYAN01	s__SYAN01 sp009704555	non-CPR	41.2229	0.949	1252	2605	235.11	1121237	0.55	1514	488	11944	2.68328
CQ2_bin.14.fasta	0.951206	3	3.15389	d__Bacteria	p__Gemmatimonadota	c__Gemmatimonadetes	o__Gemmatimonadales	f__JACORV01	g__JACORV01	s__	non-CPR	89.4592	0.934	20715	95169	329.798	3153890	0.71	2986	75	275751	2.24665
CQ2_bin.15.fasta	0.818615	2	2.44315	d__Bacteria	p__Bacteroidota	c__Kapaibacteriia	o__Kapaibacteriales	f__UBA961	g__UBA961	s__	non-CPR	98.2622	0.948	96923	421023	383.991	2443151	0.41	2014	10	874371	2.3577
CQ2_bin.16.fasta	2.30975	2	0.865893	d__Bacteria	p__Patescibacteria	c__Microgenomatia	o__UBA1406	f__GWC2-37-13	g__GWC2-37-13	s__	CPR	70.5839	0.927	6700	19403	270.043	865893	0.35	994	67	39218	3.00713
CQ2_bin.17.fasta	0	0	1.87383	d__Bacteria	p__Methylomirabilota	c__Methylomirabilia	o__Rokubacteriales	f__CSP1-6	g__	s__	non-CPR	36.692	0.946	1879	4017	256.695	1873830	0.64	2308	537	20109	1.92091
CQ2_bin.18.fasta	0	0	2.62473	d__Bacteria	p__Actinomycetota	c__Actinomycetes	o__S36-B12	f__S36-B12	g__UBA10649	s__	non-CPR	48.0384	0.944	4264	10159	296.479	2624734	0.68	2791	311	63555	2.54256
CQ2_bin.19.fasta	0.407031	1	2.45681	d__Bacteria	p__Verrucomicrobiota	c__Verrucomicrobiae	o__Chthoniobacterales	f__JACTMZ01	g__JACTMZ01	s__	non-CPR	89.8659	0.945	15223	67885	335.587	2456813	0.66	2310	67	216057	2.35925
CQ2_bin.2.fasta	2.41118	8	3.31788	d__Bacteria	p__Chloroflexota	c__Anaerolineae	o__Anaerolineales	f__Villigracilaceae	g__Villigracilis	s__	non-CPR	77.6103	0.894	3984	11499	274.457	3317883	0.5	3609	402	48128	2.82695
CQ2_bin.20.fasta	0	0	0.823954	d__Bacteria	p__Dependentiae	c__Babeliae	o__Babeliales	f__Chromulinivoraceae	g__JACPFN01	s__	non-CPR	84.9818	0.904	10900	34955	309.403	823954	0.33	804	37	69504	2.59663
CQ2_bin.21.fasta	1.28705	3	2.33091	d__Bacteria	p__Bacteroidota	c__Bacteroidia	o__Flavobacteriales	f__Flavobacteriaceae	g__Flavobacterium	s__	non-CPR	56.6057	0.931	5779	14837	311.493	2330910	0.31	2326	200	58747	2.81058
CQ2_bin.22.fasta	0	0	1.80519	d__Bacteria	p__Actinomycetota	c__Acidimicrobiia	o__Acidimicrobiales	f__Ilumatobacteraceae	g__CAIYHK01	s__	non-CPR	72.6364	0.962	3359	9179	293.229	1805189	0.54	1980	257	48145	2.72056
CQ2_bin.23.fasta	0.481647	1	2.07621	d__Bacteria	p__Pseudomonadota	c__Gammaproteobacteria	o__Burkholderiales	f__Sulfuricellaceae	g__Sulfuricella	s__Sulfuricella sp019911785	non-CPR	61.9466	0.911	2872	11048	284.387	2076208	0.6	2222	284	124259	0.812818
CQ2_bin.24.fasta	0	0	2.77241	d__Bacteria	p__Pseudomonadota	c__Alphaproteobacteria	o__Rhodobacterales	f__Rhodobacteraceae	g__Tabrizicola_A	s__Tabrizicola_A sp016869835	non-CPR	67.4212	0.916	2959	7454	276.265	2772405	0.64	3070	480	24985	2.33117
CQ2_bin.25.fasta	1.56551	2	1.27754	d__Bacteria	p__Bacillota_I	c__Bacilli_A	o__Erysipelotrichales	f__Erysipelotrichaceae	g__	s__	non-CPR	64.908	0.945	1465	3133	249.915	1277540	0.41	1615	475	11813	2.6062
CQ2_bin.26.fasta	0	0	2.0389	d__Bacteria	p__Bacillota_I	c__Bacilli_A	o__Erysipelotrichales	f__Erysipelotrichaceae	g__GWE2-51-13	s__GWE2-51-13 sp023249475	non-CPR	80.6376	0.932	2257	6686	264.791	2038896	0.53	2398	426	28527	2.64493
CQ2_bin.27.fasta	2.82141	6	2.12659	d__Bacteria	p__Campylobacterota	c__Campylobacteria	o__Campylobacterales	f__Sulfurimonadaceae	g__Sulfuricurvum	s__Sulfuricurvum sp002633015	non-CPR	66.7304	0.943	4153	12613	297.917	2126594	0.42	2252	234	39836	2.25701
CQ2_bin.28.fasta	7.74488	43	5.55205	d__Bacteria	p__Cyanobacteriota	c__Cyanobacteriia	o__Cyanobacteriales	f__Nostocaceae	g__Sphaerospermopsis	s__Sphaerospermopsis kisseleviana_A	non-CPR	99.0609	0.797	6423	20981	290.353	5552052	0.38	5087	402	74520	2.26398
CQ2_bin.29.fasta	0.384532	1	2.60057	d__Bacteria	p__Gemmatimonadota	c__Gemmatimonadetes	o__Gemmatimonadales	f__Gemmatimonadaceae	g__PNKF01	s__	non-CPR	83.7915	0.935	14904	54078	327.597	2600567	0.68	2479	84	162171	2.36433
CQ2_bin.3.fasta	0.751205	2	2.66239	d__Bacteria	p__Bdellovibrionota	c__Bdellovibrionia	o__Bdellovibrionales	f__Bdellovibrionaceae	g__	s__	non-CPR	96.2707	0.94	52725	219448	323.36	2662390	0.42	2587	24	814996	2.33669
CQ2_bin.30.fasta	1.86285	2	1.07362	d__Bacteria	p__Patescibacteria	c__Saccharimonadia	o__Saccharimonadales	f__UBA4665	g__	s__	CPR	80.1293	0.923	12631	65845	286.401	1073622	0.49	1156	39	162937	2.91613
CQ2_bin.31.fasta	1.35471	5	3.69082	d__Bacteria	p__Bacteroidota	c__Bacteroidia	o__Flavobacteriales	f__Crocinitomicaceae	g__CAIUKX01	s__	non-CPR	98.8409	0.923	43217	115292	349.207	3690816	0.3	3258	48	434239	2.78306
CQ2_bin.32.fasta	1.91965	4	2.08371	d__Bacteria	p__Nitrospirota	c__9FT-COMBO-42-15	o__9FT-COMBO-42-15	f__9FT-COMBO-42-15	g__JACPZJ01	s__	non-CPR	70.0213	0.89	23736	56577	290.91	2083711	0.43	2130	49	259830	1.77545
CQ2_bin.33.fasta	0	0	1.84515	d__Bacteria	p__Desulfobacterota	c__Desulfovibrionia	o__Desulfovibrionales	f__Desulfovibrionaceae	g__Humidesulfovibrio	s__	non-CPR	49.9423	0.912	1195	2161	231.318	1845146	0.69	2430	916	7598	2.13745
CQ2_bin.34.fasta	0	0	3.16843	d__Bacteria	p__Planctomycetota	c__Planctomycetia	o__Pirellulales	f__UBA1268	g__QWPN01	s__	non-CPR	77.4861	0.914	5447	12364	355.305	3168427	0.72	2722	308	63310	2.57095
CQ2_bin.35.fasta	0	0	2.07561	d__Bacteria	p__Chloroflexota	c__Limnocylindria	o__Limnocylindrales	f__CSP1-4	g__GWC2-73-18	s__	non-CPR	66.7734	0.901	2664	6122	284.55	2075612	0.74	2196	407	22830	2.23415
CQ2_bin.36.fasta	0.38862	1	2.57321	d__Bacteria	p__Desulfobacterota	c__Desulfuromonadia	o__Geobacterales	f__DSM-12255	g__VEOV01	s__	non-CPR	81.037	0.926	2663	7145	292.964	2573211	0.53	2715	479	45240	1.82381
CQ2_bin.38.fasta	1.19712	1	0.835336	d__Bacteria	p__Patescibacteria	c__Saccharimonadia	o__Saccharimonadales	f__UBA4665	g__	s__	CPR	75.9758	0.932	6453	27015	279.247	835336	0.51	932	58	72504	2.91022
CQ2_bin.39.fasta	0.407973	1	2.45114	d__Bacteria	p__Actinomycetota	c__Actinomycetes	o__S36-B12	f__S36-B12	g__Mxb001	s__	non-CPR	65.2328	0.946	4172	13667	301.461	2451141	0.68	2571	258	67512	2.47
CQ2_bin.41.fasta	2.67555	4	1.49502	d__Bacteria	p__Desulfobacterota	c__JAENJC01	o__JAENJC01	f__JAENJC01	g__	s__	non-CPR	63.8021	0.909	2294	4946	267.794	1495018	0.5	1694	355	25269	1.74689
CQ2_bin.42.fasta	0	0	0.86759	d__Bacteria	p__Patescibacteria	c__Microgenomatia	o__UBA1406	f__GWC2-37-13	g__	s__	CPR	71.3774	0.93	7437	20649	296.622	867590	0.45	909	59	90425	3.23422
CQ2_bin.43.fasta	0	0	1.00144	d__Bacteria	p__Actinomycetota	c__Actinomycetes	o__Nanopelagicales	f__Nanopelagicaceae	g__MAG-120802	s__	non-CPR	54.8885	0.954	9944	75331	310.756	1001445	0.49	1028	40	175462	2.67096
CQ2_bin.44.fasta	0	0	1.64623	d__Bacteria	p__Pseudomonadota	c__Gammaproteobacteria	o__Burkholderiales	f__Methylophilaceae	g__RFPI01	s__RFPI01 sp009926205	non-CPR	101.8	0.928	21278	84492	304.539	1646228	0.45	1675	40	206144	0.938413
CQ2_bin.45.fasta	0.557565	1	1.79351	d__Bacteria	p__Bacillota_I	c__Bacilli_A	o__Erysipelotrichales	f__Erysipelotrichaceae	g__UBA2212	s__UBA2212 sp021847325	non-CPR	65.7972	0.944	2205	5064	258.848	1793514	0.33	2186	423	27352	2.72042
CQ2_bin.46.fasta	0.633889	2	3.15513	d__Bacteria	p__Elusimicrobiota	c__Elusimicrobia	o__Elusimicrobiales	f__UBA9959	g__UBA9959	s__	non-CPR	89.8896	0.939	29961	117279	358.532	3155126	0.61	2759	56	258641	2.71301
CQ2_bin.47.fasta	1.36404	2	1.46623	d__Bacteria	p__Patescibacteria	c__JAEDAM01	o__BD1-5	f__UBA6164	g__Altimarinus	s__	CPR	71.6207	0.915	3918	14501	311.438	1466235	0.26	1437	163	38735	3.11563
CQ2_bin.48.fasta	1.96607	2	1.01726	d__Bacteria	p__Patescibacteria	c__Saccharimonadia	o__Saccharimonadales	f__2-12-FULL-41-12	g__JALQXV01	s__	CPR	69.9677	0.922	923268	923268	286.944	1017259	0.46	1093	27	923268	2.91067
CQ2_bin.49.fasta	2.33037	2	0.858232	d__Bacteria	p__Patescibacteria	c__Paceibacteria	o__UBA9936	f__	g__	s__	CPR	50.4915	0.863	2191	6966	264.898	858232	0.44	933	167	29636	2.68274
CQ2_bin.5.fasta	4.50828	22	4.87991	d__Bacteria	p__Pseudomonadota	c__Gammaproteobacteria	o__Burkholderiales	f__Burkholderiaceae	g__Rubrivivax	s__	non-CPR	89.7565	0.912	32403	115614	323.821	4879909	0.72	4588	81	293613	0.377524
CQ2_bin.50.fasta	0.280563	1	3.56427	d__Bacteria	p__Planctomycetota	c__Planctomycetia	o__Pirellulales	f__UBA1268	g__	s__	non-CPR	87.1137	0.92	6814	23849	368.471	3564267	0.67	2972	231	95518	2.47941
CQ2_bin.51.fasta	0	0	2.19223	d__Bacteria	p__Bacteroidota	c__Bacteroidia	o__Cytophagales	f__Cyclobacteriaceae	g__Algoriphagus	s__	non-CPR	79.207	0.913	1522	3192	256.956	2192233	0.45	2601	792	19376	2.70855
CQ2_bin.52.fasta	0.523402	1	1.91058	d__Bacteria	p__Bacteroidota	c__Kapaibacteriia	o__Kapaibacteriales	f__Kapaibacteriaceae	g__UBA10438	s__	non-CPR	66.1268	0.961	1340	3116	271.84	1910579	0.55	2257	704	27681	2.35025
CQ2_bin.53.fasta	1.03996	3	2.88472	d__Bacteria	p__Pseudomonadota	c__Gammaproteobacteria	o__Burkholderiales	f__Rhodocyclaceae	g__Sulfurisoma	s__	non-CPR	85.0886	0.941	14940	45417	326.523	2884718	0.67	2776	89	159006	0.800653
CQ2_bin.54.fasta	0	0	1.56426	d__Bacteria	p__Actinomycetota	c__Acidimicrobiia	o__Acidimicrobiales	f__Ilumatobacteraceae	g__UBA3006	s__	non-CPR	53.749	0.961	2402	6139	269.437	1564261	0.52	1865	327	28109	2.78373
CQ2_bin.56.fasta	0.254432	1	3.93032	d__Bacteria	p__Actinomycetota	c__Thermoleophilia	o__Solirubrobacterales	f__Solirubrobacteraceae	g__	s__	non-CPR	34.7201	0.936	3747	7418	279.331	3930321	0.73	4405	586	87942	2.55506
CQ2_bin.57.fasta	0.827325	2	2.41743	d__Bacteria	p__Pseudomonadota	c__Alphaproteobacteria	o__Sphingomonadales	f__Sphingomonadaceae	g__Novosphingobium	s__	non-CPR	96.2187	0.901	64119	185084	317.228	2417429	0.63	2291	24	380222	2.48378
CQ2_bin.59.fasta	1.89588	5	2.6373	d__Bacteria	p__Verrucomicrobiota	c__Verrucomicrobiae	o__Chthoniobacterales	f__JACTMZ01	g__JACTMZ01	s__	non-CPR	98.6228	0.934	129020	206858	328.381	2637300	0.62	2506	19	749878	2.34647
CQ2_bin.6.fasta	2.71528	9	3.31458	d__Bacteria	p__Planctomycetota	c__Brocadiia	o__Brocadiales	f__Brocadiaceae	g__XYD2-FULL-41-16	s__	non-CPR	83.1995	0.839	7363	27484	276.021	3314580	0.42	3368	205	128322	2.32086
CQ2_bin.60.fasta	0	0	2.19078	d__Bacteria	p__Actinomycetota	c__Acidimicrobiia	o__Acidimicrobiales	f__Ilumatobacteraceae	g__Casp-actino8	s__	non-CPR	76.5904	0.954	2505	8144	285.17	2190781	0.65	2448	380	49032	2.68587
CQ2_bin.61.fasta	0.325507	1	3.07213	d__Bacteria	p__Bacteroidota	c__Bacteroidia	o__Flavobacteriales	f__Crocinitomicaceae	g__CAIUKX01	s__	non-CPR	67.199	0.927	3488	7211	339.732	3072135	0.37	2799	488	40843	2.76063
CQ2_bin.62.fasta	5.18218	19	3.66641	d__Bacteria	p__Pseudomonadota	c__Gammaproteobacteria	o__Methylococcales	f__Methylococcaceae	g__UBA6136	s__	non-CPR	82.4843	0.895	6960	21308	285.524	3666411	0.57	3838	251	166071	1.3117
CQ2_bin.63.fasta	0	0	1.97009	d__Bacteria	p__Bdellovibrionota	c__Bdellovibrionia	o__Bdellovibrionales	f__Bdellovibrionaceae	g__Pseudobdellovibrio	s__	non-CPR	66.5887	0.93	1425	2867	237.508	1970092	0.42	2578	764	10169	2.39136
CQ2_bin.64.fasta	0	0	2.79758	d__Bacteria	p__Bacteroidota	c__Bacteroidia	o__Chitinophagales	f__Chitinophagaceae	g__JAFLBI01	s__JAFLBI01 sp017303835	non-CPR	59.5447	0.936	2776	6752	301.304	2797576	0.43	2900	518	40413	2.6662
CQ2_bin.65.fasta	0.729057	2	2.74327	d__Bacteria	p__Pseudomonadota	c__Gammaproteobacteria	o__Methylococcales	f__Methylomonadaceae	g__Methylomonas	s__	non-CPR	73.3059	0.9	2613	5912	273.599	2743268	0.5	3016	550	24817	1.38398
CQ2_bin.66.fasta	0	0	2.4813	d__Bacteria	p__Pseudomonadota	c__Alphaproteobacteria	o__Rhizobiales	f__Beijerinckiaceae	g__Methylocystis	s__	non-CPR	78.9451	0.893	3036	10240	281.06	2481299	0.63	2633	363	43364	2.28196
CQ2_bin.67.fasta	0.531033	1	1.88312	d__Bacteria	p__Actinomycetota	c__Actinomycetes	o__S36-B12	f__S36-B12	g__Mxb001	s__	non-CPR	74.336	0.948	4115	9375	293.992	1883123	0.7	2029	238	35620	2.45493
CQ2_bin.68.fasta	1.34404	3	2.23207	d__Bacteria	p__Nitrospirota	c__JAOUDF01	o__JAOUDF01	f__JAOUDF01	g__	s__	non-CPR	43.9177	0.917	2132	4523	265.988	2232069	0.56	2570	571	37002	1.7717
CQ2_bin.69.fasta	0	0	2.06069	d__Bacteria	p__Bacteroidota	c__Bacteroidia	o__Sphingobacteriales	f__Sphingobacteriaceae	g__Daejeonella	s__	non-CPR	55.8992	0.917	1305	2446	253.767	2060689	0.4	2487	919	14315	2.56013
CQ2_bin.7.fasta	2.76119	5	1.81081	d__Bacteria	p__Pseudomonadota	c__Gammaproteobacteria	o__Burkholderiales	f__Rhodocyclaceae	g__Fluviibacter	s__	non-CPR	95.2002	0.945	150249	1381386	324.313	1810814	0.56	1761	8	1381386	0.817906
CQ2_bin.70.fasta	0.511008	2	3.91384	d__Bacteria	p__Bacteroidota	c__Bacteroidia	o__Bacteroidales	f__UBA4417	g__UBA4417	s__	non-CPR	68.6718	0.894	2195	4609	312.075	3913835	0.41	3740	954	33609	2.69452
CQ2_bin.71.fasta	3.56143	7	1.96551	d__Bacteria	p__Campylobacterota	c__Campylobacteria	o__Campylobacterales	f__Sulfurimonadaceae	g__Sulfurimonas	s__	non-CPR	85.7641	0.945	3053	9957	274.209	1965505	0.34	2264	290	33335	2.32888
CQ2_bin.72.fasta	0	0	1.10627	d__Bacteria	p__Actinomycetota	c__Actinomycetes	o__Actinomycetales	f__Microbacteriaceae	g__Aquiluna	s__	non-CPR	61.8068	0.958	3180	7305	277.084	1106275	0.5	1279	179	28815	2.87694
CQ2_bin.73.fasta	0.404526	1	2.47203	d__Bacteria	p__Pseudomonadota	c__Gammaproteobacteria	o__Burkholderiales	f__Rhodocyclaceae	g__Sulfuricystis	s__	non-CPR	80.134	0.952	8035	23338	318.1	2472032	0.67	2472	150	91234	0.835133
CQ2_bin.74.fasta	0.906617	2	2.206	d__Bacteria	p__Pseudomonadota	c__Alphaproteobacteria	o__Sphingomonadales	f__Sphingomonadaceae	g__Aquisediminimonas	s__	non-CPR	81.5327	0.931	3544	13004	301.168	2206002	0.58	2279	279	61497	2.26387
CQ2_bin.75.fasta	0.418713	1	2.38827	d__Bacteria	p__Actinomycetota	c__Actinomycetes	o__S36-B12	f__S36-B12	g__S36-B12	s__	non-CPR	78.864	0.944	11153	53465	310.18	2388273	0.63	2429	88	162156	2.57749
CQ2_bin.76.fasta	0	0	3.20159	d__Bacteria	p__Bacillota_B	c__Desulfotomaculia	o__Desulfotomaculales	f__Desulfocucumaceae	g__BRHc4a	s__	non-CPR	86.2872	0.861	1820	4948	250.727	3201589	0.5	3675	843	32612	2.10438
CQ2_bin.77.fasta	0	0	2.60055	d__Bacteria	p__Pseudomonadota	c__Alphaproteobacteria	o__Sphingomonadales	f__Sphingomonadaceae	g__Sphingorhabdus_B	s__Sphingorhabdus_B sp023262005	non-CPR	61.0355	0.937	2325	5768	275.484	2600552	0.58	2954	548	69620	2.34452
CQ2_bin.78.fasta	0.509953	1	1.96097	d__Bacteria	p__Actinomycetota	c__Acidimicrobiia	o__Acidimicrobiales	f__Ilumatobacteraceae	g__UBA2093	s__	non-CPR	61.4147	0.951	6975	20388	307.037	1960965	0.65	2029	127	113120	2.81145
CQ2_bin.79.fasta	0	0	2.5235	d__Bacteria	p__Bacteroidota	c__Bacteroidia	o__B-17B0	f__B-17BO	g__	s__	non-CPR	57.0648	0.934	2854	7578	301.243	2523499	0.33	2612	430	53719	2.68511
CQ2_bin.8.fasta	3.63098	18	4.95734	d__Bacteria	p__Bacteroidota	c__Bacteroidia	o__Bacteroidales	f__Paludibacteraceae	g__Paludibacter	s__	non-CPR	101.015	0.91	40569	122905	399.988	4957337	0.39	3762	72	226333	2.83747
CQ2_bin.80.fasta	1.06968	3	2.80457	d__Bacteria	p__Pseudomonadota	c__Gammaproteobacteria	o__Burkholderiales	f__Sulfuricellaceae	g__Sulfurimicrobium	s__	non-CPR	91.9502	0.918	45021	155049	313.844	2804565	0.6	2739	35	469939	0.823683
CQ2_bin.81.fasta	0.334416	1	2.99029	d__Bacteria	p__Pseudomonadota	c__Gammaproteobacteria	o__Burkholderiales	f__Burkholderiaceae	g__	s__	non-CPR	70.9934	0.934	5256	17249	309.749	2990291	0.55	3013	263	78712	0.69654
CQ2_bin.82.fasta	0.400488	1	2.49695	d__Bacteria	p__Pseudomonadota	c__Alphaproteobacteria	o__Sphingomonadales	f__Sphingomonadaceae	g__Novosphingobium	s__	non-CPR	97.932	0.927	79195	178849	315.196	2496953	0.64	2453	20	273313	2.47926
CQ2_bin.83.fasta	0.2537	1	3.94166	d__Bacteria	p__Desulfobacterota	c__Desulfobulbia	o__Desulfobulbales	f__Desulfocapsaceae	g__Desulforhopalus	s__	non-CPR	70.1542	0.903	3386	8678	306.751	3941663	0.57	3873	583	28879	2.34115
CQ2_bin.84.fasta	0	0	1.38322	d__Bacteria	p__Bacillota_I	c__Bacilli_A	o__Erysipelotrichales	f__Erysipelotrichaceae	g__UBA2212	s__	non-CPR	76.2973	0.945	2386	4949	261.225	1383223	0.53	1672	322	15159	2.76364
CQ2_bin.85.fasta	0.412334	1	2.42522	d__Bacteria	p__Desulfobacterota	c__Desulfovibrionia	o__Desulfovibrionales	f__Desulfovibrionaceae	g__	s__	non-CPR	71.2563	0.871	1270	2469	242.167	2425221	0.6	2914	1079	11830	2.07279
CQ2_bin.86.fasta	3.00525	5	1.66376	d__Bacteria	p__Actinomycetota	c__Actinomycetes	o__S36-B12	f__S36-B12	g__S36-B12	s__	non-CPR	61.3238	0.948	2184	6132	273.392	1663755	0.64	1927	355	27218	2.58484
CQ2_bin.87.fasta	0	0	1.07991	d__Bacteria	p__Patescibacteria	c__Gracilibacteria	o__UBA1369	f__2-02-FULL-48-14	g__2-02-FULL-48-14	s__	CPR	76.9317	0.941	3607	7824	273.453	1079910	0.48	1244	172	39292	2.88095
CQ2_bin.88.fasta	1.11614	3	2.68783	d__Bacteria	p__Pseudomonadota	c__Alphaproteobacteria	o__Caulobacterales	f__Caulobacteraceae	g__	s__	non-CPR	33.2501	0.898	1926	3803	248.086	2687827	0.67	3249	798	16431	2.23859
CQ2_bin.89.fasta	3.72868	8	2.14553	d__Bacteria	p__Actinomycetota	c__Acidimicrobiia	o__Acidimicrobiales	f__Ilumatobacteraceae	g__UBA3006	s__	non-CPR	94.7809	0.95	131681	611094	309.872	2145533	0.56	2199	10	885978	2.79373
CQ2_bin.9.fasta	0	0	1.84734	d__Bacteria	p__Bacteroidota	c__Bacteroidia	o__Flavobacteriales	f__Crocinitomicaceae	g__UBA952	s__	non-CPR	69.3115	0.956	2391	6209	298.689	1847337	0.4	1977	385	22356	2.84796
CQ2_bin.90.fasta	1.80544	2	1.10777	d__Bacteria	p__Patescibacteria	c__ABY1	o__HK-STAS-PATE-3	f__	g__	s__	CPR	69.1068	0.882	72945	163547	300.36	1107766	0.58	1087	11	304071	2.84577
CQ2_bin.91.fasta	0	0	1.46459	d__Bacteria	p__Pseudomonadota	c__Gammaproteobacteria	o__Pseudomonadales	f__Moraxellaceae	g__Perlucidibaca	s__Perlucidibaca piscinae	non-CPR	58.2937	0.934	1886	4049	262.249	1464592	0.66	1743	414	20494	1.33703
CQ2_bin.92.fasta	0.883133	3	3.39699	d__Bacteria	p__Pseudomonadota	c__Gammaproteobacteria	o__Burkholderiales	f__Casimicrobiaceae	g__JACPUX01	s__	non-CPR	92.045	0.913	5284	16216	318.73	3396995	0.66	3249	298	65853	0.830381
CQ2_bin.93.fasta	1.24256	3	2.41437	d__Bacteria	p__Bacteroidota	c__Bacteroidia	o__Flavobacteriales	f__Flavobacteriaceae	g__Flavobacterium	s__	non-CPR	81.7471	0.909	15909	90000	320.576	2414368	0.32	2285	89	281988	2.80126
CQ2_bin.94.fasta	0	0	1.56972	d__Bacteria	p__Actinomycetota	c__Acidimicrobiia	o__Acidimicrobiales	f__Ilumatobacteraceae	g__UBA3006	s__	non-CPR	49.306	0.962	2566	9593	285.216	1569722	0.64	1769	247	45713	2.77844
CQ2_bin.95.fasta	1.48009	4	2.70255	d__Bacteria	p__Deferribacterota	c__Deferribacteres	o__Deferribacterales	f__	g__	s__	non-CPR	85.199	0.913	5428	17297	313.388	2702547	0.52	2630	251	76629	1.7858
CQ2_bin.96.fasta	0	0	1.33663	d__Bacteria	p__Pseudomonadota	c__Gammaproteobacteria	o__Burkholderiales	f__Methylophilaceae	g__Methylopumilus	s__Methylopumilus rimovensis	non-CPR	100.281	0.95	120596	440633	305.702	1336626	0.37	1387	5	556763	1.07489
CQ2_bin.97.fasta	0	0	1.65667	d__Bacteria	p__Actinomycetota	c__Coriobacteriia	o__Anaerosomatales	f__PHET01	g__PHET01	s__	non-CPR	62.422	0.925	3885	10328	285.351	1656670	0.65	1794	215	31973	2.55738
CQ2_bin.98.fasta	0	0	3.59013	d__Bacteria	p__Pseudomonadota	c__Gammaproteobacteria	o__Burkholderiales	f__Burkholderiaceae	g__	s__	non-CPR	32.8761	0.925	2099	5038	279.837	3590128	0.73	3963	867	28078	0.365101
CQ2_bin.99.fasta	0.486435	1	2.05577	d__Bacteria	p__Actinomycetota	c__Actinomycetes	o__S36-B12	f__S36-B12	g__	s__	non-CPR	90.3599	0.957	81234	194920	309.459	2055773	0.62	2128	14	566925	2.54444
CQ3_bin.1.fasta	0	0	2.6742	d__Bacteria	p__Pseudomonadota	c__Gammaproteobacteria	o__Burkholderiales	f__Burkholderiaceae	g__Hylemonella	s__Hylemonella sp001797315	non-CPR	34.8292	0.93	7339	17313	306.423	2674199	0.65	2708	191	91406	0.133615
CQ3_bin.10.fasta	0.684007	2	2.92395	d__Bacteria	p__Nitrospirota	c__RBG-16-64-22	o__RBG-16-64-22	f__RBG-16-64-22	g__RBG-16-64-22	s__	non-CPR	75.9413	0.9	2045	5925	269.431	2923948	0.64	3262	664	40682	1.7959
CQ3_bin.11.fasta	0	0	1.16927	d__Bacteria	p__Actinomycetota	c__Actinomycetes	o__Nanopelagicales	f__Nanopelagicaceae	g__MAG-120802	s__MAG-120802 sp003569145	non-CPR	58.1105	0.956	1760	5140	260.022	1169266	0.44	1437	308	22478	2.68768
CQ3_bin.17.fasta	1.216	4	3.28948	d__Bacteria	p__Methylomirabilota	c__Methylomirabilia	o__Rokubacteriales	f__CSP1-6	g__JAHFDN01	s__	non-CPR	31.2922	0.915	3531	8026	262.949	3289478	0.67	3825	501	29966	1.89615
CQ3_bin.19.fasta	0	0	2.97172	d__Bacteria	p__Pseudomonadota	c__Alphaproteobacteria	o__Sphingomonadales	f__Sphingomonadaceae	g__Novosphingobium	s__	non-CPR	53.4085	0.939	2101	4336	268.617	2971717	0.67	3469	775	18170	2.42921
CQ3_bin.2.fasta	0.663063	1	1.50815	d__Bacteria	p__Omnitrophota	c__Koll11	o__Gygaellales	f__UBA12090	g__SCPY01	s__	non-CPR	64.6097	0.946	1714	4780	268.43	1508153	0.47	1778	409	16396	2.36145
CQ3_bin.20.fasta	2.48311	6	2.41633	d__Bacteria	p__Pseudomonadota	c__Gammaproteobacteria	o__Burkholderiales	f__UBA11063	g__Aquella	s__	non-CPR	82.295	0.907	3463	9334	289.823	2416329	0.37	2527	335	37713	1.10483
CQ3_bin.22.fasta	0	0	1.54016	d__Bacteria	p__Patescibacteria	c__JAEDAM01	o__BD1-5	f__UBA6164	g__UBA7396	s__	CPR	62.1885	0.926	4147	12500	314.178	1540161	0.3	1514	180	36938	3.01281
CQ3_bin.23.fasta	1.00534	2	1.98937	d__Bacteria	p__Pseudomonadota	c__Gammaproteobacteria	o__Burkholderiales	f__Burkholderiaceae	g__Serpentinimonas	s__Serpentinimonas maccroryi	non-CPR	78.8172	0.925	2824	9773	303.364	1989368	0.67	2025	299	38114	0.293417
CQ3_bin.24.fasta	0	0	1.95617	d__Bacteria	p__Pseudomonadota	c__Gammaproteobacteria	o__Burkholderiales	f__Burkholderiaceae	g__Limnohabitans_A	s__Limnohabitans_A sp003063665	non-CPR	52.1444	0.924	3263	7741	277.02	1956169	0.62	2177	314	36689	0.18295
CQ3_bin.25.fasta	2.77724	3	1.08021	d__Bacteria	p__Pseudomonadota	c__Alphaproteobacteria	o__Rickettsiales	f__Deianiraeaceae	g__	s__	non-CPR	73.9477	0.91	5257	15328	298.405	1080211	0.32	1101	108	37943	2.71386
CQ3_bin.27.fasta	0.852069	4	4.69446	d__Bacteria	p__Pseudomonadota	c__Gammaproteobacteria	o__Burkholderiales	f__Burkholderiaceae	g__JAUXWC01	s__	non-CPR	55.585	0.923	3055	6760	288.581	4694456	0.63	5016	836	28296	0.179563
CQ3_bin.28.fasta	0.313357	1	3.19124	d__Bacteria	p__Pseudomonadota	c__Gammaproteobacteria	o__Pseudomonadales	f__Moraxellaceae	g__Acinetobacter	s__Acinetobacter junii	non-CPR	62.6332	0.883	2415	6258	265.543	3191245	0.39	3541	635	229100	1.55604
CQ3_bin.29.fasta	1.80448	4	2.2167	d__Bacteria	p__Campylobacterota	c__Campylobacteria	o__Campylobacterales	f__Sulfurimonadaceae	g__Sulfuricurvum	s__	non-CPR	72.1486	0.944	7658	28661	300.392	2216699	0.43	2329	131	117590	2.25464
CQ3_bin.3.fasta	2.41437	8	3.3135	d__Bacteria	p__Pseudomonadota	c__Gammaproteobacteria	o__Burkholderiales	f__Burkholderiaceae	g__Giesbergeria	s__	non-CPR	96.5643	0.931	33811	114440	340.957	3313500	0.58	3021	50	399755	0.185402
CQ3_bin.30.fasta	1.43674	5	3.4801	d__Bacteria	p__Pseudomonadota	c__Gammaproteobacteria	o__Burkholderiales	f__Burkholderiaceae	g__Aquabacterium	s__Aquabacterium sp029268225	non-CPR	73.6575	0.923	9828	31994	326.107	3480102	0.64	3287	162	134824	0.4015
CQ3_bin.31.fasta	0	0	2.28619	d__Bacteria	p__Methylomirabilota	c__Methylomirabilia	o__Rokubacteriales	f__JACPHL01	g__JACPHL01	s__	non-CPR	64.8765	0.896	2324	6066	272.973	2286185	0.71	2507	494	19804	1.8052
CQ3_bin.32.fasta	0	0	2.88266	d__Bacteria	p__Pseudomonadota	c__Gammaproteobacteria	o__Burkholderiales	f__Chromobacteriaceae	g__Vogesella	s__	non-CPR	44.5095	0.889	3025	6013	270.88	2882664	0.64	3159	543	27586	0.970279
CQ3_bin.33.fasta	1.67509	5	2.98492	d__Bacteria	p__Bacteroidota	c__Bacteroidia	o__Flavobacteriales	f__Flavobacteriaceae	g__Flavobacterium	s__	non-CPR	100.66	0.909	112223	275048	343.753	2984921	0.32	2632	15	910588	2.86925
CQ3_bin.34.fasta	0.95921	2	2.08505	d__Bacteria	p__Actinomycetota	c__Actinomycetes	o__S36-B12	f__S36-B12	g__S36-B12	s__	non-CPR	64.1286	0.943	2174	5336	264.808	2085049	0.64	2481	498	25227	2.57412
CQ3_bin.35.fasta	0.427141	2	4.6823	d__Bacteria	p__Pseudomonadota	c__Gammaproteobacteria	o__Burkholderiales	f__Burkholderiaceae	g__Noviherbaspirillum	s__	non-CPR	84.6641	0.896	11931	42490	313.271	4682296	0.59	4470	181	146434	0.594801
CQ3_bin.36.fasta	3.45498	6	1.73663	d__Bacteria	p__Methylomirabilota	c__Methylomirabilia	o__Methylomirabilales	f__Methylomirabilaceae	g__Methylomirabilis	s__	non-CPR	61.823	0.898	3296	7013	263.024	1736626	0.6	1981	293	33165	1.96142
CQ3_bin.37.fasta	1.56097	3	1.92188	d__Bacteria	p__Campylobacterota	c__Campylobacteria	o__Campylobacterales	f__Sulfurimonadaceae	g__Sulfuricurvum	s__	non-CPR	59.8366	0.937	1709	4934	262.667	1921881	0.43	2292	515	23579	2.25096
CQ3_bin.4.fasta	0.250702	1	3.98881	d__Bacteria	p__Pseudomonadota	c__Gammaproteobacteria	o__Burkholderiales	f__Burkholderiaceae	g__Noviherbaspirillum	s__	non-CPR	93.1237	0.893	11339	28168	311.624	3988805	0.59	3814	187	119399	0.584478
CQ3_bin.5.fasta	3.69604	7	1.89392	d__Bacteria	p__Pseudomonadota	c__Alphaproteobacteria	o__Rickettsiales	f__	g__	s__	non-CPR	62.4259	0.89	1501	3402	255.869	1893920	0.5	2201	642	18305	1.79887
CQ3_bin.7.fasta	3.30135	8	2.42325	d__Bacteria	p__Campylobacterota	c__Campylobacteria	o__Campylobacterales	f__Arcobacteraceae	g__Aliarcobacter	s__	non-CPR	52.7772	0.941	2921	7662	276.64	2423251	0.27	2754	407	42791	2.27488
CQ3_bin.8.fasta	0	0	2.81965	d__Bacteria	p__Pseudomonadota	c__Alphaproteobacteria	o__Sphingomonadales	f__Sphingomonadaceae	g__Novosphingobium	s__Novosphingobium arvoryzae	non-CPR	75.8539	0.932	3465	8664	291.881	2819649	0.67	3006	415	31060	2.45753
CQ3_bin.9.fasta	0.471748	2	4.23955	d__Bacteria	p__Bacteroidota	c__Bacteroidia	o__Cytophagales	f__Spirosomataceae	g__Emticicia	s__Emticicia sp023254245	non-CPR	69.5316	0.897	1323	2905	266.448	4239554	0.38	4764	1685	17619	2.65343
CQ4_bin.10.fasta	1.14054	3	2.63034	d__Bacteria	p__Actinomycetota	c__Thermoleophilia	o__Solirubrobacterales	f__JACPNS01	g__JACPNS01	s__	non-CPR	88.8083	0.932	65107	202555	327.437	2630337	0.65	2499	23	413563	2.53206
CQ4_bin.12.fasta	0	0	2.34694	d__Bacteria	p__Nitrospirota	c__Nitrospiria	o__Nitrospirales	f__Nitrospiraceae	g__Nitrospira_C	s__	non-CPR	63.2518	0.906	2327	4608	256.025	2346940	0.59	2774	574	20955	2.13658
CQ4_bin.13.fasta	0.837049	3	3.58402	d__Bacteria	p__Desulfobacterota	c__Desulfobulbia	o__Desulfobulbales	f__Desulfurivibrionaceae	g__SURF-16	s__	non-CPR	91.1873	0.878	6795	17560	321.213	3584020	0.55	3272	260	85068	2.08381
CQ4_bin.14.fasta	1.52628	6	3.93114	d__Bacteria	p__Desulfobacterota	c__Desulfobulbia	o__Desulfobulbales	f__Desulfobulbaceae	g__UBA10518	s__	non-CPR	96.0859	0.872	50377	148511	340.861	3931138	0.59	3357	41	409765	2.18533
CQ4_bin.15.fasta	1.3074	3	2.29462	d__Bacteria	p__Pseudomonadota	c__Gammaproteobacteria	o__Burkholderiales	f__Rhodocyclaceae	g__Nitricoxidivorans	s__	non-CPR	57.2166	0.95	3732	11047	291.196	2294625	0.65	2503	285	49970	0.81919
CQ4_bin.16.fasta	0.378137	1	2.64454	d__Bacteria	p__Desulfobacterota	c__GWC2-55-46	o__GWC2-55-46	f__GWC2-55-46	g__	s__	non-CPR	87.468	0.875	4285	12476	294.649	2644542	0.54	2623	286	47306	1.99304
CQ4_bin.18.fasta	0.4066	2	4.91884	d__Bacteria	p__Pseudomonadota	c__Alphaproteobacteria	o__Rhizobiales	f__Beijerinckiaceae	g__Methylobacterium	s__	non-CPR	98.1073	0.87	15738	50537	300.074	4918840	0.71	4759	151	193672	2.20299
CQ4_bin.2.fasta	0	0	2.90996	d__Bacteria	p__Chloroflexota	c__Limnocylindria	o__Limnocylindrales	f__CSP1-4	g__	s__	non-CPR	62.8764	0.91	4790	10537	291.839	2909962	0.71	3032	334	36676	2.26999
CQ4_bin.20.fasta	2.78007	15	5.39554	d__Bacteria	p__Bacillota_B	c__Desulfitobacteriia	o__Desulfitobacteriales	f__Desulfitobacteriaceae	g__Desulfosporosinus	s__Desulfosporosinus sp000960765	non-CPR	78.4622	0.845	13508	59478	289.974	5395541	0.42	5254	169	201322	2.12732
[truncated: 25,695 more rows]

## Sheet: Supplementary Data2
binname	superphylum	GTDB classification v220	completeness	contamination	comp-5*cont	size (bp)	NCBI_taxonomy_annotation
[truncated: 1,453 more rows]

[truncated: 8 more sheets: Supplementary Data3, Supplementary Data4, Supplementary Data5, Supplementary Data6, Supplementary Data7, Supplementary Data8, Supplementary Data9, Supplementary Data10]
