# Supplementary material for: The defensome of prokaryotes in aquifers
Source: Nat Commun. 2025 Jul 14;16:6482. doi: 10.1038/s41467-025-61467-w (PMC12259885; doi:10.1038/s41467-025-61467-w)
Supplement: Supplementary file 6 — Source Data [file 41467_2025_61467_MOESM6_ESM.zip]

Archive with 7 entries (7 files):
- Source_Data_Fig1.xlsx
- Source_Data_Fig2.xlsx
- Source_Data_Fig3.xlsx
- Source_Data_Fig4.xlsx
- Source_Data_Fig5.xlsx
- Source_Data_Fig6.xlsx
- Source_Data_Supplementary_Figs.xlsx
