# Supplementary material for: The defensome of prokaryotes in aquifers
Source: Nat Commun. 2025 Jul 14;16:6482. doi: 10.1038/s41467-025-61467-w (PMC12259885; doi:10.1038/s41467-025-61467-w)
Supplement: Supplementary file 6 — Source Data [file 41467_2025_61467_MOESM6_ESM.zip › Source_Data_Fig1.xlsx]

## Sheet: Fig1A
Defense system	Proportion present in 27578 MAGs (%)
Abi2	0.253826
AbiA	0.00725216
AbiC	0.090652
AbiD	4.00319
AbiE	14.9721
AbiG	0.00362608
AbiH	1.06244
AbiJ	0.717964
AbiK	0.00362608
AbiL	0.790485
AbiN	0.0145043
AbiO	0.0797737
AbiP2	0.261078
AbiQ	0.148669
AbiR	0.00362608
AbiU	1.3344
AbiV	0.293712
AbiZ	0.427877
Aditi	0.0326347
Avs	1.05156
Azaca	0.293712
BREX	2.33519
Borvo	0.192182
BstA	0.137791
Bunzi	0.0398869
Butters_gp30_gp31	0.0181304
Butters_gp57r	0.00362608
CARD_NLR	0.0543912
CBASS	5.38835
CapRel	1.0842
CasFinder	17.9745
Charlie_gp32	0.0253826
DISARM	0.362608
DRT	1.70426
DarTG	2.49474
Dazbog	0.163174
DdmDE	0.0217565
Detocs	0.224817
Dnd	0.261078
Dodola	0.0181304
Dpd	0.126913
Druantia	0.416999
Dsr	0.496773
Eleos	0.20306
FS_GIY_YIG	0.210313
FS_HP	0.108782
FS_HsdR_like	0.00362608
GAPS1	0.246573
GAPS2	0.105156
GAPS4	0.0979041
GAPS6	0.0290086
Gabija	3.32511
Gao_Ape	0.0761477
Gao_Her	0.18493
Gao_Hhe	0.0543912
Gao_Iet	0.594677
Gao_Mza	0.0290086
Gao_Ppl	0.366234
Gao_Qat	0.485895
Gao_RL	0.213939
Gao_TerY	0.304591
Gao_Tmn	0.126913
Gao_Upx	0.134165
GasderMIN	0.199434
Hachiman	1.13496
Hna	0.714338
ISG15-like	0.18493
JukAB	0.0435129
Kiwa	0.804989
Lamassu-Fam	2.29531
Lit	0.221191
MADS	0.195808
MMB_gp29_gp30	0.00362608
MazEF	12.7819
Menshen	0.707085
Mokosh	0.768729
MqsRAC	0.0580173
NLR	0.398869
Nhi	0.0253826
NixI	0.00362608
Old_exonuclease	0.199434
Olokun	0.333599
PD-Lambda-1	1.2655
PD-Lambda-2	0.199434
PD-Lambda-3	0.0145043
PD-Lambda-5	0.910146
PD-Lambda-6	0.0326347
PD-T4-1	0.105156
PD-T4-10	0.0652694
PD-T4-2	0.163174
PD-T4-3	0.507651
PD-T4-4	0.253826
PD-T4-5	0.264704
PD-T4-6	0.00725216
PD-T4-7	0.235695
PD-T4-8	0.170426
PD-T4-9	0.210313
PD-T7-1	0.446008
PD-T7-2	2.11763
PD-T7-3	0.232069
PD-T7-4	0.728842
PD-T7-5	0.543912
Panchino_gp28	0.0145043
Paris	1.87468
PfiAT	2.05961
Phrann_gp29_gp30	0.0870259
PrrC	1.08782
PsyrTA	0.997172
Pycsar	1.39604
RADAR	0.0253826
RM	49.8803
Retron	2.25179
RloC	3.53905
RnlAB	0.094278
RosmerTA	1.40329
Rst_3HP	0.0761477
Rst_DUF4238	0.170426
Rst_HelicaseDUF2290	0.279208
Rst_Hydrolase-3Tm	0.0580173
Rst_TIR-NLR	0.123287
SEFIR	0.797737
SanaTA	3.98143
Septu	4.30053
Shango	0.826746
Shedu	2.54913
ShosTA	0.583799
SoFIC	22.3221
SpbK	0.279208
SspBCDE	0.736094
Stk2	0.0253826
Thoeris	0.736094
Tiamat	0.72159
Uzume	0.188556
Viperin	0.293712
Wadjet	5.28682
Zorya	0.92465
dCTPdeaminase	1.62086
dGTPase	1.38154
pAgo	2.14301

## Sheet: Fig1B,C
Source	Phyla	All DGs	Novel DGs
Groundwater Bacteria	137	185355	174490
Groundwater Archaea	15	5455	5348
NCBI RefSeq	48	198355	0

## Sheet: Fig1D
DS number	Number of MAGs
0	7731
1	5179
2	3571
3	2470
4	1900
5	1388
6	1083
7	864
8	661
9	537
10	449
11	362
12	276
13	215
14	167
15	121
16	106
17	89
18	83
19	58
20	37
21	48
22	29
23	26
24	18
25	27
26	14
27	15
28	6
29	13
30	8
31	2
32	4
33	5
34	2
35	2
38	2
39	2
40	1
41	2
43	1
44	1
53	1
54	1
83	1

## Sheet: Fig1E
Source	DS number
RefSeq	7.55
Groundwater	6.41
Human gut	5.69
Soil	5.67
Marine	3.49

## Sheet: Fig1F
Ds	num_means	doi	Sensor	Activator	Effector	PFAM	contributors
Abi2	0.00261078	10.1016/j.mib.2005.06.006	Unknown	Direct Binding	Unknown	PF07751	Marian Dominguez-Mirazo
AbiA	7.25216e-05	10.1016/j.mib.2005.06.006	Unknown	Unknown	Unknown	PF00078	PF18160
AbiC	0.00090652	10.1016/j.mib.2005.06.006	Unknown	Unknown	Unknown	PF16872	Florian Tesson
AbiD	0.0434404	10.1016/j.mib.2005.06.006	Unknown	Unknown	Unknown	PF07751	Marian Dominguez-Mirazo
AbiE	0.191493	10.1016/j.mib.2005.06.006	Unknown	Unknown	Unknown	PF08843	PF09407
AbiG	3.62608e-05	10.1016/j.mib.2005.06.006	Unknown	Unknown	Unknown	PF10899	PF16873
AbiH	0.0113134	10.1111/j.1574-6968.1996.tb08446.x	Unknown	Unknown	Unknown	PF14253	Florian Tesson
AbiJ	0.00728842	10.1016/j.mib.2005.06.006	Unknown	Unknown	Unknown	PF14355	Florian Tesson
AbiK	3.62608e-05	10.1016/j.mib.2005.06.006	Unknown	Unknown	Unknown	PF00078	Florian Tesson
AbiL	0.00808616	10.1111/j.1574-6968.1997.tb10185.x	Unknown	Unknown	Unknown	PF13175	PF13304
AbiN	0.000145043	10.1016/j.mib.2005.06.006	Unknown	Unknown	Unknown		Florian Tesson
AbiO	0.000797737	10.1016/j.mib.2005.06.006	Unknown	Unknown	Unknown	PF01443	PF09848
AbiP2	0.00261078	10.1016/j.mib.2005.06.006	Unknown	Unknown	Unknown	PF00078	Florian Tesson
AbiQ	0.00163174	10.1016/j.mib.2005.06.006	Unknown	Unknown	Unknown	PF13958	Florian Tesson
AbiR	3.62608e-05	10.1016/j.mib.2005.06.006	Unknown	Unknown	Unknown	PF00176	PF00271
AbiU	0.0136341	10.1128/AEM.67.11.5225-5232.2001	Unknown	Unknown	Unknown	PF10592	Nathalie Bechon
AbiV	0.00293712	10.1128/AEM.00780-08	Unknown	Unknown	Unknown	PF18728	Florian Tesson
AbiZ	0.00427877	10.1128/JB.00904-06	Unknown	Unknown	Membrane disrupting		Florian Tesson
Aditi	0.000326347	10.1016/j.chom.2022.09.017	Unknown	Unknown	Unknown	PF18928	Rachel Lavenir
Avs	0.010842	10.1126/science.aba0372	Sensing of phage protein	Direct binding	Diverse	PF00753	PF13289
Azaca	0.00297338	10.1016/j.chom.2022.09.017	Unknown	Unknown	Unknown	PF00271
Borvo	0.00195808	10.1016/j.chom.2022.09.017	Unknown	Unknown	Unknown	PF12770	H?lo?se Georjon
BREX	0.0268692	10.15252/embj.201489455	Unknown	Unknown	Unknown	PF00069	PF00176
BstA	0.00137791	10.1016/j.chom.2021.09.002	Unknown	Unknown	Unknown		Rachel Lavenir
Bunzi	0.000398869	10.1016/j.chom.2022.09.017	Unknown	Unknown	Unknown		Aude Bernheim
Butters_gp30_gp31	0.000181304	10.1128/mSystems.00534-20	Unknown	Unknown	Unknown		Helena Shomar
Butters_gp57r	3.62608e-05	10.1101/2023.01.03.522681			Unknown
CapRel	0.010987	10.1038/s41586-022-05444-z	Sensing of phage protein	Direct	Nucleic acid degrading	PF04607	H?lo?se Georjon
CARD_NLR	0.000543912	10.1101/2023.05.28.542683	Unknown	Unknown	Diverse	PF00082	PF00089
CasFinder	0.284357	10.1038/nrmicro3569			Nucleic acid degrading
CBASS	0.05896	10.1038/s41564-020-0777-y	Unknown	Signaling molecules	Diverse	PF00004	PF00027
Charlie_gp32	0.000253826	10.1038/nmicrobiol.2016.251			Unknown
DarTG	0.0254551	10.1038/s41564-022-01153-5	Unknown	Direct binding to ssDNA	Nucleic acid degrading	PF01661	PF14487
Dazbog	0.00163174	10.1016/j.chom.2022.09.017	Unknown	Unknown	Unknown		Aude Bernheim
dCTPdeaminase	0.0165712	10.1038/s41564-022-01158-0	Host integrity monitoring	Unknown	Nucleotide modifying	PF00383	PF14437
DdmDE	0.000217565	10.1038/s41586-022-04546-y			Unknown
Detocs	0.00224817	10.1016/j.cell.2023.07.020	Unknown	Unknown	Nucleotide modifying	PF01048	PF18742
dGTPase	0.0140329	10.1038/s41564-022-01158-0	Monitoring of the host cell machinery integrity	Direct	Nucleotide modifying	PF01966	PF13286
DISARM	0.00366234	10.1038/s41564-017-0051-0	Unknown	Unknown	Unknown	PF00145	PF00176
Dnd	0.00264704	10.1038/nchembio.2007.39	Detecting invading nucleic acid	Unknown	Nucleic acid degrading	PF00266	PF01507
Dodola	0.000181304	10.1016/j.chom.2022.09.017	Unknown	Unknown	Unknown	PF00004	PF07724
Dpd	0.00126913	10.1073/pnas.1518570113			Unknown	PF00176	PF00270
DRT	0.0176227	10.1126/science.aba0372	Unknown	Unknown	Unknown	PF00078	Helena Shomar
Druantia	0.00420625	10.1126/science.aar4120	Unknown	Unknown	Unknown	PF00145	PF00270
Dsr	0.00514903	10.1126/science.aba0372	Sensing phage protein	Direct	Nucleotide modifying	PF13289
Eleos	0.0020306	10.1016/j.chom.2022.09.017	Unknown	Unknown	Unknown	PF00350	PF01926
FS_GIY_YIG	0.00210313	10.1016/j.cell.2022.07.014			Unknown		Florian Tesson
FS_HP	0.00108782	10.1016/j.cell.2022.07.014	Unknown	Unknown	Unknown		Marian Dominguez-Mirazo
FS_HsdR_like	3.62608e-05	10.1016/j.cell.2022.07.014			Unknown		Florian Tesson
Gabija	0.0362608	10.1126/science.aar4120	Unknown	Direct	Nucleic acid degrading	PF00580	PF11398
Gao_Ape	0.000761477	10.1126/science.aba0372	Unknown	Unknown	Unknown		Hugo Vaysset
Gao_Her	0.0018493	10.1126/science.aba0372	Unknown	Unknown	Unknown	PF01935	PF10412
Gao_Hhe	0.000543912	10.1126/science.aba0372	Unknown	Unknown	Unknown	PF04480	PF13086
Gao_Iet	0.00598303	10.1126/science.aba0372	Unknown	Unknown	Unknown	PF00004	PF00082
Gao_Mza	0.000290086	10.1126/science.aba0372	Unknown	Unknown	Unknown	PF00023	PF04542
Gao_Ppl	0.00373486	10.1126/science.aba0372	Unknown	Unknown	Unknown		Florian Tesson
Gao_Qat	0.00489521	10.1126/science.aba0372	Unknown	Unknown	Unknown	PF01026	PF07693
Gao_RL	0.00217565	10.1126/science.aba0372	Unknown	Unknown	Unknown	PF00176	PF00271
Gao_TerY	0.00315469	10.1126/science.aba0372	Unknown	Unknown	Unknown
Gao_Tmn	0.00126913	10.1126/science.aba0372	Unknown	Unknown	Unknown		Lucas Paoli
Gao_Upx	0.00134165	10.1126/science.aba0372	Unknown	Unknown	Unknown		Marian Dominguez-Mirazo
GAPS1	0.00250199	10.1101/2023.03.28.534373	Phage-protein sensing	Unknown	Unknown		Marian Dominguez-Mirazo
GAPS2	0.00105156	10.1101/2023.03.28.534373			Unknown	PF00533	PF01653
GAPS4	0.0010153	10.1101/2023.03.28.534373			Unknown		Hugo Vaysset
GAPS6	0.000290086	10.1101/2023.03.28.534373			Unknown		Jean Cury
GasderMIN	0.0020306	10.1126/science.abj8432	Phage protein	Unknown	Membrane disrupting		Aude Bernheim
Hachiman	0.0117485	10.1126/science.aar4120	Unknown	Unknown	Unknown	PF00270	PF00271
Hna	0.00746972	10.1016/j.chom.2023.01.010			Unknown	PF00270	PF04851
ISG15-like	0.00188556	10.1101/2023.09.04.556158	Unknown	Unknown	Diverse		Alba Herrero del Valle
JukAB	0.000435129	10.1101/2022.09.17.508391			Unknown	PF13099	Florian Tesson
Kiwa	0.0082312	10.1126/science.aar4120	Unknown	Unknown	Unknown	PF16162	Lucas Paoli
Lamassu-Fam	0.0244035	10.1016/j.chom.2022.09.017	Unknown	Unknown	Diverse	PF00753	PF02463
Lit	0.00224817	10.1073/pnas.91.2.802	Monitoring host integrity	Direct	Diverse	PF10463	Lucas Paoli
MADS	0.00199434	10.1101/2023.03.30.534895			Unknown	PF00069	PF01170
MazEF	0.149576	10.1007/s00438-004-1048-y			Unknown	PF02452	PF04014
Menshen	0.00750598	10.1016/j.chom.2022.09.017	Unknown	Unknown	Unknown	PF03235	PF05973
MMB_gp29_gp30	3.62608e-05	10.1038/nmicrobiol.2016.251			Unknown		Hugo Vaysset
Mokosh	0.00786859	10.1016/j.chom.2022.09.017	Unknown	Unknown	Unknown	PF00069	PF07714
MqsRAC	0.000580173	10.1101/2023.02.25.529695			Unknown		H?lo?se Georjon
Nhi	0.000290086	10.1016/j.chom.2022.03.001	Phage protein sensing	Direct binding	Nucleic acid degrading	PF01443	PF09848
NixI	3.62608e-05	10.1093/nar/gkac002	Unknown	Unknown	Nucleic acid degrading		Marian Dominguez-Mirazo
NLR	0.00409747	10.1016/j.cell.2023.04.015	Unknown	Unknown	Unknown	PF05729	H?lo?se Georjon
Old_exonuclease	0.00199434	10.1128/jb.177.3.497-501.1995	Unknown	Unknown	Nucleic acid degrading	PF13175	PF13304
Olokun	0.00333599	10.1016/j.chom.2022.09.017	Unknown	Unknown	Unknown	PF01602	PF18742
pAgo	0.0231706	10.1186/1745-6150-4-29	Detecting invading nucleic acid	Direct	Diverse	PF02171	PF13289
Panchino_gp28	0.000181304	10.1038/nmicrobiol.2016.251			Unknown	PF01170	PF02384
Paris	0.0195808	10.1016/j.chom.2022.02.018	Sensing of phage protein	Unknown	Unknown		Lucas Paoli
PD-Lambda-1	0.0128363	10.1038/s41564-022-01219-4	Unknown	Unknown	Unknown	PF10544	PF13250
PD-Lambda-2	0.00206686	10.1038/s41564-022-01219-4	Unknown	Unknown	Unknown	PF06114	PF09907
PD-Lambda-3	0.000145043	10.1038/s41564-022-01219-4	Unknown	Unknown	Unknown	PF09509	H?lo?se Georjon
PD-Lambda-5	0.00917398	10.1038/s41564-022-01219-4	Unknown	Unknown	Unknown	PF02086	Nathalie Bechon
PD-Lambda-6	0.000326347	10.1038/s41564-022-01219-4	Unknown	Unknown	Unknown
PD-T4-1	0.00105156	10.1038/s41564-022-01219-4	Unknown	Unknown	Unknown	PF13020
PD-T4-10	0.000652694	10.1038/s41564-022-01219-4	Unknown	Unknown	Unknown		Alba Herrero del Valle
PD-T4-2	0.00163174	10.1038/s41564-022-01219-4	Unknown	Unknown	Unknown	PF03235	PF18735
PD-T4-3	0.00511277	10.1038/s41564-022-01219-4	Unknown	Unknown	Unknown		Ernest Mordret
PD-T4-4	0.00257452	10.1038/s41564-022-01219-4	Unknown	Unknown	Unknown	PF13175	PF13304
PD-T4-5	0.00271956	10.1038/s41564-022-01219-4	Unknown	Unknown	Unknown	PF07751
PD-T4-6	7.25216e-05	10.1038/s41564-022-01219-4	Unknown	Unknown	Unknown	PF00069	PF03793
PD-T4-7	0.00235695	10.1038/s41564-022-01219-4	Unknown	Unknown	Unknown		Ernest Mordret
PD-T4-8	0.00170426	10.1038/s41564-022-01219-4	Unknown	Unknown	Unknown	PF14082	Alba Herrero del Valle
PD-T4-9	0.00210313	10.1038/s41564-022-01219-4	Unknown	Unknown	Unknown	PF02556
PD-T7-1	0.00460512	10.1038/s41564-022-01219-4	Unknown	Unknown	Unknown		Hugo Vaysset
PD-T7-2	0.021974	10.1038/s41564-022-01219-4	Unknown	Unknown	Unknown	PF01935	PF13289
PD-T7-3	0.00232069	10.1038/s41564-022-01219-4	Unknown	Unknown	Unknown		H?lo?se Georjon
PD-T7-4	0.00736094	10.1038/s41564-022-01219-4	Unknown	Unknown	Unknown	PF13643
PD-T7-5	0.00551164	10.1038/s41564-022-01219-4	Unknown	Unknown	Unknown		Hugo Vaysset
PfiAT	0.0211038	10.1111/1751-7915.13570	Unknown	Unknown	Unknown	PF02604	PF05016
Phrann_gp29_gp30	0.000870259	10.1038/nmicrobiol.2016.251			Unknown	PF04607
PrrC	0.010987	10.1186/1743-422X-7-360	Monitor the integrity of the bacterial cell machinery	Direct	Nucleic acid degrading	PF00270	PF02384
PsyrTA	0.010153	10.1016/j.chom.2022.09.017	Unknown	Unknown	Unknown	PF00270	PF00271
Pycsar	0.014178	10.1016/j.cell.2021.09.031	Unknown	Signaling molecules	Diverse	PF00004	PF00027
RADAR	0.000253826	10.1126/science.aba0372	Unknown	Unknown	Nucleic acid degrading		Hugo Vaysset
Retron	0.0240046	10.1093/nar/gkaa1149	Monitor the integrity of the bacterial cell machinery	Unknown	Diverse	PF00078	PF00089
RloC	0.0372761	10.1111/j.1365-2958.2008.06387.x	Monitor the integrity of the bacterial cell machinery	Unknown	Nucleic acid degrading	PF13166	Aude Bernheim
RM	1.3274	10.1016/j.mib.2005.06.003	Detecting invading nucleic acid	Direct	Nucleic acid degrading	PF00270	PF02384
RnlAB	0.00094278	10.1534/genetics.110.121798	Monitor the integrity of the bacterial cell machinery	Direct	Nucleic acid degrading	PF15933	PF15935
RosmerTA	0.0144318	10.1016/j.chom.2022.09.017	Unknown	Unknown	Unknown	PF01381	PF06114
Rst_3HP	0.000761477	10.1016/j.chom.2022.02.018	Unknown	Unknown	Unknown		Alba Herrero del Valle
Rst_DUF4238	0.00170426	10.1016/j.chom.2022.02.018	Unknown	Unknown	Unknown	PF14022	Ernest Mordret
Rst_HelicaseDUF2290	0.00282834	10.1016/j.chom.2022.02.018	Unknown	Unknown	Unknown	PF10053	PF13538
Rst_Hydrolase-3Tm	0.000580173	10.1016/j.chom.2022.02.018	Unknown	Unknown	Unknown	PF13242	PF13419
Rst_TIR-NLR	0.00123287	10.1016/j.chom.2022.02.018	Unknown	Unknown	Unknown	PF13676	Lucas Paoli
SanaTA	0.0432229	10.1016/j.molcel.2013.02.002	Unknown	Unknown	Unknown	PF08843	Alba Herrero del Valle
SEFIR	0.00815868	10.1016/j.chom.2022.09.017	Unknown	Unknown	Unknown	PF08357	PF13676
Septu	0.057981	10.1126/science.aar4120	Unknown	Unknown	Unknown	PF13175	PF13304
Shango	0.00848502	10.1016/j.chom.2022.09.017	Unknown	Unknown	Unknown	PF00270	PF00271
Shedu	0.0269418	10.1126/science.aar4120	Unknown	Unknown	Unknown	PF14082	Aude Bernheim
ShosTA	0.00591051	10.1016/j.chom.2022.09.017	Unknown	Unknown	Unknown	PF02481	Florian Tesson
SoFIC	0.257887	10.1016/j.chom.2022.09.017	Unknown	Unknown	Unknown	PF02661	PF13784
SpbK	0.00282834	10.1371/journal.pgen.1010065	Unknown	Unknown	Unknown	PF13676
SspBCDE	0.00746972	10.1128/mBio.00613-21	Detecting invading nucleic acid	Direct	Nucleic acid degrading	PF01507	PF01580
Stk2	0.000253826	10.1016/j.chom.2016.08.010	Sensing of phage protein	Direct	Diverse	PF00069	PF07714
Thoeris	0.00754224	10.1126/science.aar4120	Unknown	Signaling system	Nucleotide modifying	PF08937	PF13289
Tiamat	0.00736094	10.1016/j.chom.2022.09.017	Unknown	Unknown	Unknown	PF00656	PF13020
Uzume	0.00188556	10.1016/j.chom.2022.09.017	Unknown	Unknown	Unknown
Viperin	0.00293712	10.1038/s41586-020-2762-2	Unknown	Direct binding	Nucleotide modifying	PF04055	PF13353
Wadjet	0.056313	10.1126/science.aar4120	Detecting invading nucleic acid	Direct	Nucleic acid degrading	PF09660	PF09661
Zorya	0.00939154	10.1126/science.aar4120	Unknown	Unknown	Unknown	PF00176	PF00271

## Sheet: Fig1G
MAG_size.Mb.	Number	DS density mean	DS density SD	DS number mean	DS number SD
[0,1)	1710	1.35405	1.99337	1.0848	1.60869
[1,2)	6901	0.980732	1.31581	1.50558	2.05374
[2,3)	9334	1.15084	1.41645	2.86694	3.5662
[3,4)	6114	1.19319	1.27994	4.12087	4.4347
[4,5)	2231	1.33773	1.28577	5.90856	5.6901
[5,6)	770	1.35632	1.21842	7.34805	6.64977
[6,7)	325	1.38433	1.09925	8.92308	7.09875
[7,8)	115	1.38869	1.09668	10.3304	8.18398
[8,9)	47	1.54067	0.861951	12.9149	7.17735
[9,10)	16	1.29853	0.800605	12.4375	7.90754
[10,11)	9	1.61969	1.12774	16.6667	11.4673
[11,12)	4	1.07577	0.85821	12.25	9.91211
[12,13)	2	1.31352	0.564506	16.5	7.77817
