# Supplementary material for: The defensome of prokaryotes in aquifers
Source: Nat Commun. 2025 Jul 14;16:6482. doi: 10.1038/s41467-025-61467-w (PMC12259885; doi:10.1038/s41467-025-61467-w)
Supplement: Supplementary file 6 — Source Data [file 41467_2025_61467_MOESM6_ESM.zip › Source_Data_Fig2.xlsx]

## Sheet: Fig2AB
Genome	DS Density (per MAG per Mb)	DS Number (per MAG)	MAG length (Mb)	D	P	C	O	F	G	S	CPR Type
B10_bin.1.fasta	0	0	1.17657	d__Bacteria	p__Omnitrophota	c__Koll11	o__Gygaellales	f__Profunditerraquicolaceae	g__JAQTMD01	s__	Other phyla
B10_bin.10.fasta	0.48309	1	2.07001	d__Bacteria	p__UBA9089	c__CG2-30-40-21	o__CG2-30-40-21	f__CG2-30-40-21	g__CG2-30-40-21	s__	Other phyla
B10_bin.11.fasta	1.38573	2	1.44328	d__Bacteria	p__Chloroflexota	c__Dehalococcoidia	o__JAUWOP01	f__JAUWOP01	g__	s__	Other phyla
B10_bin.13.fasta	0.491507	1	2.03456	d__Bacteria	p__Chloroflexota	c__Dehalococcoidia	o__Dehalococcoidales	f__	g__	s__	Other phyla
B10_bin.14.fasta	0.375188	1	2.66533	d__Bacteria	p__Chloroflexota	c__Anaerolineae	o__DTLA01	f__DTLA01	g__DTLA01	s__	Other phyla
B10_bin.15.fasta	0	0	1.38917	d__Bacteria	p__Margulisbacteria	c__WOR-1	o__O2-12-FULL-45-9	f__XYB2-FULL-48-7	g__	s__	Other phyla
B10_bin.17.fasta	0.61585	3	4.87132	d__Bacteria	p__Desulfobacterota_G	c__Syntrophorhabdia	o__Syntrophorhabdales	f__WCHB1-27	g__	s__	Other phyla
B10_bin.18.fasta	0.489712	2	4.08403	d__Bacteria	p__Desulfobacterota	c__Desulfobacteria	o__Desulfobacterales	f__SURF-15	g__SURF-15	s__	Other phyla
B10_bin.2.fasta	3.82722	14	3.65801	d__Bacteria	p__Pseudomonadota	c__Gammaproteobacteria	o__Burkholderiales	f__Burkholderiaceae	g__Rhodoferax	s__	Pseudomonadota
B10_bin.20.fasta	0.726978	1	1.37556	d__Bacteria	p__Patescibacteria	c__ABY1	o__UBA11705	f__JABHMO01	g__MFGM01	s__	CPR
B10_bin.22.fasta	1.86587	12	6.43131	d__Bacteria	p__Desulfobacterota	c__DSM-4660	o__Desulfatiglandales	f__HGW-15	g__HGW-15	s__	Other phyla
B10_bin.23.fasta	3.03494	10	3.29496	d__Bacteria	p__Nitrospirota	c__Thermodesulfovibrionia	o__Thermodesulfovibrionales	f__UBA6898	g__PALSA-1316	s__	Other phyla
B10_bin.24.fasta	1.71372	5	2.91764	d__Bacteria	p__Elusimicrobiota	c__Elusimicrobia	o__Elusimicrobiales	f__UBA9959	g__YA12-FULL-51-18	s__	Other phyla
B10_bin.25.fasta	1.37366	2	1.45596	d__Bacteria	p__Omnitrophota	c__Koll11	o__Tantalellales	f__Tantalellaceae	g__	s__	Other phyla
B10_bin.26.fasta	6.9416	25	3.60148	d__Bacteria	p__Desulfobacterota	c__Desulfobacteria	o__Desulfobacterales	f__UBA11574	g__Desulfatibia	s__	Other phyla
B10_bin.27.fasta	0	0	1.81205	d__Bacteria	p__Chloroflexota	c__Dehalococcoidia	o__Dehalococcoidales	f__	g__	s__	Other phyla
B10_bin.28.fasta	0.865355	1	1.15559	d__Bacteria	p__Omnitrophota	c__Koll11	o__Gygaellales	f__Profunditerraquicolaceae	g__UBA6233	s__	Other phyla
B10_bin.29.fasta	2.87744	9	3.12778	d__Bacteria	p__Chloroflexota	c__Dehalococcoidia	o__Dehalococcoidales	f__UBA3254	g__	s__	Other phyla
B10_bin.3.fasta	0.731333	2	2.73473	d__Bacteria	p__Pseudomonadota	c__Gammaproteobacteria	o__Burkholderiales	f__RBG-16-58-11	g__RBG-16-58-11	s__	Pseudomonadota
B10_bin.30.fasta	0	0	0.691687	d__Bacteria	p__Dependentiae	c__Babeliae	o__Babeliales	f__UBA12409	g__JAKANL01	s__	Other phyla
B10_bin.31.fasta	0.89024	2	2.24658	d__Bacteria	p__Pseudomonadota	c__Gammaproteobacteria	o__Acidiferrobacterales	f__Sulfurifustaceae	g__Sulfuricaulis	s__	Pseudomonadota
B10_bin.32.fasta	0	0	2.22357	d__Bacteria	p__Pseudomonadota	c__Alphaproteobacteria	o__Caulobacterales	f__Caulobacteraceae	g__	s__	Pseudomonadota
B10_bin.33.fasta	0.30208	1	3.31038	d__Bacteria	p__Desulfobacterota	c__DSM-4660	o__Desulfatiglandales	f__HGW-15	g__HGW-15	s__	Other phyla
B10_bin.34.fasta	2.24809	8	3.55858	d__Bacteria	p__Desulfobacterota	c__Syntrophia	o__Syntrophales	f__UBA5619	g__JAKAFS01	s__	Other phyla
B10_bin.35.fasta	1.12866	7	6.20202	d__Bacteria	p__Verrucomicrobiota	c__Verrucomicrobiae	o__Limisphaerales	f__J093	g__JAJXTA01	s__	Other phyla
B10_bin.36.fasta	3.51888	2	0.568363	d__Bacteria	p__Patescibacteria	c__Paceibacteria	o__UBA9983	f__UBA9983	g__JAHIOX01	s__	CPR
B10_bin.37.fasta	1.08526	6	5.52865	d__Bacteria	p__Desulfobacterota	c__Desulfomonilia	o__Desulfomonilales	f__Desulfomonilaceae	g__	s__	Other phyla
B10_bin.38.fasta	2.70154	8	2.96127	d__Bacteria	p__Verrucomicrobiota	c__Kiritimatiellia	o__JAAZAB01	f__JAAZAB01	g__VSJD01	s__	Other phyla
B10_bin.39.fasta	2.22346	3	1.34925	d__Bacteria	p__Omnitrophota	c__Koll11	o__Gygaellales	f__Profunditerraquicolaceae	g__BS750m-G77	s__	Other phyla
B10_bin.4.fasta	0	0	2.3738	d__Bacteria	p__Desulfobacterota	c__Desulfobacteria	o__Desulfobacterales	f__JAFDFH01	g__	s__	Other phyla
B10_bin.40.fasta	0	0	1.36748	d__Bacteria	p__Omnitrophota	c__Koll11	o__2-01-FULL-45-10	f__2-01-FULL-45-10	g__	s__	Other phyla
B10_bin.41.fasta	1.67345	6	3.58542	d__Bacteria	p__Desulfobacterota	c__Syntrophia	o__Syntrophales	f__UBA5619	g__JAKAFS01	s__	Other phyla
B10_bin.42.fasta	6.36155	14	2.20072	d__Bacteria	p__Campylobacterota	c__Campylobacteria	o__Campylobacterales	f__Sulfurimonadaceae	g__Sulfurimonas	s__	Other phyla
B10_bin.43.fasta	0	0	3.83988	d__Bacteria	p__Desulfobacterota	c__DSM-4660	o__Desulfatiglandales	f__Desulfatiglandaceae	g__AUK324	s__	Other phyla
B10_bin.45.fasta	0.735373	1	1.35986	d__Bacteria	p__Omnitrophota	c__Koll11	o__Pluralincolimonadales	f__Pluralincolimonadaceae	g__	s__	Other phyla
B10_bin.47.fasta	3.879	6	1.54679	d__Bacteria	p__Nitrospirota	c__Thermodesulfovibrionia	o__Thermodesulfovibrionales	f__SM23-35	g__JACAEY01	s__	Other phyla
B10_bin.48.fasta	0.855261	1	1.16923	d__Bacteria	p__Patescibacteria	c__ABY1	o__Magasanikbacterales	f__UBA922	g__	s__	CPR
B10_bin.49.fasta	0.853445	1	1.17172	d__Bacteria	p__Patescibacteria	c__ABY1	o__BM507	f__GWC2-42-12	g__	s__	CPR
B10_bin.5.fasta	0	0	0.422311	d__Bacteria	p__Patescibacteria	c__Paceibacteria	o__UBA6257	f__Colwellbacteraceae	g__2-12-FULL-43-11	s__	CPR
B10_bin.50.fasta	1.31105	7	5.33922	d__Bacteria	p__Desulfobacterota	c__DSM-4660	o__Desulfatiglandales	f__HGW-15	g__HGW-15	s__	Other phyla
B10_bin.51.fasta	0	0	1.42207	d__Bacteria	p__Omnitrophota	c__Koll11	o__Gygaellales	f__Profunditerraquicolaceae	g__	s__	Other phyla
B10_bin.52.fasta	0.748305	1	1.33635	d__Bacteria	p__Actinomycetota	c__Aquicultoria	o__Subteraquimicrobiales	f__	g__	s__	Other phyla
B10_bin.53.fasta	0	0	1.57592	d__Bacteria	p__Omnitrophota	c__Koll11	o__Gygaellales	f__Profunditerraquicolaceae	g__	s__	Other phyla
B10_bin.54.fasta	0.644189	2	3.10468	d__Bacteria	p__Bacteroidota	c__Bacteroidia	o__Bacteroidales	f__CG2-30-32-10	g__	s__	Other phyla
B10_bin.55.fasta	0.338895	2	5.90153	d__Bacteria	p__Desulfobacterota	c__DSM-4660	o__Desulfatiglandales	f__HGW-15	g__HGW-15	s__	Other phyla
B10_bin.56.fasta	0.443324	1	2.25569	d__Bacteria	p__Chloroflexota	c__Dehalococcoidia	o__Dehalococcoidales	f__UBA3254	g__	s__	Other phyla
B10_bin.57.fasta	3.05584	6	1.96345	d__Bacteria	p__Nitrospirota	c__Thermodesulfovibrionia	o__Thermodesulfovibrionales	f__SM23-35	g__RBG-13-39-12	s__	Other phyla
B10_bin.58.fasta	3.2008	6	1.87453	d__Bacteria	p__Chloroflexota	c__Dehalococcoidia	o__JACQTR01	f__	g__	s__	Other phyla
B10_bin.6.fasta	0	0	1.88348	d__Bacteria	p__VGIX01	c__VGIX01	o__VGIX01	f__VGIX01	g__VGIX01	s__	Other phyla
B10_bin.61.fasta	0	0	0.983475	d__Bacteria	p__Chloroflexota	c__Dehalococcoidia	o__Dehalococcoidales	f__G020351185	g__	s__	Other phyla
B10_bin.62.fasta	1.55742	4	2.56835	d__Bacteria	p__Chloroflexota	c__Dehalococcoidia	o__RBG-13-53-26	f__RBG-13-53-26	g__JAUWXW01	s__	Other phyla
B10_bin.65.fasta	0.797741	1	1.25354	d__Bacteria	p__Omnitrophota	c__Koll11	o__Gorgyraeales	f__Gorgyraeaceae	g__UBA10183	s__UBA10183 sp030649895	Other phyla
B10_bin.66.fasta	5.87383	12	2.04296	d__Bacteria	p__Pseudomonadota	c__Gammaproteobacteria	o__Burkholderiales	f__Rhodocyclaceae	g__JAUYFZ01	s__	Pseudomonadota
B10_bin.67.fasta	0.554094	1	1.80475	d__Bacteria	p__Desulfobacterota	c__Desulfobacteria	o__Desulfobacterales	f__RPRI01	g__RPRI01	s__	Other phyla
B10_bin.7.fasta	0	0	0.607576	d__Bacteria	p__Patescibacteria	c__Paceibacteria	o__Paceibacterales	f__CG1-02-41-26	g__JAMCXQ01	s__	CPR
B10_bin.70.fasta	0	0	1.16955	d__Bacteria	p__Omnitrophota	c__Koll11	o__Gygaellales	f__Profunditerraquicolaceae	g__	s__	Other phyla
B10_bin.71.fasta	0.562676	2	3.55444	d__Bacteria	p__Actinomycetota	c__Geothermincolia	o__Fen-727	f__Anoxymicrobiaceae	g__	s__	Other phyla
B10_bin.72.fasta	0.2638	1	3.79075	d__Bacteria	p__Desulfobacterota	c__Desulfomonilia	o__Desulfomonilales	f__Desulfomonilaceae	g__CAJBEZ01	s__	Other phyla
B10_bin.74.fasta	0.539684	1	1.85293	d__Bacteria	p__Campylobacterota	c__Campylobacteria	o__Campylobacterales	f__Sulfurimonadaceae	g__Sulfuricurvum	s__	Other phyla
B10_bin.75.fasta	0.292409	1	3.41987	d__Bacteria	p__Elusimicrobiota	c__Elusimicrobia	o__UBA1565	f__UBA9628	g__UBA9628	s__	Other phyla
B10_bin.76.fasta	0.426133	1	2.34669	d__Bacteria	p__UBA10199	c__UBA10199	o__2-02-FULL-44-16	f__JAAZCA01	g__	s__	Other phyla
B10_bin.8.fasta	0	0	2.15497	d__Bacteria	p__Elusimicrobiota	c__Elusimicrobia	o__Elusimicrobiales	f__UBA9959	g__	s__	Other phyla
B10_bin.9.fasta	4.26903	5	1.17123	d__Bacteria	p__Patescibacteria	c__Paceibacteria	o__JAHIHE01	f__JAGLIN01	g__	s__	CPR
B12_bin.1.fasta	0.383998	1	2.60418	d__Bacteria	p__Desulfobacterota	c__Desulfobulbia	o__Desulfobulbales	f__S012-135	g__	s__	Other phyla
B12_bin.10.fasta	1.40072	5	3.56958	d__Bacteria	p__Pseudomonadota	c__Alphaproteobacteria	o__Sphingomonadales	f__Sphingomonadaceae	g__Alteraurantiacibacter	s__	Pseudomonadota
B12_bin.100.fasta	0.939825	3	3.19208	d__Bacteria	p__Desulfobacterota	c__BSN033	o__BSN033	f__UBA1163	g__	s__	Other phyla
B12_bin.11.fasta	1.8204	4	2.19732	d__Bacteria	p__Pseudomonadota	c__Gammaproteobacteria	o__Burkholderiales	f__Methylophilaceae	g__Methylotenera	s__	Pseudomonadota
B12_bin.12.fasta	2.72146	2	0.7349	d__Bacteria	p__Patescibacteria	c__Kazan-3B-28	o__Kazan-3B-28	f__UBA10110	g__UBA10110	s__	CPR
B12_bin.14.fasta	1.05888	3	2.83319	d__Bacteria	p__Pseudomonadota	c__Alphaproteobacteria	o__Rhizobiales	f__Beijerinckiaceae	g__Methylocystis	s__Methylocystis rosea_A	Pseudomonadota
B12_bin.15.fasta	1.7831	9	5.04738	d__Bacteria	p__Pseudomonadota	c__Alphaproteobacteria	o__Caulobacterales	f__Caulobacteraceae	g__Phenylobacterium	s__	Pseudomonadota
B12_bin.16.fasta	0.997223	3	3.00835	d__Bacteria	p__Zixibacteria	c__MSB-5A5	o__CAIYYT01	f__CAIYYT01	g__CAIYYT01	s__	Other phyla
B12_bin.17.fasta	3.64234	15	4.11824	d__Bacteria	p__Desulfobacterota	c__Desulfuromonadia	o__Geobacterales	f__Pseudopelobacteraceae	g__JACRCG01	s__	Other phyla
B12_bin.19.fasta	0.802096	1	1.24673	d__Bacteria	p__Chlamydiota	c__Chlamydiia	o__Chlamydiales	f__SM23-39	g__CAIVVG01	s__	Other phyla
B12_bin.2.fasta	0.218058	1	4.58593	d__Bacteria	p__Pseudomonadota	c__Alphaproteobacteria	o__SHVZ01	f__SHVZ01	g__SHVZ01	s__	Pseudomonadota
B12_bin.20.fasta	1.0235	3	2.93111	d__Bacteria	p__Pseudomonadota	c__Alphaproteobacteria	o__Sphingomonadales	f__Sphingomonadaceae	g__Novosphingobium	s__	Pseudomonadota
B12_bin.21.fasta	3.1034	9	2.90004	d__Bacteria	p__Chloroflexota	c__Dehalococcoidia	o__GIF9	f__UBA5629	g__	s__	Other phyla
B12_bin.22.fasta	2.12284	4	1.88427	d__Bacteria	p__Pseudomonadota	c__Alphaproteobacteria	o__Rickettsiales	f__UBA998	g__	s__	Pseudomonadota
B12_bin.24.fasta	3.61988	25	6.90631	d__Bacteria	p__Hydrogenedentota	c__Hydrogenedentia	o__Hydrogenedentiales	f__SLHB01	g__	s__	Other phyla
B12_bin.25.fasta	3.71781	13	3.49668	d__Bacteria	p__Pseudomonadota	c__Gammaproteobacteria	o__Methylococcales	f__UBA1147	g__UBA1147	s__	Pseudomonadota
B12_bin.26.fasta	3.01238	15	4.97945	d__Bacteria	p__Pseudomonadota	c__Gammaproteobacteria	o__Methylococcales	f__Methylomonadaceae	g__Methylobacter_A	s__	Pseudomonadota
B12_bin.28.fasta	0.607513	1	1.64606	d__Bacteria	p__Pseudomonadota	c__Gammaproteobacteria	o__SURF-13	f__SURF-13	g__JAQBXX01	s__	Pseudomonadota
B12_bin.29.fasta	0	0	2.84493	d__Bacteria	p__Actinomycetota	c__Actinomycetes	o__S36-B12	f__S36-B12	g__UBA10649	s__	Other phyla
B12_bin.3.fasta	0	0	1.47191	d__Bacteria	p__Pseudomonadota	c__Gammaproteobacteria	o__DSM-16500	f__DSM-16500	g__	s__	Pseudomonadota
B12_bin.30.fasta	0.889208	1	1.1246	d__Bacteria	p__Patescibacteria	c__JAEDAM01	o__BD1-5	f__UBA2023	g__UBA1545	s__	CPR
B12_bin.31.fasta	2.88465	8	2.7733	d__Bacteria	p__Chloroflexota	c__Anaerolineae	o__Anaerolineales	f__Villigracilaceae	g__Villigracilis	s__	Other phyla
B12_bin.32.fasta	0.409536	1	2.44179	d__Bacteria	p__Desulfobacterota_E	c__Deferrimicrobia	o__Deferrimicrobiales	f__Deferrimicrobiaceae	g__JAKALO01	s__	Other phyla
B12_bin.33.fasta	0	0	0.61261	d__Bacteria	p__Patescibacteria	c__Paceibacteria	o__JAHISW01	f__	g__	s__	CPR
B12_bin.34.fasta	0.899818	2	2.22267	d__Bacteria	p__Pseudomonadota	c__Gammaproteobacteria	o__Pseudomonadales	f__Moraxellaceae	g__Alkanindiges	s__	Pseudomonadota
B12_bin.36.fasta	1.81616	9	4.95551	d__Bacteria	p__Pseudomonadota	c__Alphaproteobacteria	o__Rhodobacterales	f__Rhodobacteraceae	g__Pseudotabrizicola	s__	Pseudomonadota
B12_bin.37.fasta	0	0	1.46267	d__Bacteria	p__Patescibacteria	c__Microgenomatia	o__Daviesbacterales	f__UBA10151	g__	s__	CPR
B12_bin.38.fasta	2.49742	12	4.80496	d__Bacteria	p__Desulfobacterota	c__DSM-4660	o__Desulfatiglandales	f__HGW-15	g__	s__	Other phyla
B12_bin.39.fasta	0.980477	3	3.05973	d__Bacteria	p__Bacteroidota	c__Kapaibacteriia	o__Kapaibacteriales	f__UBA2268	g__ChocPot-Mid	s__	Other phyla
B12_bin.4.fasta	3.78756	2	0.528044	d__Bacteria	p__Patescibacteria	c__Paceibacteria	o__UBA9973	f__JAQTLZ01	g__	s__	CPR
B12_bin.40.fasta	0.1988	1	5.03019	d__Bacteria	p__Pseudomonadota	c__Gammaproteobacteria	o__Pseudomonadales	f__Pseudomonadaceae	g__Pseudomonas_E	s__Pseudomonas_E atacamensis	Pseudomonadota
B12_bin.41.fasta	1.99513	7	3.50855	d__Bacteria	p__Bacteroidota	c__Bacteroidia	o__Chitinophagales	f__Chitinophagaceae	g__JJ008	s__	Other phyla
B12_bin.44.fasta	0	0	2.2713	d__Bacteria	p__Bacteroidota	c__Bacteroidia	o__Chitinophagales	f__Chitinophagaceae	g__Sediminibacterium	s__Sediminibacterium sp013391385	Other phyla
B12_bin.45.fasta	0.932141	4	4.2912	d__Bacteria	p__Spirochaetota	c__Spirochaetia	o__SPDA01	f__SPDA01	g__SPDA01	s__	Other phyla
B12_bin.46.fasta	1.05172	3	2.85246	d__Bacteria	p__Planctomycetota	c__Phycisphaerae	o__Phycisphaerales	f__UBA1924	g__JAJTGZ01	s__JAJTGZ01 sp030680655	Other phyla
B12_bin.47.fasta	0.53142	2	3.7635	d__Bacteria	p__Pseudomonadota	c__Gammaproteobacteria	o__Burkholderiales	f__Burkholderiaceae	g__Aquabacterium	s__Aquabacterium sp001770725	Pseudomonadota
B12_bin.49.fasta	0	0	1.68033	d__Bacteria	p__Omnitrophota	c__Koll11	o__Gygaellales	f__Profunditerraquicolaceae	g__JAHKAP01	s__	Other phyla
B12_bin.5.fasta	1.7506	6	3.42739	d__Bacteria	p__Desulfobacterota	c__Desulfobulbia	o__Desulfobulbales	f__Desulfurivibrionaceae	g__VMSU01	s__	Other phyla
B12_bin.51.fasta	0.599428	2	3.33651	d__Bacteria	p__Pseudomonadota	c__Alphaproteobacteria	o__Sphingomonadales	f__Sphingomonadaceae	g__Sphingopyxis	s__	Pseudomonadota
B12_bin.52.fasta	2.05409	8	3.89467	d__Bacteria	p__Bacteroidota	c__Ignavibacteria	o__Ignavibacteriales	f__Melioribacteraceae	g__XYB12-FULL-38-5	s__	Other phyla
B12_bin.53.fasta	1.17969	2	1.69537	d__Bacteria	p__Omnitrophota	c__Koll11	o__Gygaellales	f__Profunditerraquicolaceae	g__VGKM01	s__	Other phyla
B12_bin.54.fasta	2.87963	10	3.47267	d__Bacteria	p__Pseudomonadota	c__Alphaproteobacteria	o__Rhizobiales	f__Beijerinckiaceae	g__Methylocystis	s__	Pseudomonadota
B12_bin.55.fasta	0.575251	2	3.47675	d__Bacteria	p__Pseudomonadota	c__Gammaproteobacteria	o__Burkholderiales	f__Burkholderiaceae	g__Hydrogenophaga	s__	Pseudomonadota
B12_bin.56.fasta	1.6181	5	3.09004	d__Bacteria	p__Desulfobacterota	c__Desulfobulbia	o__Desulfobulbales	f__Desulfurivibrionaceae	g__Thiovibrio	s__	Other phyla
B12_bin.57.fasta	1.80329	6	3.32725	d__Bacteria	p__Acidobacteriota	c__Aminicenantia	o__Aminicenantales	f__RBG-16-66-30	g__RBG-16-66-30	s__	Other phyla
B12_bin.58.fasta	0.283731	1	3.52447	d__Bacteria	p__Actinomycetota	c__Acidimicrobiia	o__Acidimicrobiales	f__AC-14	g__	s__	Other phyla
B12_bin.59.fasta	3.77886	9	2.38167	d__Bacteria	p__Nitrospirota	c__Thermodesulfovibrionia	o__UBA6902	f__UBA6902	g__JACRPZ01	s__	Other phyla
B12_bin.6.fasta	1.59371	4	2.50987	d__Bacteria	p__Desulfobacterota	c__Desulfobacteria	o__Desulfobacterales	f__RPRI01	g__RPRI01	s__	Other phyla
B12_bin.60.fasta	0.683337	2	2.92681	d__Bacteria	p__Desulfobacterota	c__Desulfobulbia	o__Desulfobulbales	f__Desulfurivibrionaceae	g__VMSU01	s__	Other phyla
B12_bin.62.fasta	1.15171	2	1.73654	d__Bacteria	p__Nitrospirota	c__Thermodesulfovibrionia	o__Thermodesulfovibrionales	f__JdFR-86	g__	s__	Other phyla
B12_bin.63.fasta	1.5821	3	1.89622	d__Bacteria	p__Pseudomonadota	c__Gammaproteobacteria	o__Burkholderiales	f__Burkholderiaceae	g__Polynucleobacter	s__	Pseudomonadota
B12_bin.64.fasta	1.6387	1	0.610239	d__Bacteria	p__Patescibacteria	c__Paceibacteria	o__UBA9973	f__W02-35-19	g__WO2-35-19	s__	CPR
B12_bin.65.fasta	2.62378	14	5.3358	d__Bacteria	p__Verrucomicrobiota	c__Verrucomicrobiae	o__Limisphaerales	f__SXTU01	g__SXTU01	s__	Other phyla
B12_bin.66.fasta	0.247689	1	4.03733	d__Bacteria	p__Pseudomonadota	c__Alphaproteobacteria	o__Rhizobiales	f__Aestuariivirgaceae	g__Aestuariivirga	s__	Pseudomonadota
B12_bin.67.fasta	0.841157	3	3.56652	d__Bacteria	p__Pseudomonadota	c__Gammaproteobacteria	o__Burkholderiales	f__Burkholderiaceae	g__UBA2334	s__	Pseudomonadota
B12_bin.69.fasta	1.61509	2	1.23832	d__Bacteria	p__Patescibacteria	c__ABY1	o__2-02-FULL-49-11	f__2-02-FULL-49-11	g__2-02-FULL-49-11	s__	CPR
B12_bin.70.fasta	0	0	2.39416	d__Bacteria	p__Actinomycetota	c__Thermoleophilia	o__Solirubrobacterales	f__Solirubrobacteraceae	g__CADCVQ01	s__	Other phyla
B12_bin.76.fasta	7.66537	38	4.95736	d__Bacteria	p__Pseudomonadota	c__Gammaproteobacteria	o__Methylococcales	f__Methylococcaceae	g__Methylumidiphilus	s__	Pseudomonadota
B12_bin.77.fasta	1.95949	7	3.57237	d__Bacteria	p__Pseudomonadota	c__Alphaproteobacteria	o__Caulobacterales	f__Caulobacteraceae	g__Brevundimonas	s__	Pseudomonadota
B12_bin.78.fasta	0.998644	1	1.00136	d__Bacteria	p__Patescibacteria	c__Microgenomatia	o__Curtissbacterales	f__GWA2-41-24	g__	s__	CPR
B12_bin.79.fasta	1.58882	7	4.40577	d__Bacteria	p__JAUVQV01	c__JAUVQV01	o__JAUVQV01	f__	g__	s__	Other phyla
B12_bin.8.fasta	0.309779	1	3.22811	d__Bacteria	p__Actinomycetota	c__Acidimicrobiia	o__Acidimicrobiales	f__JACCXE01	g__JACCXE01	s__	Other phyla
B12_bin.80.fasta	0.955067	5	5.23523	d__Bacteria	p__Pseudomonadota	c__Gammaproteobacteria	o__Burkholderiales	f__Burkholderiaceae	g__Acidovorax	s__Acidovorax facilis	Pseudomonadota
B12_bin.81.fasta	0.73537	3	4.07958	d__Bacteria	p__Desulfobacterota	c__DSM-4660	o__Desulfatiglandales	f__HGW-15	g__HGW-15	s__	Other phyla
B12_bin.82.fasta	0	0	1.3026	d__Bacteria	p__Patescibacteria	c__Gracilibacteria	o__Peribacterales	f__Peribacteraceae	g__JAGORY01	s__	CPR
B12_bin.83.fasta	0.242808	1	4.11848	d__Bacteria	p__Actinomycetota	c__Acidimicrobiia	o__IMCC26256	f__BP-133	g__	s__	Other phyla
B12_bin.84.fasta	0.909578	1	1.09941	d__Bacteria	p__Pseudomonadota	c__Gammaproteobacteria	o__Legionellales	f__Legionellaceae	g__2-12-FULL-37-14	s__	Pseudomonadota
B12_bin.85.fasta	3.73291	13	3.48254	d__Bacteria	p__Desulfobacterota	c__Desulfobacteria	o__Desulfobacterales	f__RPRI01	g__RPRI01	s__	Other phyla
B12_bin.86.fasta	2.32323	7	3.01304	d__Bacteria	p__Actinomycetota	c__Actinomycetes	o__S36-B12	f__UBA10799	g__UBA10799	s__	Other phyla
B12_bin.87.fasta	1.14757	4	3.48564	d__Bacteria	p__JAUVQV01	c__JAUVQV01	o__JAUVQV01	f__	g__	s__	Other phyla
B12_bin.88.fasta	2.5569	7	2.73769	d__Bacteria	p__Pseudomonadota	c__Alphaproteobacteria	o__Rhodospirillales_A	f__Magnetovibrionaceae	g__JANLGW01	s__	Pseudomonadota
B12_bin.89.fasta	2.94173	9	3.05942	d__Bacteria	p__Desulfobacterota	c__Syntrophia	o__Syntrophales	f__UBA5619	g__JAHJXP01	s__	Other phyla
B12_bin.9.fasta	2.80355	8	2.85353	d__Bacteria	p__Pseudomonadota	c__Gammaproteobacteria	o__Burkholderiales	f__Rhodocyclaceae	g__Sulfuritalea	s__	Pseudomonadota
B12_bin.90.fasta	1.42499	6	4.21056	d__Bacteria	p__Chloroflexota	c__Anaerolineae	o__Anaerolineales	f__VGOW01	g__VGOW01	s__	Other phyla
B12_bin.91.fasta	3.55459	11	3.09459	d__Bacteria	p__Nitrospirota	c__Thermodesulfovibrionia	o__Thermodesulfovibrionales	f__Dissulfurispiraceae	g__MYbin3	s__	Other phyla
B12_bin.94.fasta	0.5006	1	1.9976	d__Bacteria	p__Actinomycetota	c__Actinomycetes	o__S36-B12	f__S36-B12	g__UBA11398	s__UBA11398 sp030684515	Other phyla
B12_bin.95.fasta	4.95442	18	3.63312	d__Bacteria	p__Nitrospirota	c__Thermodesulfovibrionia	o__Thermodesulfovibrionales	f__UBA6898	g__UBA6898	s__	Other phyla
B12_bin.96.fasta	0	0	0.804716	d__Bacteria	p__Patescibacteria	c__CPR2	o__UBA1875	f__JAJYID01	g__JAKANV01	s__	CPR
B12_bin.97.fasta	2.0903	6	2.8704	d__Bacteria	p__Pseudomonadota	c__Gammaproteobacteria	o__Burkholderiales	f__Gallionellaceae	g__Gallionella	s__Gallionella sp030682375	Pseudomonadota
B12_bin.98.fasta	0.188913	1	5.29344	d__Bacteria	p__Planctomycetota	c__Planctomycetia	o__Planctomycetales	f__Planctomycetaceae	g__F1-80-MAGs062	s__	Other phyla
B12_bin.99.fasta	2.212	4	1.80832	d__Bacteria	p__Pseudomonadota	c__Gammaproteobacteria	o__Legionellales	f__Legionellaceae	g__2-12-FULL-35-11	s__	Pseudomonadota
B13_bin.1.fasta	2.23083	8	3.5861	d__Bacteria	p__Pseudomonadota	c__Gammaproteobacteria	o__Burkholderiales	f__Rhodocyclaceae	g__	s__	Pseudomonadota
B13_bin.10.fasta	1.16623	4	3.42984	d__Bacteria	p__Gemmatimonadota	c__Gemmatimonadetes	o__Gemmatimonadales	f__GWC2-71-9	g__JANYKV01	s__	Other phyla
B13_bin.11.fasta	0.698645	1	1.43134	d__Bacteria	p__Desulfobacterota	c__GWC2-55-46	o__UBA9637	f__UBA9637	g__JACRNJ01	s__	Other phyla
B13_bin.12.fasta	1.82216	5	2.74399	d__Bacteria	p__Actinomycetota	c__Actinomycetes	o__S36-B12	f__S36-B12	g__UBA10649	s__	Other phyla
B13_bin.13.fasta	0	0	1.7305	d__Bacteria	p__Planctomycetota	c__Brocadiia	o__Brocadiales	f__Bathyanammoxibiaceae	g__2-02-FULL-50-16-A	s__2-02-FULL-50-16-A sp001828605	Other phyla
B13_bin.14.fasta	1.68736	5	2.96322	d__Bacteria	p__Chloroflexota	c__Limnocylindria	o__Limnocylindrales	f__CSP1-4	g__CAIXZV01	s__	Other phyla
B13_bin.15.fasta	0.252236	1	3.96454	d__Bacteria	p__Pseudomonadota	c__Gammaproteobacteria	o__Pseudomonadales	f__Pseudomonadaceae	g__Pseudomonas_E	s__Pseudomonas_E tumuqii	Pseudomonadota
B13_bin.18.fasta	0.376186	1	2.65826	d__Bacteria	p__Pseudomonadota	c__Alphaproteobacteria	o__Caulobacterales	f__Caulobacteraceae	g__	s__	Pseudomonadota
B13_bin.19.fasta	0	0	2.75191	d__Bacteria	p__Pseudomonadota	c__Gammaproteobacteria	o__Pseudomonadales	f__Moraxellaceae	g__Acinetobacter	s__Acinetobacter junii	Pseudomonadota
B13_bin.2.fasta	2.18741	8	3.65729	d__Bacteria	p__Verrucomicrobiota	c__Verrucomicrobiae	o__Opitutales	f__Opitutaceae	g__Didemnitutus	s__	Other phyla
B13_bin.20.fasta	1.63522	4	2.44616	d__Bacteria	p__Chloroflexota	c__Dehalococcoidia	o__JAUYDP01	f__JAUYDP01	g__	s__	Other phyla
B13_bin.21.fasta	1.31437	2	1.52164	d__Bacteria	p__Desulfobacterota	c__Syntrophia	o__Syntrophales	f__UBA5619	g__JAHJXP01	s__JAHJXP01 sp018819165	Other phyla
B13_bin.22.fasta	0	0	3.33385	d__Bacteria	p__Pseudomonadota	c__Gammaproteobacteria	o__Burkholderiales	f__Rhodocyclaceae	g__Aromatoleum	s__Aromatoleum tolulyticum	Pseudomonadota
B13_bin.23.fasta	0.854758	3	3.50976	d__Bacteria	p__Pseudomonadota	c__Gammaproteobacteria	o__Burkholderiales	f__Burkholderiaceae	g__Rubrivivax	s__	Pseudomonadota
B13_bin.24.fasta	0	0	2.35609	d__Bacteria	p__Pseudomonadota	c__Alphaproteobacteria	o__UBA11222	f__UBA11222	g__UBA11222	s__	Pseudomonadota
B13_bin.25.fasta	1.59516	6	3.76137	d__Bacteria	p__Pseudomonadota	c__Alphaproteobacteria	o__Rhizobiales	f__Aestuariivirgaceae	g__Aestuariivirga	s__	Pseudomonadota
B13_bin.27.fasta	0	0	0.710867	d__Bacteria	p__Patescibacteria	c__Paceibacteria	o__UBA9973	f__UBA2103	g__1-14-0-10-45-20	s__	CPR
B13_bin.28.fasta	5.02651	12	2.38734	d__Bacteria	p__Pseudomonadota	c__Gammaproteobacteria	o__Burkholderiales	f__Nitrosomonadaceae	g__Nitrosomonas	s__Nitrosomonas sp919902625	Pseudomonadota
B13_bin.29.fasta	1.22607	11	8.97179	d__Bacteria	p__Planctomycetota	c__Planctomycetia	o__Planctomycetales	f__Planctomycetaceae	g__SXXK01	s__	Other phyla
B13_bin.30.fasta	0.781502	3	3.83876	d__Bacteria	p__Desulfobacterota_B	c__Binatia	o__UBA9968	f__UBA9968	g__2-12-FULL-57-22	s__	Other phyla
B13_bin.31.fasta	0	0	2.77875	d__Bacteria	p__Pseudomonadota	c__Gammaproteobacteria	o__Burkholderiales	f__Burkholderiaceae	g__Hydrogenophaga	s__	Pseudomonadota
B13_bin.32.fasta	0.694561	2	2.87952	d__Bacteria	p__Pseudomonadota	c__Alphaproteobacteria	o__Rhizobiales	f__Beijerinckiaceae	g__Methylocystis	s__	Pseudomonadota
B13_bin.33.fasta	2.18843	6	2.74169	d__Bacteria	p__Bacteroidota	c__Rhodothermia	o__Balneolales	f__HLUCCA01	g__JANJTJ01	s__	Other phyla
B13_bin.34.fasta	1.0446	3	2.87192	d__Bacteria	p__Pseudomonadota	c__Alphaproteobacteria	o__Micropepsales	f__Micropepsaceae	g__UBA2784	s__	Pseudomonadota
B13_bin.35.fasta	2.82815	3	1.06076	d__Bacteria	p__Chloroflexota	c__Dehalococcoidia	o__Dehalococcoidales	f__UBA2162	g__JAUSGV01	s__	Other phyla
B13_bin.37.fasta	0.364518	1	2.74335	d__Bacteria	p__Pseudomonadota	c__Gammaproteobacteria	o__Pseudomonadales	f__Pseudohongiellaceae	g__UBA5078	s__UBA5078 sp001802565	Pseudomonadota
B13_bin.39.fasta	0	0	2.08587	d__Bacteria	p__Actinomycetota	c__Actinomycetes	o__Actinomycetales	f__Microbacteriaceae	g__Microcella	s__	Other phyla
B13_bin.4.fasta	0	0	1.25008	d__Bacteria	p__Actinomycetota	c__Humimicrobiia	o__Hakubellales	f__Hakubellaceae	g__Hakubella	s__	Other phyla
B13_bin.40.fasta	0	0	3.40459	d__Bacteria	p__Actinomycetota	c__Actinomycetes	o__S36-B12	f__S36-B12	g__UBA10649	s__	Other phyla
B13_bin.41.fasta	4.61491	11	2.38358	d__Bacteria	p__Omnitrophota	c__Koll11	o__Gygaellales	f__UBA12090	g__2-02-FULL-45-21	s__	Other phyla
B13_bin.42.fasta	0.347209	1	2.88011	d__Bacteria	p__Pseudomonadota	c__Gammaproteobacteria	o__Burkholderiales	f__Chromobacteriaceae	g__Vogesella	s__Vogesella indigofera_A	Pseudomonadota
B13_bin.43.fasta	0.389909	1	2.5647	d__Bacteria	p__Methylomirabilota	c__Methylomirabilia	o__	f__	g__	s__	Other phyla
B13_bin.44.fasta	1.63104	6	3.67864	d__Bacteria	p__Bacteroidota	c__Bacteroidia	o__Flavobacteriales	f__Flavobacteriaceae	g__Flavobacterium	s__	Other phyla
B13_bin.45.fasta	2.29914	4	1.73978	d__Bacteria	p__Planctomycetota	c__Brocadiia	o__Brocadiales	f__Bathyanammoxibiaceae	g__2-12-FULL-52-36	s__	Other phyla
B13_bin.46.fasta	2.15409	7	3.24963	d__Bacteria	p__Bacteroidota	c__Kapaibacteriia	o__Kapaibacteriales	f__Kapaibacteriaceae	g__UBA10438	s__	Other phyla
B13_bin.47.fasta	0.739137	2	2.70586	d__Bacteria	p__Pseudomonadota	c__Gammaproteobacteria	o__Burkholderiales	f__Burkholderiaceae	g__Rhodoferax	s__Rhodoferax sp023700745	Pseudomonadota
B13_bin.48.fasta	0.967055	1	1.03407	d__Bacteria	p__Chloroflexota	c__Dehalococcoidia	o__Dehalococcoidales	f__UBA2162	g__JAUSGV01	s__	Other phyla
B13_bin.49.fasta	0.58683	2	3.40814	d__Bacteria	p__Actinomycetota	c__Thermoleophilia	o__Gaiellales	f__Gaiellaceae	g__PALSA-612	s__	Other phyla
B13_bin.5.fasta	1.28192	5	3.90041	d__Bacteria	p__Acidobacteriota	c__Vicinamibacteria	o__Vicinamibacterales	f__UBA2999	g__JAUXWO01	s__	Other phyla
B13_bin.50.fasta	0	0	3.14758	d__Bacteria	p__Pseudomonadota	c__Alphaproteobacteria	o__Rhodobacterales	f__Rhodobacteraceae	g__Tabrizicola	s__Tabrizicola sp013824055	Pseudomonadota
B13_bin.51.fasta	0	0	2.10949	d__Bacteria	p__Chloroflexota	c__Dehalococcoidia	o__UBA2979	f__UBA2979	g__W-Chloroflexi-9	s__	Other phyla
B13_bin.52.fasta	7.40776	26	3.50983	d__Bacteria	p__Pseudomonadota	c__Gammaproteobacteria	o__Burkholderiales	f__Burkholderiaceae	g__Giesbergeria	s__	Pseudomonadota
B13_bin.53.fasta	0	0	3.23498	d__Bacteria	p__Bdellovibrionota	c__Bacteriovoracia	o__Bacteriovoracales	f__Bacteriovoracaceae	g__Bacteriovorax	s__	Other phyla
B13_bin.54.fasta	0.221901	1	4.50651	d__Bacteria	p__Pseudomonadota	c__Alphaproteobacteria	o__Rhizobiales	f__Xanthobacteraceae	g__Pseudorhodoplanes	s__	Pseudomonadota
B13_bin.55.fasta	0.390148	1	2.56313	d__Bacteria	p__Bdellovibrionota	c__Bacteriovoracia	o__Bacteriovoracales	f__Bacteriovoracaceae	g__Bacteriovorax	s__	Other phyla
B13_bin.56.fasta	1.72791	8	4.62986	d__Bacteria	p__Pseudomonadota	c__Alphaproteobacteria	o__Rhizobiales	f__Beijerinckiaceae	g__28-YEA-48	s__	Pseudomonadota
B13_bin.57.fasta	1.40517	4	2.84664	d__Bacteria	p__Bacteroidota	c__Bacteroidia	o__NS11-12g	f__UKL13-3	g__	s__	Other phyla
B13_bin.58.fasta	0.911573	3	3.29101	d__Bacteria	p__Pseudomonadota	c__Gammaproteobacteria	o__Burkholderiales	f__CAIKXV01	g__	s__	Pseudomonadota
B13_bin.6.fasta	0.376736	1	2.65438	d__Bacteria	p__Pseudomonadota	c__Alphaproteobacteria	o__Sphingomonadales	f__Sphingomonadaceae	g__Sphingorhabdus_B	s__Sphingorhabdus_B sp023262005	Pseudomonadota
B13_bin.60.fasta	0	0	3.6867	d__Bacteria	p__Methylomirabilota	c__Methylomirabilia	o__Methylomirabilales	f__2-02-FULL-66-22	g__2-02-FULL-66-22	s__	Other phyla
B13_bin.62.fasta	2.055	4	1.94647	d__Bacteria	p__Planctomycetota	c__Brocadiia	o__Brocadiales	f__Brocadiaceae	g__XYD2-FULL-41-16	s__	Other phyla
B13_bin.63.fasta	1.84356	4	2.16971	d__Bacteria	p__Desulfobacterota	c__UBA8473	o__UBA8473	f__UBA8473	g__UBA8473	s__	Other phyla
B13_bin.65.fasta	0.773794	3	3.877	d__Bacteria	p__Pseudomonadota	c__Alphaproteobacteria	o__Rhizobiales	f__Beijerinckiaceae	g__28-YEA-48	s__	Pseudomonadota
B13_bin.66.fasta	0	0	1.37788	d__Bacteria	p__Chloroflexota	c__Dehalococcoidia	o__Dehalococcoidales	f__UBA2162	g__	s__	Other phyla
B13_bin.67.fasta	3.75869	11	2.92656	d__Bacteria	p__Pseudomonadota	c__Alphaproteobacteria	o__Caulobacterales	f__Caulobacteraceae	g__Phenylobacterium	s__	Pseudomonadota
B13_bin.69.fasta	1.16495	2	1.71681	d__Bacteria	p__UBA10199	c__UBA10199	o__2-02-FULL-44-16	f__JAAZCA01	g__	s__	Other phyla
B13_bin.7.fasta	0.993305	1	1.00674	d__Bacteria	p__Patescibacteria	c__Microgenomatia	o__Daviesbacterales	f__UBA10151	g__UBA10151	s__	CPR
B13_bin.9.fasta	1.18299	5	4.22656	d__Bacteria	p__Verrucomicrobiota	c__Verrucomicrobiae	o__Opitutales	f__Opitutaceae	g__	s__	Other phyla
B15_bin.1.fasta	0.458817	1	2.17952	d__Bacteria	p__Pseudomonadota	c__Gammaproteobacteria	o__Nevskiales	f__CAJXLF01	g__	s__	Pseudomonadota
B15_bin.10.fasta	0.663714	1	1.50667	d__Bacteria	p__Omnitrophota	c__Koll11	o__Gygaellales	f__UBA12090	g__SCPY01	s__	Other phyla
B15_bin.11.fasta	0.36442	1	2.74409	d__Bacteria	p__Pseudomonadota	c__Alphaproteobacteria	o__Caulobacterales	f__TH1-2	g__Vitreimonas	s__Vitreimonas sp003526465	Pseudomonadota
B15_bin.12.fasta	1.27356	5	3.926	d__Bacteria	p__Bacteroidota	c__Bacteroidia	o__Sphingobacteriales	f__Sphingobacteriaceae	g__Daejeonella	s__	Other phyla
B15_bin.14.fasta	0.577832	2	3.46121	d__Bacteria	p__Gemmatimonadota	c__Gemmatimonadetes	o__Gemmatimonadales	f__Gemmatimonadaceae	g__PNKF01	s__	Other phyla
B15_bin.15.fasta	0	0	2.35664	d__Bacteria	p__Pseudomonadota	c__Alphaproteobacteria	o__Rhizobiales	f__Beijerinckiaceae	g__Methylocystis	s__	Pseudomonadota
B15_bin.16.fasta	0	0	1.27058	d__Bacteria	p__Omnitrophota	c__Koll11	o__Velamenicoccales	f__Velamenicoccaceae	g__JAGVGA01	s__	Other phyla
B15_bin.17.fasta	0	0	2.76139	d__Bacteria	p__Pseudomonadota	c__Alphaproteobacteria	o__Rhodobacterales	f__Rhodobacteraceae	g__Paracoccus	s__Paracoccus marcusii	Pseudomonadota
B15_bin.18.fasta	2.35048	14	5.95623	d__Bacteria	p__Desulfobacterota	c__RBG-13-43-22	o__RBG-13-43-22	f__RBG-13-43-22	g__RBG-13-43-22	s__	Other phyla
B15_bin.19.fasta	9.60411	7	0.728855	d__Bacteria	p__Patescibacteria	c__Paceibacteria	o__UBA9983	f__UBA9983	g__SURF-57	s__	CPR
B15_bin.2.fasta	2.01444	10	4.96417	d__Bacteria	p__Planctomycetota	c__Phycisphaerae	o__UBA1845	f__UBA1845	g__JABFSN01	s__	Other phyla
B15_bin.20.fasta	0	0	2.40944	d__Bacteria	p__Pseudomonadota	c__Alphaproteobacteria	o__Sphingomonadales	f__Sphingomonadaceae	g__Aquisediminimonas	s__	Pseudomonadota
B15_bin.21.fasta	1.38597	5	3.60759	d__Bacteria	p__Planctomycetota	c__Planctomycetia	o__Pirellulales	f__Lacipirellulaceae	g__Bythopirellula	s__	Other phyla
B15_bin.22.fasta	0.259636	1	3.85155	d__Bacteria	p__Actinomycetota	c__Actinomycetes	o__Mycobacteriales	f__Mycobacteriaceae	g__Rhodococcus	s__Rhodococcus fascians	Other phyla
B15_bin.23.fasta	0	0	0.743756	d__Bacteria	p__Patescibacteria	c__Saccharimonadia	o__Saccharimonadales	f__UBA4665	g__JAGQNO01	s__	CPR
B15_bin.24.fasta	0.362591	1	2.75793	d__Bacteria	p__Pseudomonadota	c__Gammaproteobacteria	o__Nevskiales	f__CAJXLF01	g__	s__	Pseudomonadota
B15_bin.25.fasta	0.845202	2	2.3663	d__Bacteria	p__Actinomycetota	c__Actinomycetes	o__Mycobacteriales	f__Mycobacteriaceae	g__Dietzia	s__Dietzia maris	Other phyla
B15_bin.26.fasta	1.40614	3	2.1335	d__Bacteria	p__Bacteroidota	c__Bacteroidia	o__Flavobacteriales	f__Weeksellaceae	g__Kaistella	s__	Other phyla
B15_bin.28.fasta	3.83745	7	1.82413	d__Bacteria	p__Desulfobacterota	c__GWC2-55-46	o__UBA9637	f__GWC2-42-11	g__JACRPW01	s__	Other phyla
B15_bin.29.fasta	4.26959	3	0.702643	d__Bacteria	p__Patescibacteria	c__Paceibacteria	o__UBA9973	f__GWA1-40-21	g__GWA1-40-21	s__	CPR
B15_bin.3.fasta	0	0	0.848669	d__Bacteria	p__Patescibacteria	c__Saccharimonadia	o__Saccharimonadales	f__JALRDG01	g__JALRDG01	s__	CPR
B15_bin.30.fasta	9.20601	32	3.47599	d__Bacteria	p__Pseudomonadota	c__Gammaproteobacteria	o__Methylococcales	f__Methylomonadaceae	g__CAIQWF01	s__	Pseudomonadota
B15_bin.31.fasta	5.02011	10	1.99199	d__Bacteria	p__Pseudomonadota	c__Gammaproteobacteria	o__Burkholderiales	f__Gallionellaceae	g__Sideroxyarcus	s__	Pseudomonadota
B15_bin.32.fasta	0.396474	1	2.52223	d__Bacteria	p__Pseudomonadota	c__Gammaproteobacteria	o__Methylococcales	f__Methylomonadaceae	g__Methylobacter_A	s__	Pseudomonadota
B15_bin.33.fasta	0.866229	3	3.46329	d__Bacteria	p__Actinomycetota	c__Actinomycetes	o__Actinomycetales	f__Dermatophilaceae	g__Knoellia	s__	Other phyla
B15_bin.35.fasta	0	0	2.5832	d__Bacteria	p__Actinomycetota	c__Actinomycetes	o__Actinomycetales	f__Microbacteriaceae	g__Microbacterium	s__	Other phyla
B15_bin.36.fasta	0.822657	2	2.43115	d__Bacteria	p__Pseudomonadota	c__Alphaproteobacteria	o__Sphingomonadales	f__Sphingomonadaceae	g__Tsuneonella	s__	Pseudomonadota
B15_bin.37.fasta	0.358723	1	2.78766	d__Bacteria	p__Actinomycetota	c__Actinomycetes	o__Propionibacteriales	f__Nocardioidaceae	g__Nocardioides	s__	Other phyla
B15_bin.38.fasta	0.417575	1	2.39478	d__Bacteria	p__Pseudomonadota	c__Gammaproteobacteria	o__Burkholderiales	f__Burkholderiaceae	g__Rhodoferax	s__Rhodoferax sp028689295	Pseudomonadota
B15_bin.39.fasta	4.1809	11	2.63101	d__Bacteria	p__Nitrospirota	c__Thermodesulfovibrionia	o__UBA6902	f__UBA6902	g__SURF-23	s__	Other phyla
B15_bin.4.fasta	0.745409	2	2.68309	d__Bacteria	p__Actinomycetota	c__Thermoleophilia	o__Gaiellales	f__SKUG01	g__	s__	Other phyla
B15_bin.40.fasta	0.27563	1	3.62805	d__Bacteria	p__Pseudomonadota	c__Gammaproteobacteria	o__Burkholderiales	f__Burkholderiaceae	g__Noviherbaspirillum_A	s__	Pseudomonadota
B15_bin.41.fasta	2.45082	6	2.44816	d__Bacteria	p__Chloroflexota	c__Dehalococcoidia	o__JAUWOP01	f__JAUWOP01	g__	s__	Other phyla
B15_bin.42.fasta	2.74745	8	2.91179	d__Bacteria	p__Pseudomonadota	c__Gammaproteobacteria	o__Pseudomonadales	f__Moraxellaceae	g__Acinetobacter	s__Acinetobacter albensis	Pseudomonadota
B15_bin.43.fasta	3.46005	8	2.3121	d__Bacteria	p__Pseudomonadota	c__Gammaproteobacteria	o__Burkholderiales	f__Gallionellaceae	g__Sideroxyarcus	s__	Pseudomonadota
B15_bin.44.fasta	0	0	2.73138	d__Bacteria	p__Desulfobacterota	c__Desulfobulbia	o__Desulfobulbales	f__Desulfurivibrionaceae	g__JAGVGT01	s__	Other phyla
B15_bin.46.fasta	0.512529	2	3.90222	d__Bacteria	p__Pseudomonadota	c__Gammaproteobacteria	o__Burkholderiales	f__SG8-39	g__RBG-16-66-20	s__	Pseudomonadota
B15_bin.47.fasta	0	0	2.3546	d__Bacteria	p__Actinomycetota	c__Actinomycetes	o__Propionibacteriales	f__Nocardioidaceae	g__Aeromicrobium	s__	Other phyla
B15_bin.48.fasta	1.93297	12	6.20806	d__Bacteria	p__Latescibacterota	c__UBA2968	o__UBA8231	f__UBA8231	g__CAITNQ01	s__	Other phyla
B15_bin.49.fasta	0	0	3.05824	d__Bacteria	p__Actinomycetota	c__Actinomycetes	o__Actinomycetales	f__Dermatophilaceae	g__Knoellia	s__	Other phyla
B15_bin.5.fasta	1.07375	10	9.31317	d__Bacteria	p__Planctomycetota	c__Planctomycetia	o__Gemmatales	f__Gemmataceae	g__JAGVLI01	s__	Other phyla
B15_bin.50.fasta	0	0	3.62812	d__Bacteria	p__Actinomycetota	c__Acidimicrobiia	o__IMCC26256	f__BP-133	g__	s__	Other phyla
B15_bin.52.fasta	2.56691	5	1.94787	d__Bacteria	p__Pseudomonadota	c__Gammaproteobacteria	o__Burkholderiales	f__Rhodocyclaceae	g__Nitricoxidivorans	s__	Pseudomonadota
B15_bin.53.fasta	2.63298	7	2.65858	d__Bacteria	p__Pseudomonadota	c__Gammaproteobacteria	o__Methylococcales	f__UBA1147	g__UBA1147	s__	Pseudomonadota
B15_bin.54.fasta	0.70321	2	2.8441	d__Bacteria	p__Pseudomonadota	c__Gammaproteobacteria	o__Burkholderiales	f__Rhodocyclaceae	g__Sulfuritalea	s__	Pseudomonadota
B15_bin.55.fasta	7.02429	25	3.55908	d__Bacteria	p__Pseudomonadota	c__Gammaproteobacteria	o__Burkholderiales	f__Gallionellaceae	g__Sideroxyarcus	s__	Pseudomonadota
B15_bin.56.fasta	0	0	1.43572	d__Bacteria	p__Omnitrophota	c__Koll11	o__Velamenicoccales	f__Velamenicoccaceae	g__UBA9636	s__	Other phyla
B15_bin.57.fasta	6.61064	17	2.57161	d__Bacteria	p__Desulfobacterota	c__Desulfobulbia	o__Desulfobulbales	f__Desulfurivibrionaceae	g__Thiovibrio	s__	Other phyla
B15_bin.58.fasta	5.39259	6	1.11264	d__Bacteria	p__Patescibacteria	c__JAEDAM01	o__BD1-5	f__UBA6164	g__UBA7396	s__	CPR
B15_bin.59.fasta	2.85758	10	3.49946	d__Bacteria	p__Chloroflexota	c__Anaerolineae	o__Anaerolineales	f__Villigracilaceae	g__Villigracilis	s__	Other phyla
B15_bin.6.fasta	0.926305	3	3.23867	d__Bacteria	p__Planctomycetota	c__Phycisphaerae	o__Phycisphaerales	f__Zrk34	g__	s__	Other phyla
B15_bin.60.fasta	0	0	1.07646	d__Bacteria	p__Patescibacteria	c__Gracilibacteria	o__UBA1369	f__JABINC01	g__JABINC01	s__	CPR
B15_bin.61.fasta	0.183494	1	5.44976	d__Bacteria	p__Acidobacteriota	c__Vicinamibacteria	o__Vicinamibacterales	f__UBA2999	g__12-FULL-67-14b	s__	Other phyla
B15_bin.62.fasta	3.77245	4	1.06032	d__Bacteria	p__Patescibacteria	c__Paceibacteria	o__UBA6257	f__UBA9933	g__UBA9933	s__	CPR
B15_bin.63.fasta	0.676223	2	2.95761	d__Bacteria	p__Actinomycetota	c__Actinomycetes	o__Actinomycetales	f__Micrococcaceae	g__Arthrobacter	s__Arthrobacter oxydans_A	Other phyla
B15_bin.65.fasta	6.49468	18	2.7715	d__Bacteria	p__Pseudomonadota	c__Gammaproteobacteria	o__Burkholderiales	f__Gallionellaceae	g__Gallionella	s__	Pseudomonadota
B15_bin.66.fasta	0	0	2.28104	d__Bacteria	p__Actinomycetota	c__Actinomycetes	o__Actinomycetales	f__Micrococcaceae	g__Arthrobacter_D	s__Arthrobacter_D subterraneus	Other phyla
B15_bin.67.fasta	0.482653	1	2.07188	d__Bacteria	p__Pseudomonadota	c__Gammaproteobacteria	o__Pseudomonadales	f__Moraxellaceae	g__Alkanindiges	s__	Pseudomonadota
B15_bin.68.fasta	3.73627	9	2.40882	d__Bacteria	p__Chloroflexota	c__Dehalococcoidia	o__RBG-13-53-26	f__RBG-13-53-26	g__	s__	Other phyla
B15_bin.69.fasta	0.396472	1	2.52225	d__Bacteria	p__Bacteroidota	c__Bacteroidia	o__Cytophagales	f__Cyclobacteriaceae	g__ELB16-189	s__	Other phyla
B15_bin.7.fasta	0	0	4.09201	d__Bacteria	p__Pseudomonadota	c__Gammaproteobacteria	o__UBA4486	f__UBA4486	g__WLWS01	s__	Pseudomonadota
B15_bin.70.fasta	4.7858	16	3.34322	d__Bacteria	p__Planctomycetota	c__Brocadiia	o__Brocadiales	f__Brocadiaceae	g__XYD2-FULL-41-16	s__	Other phyla
B15_bin.71.fasta	0	0	2.35673	d__Bacteria	p__Actinomycetota	c__Actinomycetes	o__Actinomycetales	f__Microbacteriaceae	g__Microbacterium	s__Microbacterium saccharophilum	Other phyla
B15_bin.72.fasta	1.30177	5	3.84092	d__Bacteria	p__Actinomycetota	c__Acidimicrobiia	o__Acidimicrobiales	f__JACCXE01	g__JACCXE01	s__	Other phyla
B15_bin.73.fasta	2.15371	10	4.64315	d__Bacteria	p__Verrucomicrobiota	c__Verrucomicrobiae	o__Limisphaerales	f__SXTU01	g__SXTU01	s__	Other phyla
B15_bin.74.fasta	0	0	2.74901	d__Bacteria	p__Actinomycetota	c__Actinomycetes	o__Actinomycetales	f__Micrococcaceae	g__Kocuria	s__Kocuria rosea	Other phyla
B15_bin.75.fasta	1.20882	4	3.309	d__Bacteria	p__Actinomycetota	c__Acidimicrobiia	o__Acidimicrobiales	f__JACDCH01	g__VFJN01	s__	Other phyla
B15_bin.78.fasta	3.53523	9	2.5458	d__Bacteria	p__Verrucomicrobiota	c__Lentisphaeria	o__Victivallales	f__GWF2-38-69	g__JAJXWI01	s__	Other phyla
B15_bin.79.fasta	3.41248	9	2.63738	d__Bacteria	p__Pseudomonadota	c__Gammaproteobacteria	o__Methylococcales	f__Methylomonadaceae	g__Methylomicrobium	s__	Pseudomonadota
B15_bin.8.fasta	1.31888	3	2.27466	d__Bacteria	p__Pseudomonadota	c__Alphaproteobacteria	o__Rhodobacterales	f__Rhodobacteraceae	g__Paracoccus	s__Paracoccus everestensis	Pseudomonadota
B15_bin.81.fasta	0	0	3.67767	d__Bacteria	p__Pseudomonadota	c__Alphaproteobacteria	o__Rhodobacterales	f__Rhodobacteraceae	g__Cereibacter	s__	Pseudomonadota
B15_bin.9.fasta	0.500687	2	3.99451	d__Bacteria	p__Actinomycetota	c__Acidimicrobiia	o__Acidimicrobiales	f__Ilumatobacteraceae	g__VFMC01	s__VFMC01 sp006515795	Other phyla
B18_bin.1.fasta	0.666627	3	4.50026	d__Bacteria	p__Pseudomonadota	c__Alphaproteobacteria	o__Rhizobiales	f__Beijerinckiaceae	g__Methylobacterium	s__Methylobacterium hispanicum	Pseudomonadota
B18_bin.10.fasta	2.64228	6	2.27076	d__Bacteria	p__Pseudomonadota	c__Gammaproteobacteria	o__CAIQBE01	f__CAIQBE01	g__	s__	Pseudomonadota
B18_bin.11.fasta	0	0	0.892295	d__Bacteria	p__Patescibacteria	c__ABY1	o__SG8-24	f__GWF2-40-263	g__XYB2-FULL-45-11	s__	CPR
B18_bin.12.fasta	1.23478	1	0.809863	d__Bacteria	p__Patescibacteria	c__Paceibacteria	o__UBA9973	f__GWA1-40-21	g__GWA1-40-21	s__	CPR
B18_bin.13.fasta	0.385487	1	2.59412	d__Bacteria	p__Actinomycetota	c__Actinomycetes	o__Propionibacteriales	f__Nocardioidaceae	g__Nocardioides	s__	Other phyla
B18_bin.14.fasta	0	0	1.24541	d__Bacteria	p__Patescibacteria	c__ABY1	o__UBA9570	f__UBA9570	g__UBA9570	s__	CPR
B18_bin.15.fasta	3.31124	3	0.906005	d__Bacteria	p__Patescibacteria	c__ABY1	o__GWA2-46-9	f__GWA2-46-9	g__	s__	CPR
B18_bin.16.fasta	0	0	2.8328	d__Bacteria	p__Pseudomonadota	c__Alphaproteobacteria	o__Rhodobacterales	f__Rhodobacteraceae	g__Gemmobacter	s__Gemmobacter lanyuensis	Pseudomonadota
B18_bin.17.fasta	0	0	1.39247	d__Bacteria	p__Patescibacteria	c__Gracilibacteria	o__Peribacterales	f__Peribacteraceae	g__CAINWJ01	s__	CPR
B18_bin.18.fasta	1.20616	3	2.48722	d__Bacteria	p__Pseudomonadota	c__Alphaproteobacteria	o__Sphingomonadales	f__Sphingomonadaceae	g__Sphingorhabdus_B	s__Sphingorhabdus_B sp023262005	Pseudomonadota
B18_bin.19.fasta	0.780296	2	2.56313	d__Bacteria	p__Bacteroidota	c__Bacteroidia	o__Flavobacteriales	f__Flavobacteriaceae	g__Flavobacterium	s__	Other phyla
B18_bin.2.fasta	1.43842	1	0.695209	d__Bacteria	p__Patescibacteria	c__Paceibacteria	o__UBA9983	f__UBA9983	g__SURF-57	s__	CPR
B18_bin.20.fasta	0.855327	1	1.16914	d__Bacteria	p__Patescibacteria	c__ABY1	o__UBA9570	f__UBA9570	g__UBA9570	s__	CPR
B18_bin.21.fasta	0.363299	1	2.75255	d__Bacteria	p__Bdellovibrionota	c__UBA2361	o__UBA2361	f__JAIBBU01	g__	s__	Other phyla
B18_bin.22.fasta	0	0	1.11237	d__Bacteria	p__Dependentiae	c__Babeliae	o__Babeliales	f__JABDEC01	g__CANKVQ01	s__	Other phyla
B18_bin.23.fasta	0.431438	1	2.31783	d__Bacteria	p__Pseudomonadota	c__Gammaproteobacteria	o__Pseudomonadales	f__Moraxellaceae	g__Acinetobacter	s__Acinetobacter junii	Pseudomonadota
B18_bin.25.fasta	1.17235	1	0.852987	d__Bacteria	p__Patescibacteria	c__Andersenbacteria	o__UBA10190	f__UBA10190	g__HO2-45-11b	s__	CPR
B18_bin.27.fasta	0.389037	1	2.57045	d__Bacteria	p__Pseudomonadota	c__Gammaproteobacteria	o__Enterobacterales	f__Enterobacteriaceae	g__Rosenbergiella	s__Rosenbergiella epipactidis	Pseudomonadota
B18_bin.28.fasta	1.38605	3	2.16442	d__Bacteria	p__Methylomirabilota	c__Methylomirabilia	o__Methylomirabilales	f__JACPAU01	g__JACPAU01	s__	Other phyla
B18_bin.29.fasta	1.42606	4	2.80493	d__Bacteria	p__UBA10199	c__UBA10199	o__UBA10199	f__	g__	s__	Other phyla
B18_bin.3.fasta	0	0	1.9655	d__Bacteria	p__Pseudomonadota	c__Alphaproteobacteria	o__Sphingomonadales	f__Sphingomonadaceae	g__Erythrobacter	s__	Pseudomonadota
B18_bin.30.fasta	0	0	1.18291	d__Bacteria	p__Patescibacteria	c__ABY1	o__Magasanikbacterales	f__GWA2-37-8	g__	s__	CPR
B18_bin.31.fasta	0	0	0.905614	d__Bacteria	p__Patescibacteria	c__Paceibacteria	o__UBA9973	f__JAQTLZ01	g__	s__	CPR
B18_bin.32.fasta	0.522181	1	1.91504	d__Bacteria	p__CSP1-3	c__CSP1-3	o__CSP1-3	f__13-1-40CM-64-14	g__	s__	Other phyla
B18_bin.33.fasta	0	0	0.808087	d__Bacteria	p__Patescibacteria	c__Microgenomatia	o__UBA1406	f__	g__	s__	CPR
B18_bin.35.fasta	1.04562	1	0.956371	d__Bacteria	p__Patescibacteria	c__Paceibacteria	o__Moranbacterales	f__UBA1568	g__SSEF01	s__	CPR
B18_bin.36.fasta	0	0	2.78904	d__Bacteria	p__Pseudomonadota	c__Alphaproteobacteria	o__Rhodobacterales	f__Rhodobacteraceae	g__Tabrizicola	s__Tabrizicola sp013824055	Pseudomonadota
B18_bin.37.fasta	2.05182	5	2.43686	d__Bacteria	p__UBA10199	c__UBA10199	o__	f__	g__	s__	Other phyla
B18_bin.38.fasta	0.68873	2	2.90389	d__Bacteria	p__Pseudomonadota	c__Alphaproteobacteria	o__Caulobacterales	f__Caulobacteraceae	g__Caulobacter	s__Caulobacter sp030645575	Pseudomonadota
B18_bin.4.fasta	0	0	0.941552	d__Bacteria	p__Patescibacteria	c__Gracilibacteria	o__Peribacterales	f__Peribacteraceae	g__	s__	CPR
B18_bin.40.fasta	1.54051	3	1.94741	d__Bacteria	p__Pseudomonadota	c__Gammaproteobacteria	o__Burkholderiales	f__Burkholderiaceae	g__Serpentinimonas	s__Serpentinimonas maccroryi	Pseudomonadota
B18_bin.41.fasta	0	0	1.84743	d__Bacteria	p__Methylomirabilota	c__Methylomirabilia	o__Methylomirabilales	f__JACPAU01	g__JACPAU01	s__	Other phyla
B18_bin.42.fasta	2.18333	15	6.87023	d__Bacteria	p__Myxococcota	c__Polyangia	o__Polyangiales	f__Polyangiaceae	g__Labilithrix	s__	Other phyla
B18_bin.43.fasta	1.45119	4	2.75636	d__Bacteria	p__Campylobacterota	c__Campylobacteria	o__Campylobacterales	f__Arcobacteraceae	g__Aliarcobacter	s__	Other phyla
B18_bin.44.fasta	1.08889	2	1.83673	d__Bacteria	p__Patescibacteria	c__Microgenomatia	o__2-02-FULL-39-11	f__2-02-FULL-39-11	g__	s__	CPR
B18_bin.45.fasta	0	0	1.81516	d__Bacteria	p__Pseudomonadota	c__Gammaproteobacteria	o__Pseudomonadales	f__Moraxellaceae	g__Perlucidibaca	s__Perlucidibaca piscinae	Pseudomonadota
B18_bin.46.fasta	0.908922	1	1.10021	d__Bacteria	p__Patescibacteria	c__Andersenbacteria	o__UBA10190	f__UBA10190	g__	s__	CPR
B18_bin.48.fasta	0.277173	1	3.60786	d__Bacteria	p__Bdellovibrionota	c__Bdellovibrionia	o__Bdellovibrionales	f__Bdellovibrionaceae	g__Pseudobdellovibrio	s__	Other phyla
B18_bin.49.fasta	2.52879	10	3.95445	d__Bacteria	p__Pseudomonadota	c__Gammaproteobacteria	o__Xanthomonadales	f__Xanthomonadaceae	g__GCA-002840015	s__	Pseudomonadota
B18_bin.5.fasta	3.51548	14	3.98239	d__Bacteria	p__Pseudomonadota	c__Gammaproteobacteria	o__Burkholderiales	f__Burkholderiaceae	g__Rhodoferax_C	s__	Pseudomonadota
B18_bin.52.fasta	1.55283	2	1.28798	d__Bacteria	p__Patescibacteria	c__ABY1	o__SG8-24	f__2-12-FULL-60-25	g__JAGOQX01	s__	CPR
B18_bin.54.fasta	0.920375	2	2.17303	d__Bacteria	p__Pseudomonadota	c__Gammaproteobacteria	o__Burkholderiales	f__SG8-41	g__SG8-41	s__	Pseudomonadota
B18_bin.55.fasta	0.564755	1	1.77068	d__Bacteria	p__Bacteroidota	c__Bacteroidia	o__Cytophagales	f__Spirosomataceae	g__Aquirufa	s__Aquirufa sp938008575	Other phyla
B18_bin.56.fasta	0	0	3.31938	d__Bacteria	p__Pseudomonadota	c__Alphaproteobacteria	o__Rhodobacterales	f__Rhodobacteraceae	g__Gemmobacter_B	s__Gemmobacter_B amnigenus	Pseudomonadota
B18_bin.57.fasta	3.80662	11	2.8897	d__Bacteria	p__Bacteroidota	c__Bacteroidia	o__Bacteroidales	f__Bacteroidaceae	g__Phocaeicola	s__Phocaeicola sp900546645	Other phyla
B18_bin.6.fasta	0.896617	3	3.34591	d__Bacteria	p__Pseudomonadota	c__Gammaproteobacteria	o__Enterobacterales	f__Alteromonadaceae	g__Pararheinheimera	s__Pararheinheimera mesophila	Pseudomonadota
B18_bin.7.fasta	0.291653	1	3.42873	d__Bacteria	p__Pseudomonadota	c__Gammaproteobacteria	o__Burkholderiales	f__Burkholderiaceae	g__Aquabacterium	s__Aquabacterium olei	Pseudomonadota
B18_bin.8.fasta	1.38742	5	3.60382	d__Bacteria	p__Pseudomonadota	c__Alphaproteobacteria	o__Caulobacterales	f__Parvularculaceae	g__CV81	s__	Pseudomonadota
B18_bin.9.fasta	2.25367	2	0.887441	d__Bacteria	p__Patescibacteria	c__ABY1	o__Magasanikbacterales	f__UBA922	g__UBA922	s__	CPR
B20_bin.1.fasta	0	0	1.67624	d__Bacteria	p__Methylomirabilota	c__Methylomirabilia	o__Methylomirabilales	f__JACPAU01	g__JACPAU01	s__	Other phyla
B20_bin.10.fasta	0	0	1.90149	d__Bacteria	p__Pseudomonadota	c__Gammaproteobacteria	o__Burkholderiales	f__Methylophilaceae	g__Methylotenera	s__Methylotenera oryzisoli	Pseudomonadota
B20_bin.13.fasta	0	0	2.5518	d__Bacteria	p__Pseudomonadota	c__Gammaproteobacteria	o__Burkholderiales	f__Burkholderiaceae	g__Limnobacter	s__Limnobacter sp002954425	Pseudomonadota
B20_bin.14.fasta	0	0	2.17498	d__Bacteria	p__Pseudomonadota	c__Gammaproteobacteria	o__Pseudomonadales	f__Moraxellaceae	g__Acinetobacter	s__Acinetobacter junii	Pseudomonadota
B20_bin.15.fasta	0.941095	2	2.12518	d__Bacteria	p__Pseudomonadota	c__Gammaproteobacteria	o__Pseudomonadales	f__UBA3067	g__	s__	Pseudomonadota
B20_bin.3.fasta	0.448222	1	2.23104	d__Bacteria	p__Campylobacterota	c__Campylobacteria	o__Campylobacterales	f__Sulfurimonadaceae	g__Sulfuricurvum	s__	Other phyla
B20_bin.4.fasta	0.325372	1	3.0734	d__Bacteria	p__Pseudomonadota	c__Gammaproteobacteria	o__Enterobacterales	f__Alteromonadaceae	g__Pararheinheimera	s__	Pseudomonadota
B20_bin.6.fasta	0	0	2.22204	d__Bacteria	p__Pseudomonadota	c__Gammaproteobacteria	o__Burkholderiales	f__SG8-41	g__SG8-41	s__	Pseudomonadota
B20_bin.9.fasta	0	0	2.08123	d__Bacteria	p__Pseudomonadota	c__Gammaproteobacteria	o__Pseudomonadales	f__Moraxellaceae	g__Perlucidibaca	s__Perlucidibaca piscinae	Pseudomonadota
B21_bin.1.fasta	1.26595	2	1.57985	d__Bacteria	p__Desulfobacterota	c__Syntrophia	o__Syntrophales	f__UBA5619	g__JAHJXP01	s__JAHJXP01 sp018819165	Other phyla
B21_bin.10.fasta	2.96266	7	2.36274	d__Bacteria	p__Desulfobacterota	c__UBA8473	o__UBA8473	f__UBA8473	g__UBA8473	s__	Other phyla
B21_bin.11.fasta	0	0	1.82716	d__Bacteria	p__Pseudomonadota	c__Gammaproteobacteria	o__Burkholderiales	f__Methylophilaceae	g__Methylotenera	s__Methylotenera sp020622105	Pseudomonadota
B21_bin.12.fasta	1.02511	1	0.975502	d__Bacteria	p__Chloroflexota	c__Dehalococcoidia	o__Dehalococcoidales	f__UBA2162	g__JAUSGV01	s__	Other phyla
B21_bin.13.fasta	0	0	3.92829	d__Bacteria	p__Bacteroidota	c__Bacteroidia	o__Cytophagales	f__Cyclobacteriaceae	g__Algoriphagus	s__	Other phyla
B21_bin.14.fasta	0	0	0.904186	d__Bacteria	p__Omnitrophota	c__Koll11	o__Gygaellales	f__Profunditerraquicolaceae	g__	s__	Other phyla
B21_bin.15.fasta	0	0	1.88947	d__Bacteria	p__Bacteroidota	c__UBA10030	o__UBA10030	f__	g__	s__	Other phyla
B21_bin.16.fasta	1.50448	4	2.65872	d__Bacteria	p__Acidobacteriota	c__Vicinamibacteria	o__Vicinamibacterales	f__	g__	s__	Other phyla
B21_bin.17.fasta	1.33497	3	2.24725	d__Bacteria	p__Chloroflexota	c__Dehalococcoidia	o__JAUYDP01	f__JAUYDP01	g__	s__	Other phyla
B21_bin.19.fasta	0.542921	2	3.68378	d__Bacteria	p__Methylomirabilota	c__Methylomirabilia	o__Methylomirabilales	f__2-02-FULL-66-22	g__2-02-FULL-66-22	s__	Other phyla
B21_bin.2.fasta	1.46446	2	1.36569	d__Bacteria	p__Planctomycetota	c__Brocadiia	o__Brocadiales	f__Bathyanammoxibiaceae	g__2-12-FULL-52-36	s__	Other phyla
B21_bin.21.fasta	2.74173	6	2.1884	d__Bacteria	p__Chloroflexota	c__Dehalococcoidia	o__JACQTR01	f__	g__	s__	Other phyla
B21_bin.22.fasta	0.507962	1	1.96865	d__Bacteria	p__Chloroflexota	c__Dehalococcoidia	o__Bin125	f__Bin125	g__	s__	Other phyla
B21_bin.23.fasta	0.924387	1	1.0818	d__Bacteria	p__Patescibacteria	c__Microgenomatia	o__Levybacterales	f__UBA12049	g__	s__	CPR
B21_bin.24.fasta	0.252112	1	3.96649	d__Bacteria	p__Bacteroidota	c__Bacteroidia	o__Cytophagales	f__Cyclobacteriaceae	g__Algoriphagus	s__	Other phyla
B21_bin.26.fasta	1.2705	2	1.57419	d__Bacteria	p__UBA10199	c__UBA10199	o__2-02-FULL-44-16	f__	g__	s__	Other phyla
B21_bin.28.fasta	0	0	1.72536	d__Bacteria	p__Planctomycetota	c__Brocadiia	o__Brocadiales	f__Bathyanammoxibiaceae	g__2-02-FULL-50-16-A	s__2-02-FULL-50-16-A sp001828605	Other phyla
B21_bin.3.fasta	0	0	1.43097	d__Bacteria	p__Actinomycetota	c__Humimicrobiia	o__Hakubellales	f__Hakubellaceae	g__Hakubella	s__	Other phyla
B21_bin.31.fasta	0.594727	1	1.68144	d__Bacteria	p__Chloroflexota	c__Dehalococcoidia	o__SHYD01	f__	g__	s__	Other phyla
B21_bin.32.fasta	0	0	2.61426	d__Bacteria	p__Pseudomonadota	c__Gammaproteobacteria	o__Pseudomonadales	f__Moraxellaceae	g__Acinetobacter	s__Acinetobacter junii	Pseudomonadota
B21_bin.33.fasta	0	0	0.530143	d__Bacteria	p__Patescibacteria	c__Paceibacteria	o__UBA9983	f__UBA9983	g__	s__	CPR
B21_bin.37.fasta	0.367917	1	2.71801	d__Bacteria	p__Pseudomonadota	c__Gammaproteobacteria	o__Pseudomonadales	f__Pseudohongiellaceae	g__UBA5078	s__UBA5078 sp001802565	Pseudomonadota
B21_bin.38.fasta	0	0	2.89448	d__Bacteria	p__Pseudomonadota	c__Alphaproteobacteria	o__Rhizobiales	f__Beijerinckiaceae	g__Methylocystis	s__Methylocystis silviterrae	Pseudomonadota
B21_bin.39.fasta	0.95655	3	3.13627	d__Bacteria	p__Pseudomonadota	c__Gammaproteobacteria	o__Burkholderiales	f__Rhodocyclaceae	g__Aromatoleum	s__Aromatoleum tolulyticum	Pseudomonadota
B21_bin.4.fasta	0.507067	1	1.97213	d__Bacteria	p__Pseudomonadota	c__Alphaproteobacteria	o__Sphingomonadales	f__Sphingomonadaceae	g__Novosphingobium	s__	Pseudomonadota
B21_bin.40.fasta	0	0	2.71995	d__Bacteria	p__Bdellovibrionota	c__Bacteriovoracia	o__Bacteriovoracales	f__Bacteriovoracaceae	g__Bacteriovorax	s__	Other phyla
B21_bin.41.fasta	0.342513	1	2.9196	d__Bacteria	p__Desulfobacterota_B	c__Binatia	o__UBA9968	f__UBA9968	g__2-12-FULL-57-22	s__	Other phyla
B21_bin.43.fasta	3.60253	4	1.11033	d__Bacteria	p__Patescibacteria	c__Paceibacteria	o__	f__	g__	s__	CPR
B21_bin.44.fasta	0.73626	1	1.35822	d__Bacteria	p__Planctomycetota	c__Brocadiia	o__Brocadiales	f__Brocadiaceae	g__XYD2-FULL-41-16	s__XYD2-FULL-41-16 sp001828645	Other phyla
B21_bin.46.fasta	0.831393	1	1.2028	d__Bacteria	p__Patescibacteria	c__Microgenomatia	o__Daviesbacterales	f__UBA10151	g__	s__	CPR
B21_bin.48.fasta	0	0	1.86385	d__Bacteria	p__Methylomirabilota	c__Methylomirabilia	o__	f__	g__	s__	Other phyla
B21_bin.49.fasta	0	0	2.64755	d__Bacteria	p__Pseudomonadota	c__Gammaproteobacteria	o__Burkholderiales	f__Burkholderiaceae	g__Hydrogenophaga	s__	Pseudomonadota
B21_bin.5.fasta	0.341229	1	2.93059	d__Bacteria	p__Pseudomonadota	c__Gammaproteobacteria	o__Burkholderiales	f__Burkholderiaceae	g__CAMLOF01	s__CAMLOF01 sp946481585	Pseudomonadota
B21_bin.50.fasta	1.85731	4	2.15365	d__Bacteria	p__Firestonebacteria	c__	o__	f__	g__	s__	Other phyla
B21_bin.52.fasta	0	0	1.72153	d__Bacteria	p__Pseudomonadota	c__Gammaproteobacteria	o__Pseudomonadales	f__Moraxellaceae	g__Perlucidibaca	s__Perlucidibaca piscinae	Pseudomonadota
B21_bin.53.fasta	0	0	2.50654	d__Bacteria	p__Pseudomonadota	c__Gammaproteobacteria	o__Burkholderiales	f__Chromobacteriaceae	g__Vogesella	s__Vogesella indigofera_A	Pseudomonadota
B21_bin.7.fasta	1.09375	3	2.74287	d__Bacteria	p__Actinomycetota	c__Thermoleophilia	o__Gaiellales	f__Gaiellaceae	g__PALSA-612	s__	Other phyla
B21_bin.8.fasta	0	0	0.792625	d__Bacteria	p__Patescibacteria	c__CPR2	o__UBA1875	f__GCA-2785325	g__	s__	CPR
B21_bin.9.fasta	0	0	4.9622	d__Bacteria	p__Pseudomonadota	c__Gammaproteobacteria	o__Burkholderiales	f__Rhodocyclaceae	g__Aromatoleum	s__Aromatoleum toluclasticum	Pseudomonadota
B22_bin.1.fasta	1.08735	3	2.75901	d__Bacteria	p__Acidobacteriota	c__UBA6911	o__RPQK01	f__RPQK01	g__	s__	Other phyla
B22_bin.10.fasta	0	0	1.54438	d__Bacteria	p__Pseudomonadota	c__Gammaproteobacteria	o__Burkholderiales	f__Methylophilaceae	g__Methylotenera	s__Methylotenera mobilis_B	Pseudomonadota
B22_bin.11.fasta	0.303226	1	3.29787	d__Bacteria	p__Pseudomonadota	c__Gammaproteobacteria	o__Enterobacterales	f__Alteromonadaceae	g__Pararheinheimera	s__	Pseudomonadota
B22_bin.12.fasta	0.575827	1	1.73663	d__Bacteria	p__Nitrospirota	c__Nitrospiria	o__	f__	g__	s__	Other phyla
B22_bin.13.fasta	1.03075	3	2.91051	d__Bacteria	p__Pseudomonadota	c__Gammaproteobacteria	o__Burkholderiales	f__Chromobacteriaceae	g__Pseudogulbenkiania	s__	Pseudomonadota
B22_bin.14.fasta	0	0	3.14694	d__Bacteria	p__Pseudomonadota	c__Gammaproteobacteria	o__Burkholderiales	f__Rhodocyclaceae	g__Aromatoleum	s__	Pseudomonadota
B22_bin.15.fasta	0.790452	2	2.5302	d__Bacteria	p__Nitrospirota	c__Nitrospiria	o__JACQBZ01	f__JACQBZ01	g__JACQFA01	s__	Other phyla
B22_bin.16.fasta	0	0	2.44122	d__Bacteria	p__Pseudomonadota	c__Gammaproteobacteria	o__Pseudomonadales	f__Moraxellaceae	g__Acinetobacter	s__Acinetobacter junii	Pseudomonadota
B22_bin.17.fasta	5.46036	17	3.11335	d__Bacteria	p__Bacteroidota	c__Bacteroidia	o__Flavobacteriales	f__Flavobacteriaceae	g__Flavobacterium	s__	Other phyla
B22_bin.18.fasta	0	0	4.47178	d__Bacteria	p__Pseudomonadota	c__Gammaproteobacteria	o__Burkholderiales	f__Burkholderiaceae	g__Pseudoduganella	s__Pseudoduganella sp021323265	Pseudomonadota
B22_bin.3.fasta	0.335491	1	2.98071	d__Bacteria	p__Pseudomonadota	c__Gammaproteobacteria	o__Pseudomonadales	f__Cellvibrionaceae	g__Cellvibrio	s__Cellvibrio sp000263355	Pseudomonadota
B22_bin.4.fasta	0.273521	1	3.65603	d__Bacteria	p__Pseudomonadota	c__Alphaproteobacteria	o__Rhodobacterales	f__Rhodobacteraceae	g__Tabrizicola_A	s__	Pseudomonadota
B22_bin.5.fasta	2.0984	9	4.28898	d__Bacteria	p__Pseudomonadota	c__Alphaproteobacteria	o__Caulobacterales	f__Caulobacteraceae	g__Caulobacter	s__	Pseudomonadota
B22_bin.6.fasta	1.06499	3	2.81693	d__Bacteria	p__Nitrospirota	c__Nitrospiria	o__Nitrospirales	f__Nitrospiraceae	g__VGXG01	s__	Other phyla
B22_bin.9.fasta	0	0	3.37034	d__Bacteria	p__Pseudomonadota	c__Alphaproteobacteria	o__Rhizobiales	f__Rhizobiaceae	g__Agrobacterium	s__Agrobacterium tumefaciens	Pseudomonadota
B24_bin.1.fasta	0.809059	3	3.70801	d__Bacteria	p__Elusimicrobiota	c__Elusimicrobia	o__UBA1565	f__UBA9628	g__	s__	Other phyla
B24_bin.10.fasta	1.12429	1	0.889453	d__Bacteria	p__Patescibacteria	c__Doudnabacteria	o__UBA920	f__2-01-FULL-46-14	g__	s__	CPR
B24_bin.100.fasta	0	0	2.86864	d__Bacteria	p__UBA10199	c__UBA10199	o__UBA10199	f__SBBF01	g__	s__	Other phyla
B24_bin.101.fasta	1.41234	10	7.08044	d__Bacteria	p__Acidobacteriota	c__Terriglobia	o__JAJPHL01	f__JAJPHL01	g__	s__	Other phyla
B24_bin.102.fasta	0.158943	1	6.29155	d__Bacteria	p__Planctomycetota	c__MHYJ01	o__MHYJ01	f__JACPRB01	g__JACQFK01	s__	Other phyla
B24_bin.12.fasta	0	0	2.43941	d__Bacteria	p__UBA10199	c__UBA10199	o__UBA10199	f__	g__	s__	Other phyla
B24_bin.14.fasta	0	0	1.96121	d__Bacteria	p__Omnitrophota	c__Koll11	o__Aquiviventales	f__Aquiviventaceae	g__JAGVGS01	s__	Other phyla
B24_bin.15.fasta	1.09373	2	1.8286	d__Bacteria	p__UBA10199	c__UBA10199	o__UBA10199	f__JADGCS01	g__	s__	Other phyla
B24_bin.16.fasta	1.22182	4	3.2738	d__Bacteria	p__Pseudomonadota	c__Gammaproteobacteria	o__UBA4486	f__UBA4486	g__2-02-FULL-56-15	s__	Pseudomonadota
B24_bin.17.fasta	0.510191	1	1.96005	d__Bacteria	p__Chloroflexota	c__Dehalococcoidia	o__UBA1151	f__SHXW01	g__SHXW01	s__	Other phyla
B24_bin.18.fasta	1.3206	7	5.30061	d__Bacteria	p__Hydrogenedentota	c__Hydrogenedentia	o__Hydrogenedentiales	f__	g__	s__	Other phyla
B24_bin.19.fasta	1.12082	2	1.78441	d__Bacteria	p__UBA10199	c__UBA10199	o__2-02-FULL-44-16	f__2-02-FULL-44-16	g__	s__	Other phyla
B24_bin.2.fasta	0	0	1.7265	d__Bacteria	p__Methylomirabilota	c__Methylomirabilia	o__Methylomirabilales	f__JACPAU01	g__JACPAU01	s__	Other phyla
B24_bin.20.fasta	0	0	1.28621	d__Bacteria	p__Omnitrophota	c__Omnitrophia	o__Omnitrophales	f__Danuiimicrobiaceae	g__	s__	Other phyla
B24_bin.21.fasta	0.413272	2	4.83943	d__Bacteria	p__Acidobacteriota	c__Vicinamibacteria	o__Vicinamibacterales	f__2-12-FULL-66-21	g__	s__	Other phyla
B24_bin.22.fasta	0	0	3.13218	d__Bacteria	p__Pseudomonadota	c__Alphaproteobacteria	o__Acetobacterales	f__Acetobacteraceae	g__DAIDJM01	s__	Pseudomonadota
B24_bin.23.fasta	0.163676	1	6.10964	d__Bacteria	p__Methylomirabilota	c__Methylomirabilia	o__Rokubacteriales	f__CSP1-6	g__AR8	s__	Other phyla
B24_bin.24.fasta	0.475801	2	4.20344	d__Bacteria	p__Verrucomicrobiota	c__Verrucomicrobiae	o__Limisphaerales	f__SXTU01	g__SXTU01	s__	Other phyla
B24_bin.25.fasta	1.25884	10	7.94381	d__Bacteria	p__Myxococcota	c__Polyangia	o__Polyangiales	f__Polyangiaceae	g__PMG-095	s__	Other phyla
B24_bin.26.fasta	0.60728	1	1.64669	d__Bacteria	p__UBA10199	c__UBA10199	o__SPLOWO2-01-44-7	f__SPLOWO2-01-44-7	g__	s__	Other phyla
B24_bin.28.fasta	2.17525	4	1.83887	d__Bacteria	p__UBA10199	c__UBA10199	o__	f__	g__	s__	Other phyla
B24_bin.29.fasta	0.775545	5	6.44708	d__Bacteria	p__Acidobacteriota	c__Vicinamibacteria	o__Vicinamibacterales	f__UBA2999	g__Gp6-AA40	s__	Other phyla
B24_bin.3.fasta	0.272895	1	3.66442	d__Bacteria	p__Pseudomonadota	c__Alphaproteobacteria	o__SP197	f__SP197	g__VGDP01	s__	Pseudomonadota
B24_bin.30.fasta	0.429826	1	2.32653	d__Bacteria	p__Cyanobacteriota	c__Vampirovibrionia	o__2-02-FULL-35-15	f__2-02-FULL-35-15	g__JACQBQ01	s__	Other phyla
B24_bin.32.fasta	0	0	2.24269	d__Bacteria	p__Nitrospirota	c__Nitrospiria	o__JACQBZ01	f__JACQBZ01	g__JACQFA01	s__	Other phyla
B24_bin.34.fasta	1.04834	3	2.86167	d__Bacteria	p__Pseudomonadota	c__Alphaproteobacteria	o__Caulobacterales	f__Caulobacteraceae	g__	s__	Pseudomonadota
B24_bin.36.fasta	0.981696	6	6.11187	d__Bacteria	p__Planctomycetota	c__Planctomycetia	o__Gemmatales	f__Gemmataceae	g__	s__	Other phyla
B24_bin.37.fasta	0	0	1.87851	d__Bacteria	p__Bdellovibrionota	c__O2-12-FULL-43-9	o__2-02-FULL-40-11	f__2-02-FULL-40-11	g__	s__	Other phyla
B24_bin.38.fasta	0.311911	1	3.20604	d__Bacteria	p__Methylomirabilota	c__Methylomirabilia	o__Rokubacteriales	f__CSP1-6	g__	s__	Other phyla
B24_bin.4.fasta	1.49873	3	2.00169	d__Bacteria	p__Omnitrophota	c__Koll11	o__Zapsychrales	f__Zapsychraceae	g__UBA10015	s__	Other phyla
B24_bin.41.fasta	8.32713	7	0.840626	d__Bacteria	p__Patescibacteria	c__Paceibacteria	o__JAHIHE01	f__JAHIHE01	g__JAHIHE01	s__	CPR
B24_bin.42.fasta	2.45419	5	2.03734	d__Bacteria	p__Omnitrophota	c__Koll11	o__1-14-0-20-64-10	f__1-14-0-20-64-10	g__JAUSCU01	s__	Other phyla
B24_bin.43.fasta	0.751742	1	1.33024	d__Bacteria	p__Chloroflexota	c__Dehalococcoidia	o__SM23-28-2	f__RBG-16-64-32	g__	s__	Other phyla
B24_bin.44.fasta	0.904564	2	2.21101	d__Bacteria	p__Nitrospirota	c__Nitrospiria	o__Nitrospirales	f__NS-4	g__SCTG01	s__	Other phyla
B24_bin.45.fasta	0	0	1.74287	d__Bacteria	p__Pseudomonadota	c__Gammaproteobacteria	o__UBA4486	f__UBA4486	g__2-02-FULL-47-50	s__	Pseudomonadota
B24_bin.46.fasta	1.6068	4	2.48942	d__Bacteria	p__Nitrospirota	c__Nitrospiria	o__Nitrospirales	f__Nitrospiraceae	g__40CM-3-62-11	s__	Other phyla
B24_bin.47.fasta	0.991448	6	6.05176	d__Bacteria	p__Acidobacteriota	c__Vicinamibacteria	o__Vicinamibacterales	f__UBA2999	g__Gp6-AA40	s__	Other phyla
B24_bin.48.fasta	1.69996	8	4.70599	d__Bacteria	p__JAAXHH01	c__JAAXHH01	o__JAAXHH01	f__JAAXHH01	g__VGJU01	s__	Other phyla
B24_bin.49.fasta	3.01225	7	2.32384	d__Bacteria	p__Chloroflexota	c__Dehalococcoidia	o__SHYB01	f__SHYL01	g__SHYL01	s__	Other phyla
B24_bin.50.fasta	1.04106	3	2.88169	d__Bacteria	p__Pseudomonadota	c__Gammaproteobacteria	o__Burkholderiales	f__SG8-39	g__JADLDQ01	s__	Pseudomonadota
B24_bin.51.fasta	2.83991	8	2.81699	d__Bacteria	p__Desulfobacterota_D	c__UBA1144	o__UBA2774	f__CSP1-2	g__CSP1-2	s__CSP1-2 sp001443445	Other phyla
B24_bin.53.fasta	1.43511	1	0.696813	d__Bacteria	p__Patescibacteria	c__Paceibacteria	o__Ryanbacterales	f__GWA2-47-10b	g__	s__	CPR
B24_bin.55.fasta	0.824223	2	2.42653	d__Bacteria	p__UBA10199	c__UBA10199	o__UBA10199	f__SBBF01	g__SBBF01	s__	Other phyla
B24_bin.56.fasta	0.6537	1	1.52975	d__Bacteria	p__UBA10199	c__UBA10199	o__SPLOWO2-01-44-7	f__SPLOWO2-01-44-7	g__	s__	Other phyla
B24_bin.59.fasta	0	0	1.26854	d__Bacteria	p__UBA10199	c__UBA10199	o__UBA10199	f__	g__	s__	Other phyla
B24_bin.62.fasta	2.81206	11	3.91172	d__Bacteria	p__Bacteroidota	c__Bacteroidia	o__Chitinophagales	f__Chitinophagaceae	g__Sediminibacterium	s__Sediminibacterium magnilacihabitans	Other phyla
B24_bin.63.fasta	0	0	1.89997	d__Bacteria	p__Omnitrophota	c__Omnitrophia	o__Omnitrophales	f__Aquincolibacteriaceae	g__	s__	Other phyla
B24_bin.64.fasta	0.493775	1	2.02521	d__Bacteria	p__UBA10199	c__UBA10199	o__2-02-FULL-50-16	f__JACPAL01	g__JACPAK01	s__	Other phyla
B24_bin.66.fasta	2.99423	7	2.33783	d__Bacteria	p__UBA10199	c__UBA10199	o__UBA10199	f__	g__	s__	Other phyla
B24_bin.67.fasta	0	0	2.62851	d__Bacteria	p__Bdellovibrionota	c__UBA1018	o__UBA1018	f__UBA1018	g__	s__	Other phyla
B24_bin.68.fasta	3.22646	33	10.2279	d__Bacteria	p__Poribacteria	c__WGA-4E	o__WGA-4E	f__PCPOR2b	g__	s__	Other phyla
B24_bin.7.fasta	4.03022	19	4.71439	d__Bacteria	p__Verrucomicrobiota	c__Lentisphaeria	o__JABSQK01	f__JAJFLO01	g__	s__	Other phyla
B24_bin.70.fasta	0.92425	3	3.24588	d__Bacteria	p__Actinomycetota	c__Acidimicrobiia	o__Acidimicrobiales	f__AC-14	g__JAHFUQ01	s__	Other phyla
B24_bin.72.fasta	0	0	0.831264	d__Bacteria	p__Patescibacteria	c__Paceibacteria	o__Sungbacterales	f__	g__	s__	CPR
B24_bin.73.fasta	2.2235	7	3.14818	d__Bacteria	p__Bacteroidota	c__Bacteroidia	o__Chitinophagales	f__Chitinophagaceae	g__Sediminibacterium	s__	Other phyla
B24_bin.74.fasta	1.35633	1	0.737281	d__Bacteria	p__Patescibacteria	c__Paceibacteria	o__UBA11713	f__2-01-FULL-45-33	g__	s__	CPR
B24_bin.76.fasta	1.38618	6	4.32845	d__Bacteria	p__Acidobacteriota	c__Vicinamibacteria	o__Vicinamibacterales	f__UBA2999	g__12-FULL-67-14b	s__	Other phyla
B24_bin.77.fasta	0.197957	1	5.05159	d__Bacteria	p__Planctomycetota	c__MHYJ01	o__MHYJ01	f__JACPRB01	g__JACPRC01	s__	Other phyla
B24_bin.78.fasta	0.459421	1	2.17665	d__Bacteria	p__Gemmatimonadota	c__Gemmatimonadetes	o__Gemmatimonadales	f__JACORV01	g__JACORV01	s__	Other phyla
B24_bin.79.fasta	0	0	1.96774	d__Bacteria	p__UBA10199	c__UBA10199	o__2-02-FULL-44-16	f__2-02-FULL-44-16	g__	s__	Other phyla
B24_bin.80.fasta	0	0	1.27245	d__Bacteria	p__Patescibacteria	c__Microgenomatia	o__Levybacterales	f__UBA12049	g__JACPTT01	s__	CPR
B24_bin.82.fasta	1.11267	3	2.69621	d__Bacteria	p__Elusimicrobiota	c__Elusimicrobia	o__2-02-FULL-39-32	f__2-02-FULL-39-32	g__	s__	Other phyla
B24_bin.83.fasta	0.547757	4	7.30251	d__Bacteria	p__Planctomycetota	c__Planctomycetia	o__Isosphaerales	f__Isosphaeraceae	g__	s__	Other phyla
B24_bin.84.fasta	0.289744	1	3.45133	d__Bacteria	p__Chloroflexota	c__Dehalococcoidia	o__	f__	g__	s__	Other phyla
B24_bin.85.fasta	0	0	1.76371	d__Bacteria	p__Bdellovibrionota	c__UBA2394	o__UBA2394	f__UBA2394	g__	s__	Other phyla
B24_bin.86.fasta	1.55937	3	1.92385	d__Bacteria	p__Bdellovibrionota	c__O2-12-FULL-43-9	o__2-02-FULL-40-11	f__2-02-FULL-40-11	g__	s__	Other phyla
B24_bin.87.fasta	0	0	3.23655	d__Bacteria	p__Bacteroidota	c__UBA10030	o__UBA10030	f__UBA10030	g__UBA6688	s__	Other phyla
B24_bin.88.fasta	1.00047	2	1.99906	d__Bacteria	p__UBA10199	c__UBA10199	o__SPLOWO2-01-44-7	f__SPLOWO2-01-44-7	g__	s__	Other phyla
B24_bin.92.fasta	1.68568	2	1.18646	d__Bacteria	p__Patescibacteria	c__Gracilibacteria	o__UBA1369	f__UM-FILTER-53-11	g__JACPMA01	s__	CPR
B24_bin.93.fasta	2.22087	12	5.40328	d__Bacteria	p__Acidobacteriota	c__Vicinamibacteria	o__Vicinamibacterales	f__UBA2999	g__Gp6-AA40	s__	Other phyla
B24_bin.95.fasta	1.85009	4	2.16205	d__Bacteria	p__Omnitrophota	c__Koll11	o__Aquiviventales	f__Aquiviventaceae	g__21-14-0-20-63-9	s__	Other phyla
B24_bin.96.fasta	0.588791	3	5.09518	d__Bacteria	p__Acidobacteriota	c__Vicinamibacteria	o__Vicinamibacterales	f__UBA2999	g__12-FULL-67-14b	s__	Other phyla
B24_bin.97.fasta	0	0	1.20703	d__Bacteria	p__Patescibacteria	c__Paceibacteria	o__Sungbacterales	f__HO2-52-23	g__	s__	CPR
B24_bin.99.fasta	1.38207	3	2.17066	d__Bacteria	p__Cyanobacteriota	c__Vampirovibrionia	o__2-02-FULL-35-15	f__2-02-FULL-35-15	g__JACQBQ01	s__	Other phyla
B25_bin.1.fasta	0	0	2.97947	d__Bacteria	p__Pseudomonadota	c__Alphaproteobacteria	o__Rhodobacterales	f__Rhodobacteraceae	g__Tabrizicola	s__Tabrizicola sp013824055	Pseudomonadota
B25_bin.11.fasta	0.415659	1	2.40582	d__Bacteria	p__Pseudomonadota	c__Gammaproteobacteria	o__Burkholderiales	f__Burkholderiaceae	g__Aquabacterium	s__	Pseudomonadota
B25_bin.12.fasta	0	0	3.53914	d__Bacteria	p__Pseudomonadota	c__Gammaproteobacteria	o__Pseudomonadales	f__Pseudomonadaceae	g__Pseudomonas_E	s__Pseudomonas_E sp937863915	Pseudomonadota
B25_bin.14.fasta	2.68548	6	2.23424	d__Bacteria	p__Pseudomonadota	c__Gammaproteobacteria	o__Xanthomonadales	f__Xanthomonadaceae	g__Silanimonas	s__	Pseudomonadota
B25_bin.15.fasta	2.67455	13	4.86063	d__Bacteria	p__Pseudomonadota	c__Gammaproteobacteria	o__Pseudomonadales	f__Cellvibrionaceae	g__Cellvibrio	s__	Pseudomonadota
B25_bin.18.fasta	0.625942	2	3.19518	d__Bacteria	p__Pseudomonadota	c__Gammaproteobacteria	o__Burkholderiales	f__Leeiaceae	g__	s__	Pseudomonadota
B25_bin.2.fasta	0	0	1.32935	d__Bacteria	p__Pseudomonadota	c__Gammaproteobacteria	o__Burkholderiales	f__Methylophilaceae	g__Methylotenera	s__	Pseudomonadota
B25_bin.21.fasta	0	0	2.78776	d__Bacteria	p__Pseudomonadota	c__Alphaproteobacteria	o__Sphingomonadales	f__Sphingomonadaceae	g__Novosphingobium	s__	Pseudomonadota
B25_bin.22.fasta	0.803584	2	2.48885	d__Bacteria	p__Pseudomonadota	c__Alphaproteobacteria	o__Sphingomonadales	f__Sphingomonadaceae	g__Novosphingobium	s__	Pseudomonadota
B25_bin.3.fasta	0	0	1.55491	d__Bacteria	p__Pseudomonadota	c__Gammaproteobacteria	o__Pseudomonadales	f__Moraxellaceae	g__Perlucidibaca	s__Perlucidibaca piscinae	Pseudomonadota
B25_bin.4.fasta	0.881898	3	3.40175	d__Bacteria	p__Pseudomonadota	c__Gammaproteobacteria	o__Pseudomonadales	f__Cellvibrionaceae	g__Cellvibrio	s__Cellvibrio sp000263355	Pseudomonadota
B25_bin.6.fasta	1.1511	5	4.34367	d__Bacteria	p__Pseudomonadota	c__Gammaproteobacteria	o__Burkholderiales	f__Burkholderiaceae	g__AVCC01	s__	Pseudomonadota
B25_bin.7.fasta	0.406168	1	2.46204	d__Bacteria	p__Pseudomonadota	c__Gammaproteobacteria	o__Pseudomonadales	f__Moraxellaceae	g__UBA2031	s__	Pseudomonadota
B25_bin.8.fasta	0	0	3.16359	d__Bacteria	p__Pseudomonadota	c__Gammaproteobacteria	o__Burkholderiales	f__Rhodocyclaceae	g__Azospira	s__Azospira oryzae	Pseudomonadota
B25_bin.9.fasta	1.65518	7	4.22914	d__Bacteria	p__Pseudomonadota	c__Gammaproteobacteria	o__Enterobacterales	f__Alteromonadaceae	g__Pararheinheimera	s__	Pseudomonadota
B26_bin.1.fasta	0	0	1.94582	d__Bacteria	p__Pseudomonadota	c__Gammaproteobacteria	o__Burkholderiales	f__Methylophilaceae	g__Methylotenera	s__	Pseudomonadota
B26_bin.11.fasta	0.500755	1	1.99698	d__Bacteria	p__Pseudomonadota	c__Gammaproteobacteria	o__Pseudomonadales	f__JADFDG01	g__JADFDG01	s__	Pseudomonadota
B26_bin.12.fasta	0.472938	1	2.11444	d__Bacteria	p__Campylobacterota	c__Campylobacteria	o__Campylobacterales	f__Arcobacteraceae	g__Aliarcobacter	s__	Other phyla
B26_bin.15.fasta	0	0	0.759207	d__Bacteria	p__Patescibacteria	c__Paceibacteria	o__UBA6257	f__Colwellbacteraceae	g__2-01-FULL-48-10	s__	CPR
B26_bin.16.fasta	0.215889	1	4.63201	d__Bacteria	p__Bdellovibrionota	c__Oligoflexia	o__Oligoflexales	f__Oligoflexaceae	g__Oligoflexus	s__	Other phyla
B26_bin.17.fasta	0	0	1.24675	d__Bacteria	p__Pseudomonadota	c__Gammaproteobacteria	o__Immundisolibacterales	f__Immundisolibacteraceae	g__Immundisolibacter	s__	Pseudomonadota
B26_bin.18.fasta	0	0	2.26133	d__Bacteria	p__Pseudomonadota	c__Gammaproteobacteria	o__Burkholderiales	f__Burkholderiaceae	g__Limnohabitans_A	s__Limnohabitans_A sp003063665	Pseudomonadota
B26_bin.2.fasta	0.914987	2	2.18582	d__Bacteria	p__Pseudomonadota	c__Gammaproteobacteria	o__Pseudomonadales	f__Porticoccaceae	g__JAGPUQ01	s__	Pseudomonadota
B26_bin.20.fasta	0.454945	1	2.19807	d__Bacteria	p__Pseudomonadota	c__Gammaproteobacteria	o__Pseudomonadales	f__JADFDG01	g__JADFDG01	s__	Pseudomonadota
B26_bin.21.fasta	1.77806	4	2.24964	d__Bacteria	p__Pseudomonadota	c__Gammaproteobacteria	o__Xanthomonadales	f__Xanthomonadaceae	g__CFH-32150	s__	Pseudomonadota
B26_bin.22.fasta	3.28057	8	2.4386	d__Bacteria	p__Campylobacterota	c__Campylobacteria	o__Campylobacterales	f__Sulfurimonadaceae	g__Sulfuricurvum	s__	Other phyla
B26_bin.24.fasta	0.869906	2	2.2991	d__Bacteria	p__Actinomycetota	c__Thermoleophilia	o__Gaiellales	f__Gaiellaceae	g__Gaiellasilicea	s__	Other phyla
B26_bin.25.fasta	0	0	2.40861	d__Bacteria	p__Actinomycetota	c__Actinomycetes	o__Propionibacteriales	f__Nocardioidaceae	g__Nocardioides_C	s__	Other phyla
B26_bin.26.fasta	0	0	2.34687	d__Bacteria	p__Pseudomonadota	c__Gammaproteobacteria	o__Burkholderiales	f__Burkholderiaceae	g__Oxalicibacterium	s__	Pseudomonadota
B26_bin.27.fasta	3.26863	9	2.75345	d__Bacteria	p__Pseudomonadota	c__Gammaproteobacteria	o__Burkholderiales	f__Methylophilaceae	g__CABHOJ01	s__	Pseudomonadota
B26_bin.29.fasta	0.378529	1	2.64181	d__Bacteria	p__Pseudomonadota	c__Gammaproteobacteria	o__Pseudomonadales	f__Moraxellaceae	g__Acinetobacter	s__Acinetobacter junii	Pseudomonadota
B26_bin.3.fasta	0.487927	1	2.04948	d__Bacteria	p__Pseudomonadota	c__Gammaproteobacteria	o__Pseudomonadales	f__CAMLJR01	g__CAMLJR01	s__	Pseudomonadota
B26_bin.30.fasta	0	0	2.35713	d__Bacteria	p__Pseudomonadota	c__Alphaproteobacteria	o__Sphingomonadales	f__Sphingomonadaceae	g__Sphingorhabdus_B	s__Sphingorhabdus_B sp023262005	Pseudomonadota
B26_bin.31.fasta	1.2603	5	3.9673	d__Bacteria	p__Pseudomonadota	c__Gammaproteobacteria	o__Burkholderiales	f__Burkholderiaceae	g__AVCC01	s__	Pseudomonadota
B26_bin.33.fasta	0	0	2.14543	d__Bacteria	p__Actinomycetota	c__Acidimicrobiia	o__Acidimicrobiales	f__CADCSY01	g__JAEKLB01	s__	Other phyla
B26_bin.34.fasta	0.308455	1	3.24196	d__Bacteria	p__Bacteroidota	c__Bacteroidia	o__Chitinophagales	f__Chitinophagaceae	g__Sediminibacterium	s__	Other phyla
B26_bin.35.fasta	0.917209	3	3.27079	d__Bacteria	p__Pseudomonadota	c__Gammaproteobacteria	o__Pseudomonadales	f__Cellvibrionaceae	g__Cellvibrio	s__	Pseudomonadota
B26_bin.36.fasta	0.430627	1	2.3222	d__Bacteria	p__Pseudomonadota	c__Gammaproteobacteria	o__Burkholderiales	f__Burkholderiaceae	g__Limnobacter	s__Limnobacter sp029087225	Pseudomonadota
B26_bin.37.fasta	0.97038	2	2.06105	d__Bacteria	p__Pseudomonadota	c__Gammaproteobacteria	o__Nevskiales	f__Nevskiaceae	g__JACPFV01	s__	Pseudomonadota
B26_bin.38.fasta	0	0	1.75866	d__Bacteria	p__Pseudomonadota	c__Gammaproteobacteria	o__Pseudomonadales	f__Moraxellaceae	g__Perlucidibaca	s__Perlucidibaca piscinae	Pseudomonadota
B26_bin.39.fasta	0.563185	1	1.77561	d__Bacteria	p__Pseudomonadota	c__Gammaproteobacteria	o__Xanthomonadales	f__Xanthomonadaceae	g__	s__	Pseudomonadota
B26_bin.40.fasta	0.306311	1	3.26465	d__Bacteria	p__Actinomycetota	c__Actinomycetes	o__Propionibacteriales	f__Nocardioidaceae	g__Nocardioides	s__	Other phyla
B26_bin.41.fasta	1.38752	6	4.32427	d__Bacteria	p__Pseudomonadota	c__Gammaproteobacteria	o__Pseudomonadales	f__Cellvibrionaceae	g__Cellvibrio	s__	Pseudomonadota
B26_bin.42.fasta	1.59126	4	2.51373	d__Bacteria	p__Pseudomonadota	c__Gammaproteobacteria	o__Burkholderiales	f__Rhodocyclaceae	g__Ga0074130	s__Ga0074130 sp019750575	Pseudomonadota
B26_bin.43.fasta	0.469108	2	4.26341	d__Bacteria	p__Pseudomonadota	c__Gammaproteobacteria	o__Enterobacterales	f__Aeromonadaceae	g__Aeromonas	s__Aeromonas hydrophila	Pseudomonadota
B26_bin.44.fasta	0.731784	2	2.73305	d__Bacteria	p__Acidobacteriota	c__Thermoanaerobaculia	o__Gp7-AA8	f__Gp7-AA8	g__	s__	Other phyla
B26_bin.5.fasta	1.02909	3	2.91519	d__Bacteria	p__Actinomycetota	c__Acidimicrobiia	o__Acidimicrobiales	f__JACDCH01	g__VFJN01	s__	Other phyla
B26_bin.7.fasta	1.5165	6	3.95647	d__Bacteria	p__Pseudomonadota	c__Gammaproteobacteria	o__Burkholderiales	f__Burkholderiaceae	g__CADEEN01	s__	Pseudomonadota
B26_bin.8.fasta	0.375278	1	2.66469	d__Bacteria	p__Pseudomonadota	c__Gammaproteobacteria	o__Pseudomonadales	f__Moraxellaceae	g__UBA2031	s__	Pseudomonadota
B26_bin.9.fasta	0.338384	1	2.95523	d__Bacteria	p__Elusimicrobiota	c__Elusimicrobia	o__UBA1565	f__UBA9628	g__GWA2-66-18	s__	Other phyla
B27_bin.1.fasta	0.943057	2	2.12076	d__Bacteria	p__Pseudomonadota	c__Gammaproteobacteria	o__Xanthomonadales	f__Xanthomonadaceae	g__Thermomonas	s__Thermomonas sp024711415	Pseudomonadota
B27_bin.10.fasta	4.20063	17	4.04701	d__Bacteria	p__Bacteroidota	c__Bacteroidia	o__Flavobacteriales	f__Flavobacteriaceae	g__Flavobacterium	s__	Other phyla
B27_bin.12.fasta	2.61395	9	3.44306	d__Bacteria	p__Pseudomonadota	c__Gammaproteobacteria	o__Burkholderiales	f__Burkholderiaceae	g__Aquabacterium	s__	Pseudomonadota
B27_bin.13.fasta	0.503389	1	1.98654	d__Bacteria	p__Pseudomonadota	c__Gammaproteobacteria	o__Pseudomonadales	f__Moraxellaceae	g__Perlucidibaca	s__Perlucidibaca piscinae	Pseudomonadota
B27_bin.14.fasta	0	0	4.24936	d__Bacteria	p__Bacteroidota	c__Bacteroidia	o__Chitinophagales	f__Chitinophagaceae	g__Lacibacter	s__	Other phyla
B27_bin.15.fasta	0.477824	1	2.09282	d__Bacteria	p__Pseudomonadota	c__Gammaproteobacteria	o__Burkholderiales	f__Burkholderiaceae	g__Limnohabitans_A	s__	Pseudomonadota
B27_bin.16.fasta	0	0	3.2633	d__Bacteria	p__Pseudomonadota	c__Gammaproteobacteria	o__Burkholderiales	f__Burkholderiaceae	g__Aquabacterium	s__Aquabacterium olei	Pseudomonadota
B27_bin.17.fasta	0	0	1.18165	d__Bacteria	p__Patescibacteria	c__JAEDAM01	o__BD1-5	f__UBA6164	g__UBA7396	s__	CPR
B27_bin.18.fasta	0	0	2.78945	d__Bacteria	p__Pseudomonadota	c__Gammaproteobacteria	o__Burkholderiales	f__Leeiaceae	g__	s__	Pseudomonadota
B27_bin.19.fasta	0.414148	1	2.4146	d__Bacteria	p__Pseudomonadota	c__Gammaproteobacteria	o__Xanthomonadales	f__Xanthomonadaceae	g__Lysobacter_D	s__	Pseudomonadota
B27_bin.2.fasta	0	0	3.4746	d__Bacteria	p__Pseudomonadota	c__Alphaproteobacteria	o__Rhodobacterales	f__Rhodobacteraceae	g__Gemmobacter	s__Gemmobacter lanyuensis	Pseudomonadota
B27_bin.21.fasta	0.751965	2	2.6597	d__Bacteria	p__Pseudomonadota	c__Gammaproteobacteria	o__Burkholderiales	f__Chromobacteriaceae	g__Vogesella	s__Vogesella fluminis	Pseudomonadota
B27_bin.22.fasta	1.60408	4	2.49365	d__Bacteria	p__Pseudomonadota	c__Alphaproteobacteria	o__Sphingomonadales	f__Sphingomonadaceae	g__Sphingorhabdus_B	s__Sphingorhabdus_B sp023262005	Pseudomonadota
B27_bin.23.fasta	0.320253	1	3.12253	d__Bacteria	p__Bdellovibrionota	c__Bacteriovoracia	o__Bacteriovoracales	f__Bacteriovoracaceae	g__Bacteriovorax	s__	Other phyla
B27_bin.24.fasta	0	0	3.46154	d__Bacteria	p__Pseudomonadota	c__Gammaproteobacteria	o__Burkholderiales	f__Usitatibacteraceae	g__Usitatibacter	s__	Pseudomonadota
B27_bin.25.fasta	0.776521	3	3.86339	d__Bacteria	p__Bacteroidota	c__Bacteroidia	o__Cytophagales	f__Cyclobacteriaceae	g__Algoriphagus	s__	Other phyla
B27_bin.26.fasta	0.352859	1	2.834	d__Bacteria	p__Pseudomonadota	c__Alphaproteobacteria	o__Sphingomonadales	f__Sphingomonadaceae	g__Novosphingobium	s__Novosphingobium arvoryzae	Pseudomonadota
B27_bin.28.fasta	2.58934	10	3.86198	d__Bacteria	p__Pseudomonadota	c__Gammaproteobacteria	o__Burkholderiales	f__Burkholderiaceae	g__Aquabacterium	s__Aquabacterium sp005502875	Pseudomonadota
B27_bin.29.fasta	0	0	1.35105	d__Bacteria	p__Pseudomonadota	c__Gammaproteobacteria	o__Burkholderiales	f__Methylophilaceae	g__Methylotenera	s__	Pseudomonadota
B27_bin.3.fasta	1.33263	4	3.00158	d__Bacteria	p__Pseudomonadota	c__Gammaproteobacteria	o__Pseudomonadales	f__Pseudomonadaceae	g__Pseudomonas_E	s__Pseudomonas_E fluvialis	Pseudomonadota
B27_bin.30.fasta	0.604623	2	3.30784	d__Bacteria	p__Pseudomonadota	c__Alphaproteobacteria	o__Sphingomonadales	f__Sphingomonadaceae	g__Novosphingobium	s__	Pseudomonadota
B27_bin.31.fasta	0	0	2.97739	d__Bacteria	p__Pseudomonadota	c__Alphaproteobacteria	o__Acetobacterales	f__Acetobacteraceae	g__Neoroseomonas	s__	Pseudomonadota
B27_bin.32.fasta	0	0	3.17445	d__Bacteria	p__Pseudomonadota	c__Gammaproteobacteria	o__Burkholderiales	f__SCOH01	g__CALMFQ01	s__	Pseudomonadota
B27_bin.33.fasta	0.777226	2	2.57325	d__Bacteria	p__Pseudomonadota	c__Gammaproteobacteria	o__Burkholderiales	f__Burkholderiaceae	g__Zwartia	s__Zwartia panacis	Pseudomonadota
B27_bin.5.fasta	0	0	2.56463	d__Bacteria	p__Pseudomonadota	c__Gammaproteobacteria	o__Pseudomonadales	f__Moraxellaceae	g__Acinetobacter	s__Acinetobacter junii	Pseudomonadota
B27_bin.7.fasta	1.99006	5	2.51249	d__Bacteria	p__Pseudomonadota	c__Alphaproteobacteria	o__Sphingomonadales	f__Sphingomonadaceae	g__Novosphingobium	s__	Pseudomonadota
B27_bin.8.fasta	0.310255	1	3.22316	d__Bacteria	p__Pseudomonadota	c__Gammaproteobacteria	o__Burkholderiales	f__Chromobacteriaceae	g__Vogesella	s__	Pseudomonadota
B27_bin.9.fasta	0.307741	1	3.24948	d__Bacteria	p__Pseudomonadota	c__Alphaproteobacteria	o__Sphingomonadales	f__Sphingomonadaceae	g__Novosphingobium	s__	Pseudomonadota
B28_bin.1.fasta	0.637223	2	3.13862	d__Bacteria	p__Pseudomonadota	c__Gammaproteobacteria	o__Pseudomonadales	f__Cellvibrionaceae	g__Cellvibrio	s__	Pseudomonadota
B28_bin.11.fasta	1.13559	2	1.7612	d__Bacteria	p__Bacillota	c__Bacilli	o__Exiguobacterales	f__Exiguobacteraceae	g__Exiguobacterium_A	s__Exiguobacterium_A sp001423965	Other phyla
B28_bin.12.fasta	0	0	2.24196	d__Bacteria	p__UBA10199	c__UBA10199	o__UBA10199	f__JADGCS01	g__	s__	Other phyla
B28_bin.14.fasta	0	0	0.88505	d__Bacteria	p__Patescibacteria	c__Paceibacteria	o__2-02-FULL-40-12	f__GWA2-44-9	g__2-01-FULL-39-28	s__	CPR
B28_bin.15.fasta	1.60935	4	2.48548	d__Bacteria	p__Pseudomonadota	c__Gammaproteobacteria	o__Pseudomonadales	f__UBA3067	g__	s__	Pseudomonadota
B28_bin.16.fasta	0.926019	4	4.31956	d__Bacteria	p__Acidobacteriota	c__Vicinamibacteria	o__Vicinamibacterales	f__UBA2999	g__Gp6-AA40	s__	Other phyla
B28_bin.17.fasta	0	0	2.30414	d__Bacteria	p__Desulfobacterota	c__G020345765	o__	f__	g__	s__	Other phyla
B28_bin.18.fasta	0	0	4.50547	d__Bacteria	p__Pseudomonadota	c__Gammaproteobacteria	o__Pseudomonadales	f__Pseudomonadaceae	g__Pseudomonas_E	s__	Pseudomonadota
B28_bin.19.fasta	0	0	2.17207	d__Bacteria	p__UBA8248	c__UBA8248	o__	f__	g__	s__	Other phyla
B28_bin.2.fasta	0.88244	1	1.13322	d__Bacteria	p__Patescibacteria	c__Gracilibacteria	o__Peribacterales	f__Peribacteraceae	g__JACRIG01	s__	CPR
B28_bin.20.fasta	0	0	3.29037	d__Bacteria	p__Pseudomonadota	c__Alphaproteobacteria	o__Rhodobacterales	f__Rhodobacteraceae	g__Gemmobacter_B	s__	Pseudomonadota
B28_bin.21.fasta	0.380749	1	2.6264	d__Bacteria	p__Pseudomonadota	c__Gammaproteobacteria	o__Burkholderiales	f__SG8-41	g__SG8-41	s__	Pseudomonadota
B28_bin.22.fasta	0.505457	1	1.97841	d__Bacteria	p__Nitrospirota	c__Nitrospiria	o__Nitrospirales	f__NS-4	g__SCTG01	s__	Other phyla
B28_bin.23.fasta	2.80232	10	3.56847	d__Bacteria	p__Acidobacteriota	c__UBA6911	o__RPQK01	f__JACQSX01	g__	s__	Other phyla
B28_bin.24.fasta	0	0	1.79065	d__Bacteria	p__Bacteroidota	c__UBA10030	o__UBA10030	f__	g__	s__	Other phyla
B28_bin.25.fasta	1.12821	3	2.65908	d__Bacteria	p__2-12-FULL-45-22	c__2-12-FULL-45-22	o__2-12-FULL-45-22	f__JACOWJ01	g__	s__	Other phyla
B28_bin.27.fasta	2.19995	10	4.54555	d__Bacteria	p__Desulfobacterota_B	c__Binatia	o__Bin18	f__Bin18	g__	s__	Other phyla
B28_bin.28.fasta	0.866508	4	4.61623	d__Bacteria	p__Chloroflexota	c__FW602-bin22	o__FW602-bin22	f__JACQUS01	g__JACQUS01	s__	Other phyla
B28_bin.29.fasta	0.270256	1	3.70019	d__Bacteria	p__Methylomirabilota	c__Methylomirabilia	o__Rokubacteriales	f__CSP1-6	g__JACQWC01	s__	Other phyla
B28_bin.3.fasta	0.433537	2	4.61322	d__Bacteria	p__Acidobacteriota	c__UBA6911	o__UBA6911	f__UBA6911	g__	s__	Other phyla
B28_bin.30.fasta	0	0	1.68367	d__Bacteria	p__Methylomirabilota	c__Methylomirabilia	o__Methylomirabilales	f__JACPAU01	g__JACPAU01	s__	Other phyla
B28_bin.31.fasta	0	0	0.922188	d__Bacteria	p__Patescibacteria	c__JAEDAM01	o__BD1-5	f__UBA2023	g__JABFSX01	s__	CPR
B28_bin.32.fasta	0.758562	2	2.63657	d__Bacteria	p__Pseudomonadota	c__Gammaproteobacteria	o__Pseudomonadales	f__Moraxellaceae	g__Acinetobacter	s__Acinetobacter junii	Pseudomonadota
B28_bin.33.fasta	0.398755	1	2.50781	d__Bacteria	p__Pseudomonadota	c__Gammaproteobacteria	o__Burkholderiales	f__Thiobacillaceae	g__Thiobacillus	s__	Pseudomonadota
B28_bin.34.fasta	3.39116	7	2.06419	d__Bacteria	p__Bdellovibrionota	c__O2-12-FULL-43-9	o__JACQJE01	f__JACQJE01	g__JACQJE01	s__	Other phyla
B28_bin.35.fasta	1.19846	4	3.33762	d__Bacteria	p__Bdellovibrionota	c__FAC87	o__UBA2466	f__UBA2466	g__	s__	Other phyla
B28_bin.36.fasta	3.90289	10	2.56221	d__Bacteria	p__Methylomirabilota	c__Methylomirabilia	o__Methylomirabilales	f__Methylomirabilaceae	g__Methylomirabilis	s__	Other phyla
B28_bin.37.fasta	0	0	1.71714	d__Bacteria	p__Pseudomonadota	c__Gammaproteobacteria	o__Pseudomonadales	f__Moraxellaceae	g__Perlucidibaca	s__Perlucidibaca piscinae	Pseudomonadota
B28_bin.38.fasta	0.930278	6	6.44968	d__Bacteria	p__Latescibacterota	c__UBA2968	o__UBA8231	f__UBA8231	g__SICG01	s__	Other phyla
B28_bin.4.fasta	1.42427	5	3.51056	d__Bacteria	p__Desulfobacterota_B	c__Binatia	o__UBA9968	f__UBA9968	g__2-12-FULL-57-22	s__	Other phyla
B28_bin.40.fasta	1.92361	8	4.15884	d__Bacteria	p__Pseudomonadota	c__Gammaproteobacteria	o__Burkholderiales	f__SG8-41	g__DSOT01	s__	Pseudomonadota
B28_bin.41.fasta	1.74893	4	2.28711	d__Bacteria	p__Armatimonadota	c__UBA5377	o__	f__	g__	s__	Other phyla
B28_bin.42.fasta	0.760302	2	2.63053	d__Bacteria	p__Acidobacteriota	c__Terriglobia	o__20CM-2-55-15	f__20CM-2-55-15	g__	s__	Other phyla
B28_bin.44.fasta	1.5063	3	1.99164	d__Bacteria	p__Desulfobacterota_D	c__UBA1144	o__UBA2774	f__CSP1-2	g__CSP1-2	s__CSP1-2 sp001443445	Other phyla
B28_bin.45.fasta	0	0	1.13414	d__Bacteria	p__Patescibacteria	c__Paceibacteria	o__UBA9973	f__VMGT01	g__VMGT01	s__	CPR
B28_bin.48.fasta	0.366763	1	2.72656	d__Bacteria	p__Pseudomonadota	c__Gammaproteobacteria	o__Burkholderiales	f__Burkholderiaceae	g__Limnobacter	s__Limnobacter sp029087225	Pseudomonadota
B28_bin.49.fasta	0.35158	1	2.8443	d__Bacteria	p__Desulfobacterota_B	c__Binatia	o__UBA9968	f__UBA9968	g__UBA9968	s__	Other phyla
B28_bin.5.fasta	0	0	1.0854	d__Bacteria	p__Patescibacteria	c__Gracilibacteria	o__Peribacterales	f__Peribacteraceae	g__01-FULL-54-110	s__	CPR
B28_bin.50.fasta	0.55647	2	3.59409	d__Bacteria	p__Desulfobacterota	c__G020345765	o__	f__	g__	s__	Other phyla
B28_bin.52.fasta	0.456376	1	2.19118	d__Bacteria	p__Omnitrophota	c__Koll11	o__	f__	g__	s__	Other phyla
B28_bin.53.fasta	0.555455	2	3.60065	d__Bacteria	p__Pseudomonadota	c__Gammaproteobacteria	o__Pseudomonadales	f__Cellvibrionaceae	g__Cellvibrio	s__	Pseudomonadota
B28_bin.54.fasta	0.912207	2	2.19249	d__Bacteria	p__Pseudomonadota	c__Alphaproteobacteria	o__UBA11222	f__UBA11222	g__UBA11222	s__	Pseudomonadota
B28_bin.55.fasta	0.280844	1	3.5607	d__Bacteria	p__Pseudomonadota	c__Gammaproteobacteria	o__Pseudomonadales	f__Cellvibrionaceae	g__Cellvibrio	s__Cellvibrio sp008806975	Pseudomonadota
B28_bin.56.fasta	0	0	2.20399	d__Bacteria	p__Chloroflexota	c__Dehalococcoidia	o__SHYD01	f__SHYD01	g__JACPQN01	s__	Other phyla
B28_bin.57.fasta	1.18198	3	2.5381	d__Bacteria	p__Methylomirabilota	c__Methylomirabilia	o__Methylomirabilales	f__Methylomirabilaceae	g__Methylomirabilis	s__	Other phyla
B28_bin.58.fasta	0.388025	1	2.57715	d__Bacteria	p__Chloroflexota	c__UBA11872	o__UBA11872	f__VXNJ01	g__	s__	Other phyla
B28_bin.59.fasta	1.51382	2	1.32116	d__Bacteria	p__Patescibacteria	c__ABY1	o__SBBB01	f__	g__	s__	CPR
B28_bin.6.fasta	0.451711	2	4.42761	d__Bacteria	p__Elusimicrobiota	c__Elusimicrobia	o__UBA1565	f__UBA1565	g__	s__	Other phyla
B28_bin.60.fasta	0.79206	3	3.78759	d__Bacteria	p__UBA8248	c__UBA8248	o__UBA8248	f__UBA8248	g__2-12-FULL-69-37	s__2-12-FULL-69-37 sp016184445	Other phyla
B28_bin.61.fasta	0	0	2.75707	d__Bacteria	p__Pseudomonadota	c__Alphaproteobacteria	o__Sphingomonadales	f__Sphingomonadaceae	g__Novosphingobium	s__	Pseudomonadota
B28_bin.62.fasta	0.267097	1	3.74396	d__Bacteria	p__Pseudomonadota	c__Gammaproteobacteria	o__Enterobacterales	f__Alteromonadaceae	g__Pararheinheimera	s__	Pseudomonadota
B28_bin.7.fasta	0	0	2.63633	d__Bacteria	p__Actinomycetota	c__Acidimicrobiia	o__Acidimicrobiales	f__CADCSY01	g__JAEKLB01	s__	Other phyla
B28_bin.8.fasta	0	0	1.35605	d__Bacteria	p__Patescibacteria	c__Gracilibacteria	o__Peribacterales	f__Peribacteraceae	g__JACPXZ01	s__	CPR
B28_bin.9.fasta	4.1889	7	1.67108	d__Bacteria	p__Omnitrophota	c__Koll11	o__Aquiviventales	f__Aquiviventaceae	g__JACQRB01	s__	Other phyla
B29_bin.1.fasta	0	0	2.3639	d__Bacteria	p__Desulfobacterota_E	c__Deferrimicrobia	o__Deferrimicrobiales	f__Deferrimicrobiaceae	g__JAENIX01	s__	Other phyla
B29_bin.10.fasta	3.06334	9	2.93797	d__Bacteria	p__Pseudomonadota	c__Gammaproteobacteria	o__Burkholderiales	f__Rhodocyclaceae	g__CAJBIL01	s__	Pseudomonadota
B29_bin.12.fasta	3.24548	4	1.23248	d__Bacteria	p__Nitrospirota	c__Thermodesulfovibrionia	o__Thermodesulfovibrionales	f__DYHD01	g__	s__	Other phyla
B29_bin.13.fasta	1.07909	4	3.70684	d__Bacteria	p__Desulfobacterota	c__RBG-13-43-22	o__RBG-13-43-22	f__RBG-13-43-22	g__RBG-13-43-22	s__	Other phyla
B29_bin.14.fasta	1.75478	17	9.6878	d__Bacteria	p__Verrucomicrobiota	c__Verrucomicrobiae	o__JABWAM01	f__JABWAM01	g__JAQUAF01	s__	Other phyla
B29_bin.15.fasta	3.53026	4	1.13306	d__Bacteria	p__Patescibacteria	c__JAEDAM01	o__BD1-5	f__UBA6164	g__UBA7396	s__	CPR
B29_bin.18.fasta	0.438318	1	2.28145	d__Bacteria	p__Chloroflexota	c__Dehalococcoidia	o__JAUYDP01	f__JAUYDP01	g__JAUYDP01	s__	Other phyla
B29_bin.2.fasta	1.242	4	3.22062	d__Bacteria	p__Desulfobacterota_B	c__Binatia	o__UBA9968	f__UBA9968	g__UBA9968	s__UBA9968 sp001799045	Other phyla
B29_bin.20.fasta	1.0131	6	5.92243	d__Bacteria	p__Riflebacteria	c__Ozemobacteria	o__Ozemobacterales	f__Ozemobacteraceae	g__	s__	Other phyla
B29_bin.21.fasta	5.68555	10	1.75885	d__Bacteria	p__Omnitrophota	c__Koll11	o__Gygaellales	f__UBA12090	g__	s__	Other phyla
B29_bin.22.fasta	1.83317	2	1.09101	d__Bacteria	p__Patescibacteria	c__ABY1	o__SBBC01	f__SBBC01	g__JACQKH01	s__	CPR
B29_bin.23.fasta	6.21471	18	2.89635	d__Bacteria	p__Pseudomonadota	c__Gammaproteobacteria	o__Burkholderiales	f__Sulfuricellaceae	g__Sulfurimicrobium	s__	Pseudomonadota
B29_bin.24.fasta	8.7314	7	0.801704	d__Bacteria	p__Patescibacteria	c__Paceibacteria	o__	f__	g__	s__	CPR
B29_bin.27.fasta	1.04197	5	4.7986	d__Bacteria	p__Desulfobacterota	c__DSM-4660	o__Desulfatiglandales	f__HGW-15	g__HGW-15	s__	Other phyla
B29_bin.29.fasta	0.51318	1	1.94863	d__Bacteria	p__Campylobacterota	c__Campylobacteria	o__Campylobacterales	f__Sulfurospirillaceae	g__Sulfurospirillum	s__Sulfurospirillum sp017860615	Other phyla
B29_bin.3.fasta	4.39451	16	3.64091	d__Bacteria	p__Planctomycetota	c__Phycisphaerae	o__UBA1845	f__UBA1845	g__SBAX01	s__	Other phyla
B29_bin.30.fasta	2.78716	7	2.51151	d__Bacteria	p__Pseudomonadota	c__Gammaproteobacteria	o__Burkholderiales	f__Sulfuricellaceae	g__Sulfurimicrobium	s__	Pseudomonadota
B29_bin.31.fasta	3.45407	12	3.47416	d__Bacteria	p__Pseudomonadota	c__Gammaproteobacteria	o__Burkholderiales	f__Burkholderiaceae	g__Hydrogenophaga	s__Hydrogenophaga sp013823655	Pseudomonadota
B29_bin.32.fasta	3.92704	8	2.03716	d__Bacteria	p__Campylobacterota	c__Campylobacteria	o__Campylobacterales	f__Sulfurimonadaceae	g__Sulfurimonas	s__Sulfurimonas sp903903705	Other phyla
B29_bin.33.fasta	7.68492	23	2.99287	d__Bacteria	p__Pseudomonadota	c__Gammaproteobacteria	o__Burkholderiales	f__Rhodocyclaceae	g__JAQTNA01	s__	Pseudomonadota
B29_bin.34.fasta	1.51697	3	1.97762	d__Bacteria	p__Pseudomonadota	c__Gammaproteobacteria	o__Xanthomonadales	f__Xanthomonadaceae	g__Silanimonas	s__	Pseudomonadota
B29_bin.35.fasta	0.370421	2	5.39926	d__Bacteria	p__Latescibacterota	c__UBA2968	o__UBA8231	f__UBA8231	g__CAITNQ01	s__	Other phyla
B29_bin.36.fasta	1.58393	4	2.52536	d__Bacteria	p__Bacteroidota	c__Bacteroidia	o__B-17B0	f__B-17BO	g__JAHEYG01	s__	Other phyla
B29_bin.38.fasta	1.07796	7	6.49377	d__Bacteria	p__Spirochaetota	c__Spirochaetia	o__SZUA-6	f__Fen-1364	g__	s__	Other phyla
B29_bin.39.fasta	0	0	0.92135	d__Bacteria	p__Patescibacteria	c__ABY1	o__SG8-24	f__2-12-FULL-60-25	g__	s__	CPR
B29_bin.4.fasta	0.842689	1	1.18668	d__Bacteria	p__Patescibacteria	c__JAEDAM01	o__BD1-5	f__UBA2023	g__UBA1545	s__	CPR
B29_bin.40.fasta	2.47508	7	2.82819	d__Bacteria	p__Desulfobacterota	c__Desulfobacteria	o__Desulfobacterales	f__RPRI01	g__RPRI01	s__	Other phyla
B29_bin.41.fasta	2.86166	3	1.04834	d__Bacteria	p__Patescibacteria	c__Paceibacteria	o__	f__	g__	s__	CPR
B29_bin.44.fasta	1.02375	4	3.90719	d__Bacteria	p__Chloroflexota	c__FW602-bin22	o__FW602-bin22	f__JACQUS01	g__JACQUS01	s__	Other phyla
B29_bin.45.fasta	1.70029	4	2.35254	d__Bacteria	p__Nitrospinota	c__UBA7883	o__UBA7883	f__JACRLM01	g__JADGAO01	s__	Other phyla
B29_bin.46.fasta	0	0	0.857517	d__Bacteria	p__Patescibacteria	c__ABY1	o__Magasanikbacterales	f__UBA922	g__	s__	CPR
B29_bin.47.fasta	0.718027	3	4.17811	d__Bacteria	p__Gemmatimonadota	c__Gemmatimonadetes	o__Longimicrobiales	f__UBA6960	g__	s__	Other phyla
B29_bin.48.fasta	1.41825	3	2.11528	d__Bacteria	p__Pseudomonadota	c__Gammaproteobacteria	o__Burkholderiales	f__Thiobacillaceae	g__	s__	Pseudomonadota
B29_bin.49.fasta	1.13372	2	1.76411	d__Bacteria	p__Omnitrophota	c__Koll11	o__Gygaellales	f__Profunditerraquicolaceae	g__UBA1562	s__	Other phyla
B29_bin.5.fasta	0.287955	1	3.47276	d__Bacteria	p__JACPUC01	c__JACPUC01	o__JACPUC01	f__JACPUC01	g__JACPUC01	s__	Other phyla
B29_bin.50.fasta	1.96549	6	3.05268	d__Bacteria	p__Bacteroidota	c__Bacteroidia	o__Bacteroidales	f__UBA12170	g__UBA12170	s__	Other phyla
B29_bin.51.fasta	0	0	4.09664	d__Bacteria	p__Methylomirabilota	c__Methylomirabilia	o__Rokubacteriales	f__CSP1-6	g__	s__	Other phyla
B29_bin.52.fasta	1.47839	3	2.02923	d__Bacteria	p__Pseudomonadota	c__Gammaproteobacteria	o__SZUA-229	f__SZUA-229	g__JACPVK01	s__	Pseudomonadota
B29_bin.54.fasta	0	0	1.2142	d__Bacteria	p__Omnitrophota	c__Koll11	o__	f__	g__	s__	Other phyla
B29_bin.56.fasta	2.98066	7	2.34848	d__Bacteria	p__Methylomirabilota	c__Methylomirabilia	o__Methylomirabilales	f__Methylomirabilaceae	g__Methylomirabilis	s__	Other phyla
B29_bin.57.fasta	4.61798	24	5.19707	d__Bacteria	p__Desulfobacterota	c__Desulfobacteria	o__Desulfobacterales	f__UBA5616	g__UBA5616	s__	Other phyla
B29_bin.58.fasta	0	0	2.70224	d__Bacteria	p__Desulfobacterota	c__Desulfarculia	o__Desulfarculales	f__Desulfarculaceae	g__JACRDC01	s__	Other phyla
B29_bin.59.fasta	8.20268	18	2.19441	d__Bacteria	p__Campylobacterota	c__Campylobacteria	o__Campylobacterales	f__Sulfurimonadaceae	g__Sulfurimonas	s__	Other phyla
B29_bin.6.fasta	3.22997	21	6.50161	d__Bacteria	p__SZUA-182	c__SZUA-182	o__DTGQ01	f__DTGQ01	g__	s__	Other phyla
B29_bin.61.fasta	4.59471	18	3.91755	d__Bacteria	p__Pseudomonadota	c__Magnetococcia	o__Magnetococcales	f__UBA8363	g__UBA8363	s__	Pseudomonadota
B29_bin.62.fasta	0.453736	1	2.20392	d__Bacteria	p__Pseudomonadota	c__Gammaproteobacteria	o__Burkholderiales	f__Burkholderiaceae	g__Serpentinimonas	s__Serpentinimonas maccroryi	Pseudomonadota
B29_bin.63.fasta	4.59355	32	6.96629	d__Bacteria	p__Acidobacteriota	c__CAIWXX01	o__CAIWXX01	f__CAIWXX01	g__JACPPM01	s__	Other phyla
B29_bin.65.fasta	2.79156	9	3.224	d__Bacteria	p__Bacteroidota	c__Bacteroidia	o__Bacteroidales	f__Paludibacteraceae	g__Paludibacter	s__	Other phyla
B29_bin.66.fasta	0	0	1.86556	d__Bacteria	p__Desulfobacterota	c__Desulfobaccia	o__Desulfobaccales	f__0-14-0-80-60-11	g__0-14-0-80-60-11	s__0-14-0-80-60-11 sp020052215	Other phyla
B29_bin.67.fasta	2.54951	9	3.5301	d__Bacteria	p__Pseudomonadota	c__Gammaproteobacteria	o__Burkholderiales	f__Rhodocyclaceae	g__Azospira_A	s__	Pseudomonadota
B29_bin.68.fasta	0.419952	2	4.76245	d__Bacteria	p__Pseudomonadota	c__Gammaproteobacteria	o__Burkholderiales	f__SG8-39	g__	s__	Pseudomonadota
B29_bin.69.fasta	2.69471	9	3.33987	d__Bacteria	p__Desulfobacterota	c__Desulfobulbia	o__Desulfobulbales	f__Desulfurivibrionaceae	g__	s__	Other phyla
B29_bin.7.fasta	2.34685	9	3.83493	d__Bacteria	p__Bacteroidota	c__Bacteroidia	o__Bacteroidales	f__JAQUTK01	g__JAQUTK01	s__	Other phyla
B29_bin.70.fasta	1.31367	3	2.28369	d__Bacteria	p__Pseudomonadota	c__Gammaproteobacteria	o__Burkholderiales	f__Sulfuricellaceae	g__Sulfurimicrobium	s__	Pseudomonadota
B29_bin.71.fasta	3.07186	2	0.651071	d__Bacteria	p__Patescibacteria	c__Paceibacteria	o__	f__	g__	s__	CPR
B29_bin.72.fasta	1.64783	9	5.46174	d__Bacteria	p__Spirochaetota	c__Spirochaetia	o__SPDA01	f__SPDA01	g__SPDA01	s__	Other phyla
B29_bin.73.fasta	3.21316	26	8.09171	d__Bacteria	p__Hinthialibacterota	c__Hinthialibacteria	o__Hinthialibacterales	f__Hinthialibacteraceae	g__	s__	Other phyla
B29_bin.74.fasta	1.02294	4	3.9103	d__Bacteria	p__Desulfobacterota	c__DSM-4660	o__Desulfatiglandales	f__HGW-15	g__JAFGDF01	s__	Other phyla
B29_bin.75.fasta	1.52584	4	2.6215	d__Bacteria	p__Pseudomonadota	c__Gammaproteobacteria	o__UBA9214	f__UBA9214	g__UBA9214	s__	Pseudomonadota
B29_bin.76.fasta	3.98315	9	2.25952	d__Bacteria	p__Pseudomonadota	c__Gammaproteobacteria	o__Burkholderiales	f__Burkholderiaceae	g__Calidifontimicrobium	s__	Pseudomonadota
B29_bin.77.fasta	1.67435	7	4.18072	d__Bacteria	p__Pseudomonadota	c__Gammaproteobacteria	o__Burkholderiales	f__Burkholderiaceae	g__Rhodoferax_C	s__	Pseudomonadota
B29_bin.78.fasta	1.42981	1	0.699393	d__Bacteria	p__Patescibacteria	c__Paceibacteria	o__UBA9973	f__DSPV01	g__2-02-FULL-44-35	s__	CPR
B29_bin.79.fasta	0	0	0.86911	d__Bacteria	p__Patescibacteria	c__ABY1	o__SG8-24	f__	g__	s__	CPR
B29_bin.8.fasta	4.52796	15	3.31275	d__Bacteria	p__Pseudomonadota	c__Gammaproteobacteria	o__Chromatiales	f__Sedimenticolaceae	g__	s__	Pseudomonadota
B29_bin.80.fasta	1.23521	1	0.809582	d__Bacteria	p__Patescibacteria	c__Paceibacteria	o__2-01-FULL-47-10	f__	g__	s__	CPR
B29_bin.81.fasta	1.72372	3	1.74043	d__Bacteria	p__Omnitrophota	c__Koll11	o__Pluralincolimonadales	f__Pluralincolimonadaceae	g__Pluralincolimonas	s__	Other phyla
B29_bin.82.fasta	1.18953	5	4.20334	d__Bacteria	p__Desulfobacterota_B	c__Binatia	o__UBA9968	f__UBA9968	g__2-12-FULL-57-22	s__	Other phyla
B29_bin.83.fasta	0.988186	2	2.02391	d__Bacteria	p__Chloroflexota	c__Dehalococcoidia	o__UBA6926	f__VFHL01	g__	s__	Other phyla
B29_bin.84.fasta	2.66221	7	2.62939	d__Bacteria	p__Desulfobacterota	c__Desulfobulbia	o__Desulfobulbales	f__Desulfurivibrionaceae	g__Thiovibrio	s__	Other phyla
B29_bin.85.fasta	0.343373	1	2.91229	d__Bacteria	p__Pseudomonadota	c__Alphaproteobacteria	o__Acetobacterales	f__Acetobacteraceae	g__Neoroseomonas	s__	Pseudomonadota
B29_bin.86.fasta	2.49081	10	4.01475	d__Bacteria	p__Desulfobacterota	c__Syntrophia	o__Syntrophales	f__UBA5619	g__JAKAFS01	s__	Other phyla
B29_bin.87.fasta	1.9019	7	3.68052	d__Bacteria	p__Pseudomonadota	c__Alphaproteobacteria	o__Rhodospirillales_A	f__GLO-3	g__	s__	Pseudomonadota
B29_bin.89.fasta	3.0986	8	2.58181	d__Bacteria	p__Pseudomonadota	c__Gammaproteobacteria	o__Burkholderiales	f__Thiobacillaceae	g__PFJX01	s__	Pseudomonadota
B29_bin.9.fasta	0.364754	1	2.74157	d__Bacteria	p__Chloroflexota	c__Limnocylindria	o__P2-11E	f__P2-11E	g__JACPOT01	s__	Other phyla
B29_bin.93.fasta	5.85483	12	2.04959	d__Bacteria	p__Pseudomonadota	c__Gammaproteobacteria	o__Xanthomonadales	f__Xanthomonadaceae	g__Silanimonas	s__	Pseudomonadota
B29_bin.95.fasta	3.41038	11	3.22545	d__Bacteria	p__Bacteroidota	c__Bacteroidia	o__Flavobacteriales	f__Vicingaceae	g__Vicingus	s__	Other phyla
B29_bin.96.fasta	0.844148	4	4.73851	d__Bacteria	p__Desulfobacterota	c__Syntrophobacteria	o__Syntrophobacterales	f__Syntrophobacteraceae	g__	s__	Other phyla
B29_bin.97.fasta	1.07833	3	2.78209	d__Bacteria	p__Pseudomonadota	c__Magnetococcia	o__Magnetococcales	f__Magnetaquicoccaceae	g__	s__	Pseudomonadota
B29_bin.98.fasta	1.3677	4	2.92462	d__Bacteria	p__JACRDZ01	c__JACRDZ01	o__JACRDZ01	f__JACRDZ01	g__	s__	Other phyla
B30_bin.1.fasta	1.84463	4	2.16845	d__Bacteria	p__Elusimicrobiota	c__Elusimicrobia	o__	f__	g__	s__	Other phyla
B30_bin.10.fasta	0.675868	1	1.47958	d__Bacteria	p__Chloroflexota	c__Dehalococcoidia	o__UBA6926	f__JACQUM01	g__JACQUM01	s__	Other phyla
B30_bin.11.fasta	0	0	1.34781	d__Bacteria	p__Omnitrophota	c__Koll11	o__Gygaellales	f__UBA12090	g__2-02-FULL-45-21	s__	Other phyla
B30_bin.12.fasta	4.29885	27	6.28076	d__Bacteria	p__Acidobacteriota	c__UBA6911	o__CAINFC01	f__CAINFC01	g__	s__	Other phyla
B30_bin.14.fasta	1.71049	5	2.92314	d__Bacteria	p__UBA10199	c__UBA10199	o__UBA10199	f__	g__	s__	Other phyla
B30_bin.16.fasta	0	0	1.7608	d__Bacteria	p__Pseudomonadota	c__Gammaproteobacteria	o__Pseudomonadales	f__Moraxellaceae	g__Perlucidibaca	s__Perlucidibaca piscinae	Pseudomonadota
B30_bin.17.fasta	0.623049	1	1.60501	d__Bacteria	p__Chloroflexota	c__Dehalococcoidia	o__JACVQG01	f__JAHKAY01	g__	s__	Other phyla
B30_bin.19.fasta	0	0	1.71537	d__Bacteria	p__Omnitrophota	c__Koll11	o__	f__	g__	s__	Other phyla
B30_bin.2.fasta	0.430479	1	2.323	d__Bacteria	p__Actinomycetota	c__JAICYB01	o__JAICYB01	f__	g__	s__	Other phyla
B30_bin.20.fasta	0.388464	2	5.14849	d__Bacteria	p__Actinomycetota	c__Acidimicrobiia	o__IMCC26256	f__BP-133	g__	s__	Other phyla
B30_bin.21.fasta	3.69075	4	1.08379	d__Bacteria	p__Patescibacteria	c__ABY1	o__UBA9629	f__UBA9629	g__UBA9645	s__	CPR
B30_bin.22.fasta	0.370867	1	2.69638	d__Bacteria	p__Desulfobacterota_B	c__Binatia	o__UBA9968	f__UBA9968	g__UBA9968	s__	Other phyla
B30_bin.23.fasta	0	0	2.63864	d__Bacteria	p__Methylomirabilota	c__Methylomirabilia	o__Methylomirabilales	f__2-02-FULL-66-22	g__2-02-FULL-66-22	s__2-02-FULL-66-22 sp016180655	Other phyla
B30_bin.24.fasta	0.835455	3	3.59086	d__Bacteria	p__Pseudomonadota	c__Gammaproteobacteria	o__Burkholderiales	f__SG8-39	g__	s__	Pseudomonadota
B30_bin.25.fasta	0.769534	1	1.29949	d__Bacteria	p__Patescibacteria	c__Microgenomatia	o__UBA10105	f__UBA927	g__	s__	CPR
B30_bin.26.fasta	0	0	1.25317	d__Bacteria	p__Omnitrophota	c__Koll11	o__1-14-0-20-64-10	f__1-14-0-20-64-10	g__JAUSCU01	s__	Other phyla
B30_bin.27.fasta	1.27186	4	3.14501	d__Bacteria	p__Acidobacteriota	c__Vicinamibacteria	o__Vicinamibacterales	f__UBA2999	g__	s__	Other phyla
B30_bin.28.fasta	0	0	1.6307	d__Bacteria	p__Chloroflexota	c__Dehalococcoidia	o__JACQTR01	f__	g__	s__	Other phyla
B30_bin.29.fasta	1.40183	5	3.56676	d__Bacteria	p__Pseudomonadota	c__Gammaproteobacteria	o__Burkholderiales	f__SG8-41	g__PALSA-1004	s__	Pseudomonadota
B30_bin.3.fasta	4.33334	7	1.61538	d__Bacteria	p__Patescibacteria	c__Gracilibacteria	o__UBA1369	f__LOWO2-01-FULL-3	g__JACRIB01	s__	CPR
B30_bin.30.fasta	0.794167	4	5.03672	d__Bacteria	p__Myxococcota	c__Myxococcia	o__Myxococcales	f__	g__	s__	Other phyla
B30_bin.31.fasta	1.01474	3	2.95641	d__Bacteria	p__Chloroflexota	c__Dehalococcoidia	o__JAUYDP01	f__JAUYDP01	g__	s__	Other phyla
B30_bin.32.fasta	0.202336	1	4.94227	d__Bacteria	p__2-12-FULL-45-22	c__2-12-FULL-45-22	o__2-12-FULL-45-22	f__JACOWJ01	g__JACOWJ01	s__	Other phyla
B30_bin.34.fasta	1.9993	4	2.0007	d__Bacteria	p__Actinomycetota	c__Thermoleophilia	o__Solirubrobacterales	f__70-9	g__VRUE01	s__	Other phyla
B30_bin.36.fasta	0.977129	3	3.07022	d__Bacteria	p__Desulfobacterota_D	c__UBA1144	o__UBA2774	f__UBA2774	g__2-12-FULL-53-21	s__	Other phyla
B30_bin.37.fasta	2.56365	9	3.51062	d__Bacteria	p__Bacteroidota	c__Bacteroidia	o__Flavobacteriales	f__NORP286	g__	s__	Other phyla
B30_bin.38.fasta	2.01534	7	3.47335	d__Bacteria	p__Pseudomonadota	c__Alphaproteobacteria	o__Rhizobiales	f__Beijerinckiaceae	g__Methylocystis	s__Methylocystis silviterrae	Pseudomonadota
B30_bin.39.fasta	1.22227	3	2.45445	d__Bacteria	p__Eremiobacterota	c__JABDET01	o__JABDET01	f__	g__	s__	Other phyla
B30_bin.4.fasta	2.2428	11	4.90459	d__Bacteria	p__JACPUC01	c__JACPUC01	o__JACPUC01	f__JACPUC01	g__JACPUC01	s__	Other phyla
B30_bin.41.fasta	0.951493	5	5.2549	d__Bacteria	p__Latescibacterota	c__UBA2968	o__UBA8231	f__UBA8231	g__SICG01	s__	Other phyla
B30_bin.42.fasta	1.22063	2	1.6385	d__Bacteria	p__Patescibacteria	c__Gracilibacteria	o__UBA1369	f__JABINC01	g__JABINC01	s__	CPR
B30_bin.43.fasta	0.473571	1	2.11161	d__Bacteria	p__Actinomycetota	c__UBA4738	o__AC-67	f__AC-67	g__	s__	Other phyla
B30_bin.44.fasta	4.76079	4	0.840196	d__Bacteria	p__Patescibacteria	c__Paceibacteria	o__2-01-FULL-47-10	f__	g__	s__	CPR
B30_bin.45.fasta	0.313198	1	3.19286	d__Bacteria	p__UBA8248	c__UBA8248	o__UBA8248	f__UBA8248	g__2-12-FULL-69-37	s__2-12-FULL-69-37 sp016184445	Other phyla
B30_bin.46.fasta	0	0	2.60408	d__Bacteria	p__Actinomycetota	c__UBA4738	o__AC-67	f__AC-67	g__	s__	Other phyla
B30_bin.47.fasta	0.486663	1	2.05481	d__Bacteria	p__Planctomycetota	c__Brocadiia	o__Brocadiales	f__Bathyanammoxibiaceae	g__JAUQZZ01	s__JAUQZZ01 sp030586765	Other phyla
B30_bin.48.fasta	1.08402	3	2.76748	d__Bacteria	p__JAUXIQ01	c__JAUXIQ01	o__JAUXIQ01	f__JAUXIQ01	g__	s__	Other phyla
B30_bin.5.fasta	1.18392	5	4.22326	d__Bacteria	p__Pseudomonadota	c__Gammaproteobacteria	o__Burkholderiales	f__SG8-41	g__	s__	Pseudomonadota
B30_bin.50.fasta	0	0	2.41749	d__Bacteria	p__Pseudomonadota	c__Gammaproteobacteria	o__Burkholderiales	f__Burkholderiaceae	g__Limnobacter	s__Limnobacter sp029087225	Pseudomonadota
B30_bin.51.fasta	0	0	2.24579	d__Bacteria	p__Gemmatimonadota	c__Gemmatimonadetes	o__Gemmatimonadales	f__GWC2-71-9	g__SZUA-320	s__	Other phyla
B30_bin.52.fasta	0	0	1.98126	d__Bacteria	p__Omnitrophota	c__Koll11	o__Gygaellales	f__UBA12090	g__SCPY01	s__	Other phyla
B30_bin.53.fasta	0.49172	2	4.06736	d__Bacteria	p__Methylomirabilota	c__Methylomirabilia	o__Rokubacteriales	f__CSP1-6	g__AR37	s__	Other phyla
B30_bin.56.fasta	0	0	2.62361	d__Bacteria	p__Actinomycetota	c__UBA4738	o__JAHWKV01	f__	g__	s__	Other phyla
B30_bin.57.fasta	0.353871	1	2.82589	d__Bacteria	p__Desulfobacterota_B	c__Binatia	o__UBA9968	f__UBA9968	g__2-12-FULL-57-22	s__	Other phyla
B30_bin.6.fasta	2.69504	6	2.22631	d__Bacteria	p__Planctomycetota	c__Brocadiia	o__Brocadiales	f__Bathyanammoxibiaceae	g__2-12-FULL-52-36	s__	Other phyla
B30_bin.7.fasta	0	0	2.5838	d__Bacteria	p__Bdellovibrionota	c__UBA1018	o__CAIPTA01	f__CAIPTA01	g__JAKFYM01	s__	Other phyla
B30_bin.8.fasta	1.95426	2	1.0234	d__Bacteria	p__Patescibacteria	c__Paceibacteria	o__UBA9973	f__UBA2100	g__JACQKA01	s__	CPR
B30_bin.9.fasta	0.344524	1	2.90256	d__Bacteria	p__Pseudomonadota	c__Gammaproteobacteria	o__Pseudomonadales	f__Moraxellaceae	g__Acinetobacter	s__Acinetobacter junii	Pseudomonadota
B31_bin.1.fasta	0	0	1.06183	d__Bacteria	p__Omnitrophota	c__Koll11	o__Gygaellales	f__Profunditerraquicolaceae	g__	s__	Other phyla
B31_bin.10.fasta	1.14531	4	3.49252	d__Bacteria	p__Pseudomonadota	c__Gammaproteobacteria	o__Burkholderiales	f__Burkholderiaceae	g__Rhodoferax_C	s__	Pseudomonadota
B31_bin.15.fasta	0.876938	3	3.421	d__Bacteria	p__Pseudomonadota	c__Gammaproteobacteria	o__Burkholderiales	f__SG8-39	g__2-02-FULL-66-14	s__	Pseudomonadota
B31_bin.16.fasta	0	0	1.92305	d__Bacteria	p__Campylobacterota	c__Campylobacteria	o__Campylobacterales	f__Sulfurimonadaceae	g__Sulfuricurvum	s__	Other phyla
B31_bin.17.fasta	0.7443	1	1.34354	d__Bacteria	p__Omnitrophota	c__Koll11	o__Taenaricolales	f__Taenaricolaceae	g__	s__	Other phyla
B31_bin.18.fasta	1.73591	3	1.7282	d__Bacteria	p__Omnitrophota	c__Omnitrophia	o__JACQQS01	f__JACQQS01	g__	s__	Other phyla
B31_bin.2.fasta	0	0	1.22314	d__Bacteria	p__Omnitrophota	c__Koll11	o__JAUYCX01	f__JAUYCX01	g__	s__	Other phyla
B31_bin.20.fasta	1.41518	2	1.41324	d__Bacteria	p__Omnitrophota	c__Koll11	o__	f__	g__	s__	Other phyla
B31_bin.21.fasta	0	0	1.08535	d__Bacteria	p__Patescibacteria	c__ABY1	o__HK-STAS-PATE-3	f__	g__	s__	CPR
B31_bin.22.fasta	2.57644	12	4.65759	d__Bacteria	p__Pseudomonadota	c__Gammaproteobacteria	o__Enterobacterales	f__Shewanellaceae	g__Shewanella	s__Shewanella xiamenensis	Pseudomonadota
B31_bin.23.fasta	0.84624	3	3.54509	d__Bacteria	p__Armatimonadota	c__JAAZEB01	o__JAAZEB01	f__JAAZEB01	g__DUUU01	s__	Other phyla
B31_bin.24.fasta	0.436065	1	2.29324	d__Bacteria	p__Verrucomicrobiota	c__Kiritimatiellia	o__JAAZAB01	f__JAAZAB01	g__VSJD01	s__	Other phyla
B31_bin.25.fasta	0	0	1.59405	d__Bacteria	p__Campylobacterota	c__Campylobacteria	o__Campylobacterales	f__Sulfurimonadaceae	g__Sulfuricurvum	s__	Other phyla
B31_bin.28.fasta	1.08546	4	3.68508	d__Bacteria	p__Bacillota_A	c__Clostridia	o__Peptostreptococcales	f__Acidaminobacteraceae	g__	s__	Other phyla
B31_bin.29.fasta	7.75146	19	2.45115	d__Bacteria	p__Campylobacterota	c__Campylobacteria	o__Campylobacterales	f__Arcobacteraceae	g__Aliarcobacter	s__	Other phyla
B31_bin.3.fasta	2.32317	2	0.860893	d__Bacteria	p__Patescibacteria	c__Paceibacteria	o__UBA9973	f__2-02-FULL-48-16	g__	s__	CPR
B31_bin.30.fasta	2.60951	7	2.68249	d__Bacteria	p__Elusimicrobiota	c__Elusimicrobia	o__Elusimicrobiales	f__	g__	s__	Other phyla
B31_bin.31.fasta	0	0	1.7635	d__Bacteria	p__Methylomirabilota	c__Methylomirabilia	o__	f__	g__	s__	Other phyla
B31_bin.32.fasta	0	0	1.72632	d__Bacteria	p__Omnitrophota	c__Koll11	o__2-01-FULL-45-10	f__2-01-FULL-45-10	g__	s__	Other phyla
B31_bin.33.fasta	4.5941	7	1.52369	d__Bacteria	p__Campylobacterota	c__Campylobacteria	o__Campylobacterales	f__Sulfurimonadaceae	g__Sulfurimonas	s__	Other phyla
B31_bin.34.fasta	0	0	0.562338	d__Bacteria	p__Patescibacteria	c__4484-211	o__	f__	g__	s__	CPR
B31_bin.35.fasta	1.85631	3	1.61611	d__Bacteria	p__Actinomycetota	c__Aquicultoria	o__SURF-47	f__JAUUWJ01	g__	s__	Other phyla
B31_bin.36.fasta	2.84244	3	1.05543	d__Bacteria	p__Patescibacteria	c__ABY1	o__BM507	f__GWC2-42-12	g__GWC2-42-12	s__	CPR
B31_bin.37.fasta	0	0	1.92601	d__Bacteria	p__Omnitrophota	c__Koll11	o__	f__	g__	s__	Other phyla
B31_bin.4.fasta	0.277463	1	3.60408	d__Bacteria	p__Pseudomonadota	c__Alphaproteobacteria	o__Rhodobacterales	f__Rhodobacteraceae	g__Tabrizicola_A	s__	Pseudomonadota
B31_bin.40.fasta	1.47785	4	2.70663	d__Bacteria	p__Pseudomonadota	c__Gammaproteobacteria	o__Burkholderiales	f__Rhodocyclaceae	g__Azonexus	s__	Pseudomonadota
B31_bin.41.fasta	0	0	1.55383	d__Bacteria	p__Patescibacteria	c__ABY1	o__2-02-FULL-49-11	f__2-02-FULL-49-11	g__2-02-FULL-49-11	s__	CPR
B31_bin.42.fasta	6.50265	11	1.69162	d__Bacteria	p__Patescibacteria	c__Gracilibacteria	o__UBA1369	f__UBA1369	g__JADZCU01	s__	CPR
B31_bin.43.fasta	0.71395	2	2.80132	d__Bacteria	p__Pseudomonadota	c__Gammaproteobacteria	o__Burkholderiales	f__Burkholderiaceae	g__Rhodoferax_C	s__Rhodoferax_C sp001795455	Pseudomonadota
B31_bin.45.fasta	2.21223	8	3.61626	d__Bacteria	p__	c__	o__	f__	g__	s__	Other phyla
B31_bin.46.fasta	1.72382	2	1.16022	d__Bacteria	p__Patescibacteria	c__ABY1	o__UBA9629	f__	g__	s__	CPR
B31_bin.47.fasta	0.793149	1	1.2608	d__Bacteria	p__Patescibacteria	c__Gracilibacteria	o__UBA1369	f__UBA12463	g__	s__	CPR
B31_bin.48.fasta	3.42985	5	1.45779	d__Bacteria	p__Patescibacteria	c__Microgenomatia	o__UBA10105	f__UBA10105	g__	s__	CPR
B31_bin.49.fasta	1.03372	2	1.93475	d__Bacteria	p__Actinomycetota	c__Acidimicrobiia	o__Acidimicrobiales	f__Ilumatobacteraceae	g__UBA3006	s__	Other phyla
B31_bin.5.fasta	0	0	2.44679	d__Bacteria	p__Pseudomonadota	c__Gammaproteobacteria	o__Xanthomonadales	f__Xanthomonadaceae	g__Lysobacter_D	s__	Pseudomonadota
B31_bin.50.fasta	0.512679	2	3.90108	d__Bacteria	p__Pseudomonadota	c__Gammaproteobacteria	o__Burkholderiales	f__Burkholderiaceae	g__UBA2334	s__	Pseudomonadota
B31_bin.51.fasta	3.64091	9	2.47191	d__Bacteria	p__Planctomycetota	c__Brocadiia	o__Brocadiales	f__Brocadiaceae	g__XYD2-FULL-41-16	s__	Other phyla
B31_bin.52.fasta	4.55751	9	1.97476	d__Bacteria	p__Campylobacterota	c__Campylobacteria	o__Campylobacterales	f__Sulfurimonadaceae	g__Sulfuricurvum	s__	Other phyla
B31_bin.53.fasta	0	0	1.5154	d__Bacteria	p__Campylobacterota	c__Campylobacteria	o__Campylobacterales	f__Sulfurimonadaceae	g__Sulfurimonas	s__	Other phyla
B31_bin.55.fasta	4.76435	5	1.04946	d__Bacteria	p__Patescibacteria	c__ABY1	o__SG8-24	f__2-12-FULL-57-11	g__	s__	CPR
B31_bin.56.fasta	1.30282	2	1.53513	d__Bacteria	p__Patescibacteria	c__Microgenomatia	o__2-02-FULL-39-11	f__2-02-FULL-39-11	g__	s__	CPR
B31_bin.57.fasta	1.9287	5	2.59242	d__Bacteria	p__UBA10199	c__UBA10199	o__2-02-FULL-44-16	f__JAAZCA01	g__	s__	Other phyla
B31_bin.58.fasta	0	0	1.71638	d__Bacteria	p__Omnitrophota	c__Koll11	o__	f__	g__	s__	Other phyla
B31_bin.59.fasta	0	0	1.22569	d__Bacteria	p__Omnitrophota	c__Koll11	o__Gygaellales	f__Profunditerraquicolaceae	g__	s__	Other phyla
B31_bin.6.fasta	2.34942	7	2.97946	d__Bacteria	p__Pseudomonadota	c__Gammaproteobacteria	o__Burkholderiales	f__Rhodocyclaceae	g__	s__	Pseudomonadota
B31_bin.60.fasta	0.681724	2	2.93374	d__Bacteria	p__Gemmatimonadota	c__Gemmatimonadetes	o__Gemmatimonadales	f__JACORV01	g__JACORV01	s__	Other phyla
B31_bin.61.fasta	3.13116	14	4.47119	d__Bacteria	p__Pseudomonadota	c__Gammaproteobacteria	o__Burkholderiales	f__Burkholderiaceae	g__Rhodoferax	s__	Pseudomonadota
B31_bin.62.fasta	2.07909	13	6.25272	d__Bacteria	p__Latescibacterota	c__UBA2968	o__UBA8231	f__UBA8231	g__SICG01	s__	Other phyla
B31_bin.63.fasta	4.88702	23	4.70634	d__Bacteria	p__Verrucomicrobiota	c__Kiritimatiellia	o__UBA8416	f__	g__	s__	Other phyla
B31_bin.64.fasta	0	0	0.739417	d__Bacteria	p__Patescibacteria	c__Paceibacteria	o__UBA9936	f__UBA9936	g__UBA9936	s__	CPR
B31_bin.65.fasta	0	0	2.30721	d__Bacteria	p__Planctomycetota	c__MHYJ01	o__JACQXL01	f__JACQXL01	g__JACQXL01	s__	Other phyla
B31_bin.66.fasta	0.910989	4	4.39083	d__Bacteria	p__Planctomycetota	c__MHYJ01	o__MHYJ01	f__	g__	s__	Other phyla
B31_bin.67.fasta	2.4261	12	4.94621	d__Bacteria	p__UBP4	c__	o__	f__	g__	s__	Other phyla
B31_bin.68.fasta	1.20762	3	2.48422	d__Bacteria	p__Desulfobacterota	c__Desulfobulbia	o__Desulfobulbales	f__Desulfurivibrionaceae	g__Thiovibrio	s__	Other phyla
B31_bin.69.fasta	1.65728	4	2.41359	d__Bacteria	p__Methylomirabilota	c__Methylomirabilia	o__Rokubacteriales	f__CSP1-6	g__CSP1-6	s__	Other phyla
B31_bin.71.fasta	0.856131	2	2.33609	d__Bacteria	p__Actinomycetota	c__CAJVYJ01	o__CAJVYJ01	f__JAUVQD01	g__	s__	Other phyla
B31_bin.72.fasta	1.05321	2	1.89895	d__Bacteria	p__Nitrospinota	c__UBA9942	o__UBA9942	f__UBA9942	g__	s__	Other phyla
B31_bin.73.fasta	1.32064	2	1.51442	d__Bacteria	p__JAFGBW01	c__	o__	f__	g__	s__	Other phyla
B31_bin.74.fasta	2.79814	6	2.14428	d__Bacteria	p__Chloroflexota	c__Anaerolineae	o__Anaerolineales	f__E44-bin32	g__JADFRG01	s__	Other phyla
B31_bin.76.fasta	0.586522	2	3.40993	d__Bacteria	p__Verrucomicrobiota	c__Kiritimatiellia	o__JAAZAB01	f__JAAZAB01	g__VSJD01	s__	Other phyla
B31_bin.77.fasta	0	0	1.33962	d__Bacteria	p__Actinomycetota	c__Aquicultoria	o__SURF-47	f__JAUUWJ01	g__	s__	Other phyla
B31_bin.78.fasta	2.44222	3	1.22839	d__Bacteria	p__Patescibacteria	c__Gracilibacteria	o__JAUYGZ01	f__JAUYGZ01	g__JAUYGZ01	s__	CPR
B31_bin.8.fasta	4.63201	10	2.15889	d__Bacteria	p__Nitrospirota	c__Thermodesulfovibrionia	o__Thermodesulfovibrionales	f__UBA9159	g__	s__	Other phyla
B31_bin.80.fasta	0.616278	2	3.24529	d__Bacteria	p__Pseudomonadota	c__Gammaproteobacteria	o__Burkholderiales	f__Burkholderiaceae	g__Undibacterium	s__Undibacterium sp002482715	Pseudomonadota
B31_bin.81.fasta	4.55331	21	4.61203	d__Bacteria	p__Pseudomonadota	c__Gammaproteobacteria	o__Burkholderiales	f__Burkholderiaceae	g__Rhodoferax	s__	Pseudomonadota
B31_bin.83.fasta	2.38063	5	2.10028	d__Bacteria	p__UBA6262	c__UBA6262	o__	f__	g__	s__	Other phyla
B31_bin.86.fasta	0.681758	1	1.4668	d__Bacteria	p__Patescibacteria	c__Microgenomatia	o__2-02-FULL-39-11	f__2-02-FULL-39-11	g__	s__	CPR
B31_bin.88.fasta	0.447068	1	2.2368	d__Bacteria	p__UBA10199	c__UBA10199	o__2-02-FULL-44-16	f__	g__	s__	Other phyla
B31_bin.89.fasta	1.87234	3	1.60227	d__Bacteria	p__Patescibacteria	c__Microgenomatia	o__Levybacterales	f__UBA12049	g__	s__	CPR
B31_bin.90.fasta	0	0	1.06157	d__Bacteria	p__Omnitrophota	c__Koll11	o__Gygaellales	f__Profunditerraquicolaceae	g__UBA6249	s__	Other phyla
B31_bin.91.fasta	3.49364	4	1.14494	d__Bacteria	p__Patescibacteria	c__ABY1	o__UBA2169	f__	g__	s__	CPR
B31_bin.92.fasta	0.984468	2	2.03155	d__Bacteria	p__Nitrospirota	c__Thermodesulfovibrionia	o__Thermodesulfovibrionales	f__UBA9159	g__CAKKPH01	s__	Other phyla
B31_bin.93.fasta	0	0	2.63415	d__Bacteria	p__Pseudomonadota	c__Gammaproteobacteria	o__Burkholderiales	f__Rhodocyclaceae	g__Denitratisoma	s__	Pseudomonadota
B31_bin.94.fasta	0	0	1.56447	d__Bacteria	p__Patescibacteria	c__Microgenomatia	o__2-02-FULL-39-11	f__2-02-FULL-39-11	g__GWA2-43-14	s__	CPR
B31_bin.95.fasta	1.56798	5	3.18881	d__Bacteria	p__Chloroflexota	c__Limnocylindria	o__Limnocylindrales	f__CSP1-4	g__Chersky-267	s__	Other phyla
B31_bin.96.fasta	0.956539	1	1.04544	d__Bacteria	p__Patescibacteria	c__CPR2	o__UBA1875	f__GCA-2785325	g__GCA-2785325	s__	CPR
B32_bin.10.fasta	1.32842	4	3.0111	d__Bacteria	p__Bacteroidota	c__Bacteroidia	o__Flavobacteriales	f__Flavobacteriaceae	g__Flavobacterium	s__	Other phyla
B32_bin.11.fasta	4.0904	15	3.66712	d__Bacteria	p__Pseudomonadota	c__Gammaproteobacteria	o__Burkholderiales	f__Burkholderiaceae	g__Aquabacterium	s__Aquabacterium sp017989885	Pseudomonadota
B32_bin.12.fasta	0.752847	2	2.65658	d__Bacteria	p__Pseudomonadota	c__Alphaproteobacteria	o__Sphingomonadales	f__Sphingomonadaceae	g__Novosphingobium	s__	Pseudomonadota
B32_bin.13.fasta	1.26447	4	3.16338	d__Bacteria	p__Pseudomonadota	c__Gammaproteobacteria	o__Burkholderiales	f__Burkholderiaceae	g__Hylemonella	s__Hylemonella sp001797315	Pseudomonadota
B32_bin.14.fasta	0.721506	3	4.15797	d__Bacteria	p__Pseudomonadota	c__Gammaproteobacteria	o__Pseudomonadales	f__Cellvibrionaceae	g__Cellvibrio	s__	Pseudomonadota
B32_bin.2.fasta	1.32694	5	3.76808	d__Bacteria	p__Pseudomonadota	c__Gammaproteobacteria	o__Pseudomonadales	f__Cellvibrionaceae	g__Cellvibrio	s__	Pseudomonadota
B32_bin.3.fasta	3.19687	8	2.50245	d__Bacteria	p__Campylobacterota	c__Campylobacteria	o__Campylobacterales	f__Arcobacteraceae	g__Aliarcobacter	s__	Other phyla
B32_bin.5.fasta	0	0	3.02313	d__Bacteria	p__Pseudomonadota	c__Gammaproteobacteria	o__Burkholderiales	f__Burkholderiaceae	g__Rhodoferax_C	s__Rhodoferax_C sp001795455	Pseudomonadota
B32_bin.6.fasta	1.38843	6	4.32143	d__Bacteria	p__Pseudomonadota	c__Gammaproteobacteria	o__Burkholderiales	f__Burkholderiaceae	g__Undibacterium	s__	Pseudomonadota
B32_bin.8.fasta	1.21884	6	4.92273	d__Bacteria	p__Pseudomonadota	c__Gammaproteobacteria	o__Burkholderiales	f__Burkholderiaceae	g__Hydrogenophaga	s__Hydrogenophaga sp001770905	Pseudomonadota
B32_bin.9.fasta	0.322276	1	3.10293	d__Bacteria	p__Pseudomonadota	c__Gammaproteobacteria	o__Burkholderiales	f__Burkholderiaceae	g__Aquabacterium	s__	Pseudomonadota
B33_bin.10.fasta	1.53454	4	2.60664	d__Bacteria	p__Pseudomonadota	c__Gammaproteobacteria	o__Burkholderiales	f__Sulfuricellaceae	g__Sulfurimicrobium	s__Sulfurimicrobium sp018824405	Pseudomonadota
B33_bin.11.fasta	0.959086	2	2.08532	d__Bacteria	p__Campylobacterota	c__Campylobacteria	o__Campylobacterales	f__Sulfurimonadaceae	g__Sulfuricurvum	s__	Other phyla
B33_bin.12.fasta	1.38452	4	2.88908	d__Bacteria	p__Pseudomonadota	c__Alphaproteobacteria	o__Sphingomonadales	f__Sphingomonadaceae	g__CANJYE01	s__	Pseudomonadota
B33_bin.13.fasta	0	0	4.38141	d__Bacteria	p__Pseudomonadota	c__Gammaproteobacteria	o__Burkholderiales	f__Burkholderiaceae	g__Telluria	s__	Pseudomonadota
B33_bin.14.fasta	0	0	2.61855	d__Bacteria	p__Pseudomonadota	c__Gammaproteobacteria	o__Burkholderiales	f__Burkholderiaceae	g__Hylemonella	s__	Pseudomonadota
B33_bin.15.fasta	0.441729	1	2.26383	d__Bacteria	p__Pseudomonadota	c__Alphaproteobacteria	o__Sphingomonadales	f__Sphingomonadaceae	g__Sphingorhabdus_B	s__	Pseudomonadota
B33_bin.16.fasta	0	0	2.18322	d__Bacteria	p__Pseudomonadota	c__Alphaproteobacteria	o__Sphingomonadales	f__Sphingomonadaceae	g__Novosphingobium	s__	Pseudomonadota
B33_bin.19.fasta	0.52551	1	1.90291	d__Bacteria	p__CSP1-3	c__CSP1-3	o__CSP1-3	f__13-1-40CM-64-14	g__JACPRY01	s__	Other phyla
B33_bin.2.fasta	0.594418	2	3.36463	d__Bacteria	p__Pseudomonadota	c__Alphaproteobacteria	o__Sphingomonadales	f__Sphingomonadaceae	g__Novosphingobium	s__Novosphingobium aromaticivorans	Pseudomonadota
B33_bin.20.fasta	0	0	1.39026	d__Bacteria	p__Campylobacterota	c__Campylobacteria	o__Campylobacterales	f__Sulfurimonadaceae	g__Sulfuricurvum	s__	Other phyla
B33_bin.21.fasta	1.34991	5	3.70395	d__Bacteria	p__Desulfobacterota_B	c__Binatia	o__UBA9968	f__UBA9968	g__JAHFAO01	s__	Other phyla
B33_bin.22.fasta	4.33736	8	1.84444	d__Bacteria	p__Pseudomonadota	c__Gammaproteobacteria	o__Thiomicrospirales	f__Thiomicrospiraceae	g__GCA-002282575	s__	Pseudomonadota
B33_bin.23.fasta	1.50622	5	3.31957	d__Bacteria	p__Bacteroidota	c__Bacteroidia	o__Cytophagales	f__Cyclobacteriaceae	g__Algoriphagus	s__	Other phyla
B33_bin.24.fasta	0	0	2.51625	d__Bacteria	p__Pseudomonadota	c__Alphaproteobacteria	o__Sphingomonadales	f__Sphingomonadaceae	g__Novosphingobium	s__Novosphingobium arvoryzae	Pseudomonadota
B33_bin.25.fasta	0.481652	2	4.15237	d__Bacteria	p__Chloroflexota	c__UBA2235	o__UBA12225	f__	g__	s__	Other phyla
B33_bin.27.fasta	0	0	1.62272	d__Bacteria	p__Chloroflexota	c__Limnocylindria	o__P2-11E	f__P2-11E	g__JALYKU01	s__	Other phyla
B33_bin.28.fasta	0.530631	1	1.88455	d__Bacteria	p__CSP1-3	c__CSP1-3	o__CSP1-3	f__13-1-40CM-64-14	g__JACPRY01	s__JACPRY01 sp016193565	Other phyla
B33_bin.29.fasta	1.05305	3	2.84888	d__Bacteria	p__Methylomirabilota	c__Methylomirabilia	o__Rokubacteriales	f__CSP1-6	g__JACQWB01	s__	Other phyla
B33_bin.30.fasta	0.925216	2	2.16166	d__Bacteria	p__Chloroflexota	c__Anaerolineae	o__Anaerolineales	f__E44-bin32	g__JADFRG01	s__	Other phyla
B33_bin.31.fasta	1.36788	7	5.11742	d__Bacteria	p__Acidobacteriota	c__Terriglobia	o__2-12-FULL-54-10	f__2-12-FULL-54-10	g__2-02-FULL-61-28	s__	Other phyla
B33_bin.32.fasta	0.680101	2	2.94074	d__Bacteria	p__Methylomirabilota	c__Methylomirabilia	o__Rokubacteriales	f__CSP1-6	g__CSP1-6	s__CSP1-6 sp016179965	Other phyla
B33_bin.33.fasta	0	0	1.69092	d__Bacteria	p__Pseudomonadota	c__Gammaproteobacteria	o__Pseudomonadales	f__Moraxellaceae	g__Perlucidibaca	s__Perlucidibaca piscinae	Pseudomonadota
B33_bin.34.fasta	0	0	2.6357	d__Bacteria	p__Pseudomonadota	c__Gammaproteobacteria	o__Pseudomonadales	f__Moraxellaceae	g__Acinetobacter	s__Acinetobacter junii	Pseudomonadota
B33_bin.35.fasta	0.642998	1	1.55522	d__Bacteria	p__Campylobacterota	c__Campylobacteria	o__Campylobacterales	f__Sulfurimonadaceae	g__Sulfuricurvum	s__	Other phyla
B33_bin.4.fasta	0.900704	2	2.22049	d__Bacteria	p__Campylobacterota	c__Campylobacteria	o__Campylobacterales	f__Sulfurimonadaceae	g__Sulfuricurvum	s__	Other phyla
B33_bin.5.fasta	0	0	1.72729	d__Bacteria	p__Methylomirabilota	c__Methylomirabilia	o__Methylomirabilales	f__JACPAU01	g__JACPAU01	s__	Other phyla
B33_bin.6.fasta	0.983092	5	5.08599	d__Bacteria	p__Pseudomonadota	c__Gammaproteobacteria	o__Burkholderiales	f__Burkholderiaceae	g__JAUXWC01	s__	Pseudomonadota
B33_bin.7.fasta	0.75418	4	5.30378	d__Bacteria	p__Acidobacteriota	c__Vicinamibacteria	o__Fen-336	f__Fen-336	g__	s__	Other phyla
B33_bin.8.fasta	0	0	4.36957	d__Bacteria	p__Methylomirabilota	c__Methylomirabilia	o__Rokubacteriales	f__CSP1-6	g__	s__	Other phyla
B33_bin.9.fasta	0	0	1.76779	d__Bacteria	p__Gemmatimonadota	c__Gemmatimonadetes	o__Gemmatimonadales	f__Gemmatimonadaceae	g__	s__	Other phyla
B34_bin.10.fasta	0.792344	1	1.26208	d__Bacteria	p__Patescibacteria	c__Gracilibacteria	o__UBA1369	f__UM-FILTER-53-11	g__JACPMA01	s__	CPR
B34_bin.11.fasta	0.703775	2	2.84182	d__Bacteria	p__2-12-FULL-45-22	c__2-12-FULL-45-22	o__2-12-FULL-45-22	f__JACOWJ01	g__	s__	Other phyla
B34_bin.12.fasta	0.421943	1	2.36999	d__Bacteria	p__Pseudomonadota	c__Gammaproteobacteria	o__Pseudomonadales	f__Moraxellaceae	g__Alkanindiges	s__Alkanindiges hydrocarboniclasticus	Pseudomonadota
B34_bin.13.fasta	0.86744	1	1.15282	d__Bacteria	p__Patescibacteria	c__ABY1	o__Magasanikbacterales	f__GWA2-37-8	g__JACPGS01	s__	CPR
B34_bin.14.fasta	0	0	1.05893	d__Bacteria	p__Patescibacteria	c__Gracilibacteria	o__UM-FILTER-43-11	f__UM-FILTER-43-11	g__	s__	CPR
B34_bin.15.fasta	6.68791	6	0.897141	d__Bacteria	p__Patescibacteria	c__Gracilibacteria	o__UBA1369	f__UBA1369	g__PALSA-1335	s__	CPR
B34_bin.16.fasta	0	0	1.51928	d__Bacteria	p__Margulisbacteria	c__WOR-1	o__O2-12-FULL-45-9	f__XYB2-FULL-48-7	g__	s__	Other phyla
B34_bin.17.fasta	1.16837	4	3.42357	d__Bacteria	p__Pseudomonadota	c__Gammaproteobacteria	o__Burkholderiales	f__Rhodocyclaceae	g__SSSZ01	s__	Pseudomonadota
B34_bin.20.fasta	2.77891	5	1.79927	d__Bacteria	p__Firestonebacteria	c__D2-FULL-39-29	o__	f__	g__	s__	Other phyla
B34_bin.21.fasta	4.08702	10	2.44677	d__Bacteria	p__Planctomycetota	c__Brocadiia	o__Brocadiales	f__JACQHT01	g__JACQHT01	s__	Other phyla
B34_bin.22.fasta	0.328232	1	3.04663	d__Bacteria	p__Pseudomonadota	c__Alphaproteobacteria	o__Rhodobacterales	f__Rhodobacteraceae	g__Paracoccus	s__Paracoccus marcusii	Pseudomonadota
B34_bin.23.fasta	5.14683	9	1.74865	d__Bacteria	p__Omnitrophota	c__Koll11	o__2-01-FULL-45-10	f__2-01-FULL-45-10	g__2-01-FULL-45-10	s__	Other phyla
B34_bin.24.fasta	0.603782	1	1.65623	d__Bacteria	p__Campylobacterota	c__Campylobacteria	o__Campylobacterales	f__Sulfurimonadaceae	g__Sulfuricurvum	s__	Other phyla
B34_bin.25.fasta	2.71495	3	1.10499	d__Bacteria	p__Patescibacteria	c__Paceibacteria	o__Sungbacterales	f__GWA2-42-14	g__JAUSFV01	s__	CPR
B34_bin.26.fasta	0.590688	1	1.69294	d__Bacteria	p__UBA10199	c__UBA10199	o__GCA-002796325	f__JACPFF01	g__	s__	Other phyla
B34_bin.27.fasta	1.94661	7	3.59599	d__Bacteria	p__Pseudomonadota	c__Gammaproteobacteria	o__Burkholderiales	f__Burkholderiaceae	g__Paucimonas	s__	Pseudomonadota
B34_bin.28.fasta	2.06434	4	1.93766	d__Bacteria	p__Planctomycetota	c__Brocadiia	o__Brocadiales	f__JACQHT01	g__JACQHT01	s__	Other phyla
B34_bin.3.fasta	3.50405	10	2.85384	d__Bacteria	p__Planctomycetota	c__Brocadiia	o__Brocadiales	f__JACQHT01	g__JACQHT01	s__	Other phyla
B34_bin.30.fasta	0.89922	4	4.4483	d__Bacteria	p__Pseudomonadota	c__Gammaproteobacteria	o__Burkholderiales	f__Burkholderiaceae	g__Noviherbaspirillum_A	s__	Pseudomonadota
B34_bin.33.fasta	1.36065	2	1.46988	d__Bacteria	p__Omnitrophota	c__Koll11	o__Gygaellales	f__UBA12090	g__GWF2-43-52	s__	Other phyla
B34_bin.35.fasta	0.937683	1	1.06646	d__Bacteria	p__Patescibacteria	c__ABY1	o__UBA11705	f__JABHMO01	g__JACRNX01	s__	CPR
B34_bin.37.fasta	0	0	0.596479	d__Bacteria	p__Patescibacteria	c__Paceibacteria	o__UBA6257	f__02-FULL-45-10c	g__	s__	CPR
B34_bin.39.fasta	1.26697	1	0.789282	d__Bacteria	p__Patescibacteria	c__Paceibacteria	o__UBA9973	f__21-14-all-47-15	g__JACROH01	s__	CPR
B34_bin.4.fasta	2.8062	5	1.78177	d__Bacteria	p__Omnitrophota	c__Koll11	o__2-01-FULL-45-10	f__2-01-FULL-45-10	g__	s__	Other phyla
B34_bin.40.fasta	3.47526	6	1.72649	d__Bacteria	p__Patescibacteria	c__Microgenomatia	o__UBA1400	f__JACPES01	g__	s__	CPR
B34_bin.41.fasta	0	0	1.78449	d__Bacteria	p__Chloroflexota	c__Dehalococcoidia	o__SM23-28-2	f__WHTN01	g__	s__	Other phyla
B34_bin.42.fasta	0	0	2.85321	d__Bacteria	p__Deinococcota	c__Deinococci	o__Deinococcales	f__Deinococcaceae	g__Deinococcus	s__Deinococcus soli	Other phyla
B34_bin.5.fasta	0.717888	1	1.39298	d__Bacteria	p__UBA10199	c__UBA10199	o__GCA-002796325	f__1-14-0-20-47-16	g__1-14-0-20-47-16	s__	Other phyla
B34_bin.6.fasta	0.304172	1	3.28761	d__Bacteria	p__Pseudomonadota	c__Gammaproteobacteria	o__Burkholderiales	f__Chromobacteriaceae	g__Vogesella	s__Vogesella sp017998615	Pseudomonadota
B34_bin.7.fasta	0	0	1.24291	d__Bacteria	p__Patescibacteria	c__Gracilibacteria	o__UBA1369	f__UM-FILTER-53-11	g__JACPMA01	s__	CPR
B34_bin.8.fasta	2.00627	4	1.99375	d__Bacteria	p__Campylobacterota	c__Campylobacteria	o__Campylobacterales	f__Sulfurimonadaceae	g__Sulfurimonas	s__	Other phyla
B34_bin.9.fasta	1.20977	3	2.4798	d__Bacteria	p__Deinococcota	c__Deinococci	o__Deinococcales	f__Deinococcaceae	g__Deinococcus	s__	Other phyla
B35_bin.1.fasta	0.376416	1	2.65664	d__Bacteria	p__Bacteroidota	c__Bacteroidia	o__Flavobacteriales	f__Flavobacteriaceae	g__Flavobacterium	s__	Other phyla
B35_bin.10.fasta	0.314405	1	3.18061	d__Bacteria	p__Actinomycetota	c__Actinomycetes	o__Propionibacteriales	f__Nocardioidaceae	g__Nocardioides	s__	Other phyla
B35_bin.11.fasta	0	0	1.83023	d__Bacteria	p__Bacillota_I	c__Bacilli_A	o__Erysipelotrichales	f__Erysipelotrichaceae	g__UBA2212	s__UBA2212 sp021847325	Other phyla
B35_bin.14.fasta	2.91491	12	4.11676	d__Bacteria	p__Verrucomicrobiota	c__Kiritimatiellia	o__JAAZAB01	f__JAAZAB01	g__JAQUQV01	s__	Other phyla
B35_bin.16.fasta	0.595371	2	3.35925	d__Bacteria	p__Bacillota_A	c__Clostridia	o__Peptostreptococcales	f__Acidaminobacteraceae	g__Fusibacter_C	s__	Other phyla
B35_bin.17.fasta	0.422509	1	2.36681	d__Bacteria	p__Bacillota_A	c__Clostridia	o__Peptostreptococcales	f__Acidaminobacteraceae	g__Fusibacter_C	s__	Other phyla
B35_bin.18.fasta	0	0	1.08976	d__Bacteria	p__Omnitrophota	c__Koll11	o__JAHIPI01	f__JAHIPI01	g__JAHIPI01	s__	Other phyla
B35_bin.19.fasta	0.213574	1	4.68222	d__Bacteria	p__Methylomirabilota	c__Methylomirabilia	o__Rokubacteriales	f__JACPHL01	g__	s__	Other phyla
B35_bin.2.fasta	0	0	2.74987	d__Bacteria	p__Bacillota_A	c__Clostridia	o__Peptostreptococcales	f__Acidaminobacteraceae	g__	s__	Other phyla
B35_bin.20.fasta	0.30662	1	3.26136	d__Bacteria	p__Actinomycetota	c__Actinomycetes	o__Mycobacteriales	f__Mycobacteriaceae	g__Dietzia	s__Dietzia cercidiphylli	Other phyla
B35_bin.22.fasta	1.03463	2	1.93306	d__Bacteria	p__UBA10199	c__UBA10199	o__UBA10199	f__JADGCS01	g__	s__	Other phyla
B35_bin.24.fasta	2.84541	5	1.75721	d__Bacteria	p__Campylobacterota	c__Campylobacteria	o__Campylobacterales	f__Sulfurimonadaceae	g__Sulfurimonas	s__Sulfurimonas sp001829675	Other phyla
B35_bin.25.fasta	0.440832	1	2.26844	d__Bacteria	p__Campylobacterota	c__Campylobacteria	o__Campylobacterales	f__Sulfurimonadaceae	g__Sulfuricurvum	s__	Other phyla
B35_bin.26.fasta	1.85276	2	1.07947	d__Bacteria	p__Patescibacteria	c__Gracilibacteria	o__UBA1369	f__UM-FILTER-53-11	g__JACPMA01	s__	CPR
B35_bin.27.fasta	1.12213	7	6.23816	d__Bacteria	p__Pseudomonadota	c__Gammaproteobacteria	o__Burkholderiales	f__Burkholderiaceae	g__JAUXWC01	s__	Pseudomonadota
B35_bin.28.fasta	0	0	2.15469	d__Bacteria	p__Campylobacterota	c__Campylobacteria	o__Campylobacterales	f__Arcobacteraceae	g__Aliarcobacter	s__Aliarcobacter ellisii	Other phyla
B35_bin.3.fasta	0	0	1.23567	d__Bacteria	p__Patescibacteria	c__Gracilibacteria	o__UBA1369	f__UM-FILTER-53-11	g__JACPMA01	s__	CPR
B35_bin.31.fasta	1.8607	5	2.68716	d__Bacteria	p__Pseudomonadota	c__Gammaproteobacteria	o__Burkholderiales	f__Burkholderiaceae	g__Hylemonella	s__	Pseudomonadota
B35_bin.33.fasta	3.19066	15	4.70122	d__Bacteria	p__Bacillota_A	c__Clostridia	o__Clostridiales	f__Clostridiaceae	g__Clostridium_K	s__	Other phyla
B35_bin.34.fasta	2.00525	7	3.49084	d__Bacteria	p__Actinomycetota	c__Actinomycetes	o__Mycobacteriales	f__SCTD01	g__RYN-111	s__	Other phyla
B35_bin.35.fasta	0	0	0.765625	d__Bacteria	p__Patescibacteria	c__ABY1	o__BM507	f__JAKAJF01	g__	s__	CPR
B35_bin.36.fasta	0	0	2.01508	d__Bacteria	p__Campylobacterota	c__Campylobacteria	o__Campylobacterales	f__Sulfurimonadaceae	g__Sulfuricurvum	s__Sulfuricurvum sp030691015	Other phyla
B35_bin.38.fasta	1.11503	2	1.79367	d__Bacteria	p__Bacteroidota	c__Bacteroidia	o__Cytophagales	f__Spirosomataceae	g__Aquirufa	s__Aquirufa antheringensis	Other phyla
B35_bin.39.fasta	0.919772	2	2.17445	d__Bacteria	p__Campylobacterota	c__Campylobacteria	o__Campylobacterales	f__Sulfurimonadaceae	g__Sulfuricurvum	s__	Other phyla
B35_bin.4.fasta	0	0	2.07565	d__Bacteria	p__CSP1-3	c__CSP1-3	o__CSP1-3	f__13-1-40CM-64-14	g__	s__	Other phyla
B35_bin.40.fasta	0.717229	1	1.39425	d__Bacteria	p__Campylobacterota	c__Campylobacteria	o__Campylobacterales	f__Sulfurimonadaceae	g__Sulfurimonas	s__	Other phyla
B35_bin.42.fasta	0.438749	1	2.27921	d__Bacteria	p__Acidobacteriota	c__Aminicenantia	o__Aminicenantales	f__UBA8522	g__	s__	Other phyla
B35_bin.43.fasta	2.46101	6	2.43803	d__Bacteria	p__Fusobacteriota	c__Fusobacteriia	o__Fusobacteriales	f__Fusobacteriaceae	g__JAFGUR01	s__JAFGUR01 sp017988045	Other phyla
B35_bin.44.fasta	2.50581	6	2.39444	d__Bacteria	p__Campylobacterota	c__Campylobacteria	o__Campylobacterales	f__Sulfurospirillaceae	g__Sulfurospirillum	s__Sulfurospirillum sp018058685	Other phyla
B35_bin.45.fasta	0.708609	1	1.41122	d__Bacteria	p__Campylobacterota	c__Campylobacteria	o__Campylobacterales	f__Arcobacteraceae	g__Marinarcus	s__	Other phyla
B35_bin.5.fasta	0.964019	1	1.03732	d__Bacteria	p__Omnitrophota	c__Koll11	o__Tantalellales	f__Tantalellaceae	g__	s__	Other phyla
B35_bin.6.fasta	1.5778	6	3.80276	d__Bacteria	p__Bacteroidota	c__Bacteroidia	o__Bacteroidales	f__Prolixibacteraceae	g__UBA6024	s__	Other phyla
B35_bin.7.fasta	0.338022	1	2.95839	d__Bacteria	p__Pseudomonadota	c__Gammaproteobacteria	o__Burkholderiales	f__Rhodocyclaceae	g__Aromatoleum	s__	Pseudomonadota
B35_bin.8.fasta	1.12806	2	1.77296	d__Bacteria	p__Nitrospirota	c__Thermodesulfovibrionia	o__Thermodesulfovibrionales	f__UBA9159	g__CAKKPH01	s__	Other phyla
B35_bin.9.fasta	2.70944	6	2.21448	d__Bacteria	p__Actinomycetota	c__Actinomycetes	o__S36-B12	f__UBA5976	g__JAKALQ01	s__	Other phyla
B36_bin.10.fasta	0.383654	1	2.60651	d__Bacteria	p__Pseudomonadota	c__Gammaproteobacteria	o__Burkholderiales	f__Burkholderiaceae	g__Aquabacterium	s__	Pseudomonadota
B36_bin.11.fasta	0	0	3.12765	d__Bacteria	p__Pseudomonadota	c__Alphaproteobacteria	o__Rhodobacterales	f__Rhodobacteraceae	g__Tabrizicola	s__Tabrizicola sp013824055	Pseudomonadota
B36_bin.13.fasta	0.31002	1	3.2256	d__Bacteria	p__Pseudomonadota	c__Gammaproteobacteria	o__Enterobacterales	f__Alteromonadaceae	g__Pararheinheimera	s__	Pseudomonadota
B36_bin.14.fasta	0	0	3.14007	d__Bacteria	p__Pseudomonadota	c__Gammaproteobacteria	o__Burkholderiales	f__Rhodocyclaceae	g__Azospira	s__Azospira oryzae	Pseudomonadota
B36_bin.16.fasta	0.327159	1	3.05661	d__Bacteria	p__Bacteroidota	c__Bacteroidia	o__Sphingobacteriales	f__Sphingobacteriaceae	g__JANWIB01	s__	Other phyla
B36_bin.19.fasta	1.30322	3	2.30198	d__Bacteria	p__Pseudomonadota	c__Gammaproteobacteria	o__Burkholderiales	f__Burkholderiaceae	g__Serpentinimonas	s__Serpentinimonas maccroryi	Pseudomonadota
B36_bin.2.fasta	0.257243	1	3.88737	d__Bacteria	p__Pseudomonadota	c__Gammaproteobacteria	o__Burkholderiales	f__Rhodocyclaceae	g__Azonexus	s__Azonexus hortensis	Pseudomonadota
B36_bin.4.fasta	0.285406	1	3.50378	d__Bacteria	p__Pseudomonadota	c__Gammaproteobacteria	o__Burkholderiales	f__Burkholderiaceae	g__Aquabacterium	s__Aquabacterium sp013822685	Pseudomonadota
B36_bin.5.fasta	0.226107	1	4.42269	d__Bacteria	p__Pseudomonadota	c__Gammaproteobacteria	o__Burkholderiales	f__Burkholderiaceae	g__Noviherbaspirillum_A	s__	Pseudomonadota
B36_bin.6.fasta	0.92632	4	4.31816	d__Bacteria	p__Pseudomonadota	c__Gammaproteobacteria	o__Burkholderiales	f__Burkholderiaceae	g__SCMQ01	s__	Pseudomonadota
B36_bin.8.fasta	0	0	2.46108	d__Bacteria	p__Pseudomonadota	c__Alphaproteobacteria	o__Sphingomonadales	f__Sphingomonadaceae	g__Novosphingobium	s__	Pseudomonadota
B36_bin.9.fasta	0.562976	1	1.77627	d__Bacteria	p__Pseudomonadota	c__Gammaproteobacteria	o__Pseudomonadales	f__Moraxellaceae	g__Perlucidibaca	s__Perlucidibaca piscinae	Pseudomonadota
B37_bin.10.fasta	1.52224	2	1.31385	d__Bacteria	p__Omnitrophota	c__Koll11	o__JAUYCX01	f__JAUYCX01	g__	s__	Other phyla
B37_bin.11.fasta	6.45732	5	0.774315	d__Bacteria	p__Patescibacteria	c__Paceibacteria	o__Moranbacterales	f__UBA2206	g__JAPLXF01	s__	CPR
B37_bin.12.fasta	1.96925	5	2.53904	d__Bacteria	p__UBA10199	c__UBA10199	o__2-02-FULL-44-16	f__JAAZCA01	g__	s__	Other phyla
B37_bin.13.fasta	1.72099	2	1.16212	d__Bacteria	p__Actinomycetota	c__Actinomycetes	o__Actinomycetales	f__Microbacteriaceae	g__Aurantimicrobium	s__Aurantimicrobium photophilum	Other phyla
B37_bin.14.fasta	6.08904	12	1.97075	d__Bacteria	p__Nitrospirota	c__Thermodesulfovibrionia	o__Thermodesulfovibrionales	f__Dissulfurispiraceae	g__PNNP01	s__PNNP01 sp013824325	Other phyla
B37_bin.15.fasta	0	0	1.96968	d__Bacteria	p__Desulfobacterota_E	c__Deferrimicrobia	o__Deferrimicrobiales	f__Deferrimicrobiaceae	g__JAENIX01	s__	Other phyla
B37_bin.16.fasta	1.00689	2	1.98632	d__Bacteria	p__Omnitrophota	c__Koll11	o__Gygaellales	f__Profunditerraquicolaceae	g__	s__	Other phyla
B37_bin.17.fasta	0	0	1.00274	d__Bacteria	p__Patescibacteria	c__Gracilibacteria	o__UBA1369	f__UM-FILTER-53-11	g__JACPMA01	s__	CPR
B37_bin.18.fasta	0	0	1.62224	d__Bacteria	p__Pseudomonadota	c__Gammaproteobacteria	o__Xanthomonadales	f__Xanthomonadaceae	g__Arenimonas	s__Arenimonas maotaiensis	Pseudomonadota
B37_bin.19.fasta	1.13869	2	1.7564	d__Bacteria	p__UBA10199	c__UBA10199	o__2-02-FULL-44-16	f__JAAZCA01	g__	s__	Other phyla
B37_bin.2.fasta	2.98565	5	1.67468	d__Bacteria	p__Patescibacteria	c__Microgenomatia	o__2-02-FULL-39-11	f__2-02-FULL-39-11	g__JACPZE01	s__	CPR
B37_bin.20.fasta	5.43914	6	1.10312	d__Bacteria	p__Patescibacteria	c__Paceibacteria	o__JAHIHE01	f__JAHIHE01	g__JAHILZ01	s__	CPR
B37_bin.21.fasta	1.1529	2	1.73476	d__Bacteria	p__Omnitrophota	c__Koll11	o__Pluralincolimonadales	f__	g__	s__	Other phyla
B37_bin.22.fasta	0.871841	2	2.29399	d__Bacteria	p__UBA10199	c__UBA10199	o__2-02-FULL-44-16	f__JAAZCA01	g__	s__	Other phyla
B37_bin.25.fasta	0.314422	1	3.18044	d__Bacteria	p__Pseudomonadota	c__Gammaproteobacteria	o__Enterobacterales	f__Shewanellaceae	g__Shewanella	s__Shewanella sp002783505	Pseudomonadota
B37_bin.27.fasta	0.764506	2	2.61607	d__Bacteria	p__Desulfobacterota	c__BSN033	o__BSN033	f__UBA1163	g__	s__	Other phyla
B37_bin.28.fasta	0	0	2.98099	d__Bacteria	p__Bacteroidota	c__Bacteroidia	o__Bacteroidales	f__Paludibacteraceae	g__Paludibacter	s__	Other phyla
B37_bin.29.fasta	0	0	1.31152	d__Bacteria	p__Margulisbacteria	c__WOR-1	o__JAKLHX01	f__	g__	s__	Other phyla
B37_bin.3.fasta	2.70737	11	4.06299	d__Bacteria	p__Verrucomicrobiota	c__Kiritimatiellia	o__JAAZAB01	f__JAAZAB01	g__VSJD01	s__	Other phyla
B37_bin.30.fasta	0.644783	1	1.55091	d__Bacteria	p__Margulisbacteria	c__WOR-1	o__XYC2-FULL-46-14	f__XYC2-FULL-37-10	g__	s__	Other phyla
B37_bin.32.fasta	2.36054	8	3.38905	d__Bacteria	p__Verrucomicrobiota	c__Kiritimatiellia	o__JAAZAB01	f__JAAZAB01	g__JAQUQV01	s__	Other phyla
B37_bin.33.fasta	3.01858	10	3.31282	d__Bacteria	p__Pseudomonadota	c__Gammaproteobacteria	o__Pseudomonadales	f__Pseudomonadaceae	g__Pseudomonas_E	s__	Pseudomonadota
B37_bin.34.fasta	0	0	1.64487	d__Bacteria	p__Actinomycetota	c__Actinomycetes	o__S36-B12	f__UBA5976	g__	s__	Other phyla
B37_bin.35.fasta	0.605461	2	3.30327	d__Bacteria	p__Elusimicrobiota	c__Elusimicrobia	o__Elusimicrobiales	f__UBA9959	g__JAHJSU01	s__	Other phyla
B37_bin.36.fasta	0	0	1.00757	d__Bacteria	p__Dependentiae	c__Babeliae	o__Babeliales	f__UBA12409	g__	s__	Other phyla
B37_bin.37.fasta	0	0	2.08515	d__Bacteria	p__Campylobacterota	c__Campylobacteria	o__Campylobacterales	f__Sulfurospirillaceae	g__Sulfurospirillum	s__	Other phyla
B37_bin.38.fasta	0.472136	1	2.11803	d__Bacteria	p__Bacteroidota	c__Bacteroidia	o__Flavobacteriales	f__Weeksellaceae	g__Cloacibacterium	s__Cloacibacterium normanense	Other phyla
B37_bin.39.fasta	3.7301	11	2.94898	d__Bacteria	p__Firestonebacteria	c__D2-FULL-39-29	o__	f__	g__	s__	Other phyla
B37_bin.4.fasta	0	0	1.16665	d__Bacteria	p__Margulisbacteria	c__WOR-1	o__O2-12-FULL-45-9	f__XYB2-FULL-48-7	g__	s__	Other phyla
B37_bin.40.fasta	0.97689	2	2.04731	d__Bacteria	p__Campylobacterota	c__Campylobacteria	o__Campylobacterales	f__Arcobacteraceae	g__Marinarcus	s__	Other phyla
B37_bin.41.fasta	0.354014	1	2.82475	d__Bacteria	p__Methylomirabilota	c__Methylomirabilia	o__	f__	g__	s__	Other phyla
B37_bin.42.fasta	0.519164	1	1.92617	d__Bacteria	p__Verrucomicrobiota	c__Lentisphaeria	o__Victivallales	f__GWF2-38-69	g__	s__	Other phyla
B37_bin.43.fasta	3.52112	9	2.55601	d__Bacteria	p__Pseudomonadota	c__Gammaproteobacteria	o__Burkholderiales	f__Burkholderiaceae	g__Rhodoferax	s__	Pseudomonadota
B37_bin.44.fasta	0.942786	1	1.06069	d__Bacteria	p__Patescibacteria	c__Gracilibacteria	o__UBA1369	f__UM-FILTER-53-11	g__JACRID01	s__	CPR
B37_bin.45.fasta	3.22753	4	1.23934	d__Bacteria	p__Desulfobacterota	c__Desulfuromonadia	o__Geobacterales	f__Pseudopelobacteraceae	g__	s__	Other phyla
B37_bin.46.fasta	2.6766	8	2.98886	d__Bacteria	p__Verrucomicrobiota	c__Kiritimatiellia	o__JAAZAB01	f__JAAZAB01	g__JAQUQV01	s__	Other phyla
B37_bin.49.fasta	1.43672	2	1.39206	d__Bacteria	p__Patescibacteria	c__Microgenomatia	o__2-02-FULL-39-11	f__2-02-FULL-39-11	g__JACPZE01	s__	CPR
B37_bin.5.fasta	0.360639	1	2.77286	d__Bacteria	p__Gemmatimonadota	c__Gemmatimonadetes	o__Gemmatimonadales	f__JACORV01	g__JADGQW01	s__	Other phyla
B37_bin.50.fasta	3.64799	10	2.74123	d__Bacteria	p__Desulfobacterota	c__QYQD01	o__QYQD01	f__QYQD01	g__QYQD01	s__QYQD01 sp007280345	Other phyla
B37_bin.51.fasta	5.53033	25	4.52053	d__Bacteria	p__Bacteroidota	c__SZUA-365	o__SZUA-365	f__	g__	s__	Other phyla
B37_bin.52.fasta	0.736726	2	2.71471	d__Bacteria	p__Pseudomonadota	c__Gammaproteobacteria	o__Burkholderiales	f__Rhodocyclaceae	g__Denitratisoma	s__	Pseudomonadota
B37_bin.53.fasta	0.639895	1	1.56276	d__Bacteria	p__Margulisbacteria	c__WOR-1	o__XYC2-FULL-46-14	f__XYC2-FULL-37-10	g__	s__	Other phyla
B37_bin.54.fasta	1.81593	4	2.20272	d__Bacteria	p__Desulfobacterota_E	c__Deferrimicrobia	o__Deferrimicrobiales	f__Deferrimicrobiaceae	g__JAKALO01	s__	Other phyla
B37_bin.55.fasta	1.30837	2	1.52862	d__Bacteria	p__Desulfobacterota	c__Desulfuromonadia	o__Geobacterales	f__Pseudopelobacteraceae	g__	s__	Other phyla
B37_bin.57.fasta	4.07556	4	0.981461	d__Bacteria	p__Patescibacteria	c__ABY1	o__UBA2169	f__UBA2169	g__	s__	CPR
B37_bin.58.fasta	1.83215	6	3.27485	d__Bacteria	p__Planctomycetota	c__SBBH01	o__JAHFOU01	f__JAHFOU01	g__	s__	Other phyla
B37_bin.59.fasta	0	0	1.07559	d__Bacteria	p__Omnitrophota	c__Koll11	o__Gygaellales	f__Profunditerraquicolaceae	g__UBA6249	s__	Other phyla
B37_bin.6.fasta	4.34739	11	2.53025	d__Bacteria	p__Campylobacterota	c__Campylobacteria	o__Campylobacterales	f__Arcobacteraceae	g__Aliarcobacter	s__Aliarcobacter sp028681275	Other phyla
B37_bin.61.fasta	0.581723	1	1.71903	d__Bacteria	p__UBA10199	c__UBA10199	o__2-02-FULL-44-16	f__	g__	s__	Other phyla
B37_bin.62.fasta	0	0	1.46827	d__Bacteria	p__Margulisbacteria	c__WOR-1	o__O2-12-FULL-45-9	f__XYB2-FULL-48-7	g__	s__	Other phyla
B37_bin.63.fasta	1.43702	3	2.08766	d__Bacteria	p__Nitrospirota	c__Thermodesulfovibrionia	o__Thermodesulfovibrionales	f__UBA1546	g__	s__	Other phyla
B37_bin.64.fasta	1.57128	7	4.45497	d__Bacteria	p__Pseudomonadota	c__Gammaproteobacteria	o__Burkholderiales	f__Rhodocyclaceae	g__CAJBIL01	s__	Pseudomonadota
B37_bin.65.fasta	1.68044	3	1.78525	d__Bacteria	p__Omnitrophota	c__Koll11	o__Pluralincolimonadales	f__Pluralincolimonadaceae	g__JAGUXU01	s__	Other phyla
B37_bin.66.fasta	0.499463	1	2.00215	d__Bacteria	p__UBA10199	c__UBA10199	o__2-02-FULL-44-16	f__	g__	s__	Other phyla
B37_bin.67.fasta	7.19061	21	2.92048	d__Bacteria	p__Omnitrophota	c__Koll11	o__	f__	g__	s__	Other phyla
B37_bin.68.fasta	2.24145	3	1.33842	d__Bacteria	p__Nitrospirota	c__Thermodesulfovibrionia	o__Thermodesulfovibrionales	f__UBA1546	g__JAKALU01	s__	Other phyla
B37_bin.7.fasta	0.84742	2	2.3601	d__Bacteria	p__Bdellovibrionota_G	c__JALEGL01	o__JALEGL01	f__JAGRAY01	g__	s__	Other phyla
B37_bin.9.fasta	2.60376	9	3.45655	d__Bacteria	p__Verrucomicrobiota	c__Kiritimatiellia	o__JAAZAB01	f__JAAZAB01	g__VSJD01	s__	Other phyla
B38_bin.1.fasta	1.17322	6	5.11413	d__Bacteria	p__Desulfobacterota	c__RBG-13-43-22	o__RBG-13-43-22	f__RBG-13-43-22	g__RBG-13-43-22	s__	Other phyla
B38_bin.10.fasta	1.46898	3	2.04223	d__Bacteria	p__Bacillota	c__Bacilli	o__Tepidibacillales	f__Tepidibacillaceae	g__	s__	Other phyla
B38_bin.11.fasta	1.33983	4	2.98545	d__Bacteria	p__Chloroflexota	c__Anaerolineae	o__Anaerolineales	f__JABWBV01	g__	s__	Other phyla
B38_bin.12.fasta	6.97014	15	2.15204	d__Bacteria	p__Nitrospirota	c__Thermodesulfovibrionia	o__Thermodesulfovibrionales	f__UBA1546	g__UBA1546	s__	Other phyla
B38_bin.13.fasta	0.979178	1	1.02127	d__Bacteria	p__Omnitrophota	c__Koll11	o__Gygaellales	f__Profunditerraquicolaceae	g__UBA6249	s__	Other phyla
B38_bin.14.fasta	2.54664	8	3.14139	d__Bacteria	p__Chloroflexota	c__Anaerolineae	o__Anaerolineales	f__UBA4823	g__	s__	Other phyla
B38_bin.15.fasta	0	0	1.00507	d__Bacteria	p__Patescibacteria	c__ABY1	o__SG8-24	f__UBA9934	g__UBA11707	s__	CPR
B38_bin.16.fasta	0.819562	3	3.66049	d__Bacteria	p__Latescibacterota	c__MWCZ01	o__MWCZ01	f__MWCZ01	g__	s__	Other phyla
B38_bin.17.fasta	0.715949	3	4.19024	d__Bacteria	p__Chloroflexota	c__Dehalococcoidia	o__JACPQF01	f__	g__	s__	Other phyla
B38_bin.18.fasta	2.28436	5	2.18879	d__Bacteria	p__Desulfobacterota	c__Syntrophia	o__Syntrophales	f__JACQWR01	g__JAPLJV01	s__	Other phyla
B38_bin.19.fasta	2.40628	2	0.831159	d__Bacteria	p__Patescibacteria	c__ABY1	o__SG8-24	f__GWF2-40-263	g__VGKU01	s__	CPR
B38_bin.20.fasta	0	0	4.46532	d__Bacteria	p__Bacteroidota	c__Bacteroidia	o__2-12-FULL-35-15	f__2-12-FULL-35-15	g__2-12-FULL-35-15	s__	Other phyla
B38_bin.21.fasta	3.19987	12	3.75016	d__Bacteria	p__Bacillota_B	c__Desulfitobacteriia	o__Desulfitobacteriales	f__JAJXUE01	g__	s__	Other phyla
B38_bin.22.fasta	0	0	1.18264	d__Bacteria	p__Nitrospirota	c__Thermodesulfovibrionia	o__JACRGW01	f__JACRGW01	g__JACRGW01	s__JACRGW01 sp919902995	Other phyla
B38_bin.23.fasta	0	0	2.15596	d__Bacteria	p__Desulfobacterota	c__GWC2-55-46	o__GWC2-55-46	f__GWC2-55-46	g__GWB2-55-19	s__GWB2-55-19 sp016218095	Other phyla
B38_bin.24.fasta	1.8056	4	2.21533	d__Bacteria	p__Omnitrophota	c__Omnitrophia	o__Omnitrophales	f__JACQLI01	g__JACPCP01	s__	Other phyla
B38_bin.25.fasta	0	0	1.33754	d__Bacteria	p__Desulfobacterota	c__GWC2-55-46	o__GWC2-55-46	f__DRQE01	g__	s__	Other phyla
B38_bin.26.fasta	2.38149	13	5.45877	d__Bacteria	p__Bacillota_E	c__Symbiobacteriia	o__Symbiobacteriales	f__Symbiobacteriaceae	g__DAHVXO01	s__	Other phyla
B38_bin.27.fasta	0	0	3.53028	d__Bacteria	p__Actinomycetota	c__Acidimicrobiia	o__Acidimicrobiales	f__AC-14	g__CADCTB01	s__	Other phyla
B38_bin.28.fasta	0.439002	1	2.2779	d__Bacteria	p__Actinomycetota	c__UBA4738	o__JAHWKV01	f__JAHWKV01	g__JAJCYE01	s__JAJCYE01 sp029263035	Other phyla
B38_bin.29.fasta	1.49107	3	2.01198	d__Bacteria	p__Desulfobacterota_B	c__Binatia	o__UBA9968	f__UBA9968	g__UBA9968	s__UBA9968 sp001799045	Other phyla
B38_bin.3.fasta	0.5449	1	1.8352	d__Bacteria	p__Nitrospirota	c__Thermodesulfovibrionia	o__Thermodesulfovibrionales	f__UBA9159	g__CAKKPH01	s__	Other phyla
B38_bin.30.fasta	0	0	1.42669	d__Bacteria	p__Margulisbacteria	c__WOR-1	o__O2-12-FULL-45-9	f__XYB2-FULL-48-7	g__	s__	Other phyla
B38_bin.32.fasta	1.2497	3	2.40058	d__Bacteria	p__Verrucomicrobiota	c__Kiritimatiellia	o__JAAZAB01	f__JAAZAB01	g__JAQUQV01	s__	Other phyla
B38_bin.34.fasta	0.237738	1	4.2063	d__Bacteria	p__Latescibacterota	c__	o__	f__	g__	s__	Other phyla
B38_bin.35.fasta	0	0	1.96721	d__Bacteria	p__Cyanobacteriota	c__Vampirovibrionia	o__Gastranaerophilales	f__UBA9971	g__UBA9971	s__	Other phyla
B38_bin.36.fasta	0	0	1.31194	d__Bacteria	p__Omnitrophota	c__Koll11	o__Gorgyraeales	f__Gorgyraeaceae	g__UBA10183	s__	Other phyla
B38_bin.37.fasta	2.005	4	1.99501	d__Bacteria	p__Desulfobacterota	c__JAENJC01	o__JAENJC01	f__JAENJC01	g__JAENJC01	s__	Other phyla
B38_bin.39.fasta	0	0	1.72476	d__Bacteria	p__UBA10199	c__UBA10199	o__SPLOWO2-01-44-7	f__SPLOWO2-01-44-7	g__JAHFSU01	s__	Other phyla
B38_bin.40.fasta	0.775381	1	1.28969	d__Bacteria	p__Patescibacteria	c__ABY1	o__SCPX01	f__SCPX01	g__SCPX01	s__	CPR
B38_bin.41.fasta	2.41389	6	2.48562	d__Bacteria	p__Bacillota_B	c__Desulfotomaculia	o__Desulfotomaculales	f__Pelotomaculaceae	g__	s__	Other phyla
B38_bin.42.fasta	1.21501	5	4.1152	d__Bacteria	p__Desulfobacterota	c__Desulfobacteria	o__Desulfobacterales	f__Desulfatirhabdiaceae	g__RAAP-1	s__	Other phyla
B38_bin.43.fasta	3.72942	13	3.4858	d__Bacteria	p__Bacteroidota	c__Ignavibacteria	o__Ignavibacteriales	f__Ignavibacteriaceae	g__XYD12-FULL-36-8	s__	Other phyla
B38_bin.44.fasta	0	0	1.05716	d__Bacteria	p__Pseudomonadota	c__Gammaproteobacteria	o__UBA9339	f__UBA9339	g__	s__	Pseudomonadota
B38_bin.45.fasta	2.46745	2	0.810554	d__Bacteria	p__Patescibacteria	c__Saccharimonadia	o__Saccharimonadales	f__OFTM59	g__OFTM59	s__	CPR
B38_bin.46.fasta	0	0	3.14646	d__Bacteria	p__Desulfobacterota	c__Desulfomonilia	o__Desulfomonilales	f__Desulfomonilaceae	g__CAJBEZ01	s__	Other phyla
B38_bin.47.fasta	0.328296	1	3.04604	d__Bacteria	p__JACPUC01	c__JACPUC01	o__JACPUC01	f__	g__	s__	Other phyla
B38_bin.48.fasta	1.19848	1	0.834388	d__Bacteria	p__Patescibacteria	c__Paceibacteria	o__UBA6257	f__2-01-FULL-56-20	g__	s__	CPR
B38_bin.49.fasta	1.91606	2	1.04381	d__Bacteria	p__Patescibacteria	c__ABY1	o__BM507	f__GWC2-42-12	g__JACPHD01	s__	CPR
B38_bin.5.fasta	0.706641	2	2.83029	d__Bacteria	p__Desulfobacterota	c__Desulfobaccia	o__Desulfobaccales	f__0-14-0-80-60-11	g__SURF-52	s__	Other phyla
B38_bin.50.fasta	0	0	2.84649	d__Bacteria	p__Pseudomonadota	c__Gammaproteobacteria	o__Burkholderiales	f__SG8-39	g__	s__	Pseudomonadota
B38_bin.51.fasta	0	0	1.97154	d__Bacteria	p__UBA10199	c__UBA10199	o__2-02-FULL-44-16	f__JAAZCA01	g__	s__	Other phyla
B38_bin.52.fasta	0	0	0.592934	d__Bacteria	p__Patescibacteria	c__Paceibacteria	o__GWC2-36-17	f__WO2-46-25	g__MEYI01	s__	CPR
B38_bin.53.fasta	1.81013	5	2.76223	d__Bacteria	p__Planctomycetota	c__Brocadiia	o__Brocadiales	f__Scalinduaceae	g__Scalindua	s__	Other phyla
B38_bin.54.fasta	2.33771	10	4.27768	d__Bacteria	p__Chloroflexota	c__Anaerolineae	o__UBA4142	f__SHND01	g__	s__	Other phyla
B38_bin.55.fasta	4.32997	9	2.07854	d__Bacteria	p__Pseudomonadota	c__Gammaproteobacteria	o__Burkholderiales	f__Gallionellaceae	g__Gallionella	s__	Pseudomonadota
B38_bin.56.fasta	0	0	1.17157	d__Bacteria	p__Omnitrophota	c__Koll11	o__Gygaellales	f__Profunditerraquicolaceae	g__	s__	Other phyla
B38_bin.57.fasta	0.815924	1	1.22561	d__Bacteria	p__Omnitrophota	c__Koll11	o__Tantalellales	f__Tantalellaceae	g__	s__	Other phyla
B38_bin.58.fasta	2.79575	3	1.07306	d__Bacteria	p__Patescibacteria	c__ABY1	o__Magasanikbacterales	f__UBA10197	g__	s__	CPR
B38_bin.6.fasta	0.975744	2	2.04972	d__Bacteria	p__Desulfobacterota	c__GWC2-55-46	o__UBA9637	f__UBA9637	g__UBA10170	s__	Other phyla
B38_bin.60.fasta	0	0	1.21535	d__Bacteria	p__Omnitrophota	c__Koll11	o__Pluralincolimonadales	f__	g__	s__	Other phyla
B38_bin.63.fasta	0.644868	2	3.10141	d__Bacteria	p__Pseudomonadota	c__Alphaproteobacteria	o__Zavarziniales	f__Zavarziniaceae	g__JAJFJE01	s__JAJFJE01 sp021774355	Pseudomonadota
B38_bin.64.fasta	0	0	0.875133	d__Bacteria	p__Patescibacteria	c__ABY1	o__SG8-24	f__2-12-FULL-57-11	g__	s__	CPR
B38_bin.66.fasta	0	0	1.75732	d__Bacteria	p__JAFGBW01	c__	o__	f__	g__	s__	Other phyla
B38_bin.67.fasta	9.99998	29	2.90001	d__Bacteria	p__Pseudomonadota	c__Gammaproteobacteria	o__Burkholderiales	f__Gallionellaceae	g__Gallionella	s__	Pseudomonadota
B38_bin.68.fasta	0.771231	1	1.29663	d__Bacteria	p__Omnitrophota	c__Koll11	o__Gygaellales	f__UBA12090	g__	s__	Other phyla
B38_bin.69.fasta	0	0	2.32713	d__Bacteria	p__Pseudomonadota	c__Gammaproteobacteria	o__UBA4486	f__UBA4486	g__2-02-FULL-56-15	s__	Pseudomonadota
B38_bin.7.fasta	1.36252	3	2.2018	d__Bacteria	p__UBA10199	c__UBA10199	o__2-02-FULL-44-16	f__JAAZCA01	g__	s__	Other phyla
B38_bin.70.fasta	6.28447	38	6.04665	d__Bacteria	p__Myxococcota	c__Myxococcia	o__Myxococcales	f__JAJYLH01	g__	s__	Other phyla
B38_bin.71.fasta	0.460543	1	2.17135	d__Bacteria	p__Elusimicrobiota	c__Elusimicrobia	o__UBA1565	f__UBA9628	g__GWA2-66-18	s__	Other phyla
B38_bin.8.fasta	1.5657	9	5.74823	d__Bacteria	p__Chloroflexota	c__Dehalococcoidia	o__FW602-bin16	f__FW602-bin16	g__FW602-bin16	s__	Other phyla
B38_bin.9.fasta	7.03541	14	1.98993	d__Bacteria	p__Pseudomonadota	c__Gammaproteobacteria	o__Burkholderiales	f__Gallionellaceae	g__Gallionella	s__	Pseudomonadota
B39_bin.1.fasta	1.25659	5	3.97904	d__Bacteria	p__Bacteroidota	c__Bacteroidia	o__Cytophagales	f__Cyclobacteriaceae	g__Algoriphagus	s__	Other phyla
B39_bin.10.fasta	0.474177	1	2.10892	d__Bacteria	p__Methylomirabilota	c__Methylomirabilia	o__Methylomirabilales	f__JACPAU01	g__JACPAU01	s__	Other phyla
B39_bin.11.fasta	0.986731	4	4.05379	d__Bacteria	p__Methylomirabilota	c__Methylomirabilia	o__Rokubacteriales	f__	g__	s__	Other phyla
B39_bin.12.fasta	2.47443	6	2.4248	d__Bacteria	p__Campylobacterota	c__Campylobacteria	o__Campylobacterales	f__Sulfurimonadaceae	g__Sulfuricurvum	s__	Other phyla
B39_bin.13.fasta	1.08884	3	2.75522	d__Bacteria	p__Methylomirabilota	c__Methylomirabilia	o__Rokubacteriales	f__CSP1-6	g__JACQWB01	s__	Other phyla
B39_bin.14.fasta	0.646439	2	3.09387	d__Bacteria	p__Pseudomonadota	c__Gammaproteobacteria	o__Burkholderiales	f__Burkholderiaceae	g__Undibacterium	s__	Pseudomonadota
B39_bin.16.fasta	1.29671	5	3.85591	d__Bacteria	p__Pseudomonadota	c__Gammaproteobacteria	o__Enterobacterales	f__Alteromonadaceae	g__Pararheinheimera	s__Pararheinheimera sp003543135	Pseudomonadota
B39_bin.17.fasta	1.33395	2	1.4993	d__Bacteria	p__Omnitrophota	c__Omnitrophia	o__Omnitrophales	f__JACQLI01	g__JACQLI01	s__	Other phyla
B39_bin.19.fasta	0	0	2.09896	d__Bacteria	p__Pseudomonadota	c__Gammaproteobacteria	o__Burkholderiales	f__SG8-41	g__SG8-41	s__	Pseudomonadota
B39_bin.2.fasta	0.553244	2	3.61504	d__Bacteria	p__Pseudomonadota	c__Gammaproteobacteria	o__Burkholderiales	f__Burkholderiaceae	g__Undibacterium	s__	Pseudomonadota
B39_bin.20.fasta	0.891397	2	2.24367	d__Bacteria	p__Pseudomonadota	c__Gammaproteobacteria	o__Xanthomonadales	f__Xanthomonadaceae	g__Silanimonas	s__	Pseudomonadota
B39_bin.21.fasta	1.08178	5	4.622	d__Bacteria	p__Pseudomonadota	c__Gammaproteobacteria	o__Pseudomonadales	f__Pseudomonadaceae	g__Pseudomonas_E	s__	Pseudomonadota
B39_bin.22.fasta	3.27871	9	2.74498	d__Bacteria	p__Pseudomonadota	c__Gammaproteobacteria	o__Burkholderiales	f__Sulfuriferulaceae	g__Sulfuriferula	s__	Pseudomonadota
B39_bin.23.fasta	5.19092	11	2.11908	d__Bacteria	p__Campylobacterota	c__Campylobacteria	o__Campylobacterales	f__Sulfurimonadaceae	g__Sulfurimonas	s__Sulfurimonas sp001829675	Other phyla
B39_bin.24.fasta	1.13175	4	3.53436	d__Bacteria	p__Pseudomonadota	c__Gammaproteobacteria	o__Burkholderiales	f__Burkholderiaceae	g__Giesbergeria	s__	Pseudomonadota
B39_bin.25.fasta	1.92753	4	2.07519	d__Bacteria	p__Campylobacterota	c__Campylobacteria	o__Campylobacterales	f__Sulfurimonadaceae	g__Sulfuricurvum	s__	Other phyla
B39_bin.3.fasta	1.12367	4	3.55975	d__Bacteria	p__Pseudomonadota	c__Gammaproteobacteria	o__Enterobacterales	f__Alteromonadaceae	g__Pararheinheimera	s__Pararheinheimera tangshanensis	Pseudomonadota
B39_bin.4.fasta	0	0	2.86722	d__Bacteria	p__Desulfobacterota_B	c__Binatia	o__UBA9968	f__UBA9968	g__	s__	Other phyla
B39_bin.5.fasta	1.85169	6	3.24029	d__Bacteria	p__Bacteroidota	c__Bacteroidia	o__Flavobacteriales	f__Flavobacteriaceae	g__Flavobacterium	s__	Other phyla
B39_bin.6.fasta	0.51005	1	1.96059	d__Bacteria	p__Pseudomonadota	c__Gammaproteobacteria	o__Burkholderiales	f__Burkholderiaceae	g__Serpentinimonas	s__Serpentinimonas maccroryi	Pseudomonadota
B39_bin.7.fasta	4.3151	8	1.85396	d__Bacteria	p__Pseudomonadota	c__Gammaproteobacteria	o__Thiomicrospirales	f__Thiomicrospiraceae	g__GCA-002282575	s__	Pseudomonadota
B39_bin.9.fasta	4.89348	14	2.86095	d__Bacteria	p__Pseudomonadota	c__Gammaproteobacteria	o__Immundisolibacterales	f__Immundisolibacteraceae	g__Immundisolibacter	s__Immundisolibacter sp014359565	Pseudomonadota
B40_bin.1.fasta	4.20731	9	2.13914	d__Bacteria	p__Campylobacterota	c__Campylobacteria	o__Campylobacterales	f__Sulfurimonadaceae	g__Sulfurimonas	s__	Other phyla
B40_bin.10.fasta	1.2108	2	1.65181	d__Bacteria	p__Actinomycetota	c__Actinomycetes	o__S36-B12	f__UBA5976	g__UBA5976	s__	Other phyla
B40_bin.12.fasta	0	0	2.30623	d__Bacteria	p__Pseudomonadota	c__Gammaproteobacteria	o__Burkholderiales	f__Burkholderiaceae	g__Limnohabitans_A	s__	Pseudomonadota
B40_bin.13.fasta	0.734351	3	4.08524	d__Bacteria	p__Pseudomonadota	c__Gammaproteobacteria	o__Burkholderiales	f__Burkholderiaceae	g__Noviherbaspirillum	s__	Pseudomonadota
B40_bin.14.fasta	0	0	1.6157	d__Bacteria	p__Campylobacterota	c__Campylobacteria	o__Campylobacterales	f__Sulfurimonadaceae	g__Sulfuricurvum	s__	Other phyla
B40_bin.15.fasta	1.50319	4	2.66102	d__Bacteria	p__Bacteroidota	c__Bacteroidia	o__Flavobacteriales	f__Crocinitomicaceae	g__M0103	s__M0103 sp024639405	Other phyla
B40_bin.16.fasta	0	0	1.35592	d__Bacteria	p__Actinomycetota	c__Actinomycetes	o__Nanopelagicales	f__Nanopelagicaceae	g__Planktophila	s__	Other phyla
B40_bin.17.fasta	1.89447	8	4.22283	d__Bacteria	p__Bacteroidota	c__Bacteroidia	o__Flavobacteriales	f__Flavobacteriaceae	g__Flavobacterium	s__	Other phyla
B40_bin.18.fasta	0.934104	3	3.21163	d__Bacteria	p__Fibrobacterota	c__Fibrobacteria	o__Fibrobacterales	f__Fibrobacteraceae	g__	s__	Other phyla
B40_bin.19.fasta	0	0	2.69934	d__Bacteria	p__Bdellovibrionota	c__Bdellovibrionia	o__Bdellovibrionales	f__Bdellovibrionaceae	g__Pseudobdellovibrio	s__Pseudobdellovibrio sp023701385	Other phyla
B40_bin.2.fasta	0	0	1.68474	d__Bacteria	p__Bacteroidota	c__Bacteroidia	o__Chitinophagales	f__Chitinophagaceae	g__Sediminibacterium	s__	Other phyla
B40_bin.20.fasta	0	0	3.46055	d__Bacteria	p__Actinomycetota	c__Actinomycetes	o__Mycobacteriales	f__Mycobacteriaceae	g__Mycobacterium	s__	Other phyla
B40_bin.21.fasta	3.02239	14	4.63209	d__Bacteria	p__Pseudomonadota	c__Gammaproteobacteria	o__Burkholderiales	f__Burkholderiaceae	g__	s__	Pseudomonadota
B40_bin.22.fasta	0	0	1.64678	d__Bacteria	p__Actinomycetota	c__Actinomycetes	o__S36-B12	f__S36-B12	g__CAIKZY01	s__	Other phyla
B40_bin.23.fasta	0	0	1.19808	d__Bacteria	p__Actinomycetota	c__Actinomycetes	o__S36-B12	f__UBA5976	g__UBA5976	s__	Other phyla
B40_bin.24.fasta	0.684452	2	2.92205	d__Bacteria	p__Pseudomonadota	c__Gammaproteobacteria	o__Burkholderiales	f__Burkholderiaceae	g__Hydrogenophaga	s__	Pseudomonadota
B40_bin.25.fasta	2.03655	6	2.94616	d__Bacteria	p__Pseudomonadota	c__Gammaproteobacteria	o__Burkholderiales	f__Rhodocyclaceae	g__Azonexus	s__	Pseudomonadota
B40_bin.26.fasta	0	0	2.13349	d__Bacteria	p__Pseudomonadota	c__Alphaproteobacteria	o__Sphingomonadales	f__Sphingomonadaceae	g__Novosphingobium	s__	Pseudomonadota
B40_bin.27.fasta	0.497584	1	2.00971	d__Bacteria	p__Verrucomicrobiota	c__Verrucomicrobiae	o__Opitutales	f__UBA953	g__UBA953	s__	Other phyla
B40_bin.3.fasta	1.29905	3	2.30938	d__Bacteria	p__Bacteroidota	c__Bacteroidia	o__Chitinophagales	f__Chitinophagaceae	g__Sediminibacterium	s__	Other phyla
B40_bin.30.fasta	0	0	2.35827	d__Bacteria	p__Pseudomonadota	c__Alphaproteobacteria	o__Rhodobacterales	f__Rhodobacteraceae	g__Tabrizicola_A	s__Tabrizicola_A sp937927675	Pseudomonadota
B40_bin.32.fasta	0	0	2.05517	d__Bacteria	p__Actinomycetota	c__Acidimicrobiia	o__Acidimicrobiales	f__Ilumatobacteraceae	g__UBA2093	s__	Other phyla
B40_bin.33.fasta	0	0	1.03619	d__Bacteria	p__Actinomycetota	c__Actinomycetes	o__Actinomycetales	f__Microbacteriaceae	g__Rhodoluna	s__	Other phyla
B40_bin.34.fasta	0.948026	2	2.10965	d__Bacteria	p__Pseudomonadota	c__Gammaproteobacteria	o__Pseudomonadales	f__Moraxellaceae	g__Perlucidibaca	s__Perlucidibaca piscinae	Pseudomonadota
B40_bin.35.fasta	0	0	1.50691	d__Bacteria	p__Actinomycetota	c__Actinomycetes	o__Nanopelagicales	f__Nanopelagicaceae	g__Planktophila	s__	Other phyla
B40_bin.36.fasta	0	0	1.8338	d__Bacteria	p__Pseudomonadota	c__Gammaproteobacteria	o__Burkholderiales	f__Burkholderiaceae	g__SYFN01	s__	Pseudomonadota
B40_bin.37.fasta	0	0	1.23567	d__Bacteria	p__Actinomycetota	c__Actinomycetes	o__Actinomycetales	f__Microbacteriaceae	g__Aurantimicrobium	s__	Other phyla
B40_bin.38.fasta	0.727642	1	1.3743	d__Bacteria	p__Bacillota_I	c__Bacilli_A	o__Erysipelotrichales	f__Erysipelotrichaceae	g__UBA2212	s__	Other phyla
B40_bin.39.fasta	0	0	1.24647	d__Bacteria	p__Actinomycetota	c__Actinomycetes	o__Actinomycetales	f__Microbacteriaceae	g__Rhodoluna	s__Rhodoluna sp024645105	Other phyla
B40_bin.40.fasta	0.385353	1	2.59502	d__Bacteria	p__Pseudomonadota	c__Gammaproteobacteria	o__Burkholderiales	f__Burkholderiaceae	g__Zwartia	s__	Pseudomonadota
B40_bin.41.fasta	0	0	1.53265	d__Bacteria	p__Bacteroidota	c__Bacteroidia	o__Chitinophagales	f__Chitinophagaceae	g__Sediminibacterium	s__	Other phyla
B40_bin.42.fasta	0.541526	1	1.84663	d__Bacteria	p__Bacteroidota	c__Bacteroidia	o__Sphingobacteriales	f__Sphingobacteriaceae	g__CAIKLP01	s__	Other phyla
B40_bin.44.fasta	0	0	3.74498	d__Bacteria	p__Pseudomonadota	c__Gammaproteobacteria	o__Burkholderiales	f__Burkholderiaceae	g__Ramlibacter	s__	Pseudomonadota
B40_bin.46.fasta	0	0	1.13497	d__Bacteria	p__Actinomycetota	c__Actinomycetes	o__Actinomycetales	f__Microbacteriaceae	g__Rhodoluna	s__	Other phyla
B40_bin.47.fasta	1.07746	2	1.85622	d__Bacteria	p__Bacteroidota	c__Bacteroidia	o__Sphingobacteriales	f__Sphingobacteriaceae	g__JAIPAN01	s__	Other phyla
B40_bin.48.fasta	0	0	2.69839	d__Bacteria	p__Pseudomonadota	c__Gammaproteobacteria	o__Burkholderiales	f__Burkholderiaceae	g__Limnobacter	s__Limnobacter sp029087225	Pseudomonadota
B40_bin.49.fasta	0	0	2.52544	d__Bacteria	p__Bacteroidota	c__Bacteroidia	o__Cytophagales	f__Spirosomataceae	g__Sandaracinomonas	s__Sandaracinomonas limnophila	Other phyla
B40_bin.5.fasta	0	0	3.4692	d__Bacteria	p__Pseudomonadota	c__Alphaproteobacteria	o__Rhodobacterales	f__Rhodobacteraceae	g__Gemmobacter	s__Gemmobacter lanyuensis	Pseudomonadota
B40_bin.50.fasta	0	0	1.15218	d__Bacteria	p__Actinomycetota	c__Actinomycetes	o__Nanopelagicales	f__Nanopelagicaceae	g__Planktophila	s__	Other phyla
B40_bin.51.fasta	0	0	1.36474	d__Bacteria	p__Pseudomonadota	c__Gammaproteobacteria	o__Burkholderiales	f__Burkholderiaceae	g__Polynucleobacter	s__Polynucleobacter sp023257325	Pseudomonadota
B40_bin.52.fasta	0	0	1.13491	d__Bacteria	p__Actinomycetota	c__Actinomycetes	o__Nanopelagicales	f__Nanopelagicaceae	g__Planktophila	s__	Other phyla
B40_bin.53.fasta	0	0	1.62837	d__Bacteria	p__Pseudomonadota	c__Alphaproteobacteria	o__Sphingomonadales	f__Sphingomonadaceae	g__Aquisediminimonas	s__	Pseudomonadota
B40_bin.54.fasta	0.345419	1	2.89503	d__Bacteria	p__Pseudomonadota	c__Gammaproteobacteria	o__Burkholderiales	f__Burkholderiaceae	g__Limnohabitans_A	s__	Pseudomonadota
B40_bin.55.fasta	0	0	1.76832	d__Bacteria	p__Bacteroidota	c__Bacteroidia	o__Cytophagales	f__Spirosomataceae	g__Aquirufa	s__Aquirufa lenticrescens	Other phyla
B40_bin.6.fasta	0.666808	2	2.99936	d__Bacteria	p__Bacteroidota	c__Bacteroidia	o__Chitinophagales	f__Chitinophagaceae	g__Sediminibacterium	s__	Other phyla
B40_bin.7.fasta	0.891262	3	3.36601	d__Bacteria	p__Pseudomonadota	c__Gammaproteobacteria	o__Burkholderiales	f__Chromobacteriaceae	g__Vogesella	s__Vogesella sp017998615	Pseudomonadota
B40_bin.8.fasta	0	0	3.41425	d__Bacteria	p__Pseudomonadota	c__Alphaproteobacteria	o__Rhodobacterales	f__Rhodobacteraceae	g__Gemmobacter_B	s__	Pseudomonadota
B40_bin.9.fasta	0.369163	1	2.70883	d__Bacteria	p__Pseudomonadota	c__Alphaproteobacteria	o__Rhizobiales	f__Aestuariivirgaceae	g__Aestuariivirga	s__	Pseudomonadota
B41_bin.1.fasta	0.26835	1	3.72647	d__Bacteria	p__Pseudomonadota	c__Gammaproteobacteria	o__Burkholderiales	f__Burkholderiaceae	g__Comamonas	s__	Pseudomonadota
B41_bin.11.fasta	0	0	3.15452	d__Bacteria	p__Desulfobacterota	c__Desulfuromonadia	o__Geobacterales	f__Geobacteraceae	g__Geomonas	s__	Other phyla
B41_bin.13.fasta	2.35017	14	5.95702	d__Bacteria	p__Pseudomonadota	c__Gammaproteobacteria	o__Burkholderiales	f__Burkholderiaceae	g__Rhodoferax	s__	Pseudomonadota
B41_bin.15.fasta	0.746967	2	2.6775	d__Bacteria	p__Actinomycetota	c__Actinomycetes	o__Propionibacteriales	f__Propionibacteriaceae	g__Arachnia	s__	Other phyla
B41_bin.16.fasta	1.34336	3	2.2332	d__Bacteria	p__Campylobacterota	c__Campylobacteria	o__Campylobacterales	f__Sulfurospirillaceae	g__Sulfurospirillum	s__	Other phyla
B41_bin.17.fasta	2.6087	12	4.6	d__Bacteria	p__Bacteroidota	c__Bacteroidia	o__Bacteroidales	f__Prolixibacteraceae	g__UBA6024	s__	Other phyla
B41_bin.2.fasta	1.38401	5	3.61268	d__Bacteria	p__Pseudomonadota	c__Gammaproteobacteria	o__Burkholderiales	f__Burkholderiaceae	g__Giesbergeria	s__	Pseudomonadota
B41_bin.3.fasta	0.513689	1	1.9467	d__Bacteria	p__Campylobacterota	c__Campylobacteria	o__Campylobacterales	f__Arcobacteraceae	g__Aliarcobacter	s__	Other phyla
B41_bin.5.fasta	0	0	2.69013	d__Bacteria	p__Pseudomonadota	c__Gammaproteobacteria	o__Pseudomonadales	f__Moraxellaceae	g__Acinetobacter	s__Acinetobacter junii	Pseudomonadota
B41_bin.7.fasta	0.536876	2	3.72525	d__Bacteria	p__Pseudomonadota	c__Gammaproteobacteria	o__Burkholderiales	f__Rhodocyclaceae	g__Propionivibrio	s__	Pseudomonadota
B41_bin.8.fasta	2.349	9	3.83142	d__Bacteria	p__Bacteroidota	c__Bacteroidia	o__Flavobacteriales	f__Flavobacteriaceae	g__Flavobacterium	s__	Other phyla
B42_bin.1.fasta	0.518277	2	3.85894	d__Bacteria	p__Pseudomonadota	c__Gammaproteobacteria	o__Burkholderiales	f__Burkholderiaceae	g__Janthinobacterium	s__	Pseudomonadota
B42_bin.10.fasta	0	0	3.00201	d__Bacteria	p__Pseudomonadota	c__Gammaproteobacteria	o__Burkholderiales	f__Burkholderiaceae	g__Aquabacterium	s__Aquabacterium olei	Pseudomonadota
B42_bin.11.fasta	4.50336	10	2.22057	d__Bacteria	p__Methylomirabilota	c__Methylomirabilia	o__Methylomirabilales	f__Methylomirabilaceae	g__Methylomirabilis	s__	Other phyla
B42_bin.16.fasta	0.697041	3	4.30391	d__Bacteria	p__Pseudomonadota	c__Gammaproteobacteria	o__Enterobacterales	f__Aeromonadaceae	g__Aeromonas	s__Aeromonas hydrophila	Pseudomonadota
B42_bin.17.fasta	4.75996	9	1.89077	d__Bacteria	p__Campylobacterota	c__Campylobacteria	o__Campylobacterales	f__Arcobacteraceae	g__Aliarcobacter	s__	Other phyla
B42_bin.19.fasta	0.346458	1	2.88636	d__Bacteria	p__Pseudomonadota	c__Gammaproteobacteria	o__Burkholderiales	f__Burkholderiaceae	g__Janthinobacterium	s__	Pseudomonadota
B42_bin.2.fasta	2.3878	13	5.44435	d__Bacteria	p__Pseudomonadota	c__Gammaproteobacteria	o__Burkholderiales	f__Burkholderiaceae	g__Rhodoferax	s__	Pseudomonadota
B42_bin.20.fasta	0.934053	4	4.28241	d__Bacteria	p__Pseudomonadota	c__Gammaproteobacteria	o__Burkholderiales	f__Burkholderiaceae	g__Undibacterium	s__	Pseudomonadota
B42_bin.21.fasta	1.3752	5	3.63585	d__Bacteria	p__Pseudomonadota	c__Gammaproteobacteria	o__Burkholderiales	f__Rhodocyclaceae	g__Azospira	s__Azospira oryzae	Pseudomonadota
B42_bin.22.fasta	0.279036	1	3.58377	d__Bacteria	p__Pseudomonadota	c__Gammaproteobacteria	o__Enterobacterales	f__Alteromonadaceae	g__Pararheinheimera	s__Pararheinheimera sp030824435	Pseudomonadota
B42_bin.23.fasta	0.389286	1	2.56881	d__Bacteria	p__Pseudomonadota	c__Gammaproteobacteria	o__Pseudomonadales	f__Moraxellaceae	g__UBA2031	s__	Pseudomonadota
B42_bin.25.fasta	1.63579	2	1.22265	d__Bacteria	p__Methylomirabilota	c__Methylomirabilia	o__Methylomirabilales	f__Methylomirabilaceae	g__Methylomirabilis	s__	Other phyla
B42_bin.27.fasta	0	0	2.56695	d__Bacteria	p__Bacillota_A	c__Clostridia	o__Peptostreptococcales	f__Acidaminobacteraceae	g__	s__	Other phyla
B42_bin.28.fasta	3.94932	10	2.53208	d__Bacteria	p__Methylomirabilota	c__Methylomirabilia	o__Methylomirabilales	f__Methylomirabilaceae	g__Methylomirabilis	s__	Other phyla
B42_bin.3.fasta	0.637186	1	1.5694	d__Bacteria	p__Chloroflexota	c__Limnocylindria	o__P2-11E	f__CF-107	g__	s__	Other phyla
B42_bin.30.fasta	0	0	3.2959	d__Bacteria	p__Pseudomonadota	c__Gammaproteobacteria	o__Enterobacterales	f__Shewanellaceae	g__Shewanella	s__Shewanella sp024197625	Pseudomonadota
B42_bin.5.fasta	3.33486	8	2.3989	d__Bacteria	p__Fusobacteriota	c__Fusobacteriia	o__Fusobacteriales	f__Fusobacteriaceae	g__JAFGUR01	s__	Other phyla
B42_bin.6.fasta	0	0	3.66079	d__Bacteria	p__Pseudomonadota	c__Gammaproteobacteria	o__Enterobacterales	f__DSM-103792	g__Permianibacter	s__	Pseudomonadota
B42_bin.7.fasta	3.08948	7	2.26575	d__Bacteria	p__Campylobacterota	c__Campylobacteria	o__Campylobacterales	f__Sulfurimonadaceae	g__Sulfuricurvum	s__	Other phyla
B42_bin.9.fasta	7.31499	19	2.59741	d__Bacteria	p__Campylobacterota	c__Campylobacteria	o__Campylobacterales	f__Arcobacteraceae	g__Aliarcobacter	s__	Other phyla
B43_bin.1.fasta	1.59568	1	0.626692	d__Bacteria	p__Patescibacteria	c__Paceibacteria	o__UBA9983	f__UBA9983	g__	s__	CPR
B43_bin.10.fasta	0	0	2.42557	d__Bacteria	p__Bacteroidota	c__Bacteroidia	o__Chitinophagales	f__Chitinophagaceae	g__Sediminibacterium	s__	Other phyla
B43_bin.11.fasta	0	0	1.63819	d__Bacteria	p__UBA10199	c__UBA10199	o__GCA-002796325	f__1-14-0-20-49-13	g__JACPAJ01	s__	Other phyla
B43_bin.12.fasta	0.835066	2	2.39502	d__Bacteria	p__Desulfobacterota_E	c__Deferrimicrobia	o__Deferrimicrobiales	f__Deferrimicrobiaceae	g__JAKALO01	s__	Other phyla
B43_bin.13.fasta	7.59683	10	1.31634	d__Bacteria	p__Patescibacteria	c__Paceibacteria	o__JAHIHE01	f__	g__	s__	CPR
B43_bin.16.fasta	1.68291	5	2.97104	d__Bacteria	p__Bacteroidota	c__Bacteroidia	o__Palsa-948	f__Palsa-948	g__	s__	Other phyla
B43_bin.17.fasta	0	0	2.97851	d__Bacteria	p__Pseudomonadota	c__Gammaproteobacteria	o__Burkholderiales	f__Burkholderiaceae	g__Rhodoferax_C	s__Rhodoferax_C sp001795455	Pseudomonadota
B43_bin.19.fasta	2.01443	2	0.992838	d__Bacteria	p__Omnitrophota	c__Koll11	o__Gygaellales	f__Profunditerraquicolaceae	g__UBA6249	s__	Other phyla
B43_bin.23.fasta	6.44516	6	0.930931	d__Bacteria	p__Patescibacteria	c__Paceibacteria	o__Moranbacterales	f__UBA2206	g__UBA9630	s__	CPR
B43_bin.26.fasta	1.8879	1	0.529688	d__Bacteria	p__Patescibacteria	c__Paceibacteria	o__UBA9983	f__UBA9983	g__SURF-57	s__	CPR
B43_bin.27.fasta	1.80508	2	1.10799	d__Bacteria	p__Patescibacteria	c__Gracilibacteria	o__UBA1369	f__LOWO2-01-FULL-3	g__2-01-FULL-39-12	s__	CPR
B43_bin.28.fasta	0	0	1.21931	d__Bacteria	p__Omnitrophota	c__Koll11	o__Gygaellales	f__Profunditerraquicolaceae	g__	s__	Other phyla
B43_bin.29.fasta	1.29613	2	1.54305	d__Bacteria	p__Nitrospirota	c__Thermodesulfovibrionia	o__Thermodesulfovibrionales	f__UBA9159	g__CAKKPH01	s__	Other phyla
B43_bin.3.fasta	0	0	1.02819	d__Bacteria	p__Omnitrophota	c__Koll11	o__JAHIPI01	f__JAHIPI01	g__JAHIPI01	s__	Other phyla
B43_bin.31.fasta	2.99447	7	2.33764	d__Bacteria	p__Methylomirabilota	c__Methylomirabilia	o__Methylomirabilales	f__Methylomirabilaceae	g__Methylomirabilis	s__	Other phyla
B43_bin.32.fasta	0	0	0.966988	d__Bacteria	p__Omnitrophota	c__Koll11	o__Gygaellales	f__Profunditerraquicolaceae	g__UBA6249	s__	Other phyla
B43_bin.33.fasta	1.41209	3	2.12451	d__Bacteria	p__Planctomycetota	c__Brocadiia	o__Brocadiales	f__Bathyanammoxibiaceae	g__2-12-FULL-52-36	s__	Other phyla
B43_bin.34.fasta	0.911903	4	4.38643	d__Bacteria	p__Methylomirabilota	c__Methylomirabilia	o__Methylomirabilales	f__2-02-FULL-66-22	g__2-02-FULL-66-22	s__	Other phyla
B43_bin.36.fasta	0	0	1.31668	d__Bacteria	p__Patescibacteria	c__ABY1	o__Veblenbacterales	f__UBA10138	g__UBA10001	s__	CPR
B43_bin.37.fasta	3.22977	7	2.16734	d__Bacteria	p__Desulfobacterota	c__JAENJC01	o__JAENJC01	f__JAENJC01	g__	s__	Other phyla
B43_bin.38.fasta	3.04581	8	2.62656	d__Bacteria	p__Actinomycetota	c__Thermoleophilia	o__UBA2241	f__UBA2241	g__CAIXSE01	s__	Other phyla
B43_bin.4.fasta	0.487144	1	2.05278	d__Bacteria	p__Desulfobacterota	c__GWC2-55-46	o__GWC2-55-46	f__GWC2-55-46	g__	s__	Other phyla
B43_bin.40.fasta	1.15719	2	1.72833	d__Bacteria	p__Acidobacteriota	c__Aminicenantia	o__Aminicenantales	f__UBA8522	g__	s__	Other phyla
B43_bin.42.fasta	2.91546	3	1.029	d__Bacteria	p__Patescibacteria	c__ABY1	o__BM507	f__GWE2-39-37	g__JAJYMT01	s__	CPR
B43_bin.43.fasta	0	0	1.41249	d__Bacteria	p__Omnitrophota	c__Koll11	o__Velamenicoccales	f__Velamenicoccaceae	g__Phelpsiimicrobium	s__	Other phyla
B43_bin.44.fasta	1.94427	4	2.05732	d__Bacteria	p__Actinomycetota	c__Aquicultoria	o__JACQXZ01	f__	g__	s__	Other phyla
B43_bin.46.fasta	0	0	0.937594	d__Bacteria	p__Actinomycetota	c__JAHEXW01	o__	f__	g__	s__	Other phyla
B43_bin.47.fasta	3.99046	3	0.751793	d__Bacteria	p__Patescibacteria	c__Paceibacteria	o__Sungbacterales	f__JACQCQ01	g__JACQCQ01	s__	CPR
B43_bin.48.fasta	1.13772	2	1.75789	d__Bacteria	p__Desulfobacterota	c__GWC2-55-46	o__UBA9637	f__UBA9637	g__UBA9637	s__	Other phyla
B43_bin.49.fasta	0	0	0.924911	d__Bacteria	p__Patescibacteria	c__Paceibacteria	o__UBA9973	f__UBA2100	g__JACQKA01	s__	CPR
B43_bin.51.fasta	0	0	1.62951	d__Bacteria	p__Patescibacteria	c__Paceibacteria	o__JAHIHE01	f__JAGLIN01	g__	s__	CPR
B43_bin.53.fasta	10.4388	16	1.53275	d__Bacteria	p__JACRDZ01	c__JAQUKH01	o__JAQUKH01	f__JAQUKH01	g__JAQUKH01	s__	Other phyla
B43_bin.54.fasta	0.613384	2	3.2606	d__Bacteria	p__Desulfobacterota	c__Syntrophia	o__Syntrophales	f__Smithellaceae	g__MVRV01	s__	Other phyla
B43_bin.56.fasta	1.38151	4	2.89539	d__Bacteria	p__Bacteroidota	c__UBA10030	o__UBA10030	f__UBA10030	g__JACQBK01	s__	Other phyla
B43_bin.57.fasta	0.73503	1	1.36049	d__Bacteria	p__Omnitrophota	c__Koll11	o__Pluralincolimonadales	f__Pluralincolimonadaceae	g__JAGUXU01	s__	Other phyla
B43_bin.58.fasta	1.76935	3	1.69554	d__Bacteria	p__Omnitrophota	c__Koll11	o__Gorgyraeales	f__Gorgyraeaceae	g__UBA10183	s__	Other phyla
B43_bin.60.fasta	0.5094	1	1.96309	d__Bacteria	p__Omnitrophota	c__Koll11	o__Gygaellales	f__Profunditerraquicolaceae	g__	s__	Other phyla
B43_bin.61.fasta	0.683804	2	2.92481	d__Bacteria	p__Elusimicrobiota	c__Elusimicrobia	o__Elusimicrobiales	f__UBA9959	g__YA12-FULL-51-18	s__	Other phyla
B43_bin.63.fasta	0	0	2.02626	d__Bacteria	p__Pseudomonadota	c__Gammaproteobacteria	o__Pseudomonadales	f__Moraxellaceae	g__Perlucidibaca	s__Perlucidibaca sp002342025	Pseudomonadota
B43_bin.64.fasta	0	0	2.14237	d__Bacteria	p__Acidobacteriota	c__UBA6911	o__RPQK01	f__RPQK01	g__	s__	Other phyla
B43_bin.65.fasta	1.59937	1	0.625247	d__Bacteria	p__Patescibacteria	c__Paceibacteria	o__UBA6257	f__GWB1-50-10	g__DYGI01	s__	CPR
B43_bin.66.fasta	0.351467	1	2.84521	d__Bacteria	p__Gemmatimonadota	c__Gemmatimonadetes	o__Gemmatimonadales	f__Gemmatimonadaceae	g__PNKL01	s__	Other phyla
B43_bin.69.fasta	3.59827	6	1.66747	d__Bacteria	p__Actinomycetota	c__Thermoleophilia	o__BMS3ABIN01	f__BMS3ABIN01	g__	s__	Other phyla
B43_bin.7.fasta	2.08608	4	1.91747	d__Bacteria	p__Desulfobacterota	c__GWC2-55-46	o__UBA9637	f__UBA9637	g__JACRNJ01	s__	Other phyla
B43_bin.70.fasta	2.81337	4	1.42178	d__Bacteria	p__Patescibacteria	c__Gracilibacteria	o__UBA1369	f__JABINC01	g__JABINC01	s__	CPR
B43_bin.71.fasta	7.30715	6	0.821114	d__Bacteria	p__Patescibacteria	c__Paceibacteria	o__UBA6257	f__MFKM01	g__	s__	CPR
B43_bin.72.fasta	1.25001	4	3.19999	d__Bacteria	p__Chloroflexota	c__Anaerolineae	o__Anaerolineales	f__VGOW01	g__VGOW01	s__	Other phyla
B43_bin.73.fasta	0.563502	1	1.77462	d__Bacteria	p__Desulfobacterota	c__GWC2-55-46	o__GWC2-55-46	f__DRQE01	g__	s__	Other phyla
B43_bin.74.fasta	3.25957	2	0.613578	d__Bacteria	p__Patescibacteria	c__Paceibacteria	o__UBA9973	f__UBA2163	g__UBA2163	s__	CPR
B43_bin.75.fasta	1.95435	3	1.53503	d__Bacteria	p__Omnitrophota	c__Koll11	o__DAOVKU01	f__DAOVKU01	g__	s__	Other phyla
B43_bin.8.fasta	0	0	0.8734	d__Bacteria	p__Omnitrophota	c__Koll11	o__Gygaellales	f__Profunditerraquicolaceae	g__	s__	Other phyla
B44_bin.1.fasta	2.75299	3	1.08973	d__Bacteria	p__Patescibacteria	c__Gracilibacteria	o__Peribacterales	f__Peribacteraceae	g__JAKQEM01	s__	CPR
B44_bin.10.fasta	2.74106	19	6.93162	d__Bacteria	p__Pseudomonadota	c__Gammaproteobacteria	o__Pseudomonadales	f__Ketobacteraceae	g__HdN1	s__	Pseudomonadota
B44_bin.11.fasta	0	0	0.707082	d__Bacteria	p__Patescibacteria	c__Paceibacteria	o__H02-45-28	f__H02-45-28	g__HO2-45-28	s__	CPR
B44_bin.13.fasta	0.476934	2	4.19346	d__Bacteria	p__Acidobacteriota	c__Vicinamibacteria	o__Vicinamibacterales	f__UBA2999	g__12-FULL-67-14b	s__	Other phyla
B44_bin.14.fasta	1.77068	7	3.95329	d__Bacteria	p__Pseudomonadota	c__Gammaproteobacteria	o__Burkholderiales	f__Burkholderiaceae	g__Undibacterium	s__	Pseudomonadota
B44_bin.15.fasta	6.13622	3	0.4889	d__Bacteria	p__Patescibacteria	c__Paceibacteria	o__UBA9973	f__UBA2163	g__UBA2163	s__	CPR
B44_bin.16.fasta	2.03899	9	4.41395	d__Bacteria	p__Pseudomonadota	c__Gammaproteobacteria	o__Pseudomonadales	f__Cellvibrionaceae	g__Cellvibrio	s__	Pseudomonadota
B44_bin.17.fasta	0.884635	5	5.65205	d__Bacteria	p__Pseudomonadota	c__Gammaproteobacteria	o__Burkholderiales	f__Burkholderiaceae	g__Telluria	s__	Pseudomonadota
B44_bin.19.fasta	0	0	1.2582	d__Bacteria	p__Pseudomonadota	c__Alphaproteobacteria	o__Paracaedibacterales	f__CAITNM01	g__	s__	Pseudomonadota
B44_bin.2.fasta	0.199011	1	5.02484	d__Bacteria	p__Fibrobacterota	c__Fibrobacteria	o__UBA11236	f__UBA11236	g__Chersky-265	s__	Other phyla
B44_bin.20.fasta	0.78407	2	2.55079	d__Bacteria	p__Pseudomonadota	c__Gammaproteobacteria	o__Burkholderiales	f__SG8-41	g__SG8-41	s__	Pseudomonadota
B44_bin.22.fasta	2.09226	8	3.82361	d__Bacteria	p__Pseudomonadota	c__Gammaproteobacteria	o__Burkholderiales	f__Burkholderiaceae	g__Hydrogenophaga	s__	Pseudomonadota
B44_bin.23.fasta	1.68118	4	2.37928	d__Bacteria	p__Planctomycetota	c__Brocadiia	o__Brocadiales	f__Scalinduaceae	g__Scalindua	s__	Other phyla
B44_bin.25.fasta	1.32074	3	2.27145	d__Bacteria	p__Bdellovibrionota	c__UBA1018	o__UBA1018	f__CAIMNF01	g__CAIMNF01	s__	Other phyla
B44_bin.26.fasta	0	0	3.75112	d__Bacteria	p__Pseudomonadota	c__Gammaproteobacteria	o__Burkholderiales	f__Burkholderiaceae	g__Rhodoferax_C	s__	Pseudomonadota
B44_bin.29.fasta	0.387088	1	2.58339	d__Bacteria	p__Actinomycetota	c__Thermoleophilia	o__Gaiellales	f__Gaiellaceae	g__	s__	Other phyla
B44_bin.30.fasta	0.381269	1	2.62282	d__Bacteria	p__Bacteroidota	c__Bacteroidia	o__Chitinophagales	f__Chitinophagaceae	g__Sediminibacterium	s__	Other phyla
B44_bin.31.fasta	1.11206	4	3.59693	d__Bacteria	p__Pseudomonadota	c__Gammaproteobacteria	o__Burkholderiales	f__SG8-41	g__PALSA-1004	s__	Pseudomonadota
B44_bin.33.fasta	4.51744	9	1.99228	d__Bacteria	p__Pseudomonadota	c__Gammaproteobacteria	o__Burkholderiales	f__Gallionellaceae	g__Gallionella	s__	Pseudomonadota
B44_bin.34.fasta	3.39774	21	6.18058	d__Bacteria	p__Desulfobacterota_B	c__Binatia	o__UBA9968	f__UBA9968	g__UBA9968	s__UBA9968 sp001799045	Other phyla
B44_bin.35.fasta	0	0	3.49849	d__Bacteria	p__Fibrobacterota	c__Fibrobacteria	o__UBA5070	f__UBA5070	g__UBA5070	s__	Other phyla
B44_bin.37.fasta	1.04959	4	3.81103	d__Bacteria	p__Pseudomonadota	c__Gammaproteobacteria	o__Burkholderiales	f__Burkholderiaceae	g__Rhodoferax_C	s__Rhodoferax_C sp001795455	Pseudomonadota
B44_bin.38.fasta	1.97721	5	2.52882	d__Bacteria	p__Methylomirabilota	c__Methylomirabilia	o__Rokubacteriales	f__CSP1-6	g__JACQWB01	s__	Other phyla
B44_bin.39.fasta	1.9683	8	4.06442	d__Bacteria	p__Nitrospirota	c__Nitrospiria	o__Nitrospirales	f__Nitrospiraceae	g__Palsa-1315	s__	Other phyla
B44_bin.4.fasta	2.86007	11	3.84606	d__Bacteria	p__Bacteroidota	c__Bacteroidia	o__2-12-FULL-35-15	f__2-12-FULL-35-15	g__2-12-FULL-35-15	s__	Other phyla
B44_bin.41.fasta	1.06321	1	0.940552	d__Bacteria	p__Patescibacteria	c__Paceibacteria	o__H02-45-28	f__1-14-0-10-42-19	g__1-14-0-10-46-36	s__	CPR
B44_bin.5.fasta	0.618288	3	4.85211	d__Bacteria	p__Pseudomonadota	c__Gammaproteobacteria	o__Pseudomonadales	f__Ketobacteraceae	g__Ch67	s__	Pseudomonadota
B44_bin.7.fasta	0.831992	2	2.40387	d__Bacteria	p__Nitrospinota	c__Nitrospinia	o__Nitrospinales	f__JACRGP01	g__	s__	Other phyla
B44_bin.8.fasta	0.764218	2	2.61705	d__Bacteria	p__Pseudomonadota	c__Gammaproteobacteria	o__Burkholderiales	f__Gallionellaceae	g__Gallionella	s__	Pseudomonadota
B44_bin.9.fasta	1.33541	3	2.24651	d__Bacteria	p__Pseudomonadota	c__Gammaproteobacteria	o__Burkholderiales	f__Gallionellaceae	g__Gallionella	s__	Pseudomonadota
B46_bin.1.fasta	0.335857	1	2.97746	d__Bacteria	p__Pseudomonadota	c__Alphaproteobacteria	o__Rhodobacterales	f__Rhodobacteraceae	g__Tabrizicola_A	s__Tabrizicola_A sp016869835	Pseudomonadota
B46_bin.10.fasta	0	0	2.10296	d__Bacteria	p__Pseudomonadota	c__Alphaproteobacteria	o__Sphingomonadales	f__Sphingomonadaceae	g__Novosphingobium	s__	Pseudomonadota
B46_bin.11.fasta	0.540553	1	1.84996	d__Bacteria	p__Bacteroidota	c__Bacteroidia	o__UBA7662	f__UBA7662	g__SYHX01	s__SYHX01 sp009926245	Other phyla
B46_bin.12.fasta	0.971378	2	2.05893	d__Bacteria	p__Pseudomonadota	c__Gammaproteobacteria	o__Burkholderiales	f__Burkholderiaceae	g__SYFN01	s__	Pseudomonadota
B46_bin.13.fasta	0	0	2.03348	d__Bacteria	p__Actinomycetota	c__Actinomycetes	o__S36-B12	f__S36-B12	g__Mxb001	s__	Other phyla
B46_bin.15.fasta	2.5721	3	1.16636	d__Bacteria	p__Actinomycetota	c__Actinomycetes	o__Actinomycetales	f__Microbacteriaceae	g__Aquiluna	s__Aquiluna borgnonia	Other phyla
B46_bin.16.fasta	0.490546	1	2.03854	d__Bacteria	p__Bacteroidota	c__Bacteroidia	o__Chitinophagales	f__Chitinophagaceae	g__Sediminibacterium	s__	Other phyla
B46_bin.17.fasta	0	0	3.02135	d__Bacteria	p__Pseudomonadota	c__Gammaproteobacteria	o__Enterobacterales	f__DSM-103792	g__Permianibacter	s__Permianibacter aggregans	Pseudomonadota
B46_bin.18.fasta	0	0	0.832628	d__Bacteria	p__Pseudomonadota	c__Alphaproteobacteria	o__Pelagibacterales	f__Pelagibacteraceae	g__Fonsibacter	s__Fonsibacter ubiquis	Pseudomonadota
B46_bin.19.fasta	0	0	1.24334	d__Bacteria	p__Actinomycetota	c__Acidimicrobiia	o__Acidimicrobiales	f__Ilumatobacteraceae	g__F1-60-MAGs027	s__	Other phyla
B46_bin.21.fasta	0	0	1.17835	d__Bacteria	p__Actinomycetota	c__Actinomycetes	o__S36-B12	f__UBA5976	g__AcAMD-5	s__AcAMD-5 sp002293025	Other phyla
B46_bin.22.fasta	0	0	2.7429	d__Bacteria	p__Actinomycetota	c__Actinomycetes	o__S36-B12	f__S36-B12	g__Mxb001	s__	Other phyla
B46_bin.23.fasta	0.400722	1	2.4955	d__Bacteria	p__Pseudomonadota	c__Alphaproteobacteria	o__Sphingomonadales	f__Sphingomonadaceae	g__Erythrobacter	s__	Pseudomonadota
B46_bin.24.fasta	0.695126	1	1.43859	d__Bacteria	p__Pseudomonadota	c__Gammaproteobacteria	o__Burkholderiales	f__Burkholderiaceae	g__UBA2463	s__	Pseudomonadota
B46_bin.25.fasta	0	0	2.19475	d__Bacteria	p__Campylobacterota	c__Campylobacteria	o__Campylobacterales	f__Arcobacteraceae	g__Aliarcobacter	s__Aliarcobacter ellisii	Other phyla
B46_bin.26.fasta	3.34237	11	3.29108	d__Bacteria	p__Bacteroidota	c__Bacteroidia	o__Cytophagales	f__Spirosomataceae	g__JANQUM01	s__	Other phyla
B46_bin.27.fasta	0	0	2.34911	d__Bacteria	p__Actinomycetota	c__Actinomycetes	o__Mycobacteriales	f__Mycobacteriaceae	g__Mycobacterium	s__	Other phyla
B46_bin.28.fasta	0.435766	1	2.29481	d__Bacteria	p__Pseudomonadota	c__Alphaproteobacteria	o__Sphingomonadales	f__Sphingomonadaceae	g__Sphingorhabdus_B	s__Sphingorhabdus_B sp023262005	Pseudomonadota
B46_bin.29.fasta	0	0	3.40886	d__Bacteria	p__Planctomycetota	c__Planctomycetia	o__Pirellulales	f__UBA1268	g__QWPN01	s__QWPN01 sp003488325	Other phyla
B46_bin.3.fasta	0.346945	1	2.8823	d__Bacteria	p__Pseudomonadota	c__Gammaproteobacteria	o__Pseudomonadales	f__Marinomonadaceae	g__Marinomonas	s__	Pseudomonadota
B46_bin.31.fasta	0	0	1.41982	d__Bacteria	p__Pseudomonadota	c__Gammaproteobacteria	o__Burkholderiales	f__Burkholderiaceae	g__Polynucleobacter	s__Polynucleobacter sp018687615	Pseudomonadota
B46_bin.32.fasta	0.280032	1	3.57102	d__Bacteria	p__Pseudomonadota	c__Gammaproteobacteria	o__Enterobacterales	f__Alteromonadaceae	g__Pararheinheimera	s__	Pseudomonadota
B46_bin.33.fasta	1.15841	3	2.58976	d__Bacteria	p__Pseudomonadota	c__Gammaproteobacteria	o__Burkholderiales	f__Burkholderiaceae	g__Rubrivivax	s__	Pseudomonadota
B46_bin.34.fasta	0	0	3.17737	d__Bacteria	p__Pseudomonadota	c__Alphaproteobacteria	o__Rhizobiales	f__Rhizobiaceae	g__Neorhizobium	s__Neorhizobium pelagicum	Pseudomonadota
B46_bin.35.fasta	0	0	2.55996	d__Bacteria	p__Pseudomonadota	c__Alphaproteobacteria	o__Caulobacterales	f__Caulobacteraceae	g__Phenylobacterium	s__	Pseudomonadota
B46_bin.36.fasta	0.478809	1	2.08852	d__Bacteria	p__Pseudomonadota	c__Gammaproteobacteria	o__Pseudomonadales	f__Moraxellaceae	g__Alkanindiges	s__	Pseudomonadota
B46_bin.39.fasta	0	0	1.57862	d__Bacteria	p__Pseudomonadota	c__Gammaproteobacteria	o__Burkholderiales	f__Burkholderiaceae	g__UBA954	s__	Pseudomonadota
B46_bin.41.fasta	0	0	1.95511	d__Bacteria	p__Pseudomonadota	c__Gammaproteobacteria	o__Burkholderiales	f__Burkholderiaceae	g__UBA3064	s__UBA3064 sp016868095	Pseudomonadota
B46_bin.42.fasta	4.54932	10	2.19813	d__Bacteria	p__Pseudomonadota	c__Gammaproteobacteria	o__Burkholderiales	f__Methylophilaceae	g__Methylopumilus	s__Methylopumilus universalis	Pseudomonadota
B46_bin.43.fasta	0.613288	1	1.63056	d__Bacteria	p__Pseudomonadota	c__Gammaproteobacteria	o__Burkholderiales	f__Burkholderiaceae	g__UBA2463	s__	Pseudomonadota
B46_bin.44.fasta	0	0	1.69398	d__Bacteria	p__Bacteroidota	c__Bacteroidia	o__Chitinophagales	f__Chitinophagaceae	g__SXYR01	s__	Other phyla
B46_bin.45.fasta	0	0	1.38319	d__Bacteria	p__Actinomycetota	c__Acidimicrobiia	o__Acidimicrobiales	f__Ilumatobacteraceae	g__UBA3006	s__	Other phyla
B46_bin.46.fasta	0	0	1.42965	d__Bacteria	p__Pseudomonadota	c__Gammaproteobacteria	o__Burkholderiales	f__Burkholderiaceae	g__Polynucleobacter	s__Polynucleobacter sp002292975	Pseudomonadota
B46_bin.47.fasta	1.14146	2	1.75214	d__Bacteria	p__Bacteroidota	c__Bacteroidia	o__Chitinophagales	f__Chitinophagaceae	g__Sediminibacterium	s__Sediminibacterium pinensis_G	Other phyla
B46_bin.48.fasta	0	0	0.879476	d__Bacteria	p__Pseudomonadota	c__Alphaproteobacteria	o__Pelagibacterales	f__Pelagibacteraceae	g__Fonsibacter	s__Fonsibacter sp018882565	Pseudomonadota
B46_bin.5.fasta	0	0	2.81689	d__Bacteria	p__Bacteroidota	c__Bacteroidia	o__Chitinophagales	f__Chitinophagaceae	g__Sediminibacterium	s__	Other phyla
B46_bin.50.fasta	0	0	1.21491	d__Bacteria	p__Pseudomonadota	c__Gammaproteobacteria	o__Burkholderiales	f__UBA3065	g__UBA3065	s__UBA3065 sp945897555	Pseudomonadota
B46_bin.51.fasta	0	0	1.95582	d__Bacteria	p__Actinomycetota	c__Acidimicrobiia	o__Acidimicrobiales	f__Ilumatobacteraceae	g__UBA2093	s__UBA2093 sp021299715	Other phyla
B46_bin.52.fasta	3.80743	3	0.787933	d__Bacteria	p__Patescibacteria	c__Microgenomatia	o__UBA1406	f__GWC2-37-13	g__UBA1450	s__	CPR
B46_bin.53.fasta	0.995906	2	2.00822	d__Bacteria	p__Pseudomonadota	c__Gammaproteobacteria	o__Burkholderiales	f__Burkholderiaceae	g__	s__	Pseudomonadota
B46_bin.54.fasta	0	0	1.9491	d__Bacteria	p__Actinomycetota	c__Acidimicrobiia	o__Acidimicrobiales	f__Ilumatobacteraceae	g__UBA2093	s__	Other phyla
B46_bin.55.fasta	4.44106	17	3.82792	d__Bacteria	p__Pseudomonadota	c__Alphaproteobacteria	o__Rhizobiales	f__Rhizobiaceae	g__Neorhizobium	s__Neorhizobium flavum	Pseudomonadota
B46_bin.56.fasta	0	0	3.41282	d__Bacteria	p__Pseudomonadota	c__Gammaproteobacteria	o__Pseudomonadales	f__Halomonadaceae	g__Bisbaumannia	s__	Pseudomonadota
B46_bin.57.fasta	0.461772	2	4.33115	d__Bacteria	p__Pseudomonadota	c__Gammaproteobacteria	o__Pseudomonadales	f__Pseudomonadaceae	g__Pseudomonas_E	s__	Pseudomonadota
B46_bin.58.fasta	1.50435	4	2.65895	d__Bacteria	p__Pseudomonadota	c__Gammaproteobacteria	o__Pseudomonadales	f__Pseudohongiellaceae	g__UBA5078	s__	Pseudomonadota
B46_bin.59.fasta	0	0	1.4948	d__Bacteria	p__Actinomycetota	c__Actinomycetes	o__Nanopelagicales	f__Nanopelagicaceae	g__SYAN01	s__	Other phyla
B46_bin.6.fasta	0	0	1.73074	d__Bacteria	p__Actinomycetota	c__Actinomycetes	o__S36-B12	f__S36-B12	g__VGCC01	s__	Other phyla
B46_bin.61.fasta	0	0	3.46126	d__Bacteria	p__Cyanobacteriota	c__Cyanobacteriia	o__Phormidesmiales	f__Phormidesmiaceae	g__Nodosilinea	s__Nodosilinea sp014697375	Other phyla
B46_bin.62.fasta	0.546931	2	3.65677	d__Bacteria	p__Pseudomonadota	c__Alphaproteobacteria	o__Rhodobacterales	f__Rhodobacteraceae	g__Gemmobacter_B	s__	Pseudomonadota
B46_bin.63.fasta	1.89027	7	3.70318	d__Bacteria	p__Pseudomonadota	c__Gammaproteobacteria	o__Pseudomonadales	f__Pseudomonadaceae	g__Pseudomonas_E	s__	Pseudomonadota
B46_bin.65.fasta	1.89959	6	3.15858	d__Bacteria	p__Cyanobacteriota	c__Cyanobacteriia	o__Phormidesmiales	f__Phormidesmiaceae	g__Nodosilinea	s__Nodosilinea sp023264315	Other phyla
B46_bin.67.fasta	0.814228	2	2.45631	d__Bacteria	p__Pseudomonadota	c__Alphaproteobacteria	o__Sphingomonadales	f__Sphingomonadaceae	g__Aquisediminimonas	s__	Pseudomonadota
B46_bin.68.fasta	1.20413	4	3.32191	d__Bacteria	p__Verrucomicrobiota	c__Verrucomicrobiae	o__Opitutales	f__Opitutaceae	g__Lacunisphaera	s__	Other phyla
B46_bin.69.fasta	0.536321	1	1.86456	d__Bacteria	p__Pseudomonadota	c__Alphaproteobacteria	o__Sphingomonadales	f__Sphingomonadaceae	g__Aquisediminimonas	s__	Pseudomonadota
B46_bin.7.fasta	0	0	1.42101	d__Bacteria	p__Actinomycetota	c__Acidimicrobiia	o__Acidimicrobiales	f__Ilumatobacteraceae	g__BACL27	s__BACL27 sp014190055	Other phyla
B46_bin.70.fasta	0.661041	1	1.51276	d__Bacteria	p__Pseudomonadota	c__Gammaproteobacteria	o__Burkholderiales	f__Burkholderiaceae	g__UBA2463	s__UBA2463 sp030834045	Pseudomonadota
B46_bin.72.fasta	0	0	2.15974	d__Bacteria	p__Pseudomonadota	c__Gammaproteobacteria	o__Burkholderiales	f__Burkholderiaceae	g__UBA3064	s__UBA3064 sp023258775	Pseudomonadota
B46_bin.73.fasta	0	0	2.51043	d__Bacteria	p__Pseudomonadota	c__Gammaproteobacteria	o__Pseudomonadales	f__Pseudohongiellaceae	g__UBA5078	s__	Pseudomonadota
B46_bin.74.fasta	0	0	2.70342	d__Bacteria	p__Pseudomonadota	c__Gammaproteobacteria	o__Burkholderiales	f__Burkholderiaceae	g__UBA3064	s__UBA3064 sp005787245	Pseudomonadota
B46_bin.75.fasta	0.990316	3	3.02934	d__Bacteria	p__Spirochaetota	c__Leptospirae	o__Leptospirales	f__Leptospiraceae	g__JACKPB01	s__	Other phyla
B46_bin.76.fasta	0	0	2.49344	d__Bacteria	p__Pseudomonadota	c__Gammaproteobacteria	o__Steroidobacterales	f__Steroidobacteraceae	g__UBA964	s__	Pseudomonadota
B46_bin.77.fasta	0	0	1.06059	d__Bacteria	p__Actinomycetota	c__Actinomycetes	o__S36-B12	f__UBA5976	g__ATZT02	s__	Other phyla
B46_bin.78.fasta	0.422602	1	2.36629	d__Bacteria	p__Pseudomonadota	c__Alphaproteobacteria	o__Sphingomonadales	f__Sphingomonadaceae	g__Novosphingobium	s__	Pseudomonadota
B6_bin.10.fasta	0.358971	1	2.78574	d__Bacteria	p__Methylomirabilota	c__Methylomirabilia	o__	f__	g__	s__	Other phyla
B6_bin.11.fasta	0	0	1.0532	d__Bacteria	p__UBP18	c__UBA7526	o__UBA7526	f__UBA7526	g__UBA7526	s__	Other phyla
B6_bin.12.fasta	0.651972	1	1.53381	d__Bacteria	p__Actinomycetota	c__CAJVYJ01	o__CAJVYJ01	f__CAJVYJ01	g__	s__	Other phyla
B6_bin.13.fasta	0	0	1.42998	d__Bacteria	p__Actinomycetota	c__Aquicultoria	o__JACQXZ01	f__	g__	s__	Other phyla
B6_bin.15.fasta	0	0	1.91398	d__Bacteria	p__Desulfobacterota	c__Desulfobacteria	o__Desulfobacterales	f__UBA11574	g__Desulfatibia	s__	Other phyla
B6_bin.16.fasta	0	0	1.76613	d__Bacteria	p__Campylobacterota	c__Campylobacteria	o__Campylobacterales	f__Sulfurimonadaceae	g__Sulfuricurvum	s__	Other phyla
B6_bin.17.fasta	0.343638	1	2.91004	d__Bacteria	p__Desulfobacterota	c__Desulfobacteria	o__Desulfobacterales	f__UBA2156	g__RBG-13-49-15	s__	Other phyla
B6_bin.18.fasta	1.0375	1	0.963851	d__Bacteria	p__Omnitrophota	c__Koll11	o__Gygaellales	f__Profunditerraquicolaceae	g__UBA6249	s__	Other phyla
B6_bin.19.fasta	0	0	0.828995	d__Bacteria	p__Patescibacteria	c__ABY1	o__UBA11705	f__JABHMO01	g__	s__	CPR
B6_bin.2.fasta	0.332402	1	3.00841	d__Bacteria	p__Desulfobacterota	c__Desulfobaccia	o__Desulfobaccales	f__0-14-0-80-60-11	g__SURF-52	s__	Other phyla
B6_bin.20.fasta	1.39722	6	4.29425	d__Bacteria	p__Bacteroidota	c__Bacteroidia	o__Bacteroidales	f__CG2-30-32-10	g__	s__	Other phyla
B6_bin.21.fasta	2.71585	9	3.31387	d__Bacteria	p__Acidobacteriota	c__Aminicenantia	o__Aminicenantales	f__UBA4085	g__JALHTW01	s__	Other phyla
B6_bin.22.fasta	1.28319	4	3.11723	d__Bacteria	p__Pseudomonadota	c__Alphaproteobacteria	o__Caulobacterales	f__Caulobacteraceae	g__JAFECT01	s__	Pseudomonadota
B6_bin.23.fasta	0	0	1.45404	d__Bacteria	p__Omnitrophota	c__Koll11	o__Gygaellales	f__UBA12090	g__SCPY01	s__	Other phyla
B6_bin.24.fasta	2.4745	4	1.61649	d__Bacteria	p__Nitrospirota	c__Thermodesulfovibrionia	o__UBA6902	f__BMS3Bbin08	g__JAUXYI01	s__	Other phyla
B6_bin.25.fasta	1.30906	5	3.81953	d__Bacteria	p__Pseudomonadota	c__Gammaproteobacteria	o__Burkholderiales	f__Burkholderiaceae	g__UBA2334	s__	Pseudomonadota
B6_bin.27.fasta	3.02227	3	0.992631	d__Bacteria	p__Patescibacteria	c__ABY1	o__JAACEG01	f__JAGUWE01	g__JAGUWE01	s__	CPR
B6_bin.28.fasta	1.35065	5	3.70192	d__Bacteria	p__Desulfobacterota	c__SM23-61	o__SM23-61	f__SM23-61	g__	s__	Other phyla
B6_bin.3.fasta	1.564	5	3.19693	d__Bacteria	p__Pseudomonadota	c__Gammaproteobacteria	o__Burkholderiales	f__Rhodocyclaceae	g__Azonexus	s__	Pseudomonadota
B6_bin.31.fasta	0.991129	1	1.00895	d__Bacteria	p__Patescibacteria	c__Gracilibacteria	o__UBA1369	f__	g__	s__	CPR
B6_bin.33.fasta	0.903804	2	2.21287	d__Bacteria	p__Desulfobacterota	c__WTBG01	o__JAGOGO01	f__	g__	s__	Other phyla
B6_bin.35.fasta	0	0	2.08247	d__Bacteria	p__Actinomycetota	c__UBA4738	o__UBA4738	f__HRBIN12	g__AC-51	s__	Other phyla
B6_bin.37.fasta	1.34838	4	2.96651	d__Bacteria	p__Acidobacteriota	c__Terriglobia	o__UBA7540	f__UBA7540	g__	s__	Other phyla
B6_bin.38.fasta	0.679175	1	1.47237	d__Bacteria	p__Nitrospirota	c__Thermodesulfovibrionia	o__Thermodesulfovibrionales	f__SM23-35	g__VGWY01	s__VGWY01 sp020062205	Other phyla
B6_bin.39.fasta	0	0	1.53252	d__Bacteria	p__UBA10199	c__UBA10199	o__GCA-002796325	f__1-14-0-20-49-13	g__	s__	Other phyla
B6_bin.4.fasta	0	0	1.77866	d__Bacteria	p__Omnitrophota	c__Koll11	o__Gygaellales	f__Profunditerraquicolaceae	g__	s__	Other phyla
B6_bin.40.fasta	1.75325	4	2.28148	d__Bacteria	p__Chloroflexota	c__Dehalococcoidia	o__Dehalococcoidales	f__UBA3254	g__JAUYDO01	s__	Other phyla
B6_bin.41.fasta	0.851312	1	1.17466	d__Bacteria	p__Patescibacteria	c__Gracilibacteria	o__UBA1369	f__	g__	s__	CPR
B6_bin.42.fasta	1.53255	8	5.22005	d__Bacteria	p__Latescibacterota	c__	o__	f__	g__	s__	Other phyla
B6_bin.43.fasta	0.88482	1	1.13017	d__Bacteria	p__Patescibacteria	c__ABY1	o__UBA2196	f__GWA2-42-15	g__	s__	CPR
B6_bin.44.fasta	0	0	2.22004	d__Bacteria	p__Acidobacteriota	c__Aminicenantia	o__Aminicenantales	f__UBA8522	g__	s__	Other phyla
B6_bin.47.fasta	1.69503	4	2.35983	d__Bacteria	p__Eremiobacterota	c__JACPDS01	o__JACPDS01	f__	g__	s__	Other phyla
B6_bin.48.fasta	2.65223	5	1.88521	d__Bacteria	p__Nitrospirota	c__Thermodesulfovibrionia	o__Thermodesulfovibrionales	f__JdFR-86	g__	s__	Other phyla
B6_bin.5.fasta	0	0	2.70273	d__Bacteria	p__Methylomirabilota	c__Methylomirabilia	o__	f__	g__	s__	Other phyla
B6_bin.51.fasta	0	0	2.18679	d__Bacteria	p__Pseudomonadota	c__Gammaproteobacteria	o__Burkholderiales	f__Burkholderiaceae	g__Limnobacter	s__Limnobacter sp029087225	Pseudomonadota
B6_bin.52.fasta	6.85004	10	1.45985	d__Bacteria	p__Patescibacteria	c__Paceibacteria	o__JAHIHE01	f__JAGLIN01	g__	s__	CPR
B6_bin.55.fasta	0.413949	1	2.41575	d__Bacteria	p__Desulfobacterota	c__DSM-4660	o__Desulfatiglandales	f__HGW-15	g__	s__	Other phyla
B6_bin.57.fasta	1.71699	6	3.49448	d__Bacteria	p__Latescibacterota	c__	o__	f__	g__	s__	Other phyla
B6_bin.58.fasta	0	0	2.65324	d__Bacteria	p__Pseudomonadota	c__Gammaproteobacteria	o__Pseudomonadales	f__Moraxellaceae	g__Acinetobacter	s__Acinetobacter junii	Pseudomonadota
B6_bin.59.fasta	1.39682	2	1.43182	d__Bacteria	p__Patescibacteria	c__Gracilibacteria	o__UBA1369	f__UM-FILTER-53-11	g__JACPMA01	s__	CPR
B6_bin.6.fasta	1.65801	3	1.8094	d__Bacteria	p__UBA10199	c__UBA10199	o__2-02-FULL-44-16	f__	g__	s__	Other phyla
B6_bin.60.fasta	0.390903	1	2.55818	d__Bacteria	p__Eremiobacterota	c__JACPDS01	o__JACPDS01	f__	g__	s__	Other phyla
B6_bin.61.fasta	8.16168	8	0.98019	d__Bacteria	p__Patescibacteria	c__Paceibacteria	o__JAHIHE01	f__JAHIHE01	g__JAHIHE01	s__	CPR
B6_bin.62.fasta	4.63592	11	2.37278	d__Bacteria	p__Campylobacterota	c__Campylobacteria	o__Campylobacterales	f__Arcobacteraceae	g__Marinarcus	s__	Other phyla
B6_bin.63.fasta	1.66875	3	1.79775	d__Bacteria	p__Nitrospirota	c__Thermodesulfovibrionia	o__JACRGW01	f__JACRGW01	g__JACRGW01	s__JACRGW01 sp919902995	Other phyla
B6_bin.64.fasta	4.03621	5	1.23879	d__Bacteria	p__Nitrospirota	c__Thermodesulfovibrionia	o__Thermodesulfovibrionales	f__UBA1546	g__UBA1546	s__	Other phyla
B6_bin.65.fasta	0	0	1.95785	d__Bacteria	p__Desulfobacterota	c__GWC2-55-46	o__GWC2-55-46	f__GWC2-55-46	g__	s__	Other phyla
B6_bin.66.fasta	2.55779	3	1.17289	d__Bacteria	p__Patescibacteria	c__ABY1	o__Magasanikbacterales	f__GWA2-37-8	g__	s__	CPR
B6_bin.67.fasta	0.398007	1	2.51252	d__Bacteria	p__Omnitrophota	c__Koll11	o__Gygaellales	f__Profunditerraquicolaceae	g__	s__	Other phyla
B6_bin.68.fasta	0	0	1.95138	d__Bacteria	p__Pseudomonadota	c__Alphaproteobacteria	o__Sphingomonadales	f__Sphingomonadaceae	g__Sphingorhabdus_B	s__Sphingorhabdus_B sp023262005	Pseudomonadota
B6_bin.7.fasta	1.04266	3	2.87725	d__Bacteria	p__Bacteroidota	c__Bacteroidia	o__Flavobacteriales	f__Flavobacteriaceae	g__Flavobacterium	s__	Other phyla
B6_bin.8.fasta	5.14806	19	3.69071	d__Bacteria	p__Desulfobacterota	c__Desulfobacteria	o__C00003060	f__C00003060	g__JABXJX01	s__	Other phyla
B6_bin.9.fasta	0.611259	2	3.27194	d__Bacteria	p__Bacillota_B	c__Thermincolia	o__Thermincolales	f__UBA2595	g__	s__	Other phyla
B7_bin.1.fasta	0.412085	1	2.42668	d__Bacteria	p__Pseudomonadota	c__Gammaproteobacteria	o__Burkholderiales	f__Burkholderiaceae	g__Limnohabitans_A	s__Limnohabitans_A sp003063665	Pseudomonadota
B7_bin.10.fasta	2.04626	7	3.42087	d__Bacteria	p__Pseudomonadota	c__Gammaproteobacteria	o__Burkholderiales	f__Burkholderiaceae	g__UBA2334	s__	Pseudomonadota
B7_bin.11.fasta	1.49981	3	2.00025	d__Bacteria	p__Eremiobacterota	c__JACPDS01	o__JACPDS01	f__JACPDS01	g__JACPDS01	s__	Other phyla
B7_bin.12.fasta	0	0	2.23252	d__Bacteria	p__Pseudomonadota	c__Alphaproteobacteria	o__Sphingomonadales	f__Sphingomonadaceae	g__Novosphingobium	s__Novosphingobium arvoryzae	Pseudomonadota
B7_bin.13.fasta	0	0	2.64921	d__Bacteria	p__Methylomirabilota	c__Methylomirabilia	o__	f__	g__	s__	Other phyla
B7_bin.15.fasta	0	0	3.62952	d__Bacteria	p__Actinomycetota	c__UBA4738	o__AC-67	f__AC-67	g__	s__	Other phyla
B7_bin.16.fasta	1.65583	2	1.20785	d__Bacteria	p__Actinomycetota	c__Aquicultoria	o__JACQXZ01	f__	g__	s__	Other phyla
B7_bin.17.fasta	0	0	1.15991	d__Bacteria	p__Patescibacteria	c__Microgenomatia	o__Daviesbacterales	f__UBA10151	g__	s__	CPR
B7_bin.19.fasta	0	0	3.05123	d__Bacteria	p__Pseudomonadota	c__Gammaproteobacteria	o__Burkholderiales	f__Burkholderiaceae	g__Aquabacterium	s__Aquabacterium sp029268225	Pseudomonadota
B7_bin.20.fasta	0.361973	1	2.76263	d__Bacteria	p__Pseudomonadota	c__Gammaproteobacteria	o__Pseudomonadales	f__Moraxellaceae	g__Acinetobacter	s__Acinetobacter junii	Pseudomonadota
B7_bin.21.fasta	2.34792	3	1.27772	d__Bacteria	p__Patescibacteria	c__ABY1	o__BM507	f__GWC2-42-12	g__GWC2-42-12	s__	CPR
B7_bin.22.fasta	0.86254	2	2.31873	d__Bacteria	p__Pseudomonadota	c__Alphaproteobacteria	o__UBA11222	f__UBA11222	g__UBA11222	s__	Pseudomonadota
B7_bin.23.fasta	0	0	3.00454	d__Bacteria	p__Pseudomonadota	c__Alphaproteobacteria	o__Sphingomonadales	f__Sphingomonadaceae	g__Sphingopyxis	s__	Pseudomonadota
B7_bin.24.fasta	0.428497	1	2.33374	d__Bacteria	p__Bacteroidota	c__Bacteroidia	o__Flavobacteriales	f__Flavobacteriaceae	g__Flavobacterium	s__	Other phyla
B7_bin.5.fasta	0	0	1.59161	d__Bacteria	p__Pseudomonadota	c__Gammaproteobacteria	o__Pseudomonadales	f__Moraxellaceae	g__Perlucidibaca	s__Perlucidibaca piscinae	Pseudomonadota
B7_bin.6.fasta	3.0165	6	1.98906	d__Bacteria	p__Actinomycetota	c__Thermoleophilia	o__Solirubrobacterales	f__70-9	g__VRUE01	s__	Other phyla
B7_bin.7.fasta	0	0	1.7891	d__Bacteria	p__CSP1-3	c__CSP1-3	o__CSP1-3	f__13-1-40CM-64-14	g__	s__	Other phyla
B7_bin.9.fasta	0.553045	1	1.80817	d__Bacteria	p__CSP1-3	c__CSP1-3	o__CSP1-3	f__13-1-40CM-64-14	g__SpSt-315	s__	Other phyla
B8_bin.1.fasta	0.236067	1	4.23609	d__Bacteria	p__Actinomycetota	c__Acidimicrobiia	o__Acidimicrobiales	f__AC-14	g__CADCTB01	s__	Other phyla
B8_bin.10.fasta	0.738874	2	2.70682	d__Bacteria	p__Chloroflexota	c__Anaerolineae	o__Anaerolineales	f__E44-bin32	g__DYJB01	s__	Other phyla
B8_bin.11.fasta	1.88084	9	4.78509	d__Bacteria	p__Chloroflexota	c__Anaerolineae	o__J036	f__Brachytrichaceae	g__	s__	Other phyla
B8_bin.12.fasta	1.44416	3	2.07733	d__Bacteria	p__Actinomycetota	c__Coriobacteriia	o__Anaerosomatales	f__Anaerosomataceae	g__JADIIM01	s__	Other phyla
B8_bin.13.fasta	3.93177	11	2.79772	d__Bacteria	p__Pseudomonadota	c__Gammaproteobacteria	o__Pseudomonadales	f__Porticoccaceae	g__	s__	Pseudomonadota
B8_bin.14.fasta	2.9265	8	2.73364	d__Bacteria	p__Nitrospirota	c__Thermodesulfovibrionia	o__Thermodesulfovibrionales	f__SM23-35	g__VGWX01	s__VGWX01 sp016873615	Other phyla
B8_bin.15.fasta	0.925374	3	3.24193	d__Bacteria	p__Pseudomonadota	c__Gammaproteobacteria	o__Burkholderiales	f__Rhodocyclaceae	g__Azonexus	s__Azonexus hydrophilus	Pseudomonadota
B8_bin.16.fasta	3.17755	10	3.14708	d__Bacteria	p__Desulfobacterota	c__Syntrophia	o__Syntrophales	f__Syntrophaceae	g__	s__	Other phyla
B8_bin.18.fasta	1.69739	6	3.53484	d__Bacteria	p__Chloroflexota	c__Anaerolineae	o__UBA1429	f__UBA1429	g__DUUT01	s__	Other phyla
B8_bin.19.fasta	3.49742	11	3.14518	d__Bacteria	p__Bacteroidota	c__Bacteroidia	o__Bacteroidales	f__JAIPBB01	g__JAIPBB01	s__	Other phyla
B8_bin.2.fasta	2.99951	7	2.33372	d__Bacteria	p__Nitrospirota	c__Thermodesulfovibrionia	o__Thermodesulfovibrionales	f__Dissulfurispiraceae	g__JAAYUK01	s__	Other phyla
B8_bin.20.fasta	2.22851	9	4.03857	d__Bacteria	p__Sumerlaeota	c__Sumerlaeia	o__Sumerlaeales	f__Sumerlaeaceae	g__HGW-BRC1-1	s__	Other phyla
B8_bin.21.fasta	0.782192	1	1.27846	d__Bacteria	p__Lithacetigenota	c__HKB111	o__HKB111	f__HKB111	g__Lithacetigena	s__	Other phyla
B8_bin.22.fasta	1.99327	16	8.02699	d__Bacteria	p__Verrucomicrobiota	c__Verrucomicrobiae	o__Verrucomicrobiales	f__DEV007	g__	s__	Other phyla
B8_bin.23.fasta	2.47751	8	3.22905	d__Bacteria	p__Pseudomonadota	c__Alphaproteobacteria	o__Parvibaculales	f__Parvibaculaceae	g__Parvibaculum	s__	Pseudomonadota
B8_bin.24.fasta	1.49105	4	2.68267	d__Bacteria	p__Pseudomonadota	c__Gammaproteobacteria	o__Nevskiales	f__CAJXLF01	g__	s__	Pseudomonadota
B8_bin.25.fasta	0.746382	2	2.67959	d__Bacteria	p__Acidobacteriota	c__Blastocatellia	o__Pyrinomonadales	f__Pyrinomonadaceae	g__OLB17	s__	Other phyla
B8_bin.26.fasta	0.451591	1	2.21439	d__Bacteria	p__Campylobacterota	c__Campylobacteria	o__Campylobacterales	f__Sulfurimonadaceae	g__Sulfuricurvum	s__	Other phyla
B8_bin.27.fasta	3.77918	12	3.17529	d__Bacteria	p__Bacteroidota	c__UBA10030	o__UBA10030	f__BY39	g__	s__	Other phyla
B8_bin.28.fasta	1.66878	2	1.19848	d__Bacteria	p__Patescibacteria	c__Microgenomatia	o__Levybacterales	f__UBA12049	g__	s__	CPR
B8_bin.29.fasta	1.07296	6	5.59202	d__Bacteria	p__Desulfobacterota_B	c__Binatia	o__JACPRU01	f__JACPRU01	g__	s__	Other phyla
B8_bin.3.fasta	6.34389	20	3.15264	d__Bacteria	p__Bacteroidota	c__UBA10030	o__UBA10030	f__BY39	g__JASEGV01	s__	Other phyla
B8_bin.30.fasta	4.06447	12	2.95241	d__Bacteria	p__Desulfobacterota	c__Syntrophia	o__Syntrophales	f__Fen-1087	g__JAPLJM01	s__	Other phyla
B8_bin.32.fasta	1.26918	4	3.15164	d__Bacteria	p__Bacteroidota	c__Bacteroidia	o__Bacteroidales	f__F082	g__JALNZU01	s__	Other phyla
B8_bin.34.fasta	0.653015	4	6.12543	d__Bacteria	p__Actinomycetota	c__Actinomycetes	o__Streptomycetales	f__Streptomycetaceae	g__Streptomyces	s__	Other phyla
B8_bin.35.fasta	5.12765	19	3.7054	d__Bacteria	p__Pseudomonadota	c__Gammaproteobacteria	o__Burkholderiales	f__Thiobacillaceae	g__PFJX01	s__	Pseudomonadota
B8_bin.36.fasta	1.80337	7	3.88161	d__Bacteria	p__Pseudomonadota	c__Alphaproteobacteria	o__Rhizobiales	f__Beijerinckiaceae	g__Methylocystis	s__Methylocystis sp022843525	Pseudomonadota
B8_bin.37.fasta	3.53183	14	3.96395	d__Bacteria	p__Pseudomonadota	c__Alphaproteobacteria	o__Rhizobiales	f__Beijerinckiaceae	g__Methylocystis	s__	Pseudomonadota
B8_bin.38.fasta	2.81689	4	1.42001	d__Bacteria	p__Lithacetigenota	c__HKB111	o__HKB111	f__HKB111	g__Lithacetigena	s__	Other phyla
B8_bin.4.fasta	1.01881	3	2.94462	d__Bacteria	p__Elusimicrobiota	c__Elusimicrobia	o__Elusimicrobiales	f__UBA9959	g__UBA9959	s__	Other phyla
B8_bin.40.fasta	0.592893	2	3.37329	d__Bacteria	p__Bdellovibrionota	c__Bdellovibrionia	o__Bdellovibrionales	f__UBA1609	g__JALHOQ01	s__	Other phyla
B8_bin.41.fasta	2.11196	5	2.36747	d__Bacteria	p__Nitrospirota	c__Thermodesulfovibrionia	o__Thermodesulfovibrionales	f__Dissulfurispiraceae	g__JAAYUK01	s__JAAYUK01 sp009773415	Other phyla
B8_bin.44.fasta	0	0	2.04184	d__Bacteria	p__Pseudomonadota	c__Gammaproteobacteria	o__Steroidobacterales	f__Steroidobacteraceae	g__SG8-30	s__	Pseudomonadota
B8_bin.45.fasta	0	0	2.88139	d__Bacteria	p__Pseudomonadota	c__Alphaproteobacteria	o__JAEULC01	f__JAEULC01	g__JAEULC01	s__	Pseudomonadota
B8_bin.46.fasta	1.2778	5	3.91297	d__Bacteria	p__Pseudomonadota	c__Gammaproteobacteria	o__Burkholderiales	f__Burkholderiaceae	g__Hydrogenophaga	s__	Pseudomonadota
B8_bin.47.fasta	0	0	0.959813	d__Bacteria	p__Patescibacteria	c__Saccharimonadia	o__Saccharimonadales	f__2-12-FULL-41-12	g__	s__	CPR
B8_bin.48.fasta	2.06286	5	2.42382	d__Bacteria	p__Chloroflexota	c__Anaerolineae	o__Anaerolineales	f__Anaerolineaceae	g__UBA6170	s__	Other phyla
B8_bin.49.fasta	1.1691	6	5.13217	d__Bacteria	p__Acidobacteriota	c__Vicinamibacteria	o__Vicinamibacterales	f__UBA2999	g__12-FULL-67-14b	s__12-FULL-67-14b sp030697165	Other phyla
B8_bin.5.fasta	2.50835	10	3.98669	d__Bacteria	p__Hydrogenedentota	c__Hydrogenedentia	o__Hydrogenedentiales	f__SLHB01	g__JACRLJ01	s__	Other phyla
B8_bin.50.fasta	0.528768	1	1.89119	d__Bacteria	p__Chlamydiota	c__Chlamydiia	o__Chlamydiales	f__Rhabdochlamydiaceae	g__CAIJXB01	s__	Other phyla
B8_bin.51.fasta	3.13013	11	3.51423	d__Bacteria	p__Chloroflexota	c__Anaerolineae	o__Anaerolineales	f__Anaerolineaceae	g__Leptolinea	s__	Other phyla
B8_bin.52.fasta	5.48893	18	3.27933	d__Bacteria	p__Pseudomonadota	c__Alphaproteobacteria	o__Rhizobiales	f__Beijerinckiaceae	g__Methylocystis	s__	Pseudomonadota
B8_bin.53.fasta	0.928554	2	2.15389	d__Bacteria	p__Actinomycetota	c__Coriobacteriia	o__Anaerosomatales	f__Anaerosomataceae	g__UBA6100	s__	Other phyla
B8_bin.54.fasta	5.62545	15	2.66645	d__Bacteria	p__Nitrospirota	c__Thermodesulfovibrionia	o__Thermodesulfovibrionales	f__DYHD01	g__DYHD01	s__	Other phyla
B8_bin.55.fasta	2.14509	4	1.86473	d__Bacteria	p__Pseudomonadota	c__Gammaproteobacteria	o__SURF-13	f__SURF-13	g__JAQBXX01	s__	Pseudomonadota
B8_bin.56.fasta	2.58747	6	2.31887	d__Bacteria	p__Pseudomonadota	c__Gammaproteobacteria	o__UBA5335	f__UBA5335	g__Macondimonas	s__Macondimonas sp002862435	Pseudomonadota
B8_bin.58.fasta	3.37255	7	2.07558	d__Bacteria	p__Caldisericota	c__Caldisericia	o__UBA6126	f__UBA6126	g__T3SED10-260	s__	Other phyla
B8_bin.59.fasta	2.91072	8	2.74846	d__Bacteria	p__Desulfobacterota	c__Desulfobulbia	o__Desulfobulbales	f__Desulfurivibrionaceae	g__Thiovibrio	s__	Other phyla
B8_bin.6.fasta	2.93951	10	3.40193	d__Bacteria	p__Pseudomonadota	c__Gammaproteobacteria	o__Burkholderiales	f__Burkholderiaceae	g__Hylemonella	s__	Pseudomonadota
B8_bin.60.fasta	0	0	2.98443	d__Bacteria	p__Chloroflexota	c__Anaerolineae	o__Anaerolineales	f__Anaerolineaceae	g__Leptolinea	s__	Other phyla
B8_bin.61.fasta	2.66419	8	3.00278	d__Bacteria	p__Bacteroidota	c__Ignavibacteria	o__Ignavibacteriales	f__Melioribacteraceae	g__Fen-1258	s__	Other phyla
B8_bin.62.fasta	0.897441	3	3.34284	d__Bacteria	p__Acidobacteriota	c__Vicinamibacteria	o__Vicinamibacterales	f__SCN-69-37	g__JALYRV01	s__	Other phyla
B8_bin.63.fasta	1.65766	7	4.22283	d__Bacteria	p__Desulfobacterota	c__Syntrophia	o__Syntrophales	f__UBA5619	g__JAKAFS01	s__	Other phyla
B8_bin.64.fasta	2.74759	8	2.91164	d__Bacteria	p__Pseudomonadota	c__Gammaproteobacteria	o__Burkholderiales	f__Rhodocyclaceae	g__Desulfobacillus	s__	Pseudomonadota
B8_bin.65.fasta	0.863905	2	2.31507	d__Bacteria	p__Nitrospirota	c__Thermodesulfovibrionia	o__Thermodesulfovibrionales	f__SM23-35	g__VGWX01	s__	Other phyla
B8_bin.67.fasta	2.97035	8	2.69328	d__Bacteria	p__Actinomycetota	c__Acidimicrobiia	o__Acidimicrobiales	f__AC-14	g__	s__	Other phyla
B8_bin.68.fasta	5.55542	13	2.34005	d__Bacteria	p__Nitrospirota	c__Thermodesulfovibrionia	o__Thermodesulfovibrionales	f__DYHD01	g__DYHD01	s__	Other phyla
B8_bin.69.fasta	3.55744	10	2.81101	d__Bacteria	p__Bacillota_D	c__Dethiobacteria	o__DTU022	f__DTU022	g__UBA993	s__	Other phyla
B8_bin.7.fasta	1.76098	4	2.27146	d__Bacteria	p__CSP1-3	c__CSP1-3	o__CSP1-3	f__CSP1-3	g__VGFA01	s__VGFA01 sp031082185	Other phyla
B8_bin.70.fasta	2.19616	2	0.910679	d__Bacteria	p__Patescibacteria	c__ABY1	o__Veblenbacterales	f__UBA10138	g__JAGVEX01	s__	CPR
B8_bin.71.fasta	2.9432	9	3.05789	d__Bacteria	p__Desulfobacterota_G	c__Syntrophorhabdia	o__Syntrophorhabdales	f__Syntrophorhabdaceae	g__Syntrophorhabdus	s__	Other phyla
B8_bin.73.fasta	2.16763	25	11.5333	d__Bacteria	p__Armatimonadota	c__JAAZEB01	o__JAAZEB01	f__JAAZEB01	g__DUUU01	s__	Other phyla
B8_bin.74.fasta	0	0	1.08579	d__Bacteria	p__Patescibacteria	c__Saccharimonadia	o__Saccharimonadales	f__	g__	s__	CPR
B8_bin.75.fasta	1.59837	2	1.25127	d__Bacteria	p__Omnitrophota	c__Koll11	o__Gygaellales	f__Profunditerraquicolaceae	g__Sherwoodlollariibacterium	s__	Other phyla
B8_bin.76.fasta	3.36878	7	2.0779	d__Bacteria	p__4484-113	c__4484-113	o__4484-113	f__4484-113	g__	s__	Other phyla
B8_bin.77.fasta	4.34124	9	2.07314	d__Bacteria	p__CALINM01	c__CALINM01	o__CALINM01	f__CALINM01	g__	s__	Other phyla
B8_bin.78.fasta	0.480748	1	2.08009	d__Bacteria	p__UBA9089	c__UBA9088	o__UBA9088	f__JAGUXG01	g__	s__	Other phyla
B8_bin.8.fasta	1.92492	9	4.67553	d__Bacteria	p__Pseudomonadota	c__Gammaproteobacteria	o__Methylococcales	f__Methylomonadaceae	g__Methylomonas	s__	Pseudomonadota
B9_bin.1.fasta	0.342558	1	2.91921	d__Bacteria	p__UBA10199	c__UBA10199	o__2-02-FULL-44-16	f__JAAZCA01	g__	s__	Other phyla
B9_bin.10.fasta	0.70786	4	5.65083	d__Bacteria	p__Chloroflexota	c__Anaerolineae	o__UBA4142	f__UBA4142	g__JACQYF01	s__	Other phyla
B9_bin.12.fasta	1.60763	3	1.8661	d__Bacteria	p__UBA10199	c__UBA10199	o__UBA10199	f__JADGCS01	g__	s__	Other phyla
B9_bin.13.fasta	0	0	1.30822	d__Bacteria	p__UBA10199	c__UBA10199	o__2-02-FULL-50-16	f__JACPAL01	g__	s__	Other phyla
B9_bin.15.fasta	0.964099	4	4.14895	d__Bacteria	p__Chloroflexota	c__Dehalococcoidia	o__JAUYDP01	f__JAUYDP01	g__	s__	Other phyla
B9_bin.16.fasta	0.327933	1	3.0494	d__Bacteria	p__Acidobacteriota	c__UBA6911	o__RPQK01	f__RPQK01	g__	s__	Other phyla
B9_bin.17.fasta	0	0	1.00471	d__Bacteria	p__Omnitrophota	c__Koll11	o__Gygaellales	f__Profunditerraquicolaceae	g__	s__	Other phyla
B9_bin.18.fasta	8.29238	19	2.29126	d__Bacteria	p__Omnitrophota	c__Koll11	o__Gygaellales	f__Profunditerraquicolaceae	g__UBA1562	s__	Other phyla
B9_bin.20.fasta	0.843414	1	1.18566	d__Bacteria	p__Actinomycetota	c__Humimicrobiia	o__Hakubellales	f__Hakubellaceae	g__Hakubella	s__	Other phyla
B9_bin.22.fasta	0	0	1.4629	d__Bacteria	p__Omnitrophota	c__Koll11	o__Gygaellales	f__Profunditerraquicolaceae	g__CAKKQZ01	s__	Other phyla
B9_bin.24.fasta	0	0	0.818192	d__Bacteria	p__Patescibacteria	c__ABY1	o__JACPL01	f__	g__	s__	CPR
B9_bin.25.fasta	0	0	0.873961	d__Bacteria	p__Chloroflexota	c__Dehalococcoidia	o__JACVQG01	f__JAHKAY01	g__JAHKAY01	s__	Other phyla
B9_bin.27.fasta	0.522516	2	3.82763	d__Bacteria	p__Desulfobacterota_B	c__Binatia	o__UBA9968	f__UBA9968	g__2-12-FULL-57-22	s__	Other phyla
B9_bin.28.fasta	0	0	1.92193	d__Bacteria	p__Chloroflexota	c__Dehalococcoidia	o__Dehalococcoidales	f__UBA3254	g__	s__	Other phyla
B9_bin.3.fasta	0.164432	1	6.08156	d__Bacteria	p__Desulfobacterota	c__SM23-61	o__SM23-61	f__SM23-61	g__	s__	Other phyla
B9_bin.31.fasta	3.5887	5	1.39326	d__Bacteria	p__Patescibacteria	c__Microgenomatia	o__Daviesbacterales	f__UBA10151	g__UBA10151	s__	CPR
B9_bin.35.fasta	0	0	1.78436	d__Bacteria	p__Chloroflexota	c__Dehalococcoidia	o__SZUA-161	f__JAUWZY01	g__	s__	Other phyla
B9_bin.36.fasta	0	0	1.68457	d__Bacteria	p__Chloroflexota	c__Dehalococcoidia	o__Dehalococcoidales	f__JAHJRU01	g__	s__	Other phyla
B9_bin.38.fasta	2.57065	2	0.778012	d__Bacteria	p__Patescibacteria	c__Paceibacteria	o__GCA-002779875	f__GCA-002779875	g__	s__	CPR
B9_bin.4.fasta	0	0	3.79099	d__Bacteria	p__JACPUC01	c__JACPUC01	o__JACPUC01	f__	g__	s__	Other phyla
B9_bin.42.fasta	0	0	1.20771	d__Bacteria	p__Omnitrophota	c__Koll11	o__Gygaellales	f__Profunditerraquicolaceae	g__UBA1562	s__	Other phyla
B9_bin.44.fasta	0	0	1.74751	d__Bacteria	p__Cyanobacteriota	c__Vampirovibrionia	o__2-02-FULL-35-15	f__2-02-FULL-35-15	g__JACQBQ01	s__	Other phyla
B9_bin.45.fasta	1.38917	7	5.03897	d__Bacteria	p__Methylomirabilota	c__Methylomirabilia	o__Methylomirabilales	f__2-02-FULL-66-22	g__2-02-FULL-66-22	s__	Other phyla
B9_bin.46.fasta	0	0	0.722558	d__Bacteria	p__Patescibacteria	c__ABY1	o__SG8-24	f__GWF2-40-263	g__VGKU01	s__	CPR
B9_bin.47.fasta	0	0	1.43787	d__Bacteria	p__Omnitrophota	c__Koll11	o__Pluralincolimonadales	f__Pluralincolimonadaceae	g__Pluralincolimonas	s__	Other phyla
B9_bin.48.fasta	0	0	1.62108	d__Bacteria	p__Omnitrophota	c__Koll11	o__Gygaellales	f__Profunditerraquicolaceae	g__	s__	Other phyla
B9_bin.49.fasta	0	0	1.22805	d__Bacteria	p__Patescibacteria	c__ABY1	o__Buchananbacterales	f__GWA2-38-13	g__VMFR01	s__	CPR
B9_bin.50.fasta	0	0	1.74806	d__Bacteria	p__Omnitrophota	c__Koll11	o__Gygaellales	f__Profunditerraquicolaceae	g__JALOCE01	s__	Other phyla
B9_bin.53.fasta	0	0	0.680598	d__Bacteria	p__Patescibacteria	c__Paceibacteria	o__JACQLN01	f__JACQLN01	g__	s__	CPR
B9_bin.54.fasta	0	0	0.909317	d__Bacteria	p__Patescibacteria	c__Gracilibacteria	o__UBA1369	f__	g__	s__	CPR
B9_bin.55.fasta	2.36558	2	0.845457	d__Bacteria	p__Patescibacteria	c__ABY1	o__Magasanikbacterales	f__GWA2-37-8	g__	s__	CPR
B9_bin.56.fasta	3.16368	8	2.5287	d__Bacteria	p__Eremiobacterota	c__JAMDEM01	o__JAMDEM01	f__JAMDEM01	g__JAMDEM01	s__	Other phyla
B9_bin.59.fasta	0.690395	2	2.89689	d__Bacteria	p__Desulfobacterota	c__BSN033	o__BSN033	f__UBA1163	g__	s__	Other phyla
B9_bin.6.fasta	1.04439	3	2.87249	d__Bacteria	p__Chloroflexota	c__Dehalococcoidia	o__Tepidiformales	f__Tepidiformaceae	g__PNKC01	s__	Other phyla
B9_bin.63.fasta	0.615866	1	1.62373	d__Bacteria	p__UBA10199	c__UBA10199	o__2-02-FULL-44-16	f__2-02-FULL-44-16	g__JACQMA01	s__	Other phyla
B9_bin.65.fasta	2.51711	6	2.38369	d__Bacteria	p__Desulfobacterota	c__	o__	f__	g__	s__	Other phyla
B9_bin.66.fasta	1.92125	6	3.12297	d__Bacteria	p__Desulfobacterota_E	c__Deferrimicrobia	o__Deferrimicrobiales	f__Deferrimicrobiaceae	g__Deferrimicrobium	s__	Other phyla
B9_bin.67.fasta	0	0	3.64505	d__Bacteria	p__Pseudomonadota	c__Alphaproteobacteria	o__Rhizobiales	f__Xanthobacteraceae	g__Rhodoplanes	s__	Pseudomonadota
B9_bin.68.fasta	0	0	0.99469	d__Bacteria	p__Omnitrophota	c__Koll11	o__Gygaellales	f__Profunditerraquicolaceae	g__	s__	Other phyla
B9_bin.69.fasta	0	0	1.1078	d__Bacteria	p__Omnitrophota	c__Koll11	o__Gygaellales	f__Profunditerraquicolaceae	g__UBA1562	s__	Other phyla
B9_bin.71.fasta	1.83722	5	2.72151	d__Bacteria	p__Eremiobacterota	c__JACPDS01	o__JACPDS01	f__	g__	s__	Other phyla
B9_bin.73.fasta	3.25226	6	1.84487	d__Bacteria	p__Chloroflexota	c__Dehalococcoidia	o__SHYD01	f__	g__	s__	Other phyla
B9_bin.76.fasta	2.0165	7	3.47136	d__Bacteria	p__Chloroflexota	c__FW602-bin22	o__FW602-bin22	f__	g__	s__	Other phyla
B9_bin.8.fasta	0.805521	1	1.24143	d__Bacteria	p__Patescibacteria	c__ABY1	o__JAHIZJ01	f__JAHIZJ01	g__	s__	CPR
B9_bin.83.fasta	1.74336	1	0.573604	d__Bacteria	p__Patescibacteria	c__Paceibacteria	o__GCA-002779875	f__GCA-002779875	g__	s__	CPR
B9_bin.84.fasta	0	0	0.618818	d__Bacteria	p__Patescibacteria	c__Paceibacteria	o__UBA9973	f__UBA2103	g__C7867-001	s__	CPR
B9_bin.85.fasta	0	0	2.39799	d__Bacteria	p__Chloroflexota	c__Dehalococcoidia	o__Dehalococcoidales	f__UBA2162	g__MGML01	s__	Other phyla
B9_bin.87.fasta	1.90514	7	3.67427	d__Bacteria	p__Desulfobacterota	c__Desulfuromonadia	o__Desulfuromonadales	f__JACZKF01	g__JACZKF01	s__	Other phyla
B9_bin.88.fasta	0.858069	1	1.16541	d__Bacteria	p__Patescibacteria	c__Microgenomatia	o__Curtissbacterales	f__GWA2-41-24	g__	s__	CPR
B9_bin.89.fasta	0.870939	2	2.29637	d__Bacteria	p__Chloroflexota	c__Anaerolineae	o__Anaerolineales	f__E44-bin32	g__JADFRG01	s__	Other phyla
B9_bin.90.fasta	0.426015	1	2.34734	d__Bacteria	p__Methylomirabilota	c__Methylomirabilia	o__	f__	g__	s__	Other phyla
B9_bin.91.fasta	0	0	1.41628	d__Bacteria	p__Chloroflexota	c__Dehalococcoidia	o__JAQUO01	f__JACQUO01	g__JACQUO01	s__	Other phyla
B9_bin.92.fasta	0.574285	1	1.7413	d__Bacteria	p__Chloroflexota	c__Dehalococcoidia	o__JAUWOP01	f__JAUWOP01	g__	s__	Other phyla
BT2_bin.1.fasta	0	0	1.21831	d__Bacteria	p__Actinomycetota	c__Acidimicrobiia	o__Acidimicrobiales	f__Ilumatobacteraceae	g__UBA3006	s__	Other phyla
BT2_bin.10.fasta	0	0	2.11796	d__Bacteria	p__Pseudomonadota	c__Alphaproteobacteria	o__Sphingomonadales	f__Sphingomonadaceae	g__Sphingorhabdus_B	s__	Pseudomonadota
BT2_bin.11.fasta	0	0	2.27358	d__Bacteria	p__Pseudomonadota	c__Alphaproteobacteria	o__Sphingomonadales	f__Sphingomonadaceae	g__Novosphingobium	s__	Pseudomonadota
BT2_bin.13.fasta	0	0	2.27565	d__Bacteria	p__Campylobacterota	c__Campylobacteria	o__Campylobacterales	f__Arcobacteraceae	g__Aliarcobacter	s__Aliarcobacter ellisii	Other phyla
BT2_bin.14.fasta	0	0	3.48304	d__Bacteria	p__Pseudomonadota	c__Gammaproteobacteria	o__Pseudomonadales	f__Halomonadaceae	g__Bisbaumannia	s__	Pseudomonadota
BT2_bin.15.fasta	0	0	4.10972	d__Bacteria	p__Planctomycetota	c__Planctomycetia	o__Pirellulales	f__UBA1268	g__QWPN01	s__QWPN01 sp003488325	Other phyla
BT2_bin.16.fasta	0.691913	3	4.33581	d__Bacteria	p__Pseudomonadota	c__Gammaproteobacteria	o__Pseudomonadales	f__Pseudomonadaceae	g__Stutzerimonas	s__Stutzerimonas stutzeri_E	Pseudomonadota
BT2_bin.17.fasta	0.683425	1	1.46322	d__Bacteria	p__Pseudomonadota	c__Gammaproteobacteria	o__Burkholderiales	f__Burkholderiaceae	g__UBA954	s__	Pseudomonadota
BT2_bin.18.fasta	0	0	1.23606	d__Bacteria	p__Actinomycetota	c__Actinomycetes	o__Nanopelagicales	f__Nanopelagicaceae	g__Planktophila	s__	Other phyla
BT2_bin.2.fasta	0	0	2.43839	d__Bacteria	p__Actinomycetota	c__Actinomycetes	o__Mycobacteriales	f__Mycobacteriaceae	g__Mycobacterium	s__	Other phyla
BT2_bin.21.fasta	0.366629	1	2.72755	d__Bacteria	p__Pseudomonadota	c__Gammaproteobacteria	o__Steroidobacterales	f__Steroidobacteraceae	g__UBA964	s__UBA964 sp903885195	Pseudomonadota
BT2_bin.22.fasta	0.462781	1	2.16085	d__Bacteria	p__Pseudomonadota	c__Gammaproteobacteria	o__Pseudomonadales	f__Moraxellaceae	g__Alkanindiges	s__	Pseudomonadota
BT2_bin.23.fasta	1.20049	4	3.33197	d__Bacteria	p__Cyanobacteriota	c__Cyanobacteriia	o__Phormidesmiales	f__Phormidesmiaceae	g__Nodosilinea	s__Nodosilinea sp023264315	Other phyla
BT2_bin.24.fasta	0.466439	1	2.1439	d__Bacteria	p__Pseudomonadota	c__Alphaproteobacteria	o__Sphingomonadales	f__Sphingomonadaceae	g__Aquisediminimonas	s__	Pseudomonadota
BT2_bin.26.fasta	0	0	2.1308	d__Bacteria	p__Pseudomonadota	c__Alphaproteobacteria	o__Caulobacterales	f__Caulobacteraceae	g__Phenylobacterium	s__	Pseudomonadota
BT2_bin.27.fasta	1.36851	4	2.92289	d__Bacteria	p__Verrucomicrobiota	c__Verrucomicrobiae	o__Opitutales	f__Opitutaceae	g__Lacunisphaera	s__	Other phyla
BT2_bin.28.fasta	0.757749	1	1.3197	d__Bacteria	p__Pseudomonadota	c__Gammaproteobacteria	o__Burkholderiales	f__Burkholderiaceae	g__UBA2463	s__UBA2463 sp030834045	Pseudomonadota
BT2_bin.29.fasta	0	0	1.23453	d__Bacteria	p__Actinomycetota	c__Acidimicrobiia	o__Acidimicrobiales	f__Ilumatobacteraceae	g__F1-60-MAGs027	s__	Other phyla
BT2_bin.3.fasta	0.327273	1	3.05556	d__Bacteria	p__Pseudomonadota	c__Gammaproteobacteria	o__Burkholderiales	f__Burkholderiaceae	g__Limnobacter	s__	Pseudomonadota
BT2_bin.30.fasta	0.301696	1	3.3146	d__Bacteria	p__Pseudomonadota	c__Gammaproteobacteria	o__Enterobacterales	f__Alteromonadaceae	g__Pararheinheimera	s__	Pseudomonadota
BT2_bin.31.fasta	0	0	3.44818	d__Bacteria	p__Actinomycetota	c__Actinomycetes	o__Mycobacteriales	f__Mycobacteriaceae	g__Mycobacterium	s__	Other phyla
BT2_bin.32.fasta	0	0	2.03603	d__Bacteria	p__Actinomycetota	c__Actinomycetes	o__S36-B12	f__S36-B12	g__Mxb001	s__	Other phyla
BT2_bin.33.fasta	0	0	1.50195	d__Bacteria	p__Pseudomonadota	c__Gammaproteobacteria	o__Burkholderiales	f__Burkholderiaceae	g__Polynucleobacter	s__Polynucleobacter sp002292975	Pseudomonadota
BT2_bin.34.fasta	0	0	1.90545	d__Bacteria	p__Pseudomonadota	c__Gammaproteobacteria	o__Burkholderiales	f__Burkholderiaceae	g__UBA3064	s__UBA3064 sp016868095	Pseudomonadota
BT2_bin.35.fasta	2.387	7	2.93256	d__Bacteria	p__Pseudomonadota	c__Alphaproteobacteria	o__Rhizobiales	f__Rhizobiaceae	g__Neorhizobium	s__Neorhizobium flavum	Pseudomonadota
BT2_bin.36.fasta	0.814695	3	3.68236	d__Bacteria	p__Pseudomonadota	c__Gammaproteobacteria	o__Enterobacterales	f__Alteromonadaceae	g__Rheinheimera	s__	Pseudomonadota
BT2_bin.37.fasta	0	0	0.793749	d__Bacteria	p__Pseudomonadota	c__Alphaproteobacteria	o__Pelagibacterales	f__Pelagibacteraceae	g__Fonsibacter	s__Fonsibacter sp018882565	Pseudomonadota
BT2_bin.38.fasta	0	0	1.71601	d__Bacteria	p__Bacteroidota	c__Bacteroidia	o__UBA7662	f__UBA7662	g__SYHX01	s__SYHX01 sp903856555	Other phyla
BT2_bin.39.fasta	0.478102	1	2.0916	d__Bacteria	p__Pseudomonadota	c__Alphaproteobacteria	o__Sphingomonadales	f__Sphingomonadaceae	g__Sphingorhabdus_B	s__Sphingorhabdus_B sp023262005	Pseudomonadota
BT2_bin.4.fasta	0	0	2.22304	d__Bacteria	p__Pseudomonadota	c__Alphaproteobacteria	o__Sphingomonadales	f__Sphingomonadaceae	g__Novosphingobium	s__	Pseudomonadota
BT2_bin.40.fasta	0	0	1.38674	d__Bacteria	p__Pseudomonadota	c__Gammaproteobacteria	o__Burkholderiales	f__UBA3065	g__UBA3065	s__UBA3065 sp945897555	Pseudomonadota
BT2_bin.41.fasta	0	0	1.31476	d__Bacteria	p__Pseudomonadota	c__Gammaproteobacteria	o__Burkholderiales	f__Burkholderiaceae	g__UBA2463	s__	Pseudomonadota
BT2_bin.42.fasta	0.858707	1	1.16454	d__Bacteria	p__Actinomycetota	c__Actinomycetes	o__S36-B12	f__UBA5976	g__ATZT02	s__	Other phyla
BT2_bin.43.fasta	0.905792	2	2.20801	d__Bacteria	p__Pseudomonadota	c__Alphaproteobacteria	o__Rhodobacterales	f__Rhodobacteraceae	g__Tabrizicola_A	s__Tabrizicola_A sp016869835	Pseudomonadota
BT2_bin.44.fasta	0	0	1.71252	d__Bacteria	p__Pseudomonadota	c__Gammaproteobacteria	o__Burkholderiales	f__Burkholderiaceae	g__UBA954	s__	Pseudomonadota
BT2_bin.45.fasta	1.61814	4	2.47198	d__Bacteria	p__Bacteroidota	c__Bacteroidia	o__Flavobacteriales	f__Crocinitomicaceae	g__	s__	Other phyla
BT2_bin.47.fasta	0	0	2.07467	d__Bacteria	p__Pseudomonadota	c__Gammaproteobacteria	o__Burkholderiales	f__Burkholderiaceae	g__UBA3064	s__UBA3064 sp005787245	Pseudomonadota
BT2_bin.48.fasta	0	0	2.5217	d__Bacteria	p__Actinomycetota	c__Actinomycetes	o__S36-B12	f__S36-B12	g__UBA10649	s__	Other phyla
BT2_bin.49.fasta	0	0	1.24021	d__Bacteria	p__Pseudomonadota	c__Gammaproteobacteria	o__Burkholderiales	f__Burkholderiaceae	g__Polynucleobacter	s__Polynucleobacter sp018687615	Pseudomonadota
BT2_bin.5.fasta	2.39315	8	3.34288	d__Bacteria	p__Cyanobacteriota	c__Cyanobacteriia	o__Cyanobacteriales	f__Microcoleaceae	g__	s__	Other phyla
BT2_bin.50.fasta	0.435824	1	2.29451	d__Bacteria	p__Pseudomonadota	c__Alphaproteobacteria	o__Sphingomonadales	f__Sphingomonadaceae	g__Aquisediminimonas	s__	Pseudomonadota
BT2_bin.51.fasta	0.627585	1	1.59341	d__Bacteria	p__Bacteroidota	c__Bacteroidia	o__Chitinophagales	f__Chitinophagaceae	g__Sediminibacterium	s__Sediminibacterium pinensis_G	Other phyla
BT2_bin.52.fasta	1.64954	4	2.42492	d__Bacteria	p__Bacteroidota	c__Bacteroidia	o__Chitinophagales	f__Chitinophagaceae	g__Sediminibacterium	s__	Other phyla
BT2_bin.54.fasta	0	0	1.89218	d__Bacteria	p__Actinomycetota	c__Acidimicrobiia	o__Acidimicrobiales	f__Ilumatobacteraceae	g__UBA2093	s__UBA2093 sp021299715	Other phyla
BT2_bin.55.fasta	0.317819	1	3.14645	d__Bacteria	p__Pseudomonadota	c__Alphaproteobacteria	o__Rhizobiales	f__Rhizobiaceae	g__Neorhizobium	s__Neorhizobium pelagicum	Pseudomonadota
BT2_bin.56.fasta	0	0	2.48072	d__Bacteria	p__Pseudomonadota	c__Alphaproteobacteria	o__Sphingomonadales	f__Sphingomonadaceae	g__Novosphingobium	s__	Pseudomonadota
BT2_bin.57.fasta	0.444628	1	2.24907	d__Bacteria	p__Pseudomonadota	c__Gammaproteobacteria	o__Steroidobacterales	f__Steroidobacteraceae	g__UBA964	s__UBA964 sp018970145	Pseudomonadota
BT2_bin.58.fasta	0.617696	1	1.61892	d__Bacteria	p__Pseudomonadota	c__Gammaproteobacteria	o__Pseudomonadales	f__Moraxellaceae	g__Perlucidibaca	s__	Pseudomonadota
BT2_bin.59.fasta	0	0	1.16231	d__Bacteria	p__Actinomycetota	c__Actinomycetes	o__Nanopelagicales	f__Nanopelagicaceae	g__SYAN01	s__	Other phyla
BT2_bin.6.fasta	0	0	2.42234	d__Bacteria	p__Pseudomonadota	c__Alphaproteobacteria	o__Sphingomonadales	f__Sphingomonadaceae	g__Sandarakinorhabdus	s__Sandarakinorhabdus limnophila	Pseudomonadota
BT2_bin.60.fasta	0.268312	1	3.72701	d__Bacteria	p__Pseudomonadota	c__Gammaproteobacteria	o__Pseudomonadales	f__CAMLJR01	g__CAMLJR01	s__	Pseudomonadota
BT2_bin.62.fasta	0	0	1.56405	d__Bacteria	p__Actinomycetota	c__Actinomycetes	o__S36-B12	f__S36-B12	g__VGCC01	s__	Other phyla
BT2_bin.64.fasta	0.333626	1	2.99736	d__Bacteria	p__Pseudomonadota	c__Gammaproteobacteria	o__Burkholderiales	f__Burkholderiaceae	g__Rubrivivax	s__	Pseudomonadota
BT2_bin.66.fasta	0	0	1.64069	d__Bacteria	p__Cyanobacteriota	c__Cyanobacteriia	o__PCC-6307	f__Cyanobiaceae	g__RGUW01	s__	Other phyla
BT2_bin.67.fasta	0.996973	2	2.00607	d__Bacteria	p__Pseudomonadota	c__Gammaproteobacteria	o__Burkholderiales	f__Burkholderiaceae	g__SYFN01	s__	Pseudomonadota
BT2_bin.68.fasta	0	0	1.90728	d__Bacteria	p__Pseudomonadota	c__Alphaproteobacteria	o__Sphingomonadales	f__Sphingomonadaceae	g__Allosphingosinicella	s__	Pseudomonadota
BT2_bin.69.fasta	0.783022	2	2.55421	d__Bacteria	p__Spirochaetota	c__Leptospirae	o__Leptospirales	f__Leptospiraceae	g__JACKPB01	s__	Other phyla
BT2_bin.7.fasta	0.406956	1	2.45727	d__Bacteria	p__Pseudomonadota	c__Gammaproteobacteria	o__Burkholderiales	f__Burkholderiaceae	g__UBA3064	s__UBA3064 sp023258775	Pseudomonadota
BT2_bin.70.fasta	0	0	0.991326	d__Bacteria	p__Actinomycetota	c__Actinomycetes	o__Actinomycetales	f__Microbacteriaceae	g__Aquiluna	s__	Other phyla
BT2_bin.71.fasta	0.578973	1	1.7272	d__Bacteria	p__Verrucomicrobiota	c__Verrucomicrobiae	o__Chthoniobacterales	f__UBA6821	g__CAIWMF01	s__CAIWMF01 sp903913785	Other phyla
BT2_bin.72.fasta	0	0	3.73291	d__Bacteria	p__Cyanobacteriota	c__Cyanobacteriia	o__Phormidesmiales	f__Phormidesmiaceae	g__Nodosilinea	s__Nodosilinea sp014697375	Other phyla
BT2_bin.8.fasta	0	0	2.62177	d__Bacteria	p__Actinomycetota	c__Actinomycetes	o__S36-B12	f__S36-B12	g__VGCC01	s__	Other phyla
BT5_bin.11.fasta	0.763617	2	2.61911	d__Bacteria	p__Actinomycetota	c__Actinomycetes	o__Propionibacteriales	f__Propionibacteriaceae	g__Arachnia	s__Arachnia lapidicapta	Other phyla
BT5_bin.12.fasta	1.10972	5	4.50563	d__Bacteria	p__Pseudomonadota	c__Gammaproteobacteria	o__Burkholderiales	f__Burkholderiaceae	g__Hydrogenophaga	s__Hydrogenophaga taeniospiralis	Pseudomonadota
BT5_bin.13.fasta	1.34991	3	2.22237	d__Bacteria	p__Pseudomonadota	c__Gammaproteobacteria	o__Burkholderiales	f__Rhodocyclaceae	g__Ga0074130	s__	Pseudomonadota
BT5_bin.14.fasta	0	0	2.81155	d__Bacteria	p__Pseudomonadota	c__Alphaproteobacteria	o__Rhodobacterales	f__Rhodobacteraceae	g__Gemmobacter_B	s__	Pseudomonadota
BT5_bin.15.fasta	0.34409	1	2.90622	d__Bacteria	p__Pseudomonadota	c__Gammaproteobacteria	o__Burkholderiales	f__Burkholderiaceae	g__Aquabacterium	s__Aquabacterium olei	Pseudomonadota
BT5_bin.16.fasta	1.66964	7	4.19251	d__Bacteria	p__Pseudomonadota	c__Gammaproteobacteria	o__Enterobacterales	f__Alteromonadaceae	g__Pararheinheimera	s__Pararheinheimera tangshanensis	Pseudomonadota
BT5_bin.17.fasta	0.470201	2	4.2535	d__Bacteria	p__Pseudomonadota	c__Gammaproteobacteria	o__Enterobacterales	f__Alteromonadaceae	g__Pararheinheimera	s__	Pseudomonadota
BT5_bin.18.fasta	0	0	1.68752	d__Bacteria	p__Pseudomonadota	c__Gammaproteobacteria	o__Xanthomonadales	f__Xanthomonadaceae	g__Lysobacter	s__	Pseudomonadota
BT5_bin.19.fasta	2.35615	8	3.39537	d__Bacteria	p__Bacteroidota	c__Bacteroidia	o__Flavobacteriales	f__Flavobacteriaceae	g__Flavobacterium	s__	Other phyla
BT5_bin.2.fasta	0.291855	1	3.42636	d__Bacteria	p__Pseudomonadota	c__Alphaproteobacteria	o__Sphingomonadales	f__Sphingomonadaceae	g__Novosphingobium	s__	Pseudomonadota
BT5_bin.20.fasta	1.53884	4	2.59936	d__Bacteria	p__Pseudomonadota	c__Gammaproteobacteria	o__Burkholderiales	f__Burkholderiaceae	g__Aquabacterium	s__Aquabacterium sp017989885	Pseudomonadota
BT5_bin.21.fasta	0.986266	5	5.06963	d__Bacteria	p__Pseudomonadota	c__Gammaproteobacteria	o__Pseudomonadales	f__Ketobacteraceae	g__HdN1	s__	Pseudomonadota
BT5_bin.22.fasta	0.918852	2	2.17663	d__Bacteria	p__Pseudomonadota	c__Gammaproteobacteria	o__Burkholderiales	f__Rhodocyclaceae	g__Ga0074130	s__	Pseudomonadota
BT5_bin.4.fasta	0.303741	1	3.29228	d__Bacteria	p__Cyanobacteriota	c__Sericytochromatia	o__S15B-MN24	f__UBA4093	g__JAGIBK01	s__	Other phyla
BT5_bin.5.fasta	1.25136	4	3.19653	d__Bacteria	p__Pseudomonadota	c__Gammaproteobacteria	o__Burkholderiales	f__Burkholderiaceae	g__Aquabacterium	s__Aquabacterium sp001770725	Pseudomonadota
BT5_bin.6.fasta	1.60996	6	3.7268	d__Bacteria	p__Bacteroidota	c__Bacteroidia	o__Flavobacteriales	f__Flavobacteriaceae	g__Flavobacterium	s__	Other phyla
BT5_bin.7.fasta	0.855308	3	3.50751	d__Bacteria	p__Pseudomonadota	c__Gammaproteobacteria	o__Burkholderiales	f__Burkholderiaceae	g__Acidovorax	s__Acidovorax delafieldii_A	Pseudomonadota
BT5_bin.8.fasta	0.758016	3	3.9577	d__Bacteria	p__Pseudomonadota	c__Gammaproteobacteria	o__Pseudomonadales	f__Cellvibrionaceae	g__Cellvibrio	s__Cellvibrio sp000263355	Pseudomonadota
BT5_bin.9.fasta	1.09403	4	3.65619	d__Bacteria	p__Pseudomonadota	c__Gammaproteobacteria	o__Pseudomonadales	f__Ketobacteraceae	g__HdN1	s__	Pseudomonadota
BT6_bin.1.fasta	0	0	1.26933	d__Bacteria	p__Actinomycetota	c__Actinomycetes	o__Actinomycetales	f__Microbacteriaceae	g__Rhodoluna	s__	Other phyla
BT6_bin.10.fasta	3.57974	8	2.2348	d__Bacteria	p__Campylobacterota	c__Campylobacteria	o__Campylobacterales	f__Sulfurimonadaceae	g__Sulfurimonas	s__	Other phyla
BT6_bin.11.fasta	0	0	2.47251	d__Bacteria	p__Pseudomonadota	c__Gammaproteobacteria	o__Burkholderiales	f__Burkholderiaceae	g__Malikia	s__Malikia spinosa	Pseudomonadota
BT6_bin.12.fasta	0.71336	3	4.20545	d__Bacteria	p__Pseudomonadota	c__Gammaproteobacteria	o__Burkholderiales	f__Burkholderiaceae	g__Hydrogenophaga	s__	Pseudomonadota
BT6_bin.14.fasta	0	0	2.51288	d__Bacteria	p__Bacteroidota	c__Bacteroidia	o__Cytophagales	f__Cyclobacteriaceae	g__Algoriphagus	s__	Other phyla
BT6_bin.15.fasta	1.7193	4	2.32653	d__Bacteria	p__Campylobacterota	c__Campylobacteria	o__Campylobacterales	f__Sulfurimonadaceae	g__Sulfuricurvum	s__	Other phyla
BT6_bin.17.fasta	1.27975	6	4.68841	d__Bacteria	p__Pseudomonadota	c__Gammaproteobacteria	o__Burkholderiales	f__Burkholderiaceae	g__Hydrogenophaga	s__Hydrogenophaga sp021729865	Pseudomonadota
BT6_bin.18.fasta	0.383364	1	2.60849	d__Bacteria	p__Pseudomonadota	c__Gammaproteobacteria	o__Burkholderiales	f__Burkholderiaceae	g__Zwartia	s__	Pseudomonadota
BT6_bin.2.fasta	0.725429	2	2.75699	d__Bacteria	p__Pseudomonadota	c__Alphaproteobacteria	o__Sphingomonadales	f__Sphingomonadaceae	g__Novosphingobium	s__	Pseudomonadota
BT6_bin.20.fasta	0.769492	2	2.59912	d__Bacteria	p__Pseudomonadota	c__Gammaproteobacteria	o__Burkholderiales	f__Methylophilaceae	g__Methylotenera	s__	Pseudomonadota
BT6_bin.6.fasta	0	0	1.31981	d__Bacteria	p__Actinomycetota	c__Actinomycetes	o__Actinomycetales	f__Microbacteriaceae	g__Rhodoluna	s__	Other phyla
BT6_bin.8.fasta	1.87348	5	2.66884	d__Bacteria	p__Pseudomonadota	c__Gammaproteobacteria	o__Burkholderiales	f__Burkholderiaceae	g__Limnohabitans	s__	Pseudomonadota
BT6_bin.9.fasta	0.885421	2	2.25881	d__Bacteria	p__Pseudomonadota	c__Gammaproteobacteria	o__Pseudomonadales	f__Moraxellaceae	g__UBA2031	s__	Pseudomonadota
C1_bin.1.fasta	0	0	0.777811	d__Bacteria	p__Patescibacteria	c__Paceibacteria	o__UBA9973	f__GCA-002787175	g__	s__	CPR
C1_bin.10.fasta	4.72048	29	6.14344	d__Bacteria	p__Cyanobacteriota	c__Sericytochromatia	o__UBA7694	f__UBA7694	g__GCA-2770975	s__	Other phyla
C1_bin.11.fasta	1.1876	2	1.68407	d__Bacteria	p__Pseudomonadota	c__Gammaproteobacteria	o__Burkholderiales	f__Nitrosomonadaceae	g__Nitrosomonas	s__Nitrosomonas sp919902625	Pseudomonadota
C1_bin.12.fasta	4.59796	10	2.17488	d__Bacteria	p__Pseudomonadota	c__Gammaproteobacteria	o__Burkholderiales	f__Gallionellaceae	g__Gallionella	s__	Pseudomonadota
C1_bin.14.fasta	1.04898	4	3.81322	d__Bacteria	p__Pseudomonadota	c__Alphaproteobacteria	o__Micavibrionales	f__UBA2020	g__JAPWJZ01	s__	Pseudomonadota
C1_bin.17.fasta	1.05191	3	2.85195	d__Bacteria	p__Nitrospinota	c__Nitrospinia	o__Nitrospinales	f__JACRGP01	g__	s__	Other phyla
C1_bin.18.fasta	0.641751	4	6.23294	d__Bacteria	p__Myxococcota	c__UBA9042	o__UBA9042	f__UBA9042	g__SXRM01	s__	Other phyla
C1_bin.19.fasta	0	0	0.566909	d__Bacteria	p__Patescibacteria	c__Paceibacteria	o__UBA9973	f__Zambryskibacteraceae	g__C7867-006	s__	CPR
C1_bin.2.fasta	0	0	3.50421	d__Bacteria	p__Acidobacteriota	c__Vicinamibacteria	o__Fen-336	f__JAGNNV01	g__JAGNNV01	s__	Other phyla
C1_bin.20.fasta	0.518539	1	1.9285	d__Bacteria	p__Myxococcota	c__UBA727	o__UBA727	f__	g__	s__	Other phyla
C1_bin.21.fasta	0.430114	1	2.32497	d__Bacteria	p__Pseudomonadota	c__Gammaproteobacteria	o__Pseudomonadales	f__UBA5862	g__JACKOQ01	s__JACKOQ01 sp024234215	Pseudomonadota
C1_bin.22.fasta	1.0967	2	1.82366	d__Bacteria	p__Chloroflexota	c__Dehalococcoidia	o__UBA2979	f__UBA2979	g__	s__	Other phyla
C1_bin.23.fasta	0.921435	3	3.25579	d__Bacteria	p__Acidobacteriota	c__Vicinamibacteria	o__Vicinamibacterales	f__SCN-69-37	g__JALYRV01	s__	Other phyla
C1_bin.24.fasta	1.36759	4	2.92485	d__Bacteria	p__Nitrospirota	c__Nitrospiria	o__Nitrospirales	f__Nitrospiraceae	g__SYGV01	s__	Other phyla
C1_bin.25.fasta	4.02246	10	2.48604	d__Bacteria	p__Pseudomonadota	c__Gammaproteobacteria	o__Burkholderiales	f__Gallionellaceae	g__Gallionella	s__	Pseudomonadota
C1_bin.26.fasta	0.938936	3	3.1951	d__Bacteria	p__Acidobacteriota	c__Vicinamibacteria	o__Vicinamibacterales	f__SCN-69-37	g__JALYRV01	s__	Other phyla
C1_bin.27.fasta	2.33116	9	3.86074	d__Bacteria	p__Pseudomonadota	c__Gammaproteobacteria	o__Burkholderiales	f__Rhodocyclaceae	g__JAJVIJ01	s__JAJVIJ01 sp022072095	Pseudomonadota
C1_bin.28.fasta	0	0	2.37697	d__Bacteria	p__Pseudomonadota	c__Alphaproteobacteria	o__Sphingomonadales	f__Sphingomonadaceae	g__Sphingobium_A	s__	Pseudomonadota
C1_bin.3.fasta	2.84479	6	2.10912	d__Bacteria	p__Pseudomonadota	c__Gammaproteobacteria	o__Legionellales	f__Legionellaceae	g__DDPF01	s__	Pseudomonadota
C1_bin.31.fasta	0.354795	1	2.81853	d__Bacteria	p__Bdellovibrionota	c__Bdellovibrionia	o__Bdellovibrionales	f__Bdellovibrionaceae	g__Pseudobdellovibrio	s__Pseudobdellovibrio sp023701385	Other phyla
C1_bin.34.fasta	1.19942	2	1.66748	d__Bacteria	p__Pseudomonadota	c__Gammaproteobacteria	o__Burkholderiales	f__Burkholderiaceae	g__Polaromonas	s__Polaromonas sp030655515	Pseudomonadota
C1_bin.37.fasta	0	0	1.81564	d__Bacteria	p__Gemmatimonadota	c__Gemmatimonadetes	o__Gemmatimonadales	f__Gemmatimonadaceae	g__JACDCY01	s__	Other phyla
C1_bin.38.fasta	0	0	3.93197	d__Bacteria	p__Bdellovibrionota	c__Oligoflexia	o__Oligoflexales	f__RGVZ01	g__	s__	Other phyla
C1_bin.39.fasta	0.297806	1	3.35789	d__Bacteria	p__Bacteroidota	c__Kapaibacteriia	o__Kapaibacteriales	f__UBA961	g__JADJXV01	s__	Other phyla
C1_bin.4.fasta	0.335221	1	2.98311	d__Bacteria	p__Pseudomonadota	c__Gammaproteobacteria	o__Pseudomonadales	f__Moraxellaceae	g__Acinetobacter	s__Acinetobacter junii	Pseudomonadota
C1_bin.42.fasta	3.86848	11	2.84349	d__Bacteria	p__Pseudomonadota	c__Gammaproteobacteria	o__Burkholderiales	f__Gallionellaceae	g__Sideroxyarcus	s__	Pseudomonadota
C1_bin.43.fasta	0.286123	1	3.49499	d__Bacteria	p__Acidobacteriota	c__Holophagae	o__Holophagales	f__Holophagaceae	g__JAFDVN01	s__	Other phyla
C1_bin.45.fasta	0.321169	1	3.11363	d__Bacteria	p__Bacteroidota	c__Bacteroidia	o__Chitinophagales	f__Chitinophagaceae	g__Sediminibacterium	s__	Other phyla
C1_bin.46.fasta	0	0	0.622735	d__Bacteria	p__Patescibacteria	c__Paceibacteria	o__UBA9973	f__UBA6065	g__UBA6065	s__	CPR
C1_bin.48.fasta	2.10967	5	2.37004	d__Bacteria	p__Pseudomonadota	c__Alphaproteobacteria	o__Sphingomonadales	f__Sphingomonadaceae	g__Sphingorhabdus_B	s__Sphingorhabdus_B sp023262005	Pseudomonadota
C1_bin.49.fasta	0.935852	2	2.13709	d__Bacteria	p__Actinomycetota	c__Acidimicrobiia	o__Acidimicrobiales	f__CADCSY01	g__JACOTK01	s__	Other phyla
C1_bin.5.fasta	1.73171	1	0.577465	d__Bacteria	p__Patescibacteria	c__Paceibacteria	o__UBA9973	f__UBA6065	g__UBA6065	s__	CPR
C1_bin.51.fasta	0.882997	3	3.39752	d__Bacteria	p__Bdellovibrionota	c__Bacteriovoracia	o__Bacteriovoracales	f__Bacteriovoracaceae	g__	s__	Other phyla
C1_bin.55.fasta	0.326275	1	3.0649	d__Bacteria	p__Actinomycetota	c__Acidimicrobiia	o__Acidimicrobiales	f__CADCSY01	g__JAEKLB01	s__	Other phyla
C1_bin.56.fasta	0.287117	1	3.4829	d__Bacteria	p__Pseudomonadota	c__Gammaproteobacteria	o__Burkholderiales	f__Burkholderiaceae	g__Hydrogenophaga	s__Hydrogenophaga pseudoflava	Pseudomonadota
C1_bin.57.fasta	0.531148	1	1.88271	d__Bacteria	p__Chloroflexota	c__Dehalococcoidia	o__UBA2979	f__UBA2979	g__SHYQ01	s__	Other phyla
C1_bin.63.fasta	0.775197	2	2.57999	d__Bacteria	p__Desulfobacterota	c__GWC2-55-46	o__GWC2-55-46	f__GWC2-55-46	g__	s__	Other phyla
C1_bin.64.fasta	0.39299	1	2.54459	d__Bacteria	p__Pseudomonadota	c__Alphaproteobacteria	o__Caulobacterales	f__Caulobacteraceae	g__Brevundimonas	s__	Pseudomonadota
C1_bin.65.fasta	3.66551	11	3.00095	d__Bacteria	p__Bacteroidota	c__Bacteroidia	o__Chitinophagales	f__Chitinophagaceae	g__Sediminibacterium	s__	Other phyla
C1_bin.66.fasta	1.97039	10	5.07515	d__Bacteria	p__Bacteroidota	c__Bacteroidia	o__Palsa-965	f__Palsa-965	g__GCA-2737665	s__	Other phyla
C1_bin.67.fasta	0	0	2.18606	d__Bacteria	p__Pseudomonadota	c__Gammaproteobacteria	o__DSM-16500	f__DSM-16500	g__	s__	Pseudomonadota
C1_bin.68.fasta	0.650454	2	3.07478	d__Bacteria	p__UBA10199	c__UBA10199	o__UBA10199	f__JADGCS01	g__	s__	Other phyla
C1_bin.7.fasta	0	0	2.76809	d__Bacteria	p__Planctomycetota	c__JAJSAM01	o__JAKLKS01	f__JAJVHW01	g__JAJVHW01	s__	Other phyla
C1_bin.70.fasta	0.431977	1	2.31494	d__Bacteria	p__Pseudomonadota	c__Alphaproteobacteria	o__Sphingomonadales	f__Sphingomonadaceae	g__Novosphingobium	s__	Pseudomonadota
C1_bin.71.fasta	0	0	5.41066	d__Bacteria	p__Planctomycetota	c__UBA11346	o__UBA11346	f__UBA11346	g__JAKLKR01	s__JAKLKR01 sp023150565	Other phyla
C1_bin.72.fasta	0	0	2.6607	d__Bacteria	p__Pseudomonadota	c__Gammaproteobacteria	o__Burkholderiales	f__Rhodocyclaceae	g__Nitricoxidireducens	s__	Pseudomonadota
C1_bin.73.fasta	9.70917	8	0.823963	d__Bacteria	p__Patescibacteria	c__Paceibacteria	o__UBA9973	f__UBA2103	g__C7867-001	s__	CPR
C1_bin.74.fasta	1.01442	2	1.97156	d__Bacteria	p__Pseudomonadota	c__Gammaproteobacteria	o__Pseudomonadales	f__UBA3067	g__	s__	Pseudomonadota
C1_bin.8.fasta	3.00054	17	5.66565	d__Bacteria	p__Cyanobacteriota	c__Sericytochromatia	o__UBA7694	f__	g__	s__	Other phyla
C1_bin.9.fasta	0	0	3.62204	d__Bacteria	p__UBA8481	c__UBA8481	o__UBA8481	f__UBA8481	g__	s__	Other phyla
C3_bin.1.fasta	0.338184	1	2.95697	d__Bacteria	p__Bacteroidota	c__Bacteroidia	o__Sphingobacteriales	f__Sphingobacteriaceae	g__Daejeonella	s__	Other phyla
C3_bin.10.fasta	1.05051	4	3.80768	d__Bacteria	p__Pseudomonadota	c__Alphaproteobacteria	o__Rhodospirillales	f__Magnetospirillaceae	g__Magnetospirillum	s__	Pseudomonadota
C3_bin.11.fasta	0.499444	1	2.00223	d__Bacteria	p__Pseudomonadota	c__Gammaproteobacteria	o__Burkholderiales	f__JAHFQX01	g__JAHFQX01	s__JAHFQX01 sp023259135	Pseudomonadota
C3_bin.12.fasta	2.21748	6	2.70578	d__Bacteria	p__Pseudomonadota	c__Alphaproteobacteria	o__Caulobacterales	f__Caulobacteraceae	g__Brevundimonas	s__Brevundimonas fluminis	Pseudomonadota
C3_bin.13.fasta	0.994989	1	1.00504	d__Bacteria	p__Patescibacteria	c__ABY1	o__SG8-24	f__UBA9934	g__	s__	CPR
C3_bin.14.fasta	0.52115	1	1.91883	d__Bacteria	p__Bacteroidota	c__Bacteroidia	o__Bacteroidales	f__UBA932	g__Bact-08	s__Bact-08 sp002842655	Other phyla
C3_bin.15.fasta	1.34378	3	2.23251	d__Bacteria	p__Pseudomonadota	c__Alphaproteobacteria	o__UBA11222	f__UBA11222	g__UBA11222	s__UBA11222 sp023252275	Pseudomonadota
C3_bin.17.fasta	0.823448	2	2.42881	d__Bacteria	p__Pseudomonadota	c__Alphaproteobacteria	o__Sphingomonadales	f__Sphingomonadaceae	g__Sphingorhabdus_B	s__Sphingorhabdus_B sp023262005	Pseudomonadota
C3_bin.18.fasta	0.792852	3	3.78381	d__Bacteria	p__Pseudomonadota	c__Gammaproteobacteria	o__Burkholderiales	f__Rhodocyclaceae	g__JADJEF01	s__	Pseudomonadota
C3_bin.19.fasta	0.522775	1	1.91287	d__Bacteria	p__Pseudomonadota	c__Alphaproteobacteria	o__Sphingomonadales	f__Sphingomonadaceae	g__Novosphingobium	s__	Pseudomonadota
C3_bin.2.fasta	0.233625	1	4.28036	d__Bacteria	p__Desulfobacterota	c__Desulfovibrionia	o__Desulfovibrionales	f__Desulfovibrionaceae	g__Fundidesulfovibrio	s__	Other phyla
C3_bin.21.fasta	1.61584	7	4.33212	d__Bacteria	p__Verrucomicrobiota	c__Verrucomicrobiae	o__Opitutales	f__Opitutaceae	g__Didemnitutus	s__	Other phyla
C3_bin.22.fasta	0.549671	2	3.63854	d__Bacteria	p__Elusimicrobiota	c__Elusimicrobia	o__UBA1565	f__UBA9628	g__	s__	Other phyla
C3_bin.23.fasta	1.85498	6	3.23453	d__Bacteria	p__Pseudomonadota	c__Gammaproteobacteria	o__Enterobacterales	f__Alteromonadaceae	g__Alishewanella	s__Alishewanella jeotgali	Pseudomonadota
C3_bin.24.fasta	2.4384	3	1.23032	d__Bacteria	p__Patescibacteria	c__Gracilibacteria	o__UBA1369	f__LOWO2-01-FULL-3	g__JACRIB01	s__	CPR
C3_bin.25.fasta	0	0	2.85249	d__Bacteria	p__Actinomycetota	c__Acidimicrobiia	o__Acidimicrobiales	f__CADCSY01	g__JAEKLB01	s__	Other phyla
C3_bin.27.fasta	0	0	0.995533	d__Bacteria	p__Bacillota_I	c__Bacilli_A	o__Erysipelotrichales	f__Erysipelotrichaceae	g__UBA6182	s__UBA6182 sp027449005	Other phyla
C3_bin.29.fasta	0.535066	1	1.86893	d__Bacteria	p__Chloroflexota	c__Dehalococcoidia	o__UBA2979	f__UBA2979	g__	s__	Other phyla
C3_bin.3.fasta	0	0	2.3278	d__Bacteria	p__Elusimicrobiota	c__Elusimicrobia	o__Elusimicrobiales	f__UBA9959	g__UBA9959	s__	Other phyla
C3_bin.30.fasta	1.42883	4	2.79949	d__Bacteria	p__Pseudomonadota	c__Gammaproteobacteria	o__Burkholderiales	f__Burkholderiaceae	g__UBA997	s__UBA997 sp030602985	Pseudomonadota
C3_bin.32.fasta	0.579602	1	1.72532	d__Bacteria	p__Actinomycetota	c__Actinomycetes	o__Nanopelagicales	f__Nanopelagicaceae	g__Planktophila	s__	Other phyla
C3_bin.33.fasta	0.840039	1	1.19042	d__Bacteria	p__Patescibacteria	c__Gracilibacteria	o__UBA1369	f__2-02-FULL-48-14	g__2-02-FULL-48-14	s__	CPR
C3_bin.34.fasta	0	0	1.96942	d__Bacteria	p__Gemmatimonadota	c__Gemmatimonadetes	o__Gemmatimonadales	f__Gemmatimonadaceae	g__JACDCY01	s__	Other phyla
C3_bin.37.fasta	0	0	4.85995	d__Bacteria	p__Acidobacteriota	c__Vicinamibacteria	o__Fen-336	f__Fen-336	g__WYBL01	s__	Other phyla
C3_bin.38.fasta	1.18104	3	2.54013	d__Bacteria	p__Pseudomonadota	c__Gammaproteobacteria	o__Pseudomonadales	f__Moraxellaceae	g__Acinetobacter	s__Acinetobacter junii	Pseudomonadota
C3_bin.4.fasta	2.52929	7	2.76757	d__Bacteria	p__Desulfobacterota	c__Desulfobulbia	o__Desulfobulbales	f__Desulfurivibrionaceae	g__Thiovibrio	s__	Other phyla
C3_bin.40.fasta	0.679541	2	2.94316	d__Bacteria	p__Actinomycetota	c__Actinomycetes	o__Mycobacteriales	f__Mycobacteriaceae	g__Dietzia	s__Dietzia cercidiphylli	Other phyla
C3_bin.41.fasta	1.21759	2	1.64258	d__Bacteria	p__Bacillota_I	c__Bacilli_A	o__Erysipelotrichales	f__Erysipelotrichaceae	g__UBA2212	s__	Other phyla
C3_bin.42.fasta	0.290984	1	3.43662	d__Bacteria	p__Pseudomonadota	c__Alphaproteobacteria	o__Rhodospirillales	f__Magnetospirillaceae	g__Magnetospirillum	s__Magnetospirillum sp023458315	Pseudomonadota
C3_bin.43.fasta	2.43539	3	1.23183	d__Bacteria	p__Patescibacteria	c__Gracilibacteria	o__UBA1369	f__2-02-FULL-48-14	g__2-02-FULL-48-14	s__	CPR
C3_bin.45.fasta	0.909489	1	1.09952	d__Bacteria	p__Patescibacteria	c__ABY1	o__SG8-24	f__GWF2-40-263	g__XYB2-FULL-45-11	s__	CPR
C3_bin.46.fasta	2.46481	6	2.43426	d__Bacteria	p__Actinomycetota	c__Acidimicrobiia	o__IMCC26256	f__	g__	s__	Other phyla
C3_bin.5.fasta	0.848902	2	2.35598	d__Bacteria	p__Actinomycetota	c__Acidimicrobiia	o__Acidimicrobiales	f__CADCSY01	g__JACOTK01	s__	Other phyla
C3_bin.50.fasta	1.5584	2	1.28337	d__Bacteria	p__Bacillota_I	c__Bacilli_A	o__Erysipelotrichales	f__Erysipelotrichaceae	g__UBA2212	s__UBA2212 sp021847325	Other phyla
C3_bin.51.fasta	0.381834	1	2.61894	d__Bacteria	p__Actinomycetota	c__Actinomycetes	o__Propionibacteriales	f__Nocardioidaceae	g__Aeromicrobium	s__	Other phyla
C3_bin.52.fasta	0.409801	1	2.44021	d__Bacteria	p__Pseudomonadota	c__Gammaproteobacteria	o__Pseudomonadales	f__JADFDG01	g__JADFDG01	s__	Pseudomonadota
C3_bin.53.fasta	0.472327	1	2.11718	d__Bacteria	p__Pseudomonadota	c__Gammaproteobacteria	o__Xanthomonadales	f__Xanthomonadaceae	g__Thermomonas	s__	Pseudomonadota
C3_bin.54.fasta	0	0	3.66515	d__Bacteria	p__Pseudomonadota	c__Gammaproteobacteria	o__Enterobacterales	f__Aeromonadaceae	g__Aeromonas	s__Aeromonas salmonicida	Pseudomonadota
C3_bin.55.fasta	3.14667	9	2.86016	d__Bacteria	p__Pseudomonadota	c__Gammaproteobacteria	o__Burkholderiales	f__UBA6910	g__JACPEG01	s__	Pseudomonadota
C3_bin.56.fasta	2.441	9	3.68702	d__Bacteria	p__Pseudomonadota	c__Alphaproteobacteria	o__Caulobacterales	f__Hyphomonadaceae	g__Hyphomonas	s__	Pseudomonadota
C3_bin.57.fasta	0	0	3.99947	d__Bacteria	p__Acidobacteriota	c__Vicinamibacteria	o__Fen-336	f__JAGNNV01	g__JAGNNV01	s__	Other phyla
C3_bin.58.fasta	0.808804	2	2.47279	d__Bacteria	p__Bacillota_A	c__Clostridia	o__Peptostreptococcales	f__Acidaminobacteraceae	g__Fusibacter_C	s__Fusibacter_C sp020161295	Other phyla
C3_bin.6.fasta	1.01488	2	1.97068	d__Bacteria	p__Pseudomonadota	c__Gammaproteobacteria	o__Burkholderiales	f__Burkholderiaceae	g__Serpentinimonas	s__Serpentinimonas maccroryi	Pseudomonadota
C3_bin.60.fasta	0	0	2.17673	d__Bacteria	p__Desulfobacterota	c__GWC2-55-46	o__GWC2-55-46	f__GWC2-55-46	g__	s__	Other phyla
C3_bin.62.fasta	0.511443	1	1.95525	d__Bacteria	p__Bacteroidota	c__Bacteroidia	o__Flavobacteriales	f__Flavobacteriaceae	g__JAGXRT01	s__	Other phyla
C3_bin.63.fasta	0.591374	2	3.38195	d__Bacteria	p__Bacteroidota	c__Bacteroidia	o__Bacteroidales	f__Prolixibacteraceae	g__Draconibacterium	s__Draconibacterium sp009773765	Other phyla
C3_bin.64.fasta	3.23189	3	0.928248	d__Bacteria	p__Patescibacteria	c__Paceibacteria	o__Moranbacterales	f__UBA1568	g__UBA1568	s__	CPR
C3_bin.65.fasta	0	0	2.16498	d__Bacteria	p__Desulfobacterota	c__Desulfobulbia	o__Desulfobulbales	f__Desulfurivibrionaceae	g__Thiovibrio	s__	Other phyla
C3_bin.66.fasta	1.04229	3	2.87827	d__Bacteria	p__Bacteroidota	c__Bacteroidia	o__Chitinophagales	f__Chitinophagaceae	g__Sediminibacterium	s__	Other phyla
C3_bin.67.fasta	0	0	0.990055	d__Bacteria	p__Patescibacteria	c__Microgenomatia	o__UBA1400	f__MFAQ01	g__MFAQ01	s__	CPR
C3_bin.7.fasta	2.61061	7	2.68137	d__Bacteria	p__Pseudomonadota	c__Gammaproteobacteria	o__Burkholderiales	f__Burkholderiaceae	g__Rhodoferax	s__	Pseudomonadota
C3_bin.8.fasta	0	0	2.2088	d__Bacteria	p__Pseudomonadota	c__Alphaproteobacteria	o__Sphingomonadales	f__Sphingomonadaceae	g__Sphingobium	s__Sphingobium sp001556865	Pseudomonadota
C3_bin.9.fasta	1.69351	4	2.36196	d__Bacteria	p__Pseudomonadota	c__Gammaproteobacteria	o__Pseudomonadales	f__Moraxellaceae	g__Perlucidibaca	s__	Pseudomonadota
C4_bin.10.fasta	0	0	0.783936	d__Bacteria	p__Patescibacteria	c__Paceibacteria	o__UBA9973	f__UBA2103	g__1-14-0-10-45-20	s__	CPR
C4_bin.11.fasta	1.09734	3	2.73388	d__Bacteria	p__Actinomycetota	c__Thermoleophilia	o__Gaiellales	f__Gaiellaceae	g__Gaiellasilicea	s__	Other phyla
C4_bin.14.fasta	1.16783	4	3.42516	d__Bacteria	p__Nitrospinota	c__Nitrospinia	o__Nitrospinales	f__JACRGP01	g__	s__	Other phyla
C4_bin.16.fasta	0.644575	2	3.10282	d__Bacteria	p__Pseudomonadota	c__Alphaproteobacteria	o__Sphingomonadales	f__Sphingomonadaceae	g__Novosphingobium	s__	Pseudomonadota
C4_bin.17.fasta	1.20297	3	2.49383	d__Bacteria	p__Actinomycetota	c__Acidimicrobiia	o__IMCC26256	f__	g__	s__	Other phyla
C4_bin.18.fasta	0.853158	1	1.17212	d__Bacteria	p__Patescibacteria	c__Gracilibacteria	o__Peribacterales	f__Peribacteraceae	g__2-12-FULL-55-11	s__	CPR
C4_bin.19.fasta	1.81916	2	1.09941	d__Bacteria	p__Patescibacteria	c__ABY1	o__SG8-24	f__2-12-FULL-60-25	g__CAIKOH01	s__	CPR
C4_bin.2.fasta	1.27604	5	3.91837	d__Bacteria	p__Bacteroidota	c__Kapaibacteriia	o__Kapaibacteriales	f__UBA961	g__JADJXV01	s__	Other phyla
C4_bin.20.fasta	0.441801	2	4.52692	d__Bacteria	p__Acidobacteriota	c__Thermoanaerobaculia	o__Gp7-AA8	f__Gp7-AA8	g__QHVT01	s__	Other phyla
C4_bin.21.fasta	5.55267	14	2.52131	d__Bacteria	p__Pseudomonadota	c__Gammaproteobacteria	o__Burkholderiales	f__Gallionellaceae	g__Gallionella	s__	Pseudomonadota
C4_bin.22.fasta	0	0	0.552612	d__Bacteria	p__Patescibacteria	c__Paceibacteria	o__2-02-FULL-40-12	f__2-02-FULL-40-12	g__	s__	CPR
C4_bin.23.fasta	0.71707	3	4.18369	d__Bacteria	p__Acidobacteriota	c__Vicinamibacteria	o__Vicinamibacterales	f__UBA2999	g__2-02-FULL-65-29	s__	Other phyla
C4_bin.24.fasta	0.902639	2	2.21572	d__Bacteria	p__Pseudomonadota	c__Gammaproteobacteria	o__Pseudomonadales	f__Porticoccaceae	g__JAGPUQ01	s__	Pseudomonadota
C4_bin.25.fasta	1.95241	2	1.02438	d__Bacteria	p__Patescibacteria	c__Microgenomatia	o__UBA1406	f__GWC2-37-13	g__GCA-016432445	s__	CPR
C4_bin.26.fasta	4.43408	12	2.70631	d__Bacteria	p__Pseudomonadota	c__Gammaproteobacteria	o__Burkholderiales	f__Gallionellaceae	g__Gallionella	s__	Pseudomonadota
C4_bin.27.fasta	0	0	0.784412	d__Bacteria	p__Patescibacteria	c__Paceibacteria	o__UBA9973	f__UBA2100	g__	s__	CPR
C4_bin.28.fasta	1.56274	3	1.9197	d__Bacteria	p__UBA10199	c__UBA10199	o__GCA-002796325	f__1-14-0-20-47-16	g__1-14-0-20-47-16	s__	Other phyla
C4_bin.3.fasta	1.12785	3	2.65993	d__Bacteria	p__Pseudomonadota	c__Gammaproteobacteria	o__Burkholderiales	f__Sulfuricellaceae	g__Sulfuricella	s__	Pseudomonadota
C4_bin.30.fasta	0.289798	1	3.45068	d__Bacteria	p__Elusimicrobiota	c__Elusimicrobia	o__UBA1565	f__UBA9628	g__	s__	Other phyla
C4_bin.31.fasta	0.826229	2	2.42064	d__Bacteria	p__Pseudomonadota	c__Gammaproteobacteria	o__Pseudomonadales	f__Moraxellaceae	g__UBA2031	s__	Pseudomonadota
C4_bin.33.fasta	0.424989	1	2.353	d__Bacteria	p__Bdellovibrionota	c__Oligoflexia	o__Oligoflexales	f__Bog-1112	g__JAHFAI01	s__	Other phyla
C4_bin.34.fasta	1.10506	1	0.904927	d__Bacteria	p__Patescibacteria	c__Paceibacteria	o__UBA9973	f__UBA2100	g__JACQKA01	s__	CPR
C4_bin.35.fasta	1.09301	1	0.914901	d__Bacteria	p__Patescibacteria	c__Paceibacteria	o__UBA9973	f__UBA2100	g__UBA10103	s__	CPR
C4_bin.36.fasta	0	0	1.97372	d__Bacteria	p__Gemmatimonadota	c__Gemmatimonadetes	o__Gemmatimonadales	f__Gemmatimonadaceae	g__JACDCY01	s__	Other phyla
C4_bin.37.fasta	0.574143	2	3.48345	d__Bacteria	p__Pseudomonadota	c__Gammaproteobacteria	o__Burkholderiales	f__SG8-41	g__CAKKQX01	s__	Pseudomonadota
C4_bin.39.fasta	0	0	1.58915	d__Bacteria	p__Pseudomonadota	c__Gammaproteobacteria	o__Burkholderiales	f__Gallionellaceae	g__Sideroxyarcus	s__	Pseudomonadota
C4_bin.4.fasta	0.542719	2	3.68515	d__Bacteria	p__Pseudomonadota	c__Gammaproteobacteria	o__Burkholderiales	f__Rhodocyclaceae	g__Sulfuritalea	s__	Pseudomonadota
C4_bin.40.fasta	1.52414	6	3.93663	d__Bacteria	p__Pseudomonadota	c__Gammaproteobacteria	o__Burkholderiales	f__Rhodocyclaceae	g__Azonexus	s__	Pseudomonadota
C4_bin.41.fasta	3.21325	12	3.73454	d__Bacteria	p__Pseudomonadota	c__Gammaproteobacteria	o__Burkholderiales	f__Burkholderiaceae	g__Giesbergeria	s__Giesbergeria sp001770955	Pseudomonadota
C4_bin.42.fasta	1.91645	4	2.08719	d__Bacteria	p__Pseudomonadota	c__Gammaproteobacteria	o__Burkholderiales	f__Gallionellaceae	g__Gallionella	s__Gallionella sp019753125	Pseudomonadota
C4_bin.44.fasta	0	0	3.77981	d__Bacteria	p__Pseudomonadota	c__Alphaproteobacteria	o__Reyranellales	f__Reyranellaceae	g__Reyranella	s__	Pseudomonadota
C4_bin.46.fasta	0	0	1.73076	d__Bacteria	p__Methylomirabilota	c__Methylomirabilia	o__Methylomirabilales	f__JACPAU01	g__JACPAU01	s__	Other phyla
C4_bin.47.fasta	0	0	0.705216	d__Bacteria	p__Patescibacteria	c__Paceibacteria	o__UBA9973	f__UBA2103	g__C7867-001	s__	CPR
C4_bin.48.fasta	1.05722	7	6.62116	d__Bacteria	p__Planctomycetota	c__SZUA-567	o__H5-PLA8	f__H5-PLA8	g__JACQFI01	s__	Other phyla
C4_bin.49.fasta	0.384408	1	2.6014	d__Bacteria	p__Elusimicrobiota	c__Elusimicrobia	o__UBA1565	f__UBA9628	g__	s__	Other phyla
C4_bin.5.fasta	0.267535	1	3.73784	d__Bacteria	p__Pseudomonadota	c__Alphaproteobacteria	o__Dongiales	f__Dongiaceae	g__Dongia	s__	Pseudomonadota
C4_bin.50.fasta	1.46024	4	2.73927	d__Bacteria	p__Pseudomonadota	c__Alphaproteobacteria	o__UBA11222	f__UBA11222	g__UBA11222	s__UBA11222 sp023252275	Pseudomonadota
C4_bin.52.fasta	1.34409	6	4.46399	d__Bacteria	p__Elusimicrobiota	c__Elusimicrobia	o__UBA1565	f__UBA9628	g__	s__	Other phyla
C4_bin.53.fasta	0.36085	1	2.77123	d__Bacteria	p__UBA10199	c__UBA10199	o__UBA10199	f__	g__	s__	Other phyla
C4_bin.54.fasta	0.488552	1	2.04687	d__Bacteria	p__Actinomycetota	c__Acidimicrobiia	o__Acidimicrobiales	f__CADCSY01	g__JACOTK01	s__	Other phyla
C4_bin.56.fasta	1.73588	5	2.88038	d__Bacteria	p__UBA10199	c__UBA10199	o__UBA10199	f__	g__	s__	Other phyla
C4_bin.57.fasta	2.2254	5	2.24679	d__Bacteria	p__Actinomycetota	c__Acidimicrobiia	o__IMCC26256	f__	g__	s__	Other phyla
C4_bin.58.fasta	2.32622	16	6.87812	d__Bacteria	p__Acidobacteriota	c__Vicinamibacteria	o__Vicinamibacterales	f__UBA2999	g__12-FULL-67-14b	s__	Other phyla
C4_bin.6.fasta	0	0	2.17174	d__Bacteria	p__Omnitrophota	c__Omnitrophia	o__Omnitrophales	f__Aquincolibacteriaceae	g__JAHFHI01	s__	Other phyla
C4_bin.61.fasta	1.72577	5	2.89725	d__Bacteria	p__Pseudomonadota	c__Alphaproteobacteria	o__Rhodospirillales	f__Magnetospirillaceae	g__	s__	Pseudomonadota
C4_bin.62.fasta	2.81279	6	2.13311	d__Bacteria	p__Pseudomonadota	c__Gammaproteobacteria	o__Burkholderiales	f__Nitrosomonadaceae	g__Nitrosomonas	s__Nitrosomonas sp919902625	Pseudomonadota
C4_bin.63.fasta	2.38147	10	4.19909	d__Bacteria	p__Pseudomonadota	c__Alphaproteobacteria	o__Rhodospirillales	f__Magnetospirillaceae	g__Phaeospirillum	s__	Pseudomonadota
C4_bin.64.fasta	1.73322	5	2.88481	d__Bacteria	p__Chloroflexota	c__Dehalococcoidia	o__DSTF01	f__JACRBR01	g__JANXYW01	s__	Other phyla
C4_bin.65.fasta	0	0	1.54159	d__Bacteria	p__Pseudomonadota	c__Gammaproteobacteria	o__Coxiellales	f__Coxiellaceae	g__2-02-FULL-42-43	s__	Pseudomonadota
C4_bin.66.fasta	0	0	0.783821	d__Bacteria	p__Patescibacteria	c__Paceibacteria	o__UBA9973	f__UBA2100	g__UBA10103	s__	CPR
C4_bin.68.fasta	0.556243	1	1.79778	d__Bacteria	p__Pseudomonadota	c__Gammaproteobacteria	o__DSM-16500	f__DSM-16500	g__	s__	Pseudomonadota
C4_bin.69.fasta	0.964185	2	2.07429	d__Bacteria	p__UBA10199	c__UBA10199	o__	f__	g__	s__	Other phyla
C4_bin.7.fasta	0.851424	2	2.34901	d__Bacteria	p__Pseudomonadota	c__Alphaproteobacteria	o__UBA11222	f__UBA11222	g__UBA11222	s__	Pseudomonadota
C4_bin.70.fasta	0.400942	1	2.49413	d__Bacteria	p__UBA10199	c__UBA10199	o__UBA10199	f__	g__	s__	Other phyla
C4_bin.71.fasta	2.64899	5	1.88751	d__Bacteria	p__Omnitrophota	c__Koll11	o__Aquiviventales	f__Aquiviventaceae	g__	s__	Other phyla
C4_bin.72.fasta	0.388585	1	2.57344	d__Bacteria	p__Desulfobacterota	c__GWC2-55-46	o__GWC2-55-46	f__GWC2-55-46	g__JACOUO01	s__	Other phyla
C4_bin.73.fasta	0	0	2.18975	d__Bacteria	p__Elusimicrobiota	c__Elusimicrobia	o__UBA1565	f__UBA9628	g__	s__	Other phyla
C4_bin.75.fasta	0	0	0.684147	d__Bacteria	p__Patescibacteria	c__Paceibacteria	o__UBA9973	f__UBA2103	g__C7867-001	s__	CPR
C4_bin.76.fasta	11.4875	29	2.52449	d__Bacteria	p__Pseudomonadota	c__Gammaproteobacteria	o__Burkholderiales	f__Gallionellaceae	g__PALSA-1006	s__	Pseudomonadota
C4_bin.77.fasta	0	0	4.28242	d__Bacteria	p__Bdellovibrionota	c__UBA1018	o__UBA1018	f__UBA1018	g__	s__	Other phyla
C4_bin.78.fasta	0.995077	4	4.01979	d__Bacteria	p__Desulfobacterota	c__Desulfobulbia	o__Desulfobulbales	f__Desulfocapsaceae	g__Desulforhopalus	s__	Other phyla
C4_bin.8.fasta	0.488522	1	2.04699	d__Bacteria	p__Elusimicrobiota	c__Elusimicrobia	o__UBA1565	f__UBA9628	g__	s__	Other phyla
C4_bin.81.fasta	2.71978	10	3.67677	d__Bacteria	p__Pseudomonadota	c__Gammaproteobacteria	o__Burkholderiales	f__Burkholderiaceae	g__UBA2334	s__UBA2334 sp013823635	Pseudomonadota
C4_bin.82.fasta	0	0	0.923584	d__Bacteria	p__Patescibacteria	c__Gracilibacteria	o__UBA1369	f__UM-FILTER-53-11	g__JACPMA01	s__	CPR
C4_bin.83.fasta	1.42734	4	2.80242	d__Bacteria	p__Elusimicrobiota	c__Elusimicrobia	o__	f__	g__	s__	Other phyla
C4_bin.84.fasta	2.09441	3	1.43238	d__Bacteria	p__Pseudomonadota	c__Gammaproteobacteria	o__HIGH02-12-38-15	f__HIGH02-12-38-15	g__HIGHO2-12-38-15	s__	Pseudomonadota
C4_bin.85.fasta	0	0	0.695815	d__Bacteria	p__Patescibacteria	c__Paceibacteria	o__UBA6257	f__JAUSGH01	g__	s__	CPR
C4_bin.86.fasta	3.12742	6	1.91852	d__Bacteria	p__Pseudomonadota	c__Gammaproteobacteria	o__Burkholderiales	f__Gallionellaceae	g__Gallionella	s__	Pseudomonadota
C4_bin.87.fasta	3.25436	18	5.53104	d__Bacteria	p__Desulfobacterota_B	c__Binatia	o__Bin18	f__Bin18	g__JABFSC01	s__	Other phyla
C4_bin.88.fasta	3.12487	4	1.28005	d__Bacteria	p__Patescibacteria	c__Gracilibacteria	o__UBA1369	f__LOWO2-01-FULL-3	g__JACRIB01	s__	CPR
C4_bin.89.fasta	0	0	1.67828	d__Bacteria	p__Pseudomonadota	c__Gammaproteobacteria	o__Burkholderiales	f__JAHFQX01	g__JAHFQX01	s__JAHFQX01 sp023259135	Pseudomonadota
C4_bin.9.fasta	2.44759	3	1.22569	d__Bacteria	p__Patescibacteria	c__ABY1	o__Magasanikbacterales	f__UBA922	g__	s__	CPR
CQ2_bin.1.fasta	0	0	2.20268	d__Bacteria	p__Actinomycetota	c__Actinomycetes	o__S36-B12	f__S36-B12	g__Mxb001	s__	Other phyla
CQ2_bin.10.fasta	0	0	1.77468	d__Bacteria	p__Actinomycetota	c__Actinomycetes	o__S36-B12	f__S36-B12	g__VGCC01	s__	Other phyla
CQ2_bin.100.fasta	0.994327	1	1.00571	d__Bacteria	p__Patescibacteria	c__Paceibacteria	o__Moranbacterales	f__2-12-FULL-40-10	g__2-12-FULL-40-10	s__	CPR
CQ2_bin.101.fasta	0.699581	3	4.28828	d__Bacteria	p__Bacteroidota	c__Bacteroidia	o__Bacteroidales	f__Prolixibacteraceae	g__UBA6024	s__	Other phyla
CQ2_bin.102.fasta	0.843852	2	2.37008	d__Bacteria	p__Nitrospirota	c__Thermodesulfovibrionia	o__Thermodesulfovibrionales	f__UBA9159	g__	s__	Other phyla
CQ2_bin.103.fasta	2.82428	7	2.47851	d__Bacteria	p__Desulfobacterota	c__GWC2-55-46	o__GWC2-55-46	f__GWC2-55-46	g__	s__	Other phyla
CQ2_bin.104.fasta	0	0	1.61711	d__Bacteria	p__Pseudomonadota	c__Gammaproteobacteria	o__Acidiferrobacterales	f__Sulfurifustaceae	g__SCRL01	s__	Pseudomonadota
CQ2_bin.105.fasta	0	0	1.79218	d__Bacteria	p__Pseudomonadota	c__Gammaproteobacteria	o__Acidiferrobacterales	f__Sulfurifustaceae	g__Sulfuricaulis	s__	Pseudomonadota
CQ2_bin.106.fasta	1.63345	1	0.612203	d__Bacteria	p__Patescibacteria	c__Paceibacteria	o__GCA-002772825	f__GCA-002772825	g__	s__	CPR
CQ2_bin.108.fasta	4.10036	17	4.14598	d__Bacteria	p__Pseudomonadota	c__Gammaproteobacteria	o__Methylococcales	f__Methylomonadaceae	g__Methylobacter_A	s__	Pseudomonadota
CQ2_bin.109.fasta	1.20544	1	0.829572	d__Bacteria	p__Patescibacteria	c__Paceibacteria	o__Paceibacterales	f__GWA2-38-27	g__	s__	CPR
CQ2_bin.11.fasta	0.645469	2	3.09852	d__Bacteria	p__Pseudomonadota	c__Alphaproteobacteria	o__Rhodobacterales	f__Rhodobacteraceae	g__Tabrizicola_A	s__	Pseudomonadota
CQ2_bin.110.fasta	0	0	1.95345	d__Bacteria	p__Bacteroidota	c__Bacteroidia	o__Chitinophagales	f__Chitinophagaceae	g__	s__	Other phyla
CQ2_bin.111.fasta	0	0	2.29776	d__Bacteria	p__Pseudomonadota	c__Alphaproteobacteria	o__Sphingomonadales	f__Sphingomonadaceae	g__Aquisediminimonas	s__	Pseudomonadota
CQ2_bin.12.fasta	2.59573	7	2.69673	d__Bacteria	p__Nitrospirota	c__9FT-COMBO-42-15	o__9FT-COMBO-42-15	f__9FT-COMBO-42-15	g__9FT-COMBO-42-15	s__	Other phyla
CQ2_bin.13.fasta	0	0	1.12124	d__Bacteria	p__Actinomycetota	c__Actinomycetes	o__Nanopelagicales	f__Nanopelagicaceae	g__SYAN01	s__SYAN01 sp009704555	Other phyla
CQ2_bin.14.fasta	0.951206	3	3.15389	d__Bacteria	p__Gemmatimonadota	c__Gemmatimonadetes	o__Gemmatimonadales	f__JACORV01	g__JACORV01	s__	Other phyla
CQ2_bin.15.fasta	0.818615	2	2.44315	d__Bacteria	p__Bacteroidota	c__Kapaibacteriia	o__Kapaibacteriales	f__UBA961	g__UBA961	s__	Other phyla
CQ2_bin.16.fasta	2.30975	2	0.865893	d__Bacteria	p__Patescibacteria	c__Microgenomatia	o__UBA1406	f__GWC2-37-13	g__GWC2-37-13	s__	CPR
CQ2_bin.17.fasta	0	0	1.87383	d__Bacteria	p__Methylomirabilota	c__Methylomirabilia	o__Rokubacteriales	f__CSP1-6	g__	s__	Other phyla
CQ2_bin.18.fasta	0	0	2.62473	d__Bacteria	p__Actinomycetota	c__Actinomycetes	o__S36-B12	f__S36-B12	g__UBA10649	s__	Other phyla
CQ2_bin.19.fasta	0.407031	1	2.45681	d__Bacteria	p__Verrucomicrobiota	c__Verrucomicrobiae	o__Chthoniobacterales	f__JACTMZ01	g__JACTMZ01	s__	Other phyla
CQ2_bin.2.fasta	2.41118	8	3.31788	d__Bacteria	p__Chloroflexota	c__Anaerolineae	o__Anaerolineales	f__Villigracilaceae	g__Villigracilis	s__	Other phyla
CQ2_bin.20.fasta	0	0	0.823954	d__Bacteria	p__Dependentiae	c__Babeliae	o__Babeliales	f__Chromulinivoraceae	g__JACPFN01	s__	Other phyla
CQ2_bin.21.fasta	1.28705	3	2.33091	d__Bacteria	p__Bacteroidota	c__Bacteroidia	o__Flavobacteriales	f__Flavobacteriaceae	g__Flavobacterium	s__	Other phyla
CQ2_bin.22.fasta	0	0	1.80519	d__Bacteria	p__Actinomycetota	c__Acidimicrobiia	o__Acidimicrobiales	f__Ilumatobacteraceae	g__CAIYHK01	s__	Other phyla
CQ2_bin.23.fasta	0.481647	1	2.07621	d__Bacteria	p__Pseudomonadota	c__Gammaproteobacteria	o__Burkholderiales	f__Sulfuricellaceae	g__Sulfuricella	s__Sulfuricella sp019911785	Pseudomonadota
CQ2_bin.24.fasta	0	0	2.77241	d__Bacteria	p__Pseudomonadota	c__Alphaproteobacteria	o__Rhodobacterales	f__Rhodobacteraceae	g__Tabrizicola_A	s__Tabrizicola_A sp016869835	Pseudomonadota
CQ2_bin.25.fasta	1.56551	2	1.27754	d__Bacteria	p__Bacillota_I	c__Bacilli_A	o__Erysipelotrichales	f__Erysipelotrichaceae	g__	s__	Other phyla
CQ2_bin.26.fasta	0	0	2.0389	d__Bacteria	p__Bacillota_I	c__Bacilli_A	o__Erysipelotrichales	f__Erysipelotrichaceae	g__GWE2-51-13	s__GWE2-51-13 sp023249475	Other phyla
CQ2_bin.27.fasta	2.82141	6	2.12659	d__Bacteria	p__Campylobacterota	c__Campylobacteria	o__Campylobacterales	f__Sulfurimonadaceae	g__Sulfuricurvum	s__Sulfuricurvum sp002633015	Other phyla
CQ2_bin.28.fasta	7.74488	43	5.55205	d__Bacteria	p__Cyanobacteriota	c__Cyanobacteriia	o__Cyanobacteriales	f__Nostocaceae	g__Sphaerospermopsis	s__Sphaerospermopsis kisseleviana_A	Other phyla
CQ2_bin.29.fasta	0.384532	1	2.60057	d__Bacteria	p__Gemmatimonadota	c__Gemmatimonadetes	o__Gemmatimonadales	f__Gemmatimonadaceae	g__PNKF01	s__	Other phyla
CQ2_bin.3.fasta	0.751205	2	2.66239	d__Bacteria	p__Bdellovibrionota	c__Bdellovibrionia	o__Bdellovibrionales	f__Bdellovibrionaceae	g__	s__	Other phyla
CQ2_bin.30.fasta	1.86285	2	1.07362	d__Bacteria	p__Patescibacteria	c__Saccharimonadia	o__Saccharimonadales	f__UBA4665	g__	s__	CPR
CQ2_bin.31.fasta	1.35471	5	3.69082	d__Bacteria	p__Bacteroidota	c__Bacteroidia	o__Flavobacteriales	f__Crocinitomicaceae	g__CAIUKX01	s__	Other phyla
CQ2_bin.32.fasta	1.91965	4	2.08371	d__Bacteria	p__Nitrospirota	c__9FT-COMBO-42-15	o__9FT-COMBO-42-15	f__9FT-COMBO-42-15	g__JACPZJ01	s__	Other phyla
CQ2_bin.33.fasta	0	0	1.84515	d__Bacteria	p__Desulfobacterota	c__Desulfovibrionia	o__Desulfovibrionales	f__Desulfovibrionaceae	g__Humidesulfovibrio	s__	Other phyla
CQ2_bin.34.fasta	0	0	3.16843	d__Bacteria	p__Planctomycetota	c__Planctomycetia	o__Pirellulales	f__UBA1268	g__QWPN01	s__	Other phyla
CQ2_bin.35.fasta	0	0	2.07561	d__Bacteria	p__Chloroflexota	c__Limnocylindria	o__Limnocylindrales	f__CSP1-4	g__GWC2-73-18	s__	Other phyla
CQ2_bin.36.fasta	0.38862	1	2.57321	d__Bacteria	p__Desulfobacterota	c__Desulfuromonadia	o__Geobacterales	f__DSM-12255	g__VEOV01	s__	Other phyla
CQ2_bin.38.fasta	1.19712	1	0.835336	d__Bacteria	p__Patescibacteria	c__Saccharimonadia	o__Saccharimonadales	f__UBA4665	g__	s__	CPR
CQ2_bin.39.fasta	0.407973	1	2.45114	d__Bacteria	p__Actinomycetota	c__Actinomycetes	o__S36-B12	f__S36-B12	g__Mxb001	s__	Other phyla
CQ2_bin.41.fasta	2.67555	4	1.49502	d__Bacteria	p__Desulfobacterota	c__JAENJC01	o__JAENJC01	f__JAENJC01	g__	s__	Other phyla
CQ2_bin.42.fasta	0	0	0.86759	d__Bacteria	p__Patescibacteria	c__Microgenomatia	o__UBA1406	f__GWC2-37-13	g__	s__	CPR
CQ2_bin.43.fasta	0	0	1.00144	d__Bacteria	p__Actinomycetota	c__Actinomycetes	o__Nanopelagicales	f__Nanopelagicaceae	g__MAG-120802	s__	Other phyla
CQ2_bin.44.fasta	0	0	1.64623	d__Bacteria	p__Pseudomonadota	c__Gammaproteobacteria	o__Burkholderiales	f__Methylophilaceae	g__RFPI01	s__RFPI01 sp009926205	Pseudomonadota
CQ2_bin.45.fasta	0.557565	1	1.79351	d__Bacteria	p__Bacillota_I	c__Bacilli_A	o__Erysipelotrichales	f__Erysipelotrichaceae	g__UBA2212	s__UBA2212 sp021847325	Other phyla
CQ2_bin.46.fasta	0.633889	2	3.15513	d__Bacteria	p__Elusimicrobiota	c__Elusimicrobia	o__Elusimicrobiales	f__UBA9959	g__UBA9959	s__	Other phyla
CQ2_bin.47.fasta	1.36404	2	1.46623	d__Bacteria	p__Patescibacteria	c__JAEDAM01	o__BD1-5	f__UBA6164	g__Altimarinus	s__	CPR
CQ2_bin.48.fasta	1.96607	2	1.01726	d__Bacteria	p__Patescibacteria	c__Saccharimonadia	o__Saccharimonadales	f__2-12-FULL-41-12	g__JALQXV01	s__	CPR
CQ2_bin.49.fasta	2.33037	2	0.858232	d__Bacteria	p__Patescibacteria	c__Paceibacteria	o__UBA9936	f__	g__	s__	CPR
CQ2_bin.5.fasta	4.50828	22	4.87991	d__Bacteria	p__Pseudomonadota	c__Gammaproteobacteria	o__Burkholderiales	f__Burkholderiaceae	g__Rubrivivax	s__	Pseudomonadota
CQ2_bin.50.fasta	0.280563	1	3.56427	d__Bacteria	p__Planctomycetota	c__Planctomycetia	o__Pirellulales	f__UBA1268	g__	s__	Other phyla
CQ2_bin.51.fasta	0	0	2.19223	d__Bacteria	p__Bacteroidota	c__Bacteroidia	o__Cytophagales	f__Cyclobacteriaceae	g__Algoriphagus	s__	Other phyla
CQ2_bin.52.fasta	0.523402	1	1.91058	d__Bacteria	p__Bacteroidota	c__Kapaibacteriia	o__Kapaibacteriales	f__Kapaibacteriaceae	g__UBA10438	s__	Other phyla
CQ2_bin.53.fasta	1.03996	3	2.88472	d__Bacteria	p__Pseudomonadota	c__Gammaproteobacteria	o__Burkholderiales	f__Rhodocyclaceae	g__Sulfurisoma	s__	Pseudomonadota
CQ2_bin.54.fasta	0	0	1.56426	d__Bacteria	p__Actinomycetota	c__Acidimicrobiia	o__Acidimicrobiales	f__Ilumatobacteraceae	g__UBA3006	s__	Other phyla
CQ2_bin.56.fasta	0.254432	1	3.93032	d__Bacteria	p__Actinomycetota	c__Thermoleophilia	o__Solirubrobacterales	f__Solirubrobacteraceae	g__	s__	Other phyla
CQ2_bin.57.fasta	0.827325	2	2.41743	d__Bacteria	p__Pseudomonadota	c__Alphaproteobacteria	o__Sphingomonadales	f__Sphingomonadaceae	g__Novosphingobium	s__	Pseudomonadota
CQ2_bin.59.fasta	1.89588	5	2.6373	d__Bacteria	p__Verrucomicrobiota	c__Verrucomicrobiae	o__Chthoniobacterales	f__JACTMZ01	g__JACTMZ01	s__	Other phyla
CQ2_bin.6.fasta	2.71528	9	3.31458	d__Bacteria	p__Planctomycetota	c__Brocadiia	o__Brocadiales	f__Brocadiaceae	g__XYD2-FULL-41-16	s__	Other phyla
CQ2_bin.60.fasta	0	0	2.19078	d__Bacteria	p__Actinomycetota	c__Acidimicrobiia	o__Acidimicrobiales	f__Ilumatobacteraceae	g__Casp-actino8	s__	Other phyla
CQ2_bin.61.fasta	0.325507	1	3.07213	d__Bacteria	p__Bacteroidota	c__Bacteroidia	o__Flavobacteriales	f__Crocinitomicaceae	g__CAIUKX01	s__	Other phyla
CQ2_bin.62.fasta	5.18218	19	3.66641	d__Bacteria	p__Pseudomonadota	c__Gammaproteobacteria	o__Methylococcales	f__Methylococcaceae	g__UBA6136	s__	Pseudomonadota
CQ2_bin.63.fasta	0	0	1.97009	d__Bacteria	p__Bdellovibrionota	c__Bdellovibrionia	o__Bdellovibrionales	f__Bdellovibrionaceae	g__Pseudobdellovibrio	s__	Other phyla
CQ2_bin.64.fasta	0	0	2.79758	d__Bacteria	p__Bacteroidota	c__Bacteroidia	o__Chitinophagales	f__Chitinophagaceae	g__JAFLBI01	s__JAFLBI01 sp017303835	Other phyla
CQ2_bin.65.fasta	0.729057	2	2.74327	d__Bacteria	p__Pseudomonadota	c__Gammaproteobacteria	o__Methylococcales	f__Methylomonadaceae	g__Methylomonas	s__	Pseudomonadota
CQ2_bin.66.fasta	0	0	2.4813	d__Bacteria	p__Pseudomonadota	c__Alphaproteobacteria	o__Rhizobiales	f__Beijerinckiaceae	g__Methylocystis	s__	Pseudomonadota
CQ2_bin.67.fasta	0.531033	1	1.88312	d__Bacteria	p__Actinomycetota	c__Actinomycetes	o__S36-B12	f__S36-B12	g__Mxb001	s__	Other phyla
CQ2_bin.68.fasta	1.34404	3	2.23207	d__Bacteria	p__Nitrospirota	c__JAOUDF01	o__JAOUDF01	f__JAOUDF01	g__	s__	Other phyla
CQ2_bin.69.fasta	0	0	2.06069	d__Bacteria	p__Bacteroidota	c__Bacteroidia	o__Sphingobacteriales	f__Sphingobacteriaceae	g__Daejeonella	s__	Other phyla
CQ2_bin.7.fasta	2.76119	5	1.81081	d__Bacteria	p__Pseudomonadota	c__Gammaproteobacteria	o__Burkholderiales	f__Rhodocyclaceae	g__Fluviibacter	s__	Pseudomonadota
CQ2_bin.70.fasta	0.511008	2	3.91384	d__Bacteria	p__Bacteroidota	c__Bacteroidia	o__Bacteroidales	f__UBA4417	g__UBA4417	s__	Other phyla
CQ2_bin.71.fasta	3.56143	7	1.96551	d__Bacteria	p__Campylobacterota	c__Campylobacteria	o__Campylobacterales	f__Sulfurimonadaceae	g__Sulfurimonas	s__	Other phyla
CQ2_bin.72.fasta	0	0	1.10627	d__Bacteria	p__Actinomycetota	c__Actinomycetes	o__Actinomycetales	f__Microbacteriaceae	g__Aquiluna	s__	Other phyla
CQ2_bin.73.fasta	0.404526	1	2.47203	d__Bacteria	p__Pseudomonadota	c__Gammaproteobacteria	o__Burkholderiales	f__Rhodocyclaceae	g__Sulfuricystis	s__	Pseudomonadota
CQ2_bin.74.fasta	0.906617	2	2.206	d__Bacteria	p__Pseudomonadota	c__Alphaproteobacteria	o__Sphingomonadales	f__Sphingomonadaceae	g__Aquisediminimonas	s__	Pseudomonadota
CQ2_bin.75.fasta	0.418713	1	2.38827	d__Bacteria	p__Actinomycetota	c__Actinomycetes	o__S36-B12	f__S36-B12	g__S36-B12	s__	Other phyla
CQ2_bin.76.fasta	0	0	3.20159	d__Bacteria	p__Bacillota_B	c__Desulfotomaculia	o__Desulfotomaculales	f__Desulfocucumaceae	g__BRHc4a	s__	Other phyla
CQ2_bin.77.fasta	0	0	2.60055	d__Bacteria	p__Pseudomonadota	c__Alphaproteobacteria	o__Sphingomonadales	f__Sphingomonadaceae	g__Sphingorhabdus_B	s__Sphingorhabdus_B sp023262005	Pseudomonadota
CQ2_bin.78.fasta	0.509953	1	1.96097	d__Bacteria	p__Actinomycetota	c__Acidimicrobiia	o__Acidimicrobiales	f__Ilumatobacteraceae	g__UBA2093	s__	Other phyla
CQ2_bin.79.fasta	0	0	2.5235	d__Bacteria	p__Bacteroidota	c__Bacteroidia	o__B-17B0	f__B-17BO	g__	s__	Other phyla
CQ2_bin.8.fasta	3.63098	18	4.95734	d__Bacteria	p__Bacteroidota	c__Bacteroidia	o__Bacteroidales	f__Paludibacteraceae	g__Paludibacter	s__	Other phyla
CQ2_bin.80.fasta	1.06968	3	2.80457	d__Bacteria	p__Pseudomonadota	c__Gammaproteobacteria	o__Burkholderiales	f__Sulfuricellaceae	g__Sulfurimicrobium	s__	Pseudomonadota
CQ2_bin.81.fasta	0.334416	1	2.99029	d__Bacteria	p__Pseudomonadota	c__Gammaproteobacteria	o__Burkholderiales	f__Burkholderiaceae	g__	s__	Pseudomonadota
CQ2_bin.82.fasta	0.400488	1	2.49695	d__Bacteria	p__Pseudomonadota	c__Alphaproteobacteria	o__Sphingomonadales	f__Sphingomonadaceae	g__Novosphingobium	s__	Pseudomonadota
CQ2_bin.83.fasta	0.2537	1	3.94166	d__Bacteria	p__Desulfobacterota	c__Desulfobulbia	o__Desulfobulbales	f__Desulfocapsaceae	g__Desulforhopalus	s__	Other phyla
CQ2_bin.84.fasta	0	0	1.38322	d__Bacteria	p__Bacillota_I	c__Bacilli_A	o__Erysipelotrichales	f__Erysipelotrichaceae	g__UBA2212	s__	Other phyla
CQ2_bin.85.fasta	0.412334	1	2.42522	d__Bacteria	p__Desulfobacterota	c__Desulfovibrionia	o__Desulfovibrionales	f__Desulfovibrionaceae	g__	s__	Other phyla
CQ2_bin.86.fasta	3.00525	5	1.66376	d__Bacteria	p__Actinomycetota	c__Actinomycetes	o__S36-B12	f__S36-B12	g__S36-B12	s__	Other phyla
CQ2_bin.87.fasta	0	0	1.07991	d__Bacteria	p__Patescibacteria	c__Gracilibacteria	o__UBA1369	f__2-02-FULL-48-14	g__2-02-FULL-48-14	s__	CPR
CQ2_bin.88.fasta	1.11614	3	2.68783	d__Bacteria	p__Pseudomonadota	c__Alphaproteobacteria	o__Caulobacterales	f__Caulobacteraceae	g__	s__	Pseudomonadota
CQ2_bin.89.fasta	3.72868	8	2.14553	d__Bacteria	p__Actinomycetota	c__Acidimicrobiia	o__Acidimicrobiales	f__Ilumatobacteraceae	g__UBA3006	s__	Other phyla
CQ2_bin.9.fasta	0	0	1.84734	d__Bacteria	p__Bacteroidota	c__Bacteroidia	o__Flavobacteriales	f__Crocinitomicaceae	g__UBA952	s__	Other phyla
CQ2_bin.90.fasta	1.80544	2	1.10777	d__Bacteria	p__Patescibacteria	c__ABY1	o__HK-STAS-PATE-3	f__	g__	s__	CPR
CQ2_bin.91.fasta	0	0	1.46459	d__Bacteria	p__Pseudomonadota	c__Gammaproteobacteria	o__Pseudomonadales	f__Moraxellaceae	g__Perlucidibaca	s__Perlucidibaca piscinae	Pseudomonadota
CQ2_bin.92.fasta	0.883133	3	3.39699	d__Bacteria	p__Pseudomonadota	c__Gammaproteobacteria	o__Burkholderiales	f__Casimicrobiaceae	g__JACPUX01	s__	Pseudomonadota
CQ2_bin.93.fasta	1.24256	3	2.41437	d__Bacteria	p__Bacteroidota	c__Bacteroidia	o__Flavobacteriales	f__Flavobacteriaceae	g__Flavobacterium	s__	Other phyla
CQ2_bin.94.fasta	0	0	1.56972	d__Bacteria	p__Actinomycetota	c__Acidimicrobiia	o__Acidimicrobiales	f__Ilumatobacteraceae	g__UBA3006	s__	Other phyla
CQ2_bin.95.fasta	1.48009	4	2.70255	d__Bacteria	p__Deferribacterota	c__Deferribacteres	o__Deferribacterales	f__	g__	s__	Other phyla
CQ2_bin.96.fasta	0	0	1.33663	d__Bacteria	p__Pseudomonadota	c__Gammaproteobacteria	o__Burkholderiales	f__Methylophilaceae	g__Methylopumilus	s__Methylopumilus rimovensis	Pseudomonadota
CQ2_bin.97.fasta	0	0	1.65667	d__Bacteria	p__Actinomycetota	c__Coriobacteriia	o__Anaerosomatales	f__PHET01	g__PHET01	s__	Other phyla
CQ2_bin.98.fasta	0	0	3.59013	d__Bacteria	p__Pseudomonadota	c__Gammaproteobacteria	o__Burkholderiales	f__Burkholderiaceae	g__	s__	Pseudomonadota
CQ2_bin.99.fasta	0.486435	1	2.05577	d__Bacteria	p__Actinomycetota	c__Actinomycetes	o__S36-B12	f__S36-B12	g__	s__	Other phyla
CQ3_bin.1.fasta	0	0	2.6742	d__Bacteria	p__Pseudomonadota	c__Gammaproteobacteria	o__Burkholderiales	f__Burkholderiaceae	g__Hylemonella	s__Hylemonella sp001797315	Pseudomonadota
CQ3_bin.10.fasta	0.684007	2	2.92395	d__Bacteria	p__Nitrospirota	c__RBG-16-64-22	o__RBG-16-64-22	f__RBG-16-64-22	g__RBG-16-64-22	s__	Other phyla
CQ3_bin.11.fasta	0	0	1.16927	d__Bacteria	p__Actinomycetota	c__Actinomycetes	o__Nanopelagicales	f__Nanopelagicaceae	g__MAG-120802	s__MAG-120802 sp003569145	Other phyla
CQ3_bin.17.fasta	1.216	4	3.28948	d__Bacteria	p__Methylomirabilota	c__Methylomirabilia	o__Rokubacteriales	f__CSP1-6	g__JAHFDN01	s__	Other phyla
CQ3_bin.19.fasta	0	0	2.97172	d__Bacteria	p__Pseudomonadota	c__Alphaproteobacteria	o__Sphingomonadales	f__Sphingomonadaceae	g__Novosphingobium	s__	Pseudomonadota
CQ3_bin.2.fasta	0.663063	1	1.50815	d__Bacteria	p__Omnitrophota	c__Koll11	o__Gygaellales	f__UBA12090	g__SCPY01	s__	Other phyla
CQ3_bin.20.fasta	2.48311	6	2.41633	d__Bacteria	p__Pseudomonadota	c__Gammaproteobacteria	o__Burkholderiales	f__UBA11063	g__Aquella	s__	Pseudomonadota
CQ3_bin.22.fasta	0	0	1.54016	d__Bacteria	p__Patescibacteria	c__JAEDAM01	o__BD1-5	f__UBA6164	g__UBA7396	s__	CPR
CQ3_bin.23.fasta	1.00534	2	1.98937	d__Bacteria	p__Pseudomonadota	c__Gammaproteobacteria	o__Burkholderiales	f__Burkholderiaceae	g__Serpentinimonas	s__Serpentinimonas maccroryi	Pseudomonadota
CQ3_bin.24.fasta	0	0	1.95617	d__Bacteria	p__Pseudomonadota	c__Gammaproteobacteria	o__Burkholderiales	f__Burkholderiaceae	g__Limnohabitans_A	s__Limnohabitans_A sp003063665	Pseudomonadota
CQ3_bin.25.fasta	2.77724	3	1.08021	d__Bacteria	p__Pseudomonadota	c__Alphaproteobacteria	o__Rickettsiales	f__Deianiraeaceae	g__	s__	Pseudomonadota
CQ3_bin.27.fasta	0.852069	4	4.69446	d__Bacteria	p__Pseudomonadota	c__Gammaproteobacteria	o__Burkholderiales	f__Burkholderiaceae	g__JAUXWC01	s__	Pseudomonadota
CQ3_bin.28.fasta	0.313357	1	3.19124	d__Bacteria	p__Pseudomonadota	c__Gammaproteobacteria	o__Pseudomonadales	f__Moraxellaceae	g__Acinetobacter	s__Acinetobacter junii	Pseudomonadota
CQ3_bin.29.fasta	1.80448	4	2.2167	d__Bacteria	p__Campylobacterota	c__Campylobacteria	o__Campylobacterales	f__Sulfurimonadaceae	g__Sulfuricurvum	s__	Other phyla
CQ3_bin.3.fasta	2.41437	8	3.3135	d__Bacteria	p__Pseudomonadota	c__Gammaproteobacteria	o__Burkholderiales	f__Burkholderiaceae	g__Giesbergeria	s__	Pseudomonadota
CQ3_bin.30.fasta	1.43674	5	3.4801	d__Bacteria	p__Pseudomonadota	c__Gammaproteobacteria	o__Burkholderiales	f__Burkholderiaceae	g__Aquabacterium	s__Aquabacterium sp029268225	Pseudomonadota
CQ3_bin.31.fasta	0	0	2.28619	d__Bacteria	p__Methylomirabilota	c__Methylomirabilia	o__Rokubacteriales	f__JACPHL01	g__JACPHL01	s__	Other phyla
CQ3_bin.32.fasta	0	0	2.88266	d__Bacteria	p__Pseudomonadota	c__Gammaproteobacteria	o__Burkholderiales	f__Chromobacteriaceae	g__Vogesella	s__	Pseudomonadota
CQ3_bin.33.fasta	1.67509	5	2.98492	d__Bacteria	p__Bacteroidota	c__Bacteroidia	o__Flavobacteriales	f__Flavobacteriaceae	g__Flavobacterium	s__	Other phyla
CQ3_bin.34.fasta	0.95921	2	2.08505	d__Bacteria	p__Actinomycetota	c__Actinomycetes	o__S36-B12	f__S36-B12	g__S36-B12	s__	Other phyla
CQ3_bin.35.fasta	0.427141	2	4.6823	d__Bacteria	p__Pseudomonadota	c__Gammaproteobacteria	o__Burkholderiales	f__Burkholderiaceae	g__Noviherbaspirillum	s__	Pseudomonadota
CQ3_bin.36.fasta	3.45498	6	1.73663	d__Bacteria	p__Methylomirabilota	c__Methylomirabilia	o__Methylomirabilales	f__Methylomirabilaceae	g__Methylomirabilis	s__	Other phyla
CQ3_bin.37.fasta	1.56097	3	1.92188	d__Bacteria	p__Campylobacterota	c__Campylobacteria	o__Campylobacterales	f__Sulfurimonadaceae	g__Sulfuricurvum	s__	Other phyla
CQ3_bin.4.fasta	0.250702	1	3.98881	d__Bacteria	p__Pseudomonadota	c__Gammaproteobacteria	o__Burkholderiales	f__Burkholderiaceae	g__Noviherbaspirillum	s__	Pseudomonadota
CQ3_bin.5.fasta	3.69604	7	1.89392	d__Bacteria	p__Pseudomonadota	c__Alphaproteobacteria	o__Rickettsiales	f__	g__	s__	Pseudomonadota
CQ3_bin.7.fasta	3.30135	8	2.42325	d__Bacteria	p__Campylobacterota	c__Campylobacteria	o__Campylobacterales	f__Arcobacteraceae	g__Aliarcobacter	s__	Other phyla
CQ3_bin.8.fasta	0	0	2.81965	d__Bacteria	p__Pseudomonadota	c__Alphaproteobacteria	o__Sphingomonadales	f__Sphingomonadaceae	g__Novosphingobium	s__Novosphingobium arvoryzae	Pseudomonadota
CQ3_bin.9.fasta	0.471748	2	4.23955	d__Bacteria	p__Bacteroidota	c__Bacteroidia	o__Cytophagales	f__Spirosomataceae	g__Emticicia	s__Emticicia sp023254245	Other phyla
CQ4_bin.10.fasta	1.14054	3	2.63034	d__Bacteria	p__Actinomycetota	c__Thermoleophilia	o__Solirubrobacterales	f__JACPNS01	g__JACPNS01	s__	Other phyla
CQ4_bin.12.fasta	0	0	2.34694	d__Bacteria	p__Nitrospirota	c__Nitrospiria	o__Nitrospirales	f__Nitrospiraceae	g__Nitrospira_C	s__	Other phyla
CQ4_bin.13.fasta	0.837049	3	3.58402	d__Bacteria	p__Desulfobacterota	c__Desulfobulbia	o__Desulfobulbales	f__Desulfurivibrionaceae	g__SURF-16	s__	Other phyla
CQ4_bin.14.fasta	1.52628	6	3.93114	d__Bacteria	p__Desulfobacterota	c__Desulfobulbia	o__Desulfobulbales	f__Desulfobulbaceae	g__UBA10518	s__	Other phyla
CQ4_bin.15.fasta	1.3074	3	2.29462	d__Bacteria	p__Pseudomonadota	c__Gammaproteobacteria	o__Burkholderiales	f__Rhodocyclaceae	g__Nitricoxidivorans	s__	Pseudomonadota
CQ4_bin.16.fasta	0.378137	1	2.64454	d__Bacteria	p__Desulfobacterota	c__GWC2-55-46	o__GWC2-55-46	f__GWC2-55-46	g__	s__	Other phyla
CQ4_bin.18.fasta	0.4066	2	4.91884	d__Bacteria	p__Pseudomonadota	c__Alphaproteobacteria	o__Rhizobiales	f__Beijerinckiaceae	g__Methylobacterium	s__	Pseudomonadota
CQ4_bin.2.fasta	0	0	2.90996	d__Bacteria	p__Chloroflexota	c__Limnocylindria	o__Limnocylindrales	f__CSP1-4	g__	s__	Other phyla
CQ4_bin.20.fasta	2.78007	15	5.39554	d__Bacteria	p__Bacillota_B	c__Desulfitobacteriia	o__Desulfitobacteriales	f__Desulfitobacteriaceae	g__Desulfosporosinus	s__Desulfosporosinus sp000960765	Other phyla
CQ4_bin.21.fasta	2.70463	3	1.10921	d__Bacteria	p__Patescibacteria	c__Paceibacteria	o__Moranbacterales	f__UBA2206	g__	s__	CPR
CQ4_bin.22.fasta	0	0	2.92408	d__Bacteria	p__Acidobacteriota	c__Thermoanaerobaculia	o__UBA5066	f__Gp7-AA6	g__Gp7-AA6	s__	Other phyla
CQ4_bin.23.fasta	1.68781	3	1.77746	d__Bacteria	p__Pseudomonadota	c__Gammaproteobacteria	o__Burkholderiales	f__Rhodocyclaceae	g__Rugosibacter	s__Rugosibacter sp002422995	Pseudomonadota
CQ4_bin.25.fasta	0	0	2.37944	d__Bacteria	p__Actinomycetota	c__Acidimicrobiia	o__UBA5794	f__ZC4RG35	g__	s__	Other phyla
CQ4_bin.26.fasta	0.356186	1	2.80752	d__Bacteria	p__Pseudomonadota	c__Gammaproteobacteria	o__Pseudomonadales	f__Moraxellaceae	g__JAJNDL01	s__	Pseudomonadota
CQ4_bin.27.fasta	7.15252	16	2.23698	d__Bacteria	p__Campylobacterota	c__Campylobacteria	o__Campylobacterales	f__	g__	s__	Other phyla
CQ4_bin.3.fasta	0.146619	1	6.8204	d__Bacteria	p__Gemmatimonadota	c__Gemmatimonadetes	o__Gemmatimonadales	f__Gemmatimonadaceae	g__JAJKIV01	s__	Other phyla
CQ4_bin.31.fasta	0	0	3.44421	d__Bacteria	p__Actinomycetota	c__Actinomycetes	o__JACCUZ01	f__JACCUZ01	g__	s__	Other phyla
CQ4_bin.32.fasta	0.527135	2	3.79409	d__Bacteria	p__Actinomycetota	c__Actinomycetes	o__Actinomycetales	f__Micrococcaceae	g__Arthrobacter	s__Arthrobacter sp009741265	Other phyla
CQ4_bin.34.fasta	4.70046	14	2.97843	d__Bacteria	p__Pseudomonadota	c__Gammaproteobacteria	o__Chromatiales	f__Sedimenticolaceae	g__YD12-FULL-61-37	s__	Pseudomonadota
CQ4_bin.35.fasta	0.640049	1	1.56238	d__Bacteria	p__Actinomycetota	c__Thermoleophilia	o__Solirubrobacterales	f__JACPNS01	g__JACPNS01	s__	Other phyla
CQ4_bin.36.fasta	0	0	0.567412	d__Bacteria	p__Patescibacteria	c__Paceibacteria	o__UBA9973	f__UBA918	g__Damh-18	s__	CPR
CQ4_bin.37.fasta	0.456572	1	2.19023	d__Bacteria	p__Pseudomonadota	c__Gammaproteobacteria	o__Pseudomonadales	f__Moraxellaceae	g__Acinetobacter	s__Acinetobacter junii	Pseudomonadota
CQ4_bin.6.fasta	0.529341	1	1.88914	d__Bacteria	p__Actinomycetota	c__Thermoleophilia	o__Solirubrobacterales	f__70-9	g__	s__	Other phyla
CQ4_bin.7.fasta	0.884407	2	2.2614	d__Bacteria	p__Pseudomonadota	c__Gammaproteobacteria	o__Pseudomonadales	f__Moraxellaceae	g__UBA2031	s__	Pseudomonadota
CQ4_bin.8.fasta	1.96427	6	3.05457	d__Bacteria	p__Pseudomonadota	c__Gammaproteobacteria	o__Burkholderiales	f__Thiobacillaceae	g__PFJX01	s__	Pseudomonadota
CQ5_bin.10.fasta	0	0	2.32018	d__Bacteria	p__Pseudomonadota	c__Alphaproteobacteria	o__Sphingomonadales	f__Sphingomonadaceae	g__Novosphingobium	s__Novosphingobium sp009926135	Pseudomonadota
CQ5_bin.11.fasta	0.270357	1	3.69882	d__Bacteria	p__Pseudomonadota	c__Alphaproteobacteria	o__Rhodobacterales	f__Rhodobacteraceae	g__Gemmobacter_B	s__	Pseudomonadota
CQ5_bin.12.fasta	0.454191	1	2.20172	d__Bacteria	p__Pseudomonadota	c__Gammaproteobacteria	o__Pseudomonadales	f__Moraxellaceae	g__Acinetobacter	s__Acinetobacter junii	Pseudomonadota
CQ5_bin.13.fasta	0.929851	5	5.3772	d__Bacteria	p__Planctomycetota	c__Planctomycetia	o__Planctomycetales	f__Planctomycetaceae	g__SXKJ01	s__	Other phyla
CQ5_bin.14.fasta	0	0	1.79068	d__Bacteria	p__Chloroflexota	c__Dehalococcoidia	o__SM23-28-2	f__RBG-16-64-32	g__	s__	Other phyla
CQ5_bin.15.fasta	0	0	1.35608	d__Bacteria	p__CSP1-3	c__CSP1-3	o__CSP1-3	f__CSP1-3	g__JACQGZ01	s__	Other phyla
CQ5_bin.16.fasta	0.188102	1	5.31628	d__Bacteria	p__Pseudomonadota	c__Gammaproteobacteria	o__Burkholderiales	f__Burkholderiaceae	g__Aquabacterium_A	s__Aquabacterium_A sp017992055	Pseudomonadota
CQ5_bin.17.fasta	3.25335	8	2.45901	d__Bacteria	p__Pseudomonadota	c__Gammaproteobacteria	o__Burkholderiales	f__Rhodocyclaceae	g__Fluviibacter	s__	Pseudomonadota
CQ5_bin.18.fasta	0	0	1.82337	d__Bacteria	p__Pseudomonadota	c__Gammaproteobacteria	o__Pseudomonadales	f__Moraxellaceae	g__Perlucidibaca	s__Perlucidibaca piscinae	Pseudomonadota
CQ5_bin.19.fasta	0	0	2.24167	d__Bacteria	p__Pseudomonadota	c__Gammaproteobacteria	o__Pseudomonadales	f__UBA3067	g__	s__	Pseudomonadota
CQ5_bin.2.fasta	1.17602	2	1.70065	d__Bacteria	p__Methylomirabilota	c__Methylomirabilia	o__Methylomirabilales	f__CSP1-5	g__CSP1-5	s__CSP1-5 sp023249165	Other phyla
CQ5_bin.21.fasta	0	0	2.20005	d__Bacteria	p__Acidobacteriota	c__Thermoanaerobaculia	o__UBA5066	f__Gp7-AA6	g__	s__	Other phyla
CQ5_bin.24.fasta	1.96824	4	2.03227	d__Bacteria	p__Pseudomonadota	c__Alphaproteobacteria	o__Micavibrionales	f__Micavibrionaceae	g__UBA1573	s__	Pseudomonadota
CQ5_bin.25.fasta	0	0	0.936623	d__Bacteria	p__Actinomycetota	c__Actinomycetes	o__Actinomycetales	f__Microbacteriaceae	g__Aquiluna	s__	Other phyla
CQ5_bin.26.fasta	0.451426	1	2.2152	d__Bacteria	p__Pseudomonadota	c__Alphaproteobacteria	o__Sphingomonadales	f__Sphingomonadaceae	g__Novosphingobium	s__Novosphingobium kunmingense	Pseudomonadota
CQ5_bin.27.fasta	1.97886	6	3.03206	d__Bacteria	p__Pseudomonadota	c__Alphaproteobacteria	o__Sphingomonadales	f__Sphingomonadaceae	g__Novosphingobium	s__Novosphingobium sp020853995	Pseudomonadota
CQ5_bin.28.fasta	0.31366	1	3.18816	d__Bacteria	p__Pseudomonadota	c__Alphaproteobacteria	o__Caulobacterales	f__Caulobacteraceae	g__Caulobacter	s__Caulobacter sp002742645	Pseudomonadota
CQ5_bin.29.fasta	0.693209	2	2.88513	d__Bacteria	p__Pseudomonadota	c__Alphaproteobacteria	o__Sphingomonadales	f__Sphingomonadaceae	g__Novosphingobium	s__Novosphingobium arvoryzae	Pseudomonadota
CQ5_bin.30.fasta	0	0	3.73173	d__Bacteria	p__Bdellovibrionota	c__Bdellovibrionia	o__Bdellovibrionales	f__Bdellovibrionaceae	g__UBA2316	s__	Other phyla
CQ5_bin.31.fasta	0	0	1.41542	d__Bacteria	p__CSP1-3	c__CSP1-3	o__CSP1-3	f__13-1-40CM-64-14	g__JACPRY01	s__	Other phyla
CQ5_bin.6.fasta	0	0	1.23561	d__Bacteria	p__Methylomirabilota	c__Methylomirabilia	o__Methylomirabilales	f__JACPAU01	g__JACPAU01	s__	Other phyla
CQ5_bin.7.fasta	0	0	2.0078	d__Bacteria	p__Pseudomonadota	c__Alphaproteobacteria	o__Sphingomonadales	f__Sphingomonadaceae	g__Aquisediminimonas	s__	Pseudomonadota
CQ5_bin.8.fasta	0	0	1.03891	d__Bacteria	p__Actinomycetota	c__Actinomycetes	o__Nanopelagicales	f__Nanopelagicaceae	g__ZLKRG08	s__	Other phyla
CQ6_bin.1.fasta	0	0	2.18793	d__Bacteria	p__Desulfobacterota	c__GWC2-55-46	o__GWC2-55-46	f__GWC2-55-46	g__JACRCH01	s__	Other phyla
CQ6_bin.11.fasta	3.13825	7	2.23054	d__Bacteria	p__Desulfobacterota	c__JAENJC01	o__JAENJC01	f__JAENJC01	g__	s__	Other phyla
CQ6_bin.12.fasta	0	0	1.82811	d__Bacteria	p__Pseudomonadota	c__Gammaproteobacteria	o__Pseudomonadales	f__Moraxellaceae	g__Perlucidibaca	s__Perlucidibaca piscinae	Pseudomonadota
CQ6_bin.14.fasta	2.20828	4	1.81137	d__Bacteria	p__Methylomirabilota	c__Methylomirabilia	o__Methylomirabilales	f__Methylomirabilaceae	g__Methylomirabilis	s__	Other phyla
CQ6_bin.16.fasta	0.354328	1	2.82225	d__Bacteria	p__Pseudomonadota	c__Alphaproteobacteria	o__Sphingomonadales	f__Sphingomonadaceae	g__Novosphingobium	s__	Pseudomonadota
CQ6_bin.18.fasta	1.04987	2	1.905	d__Bacteria	p__Pseudomonadota	c__Gammaproteobacteria	o__Burkholderiales	f__Gallionellaceae	g__Gallionella	s__	Pseudomonadota
CQ6_bin.19.fasta	4.5972	12	2.61029	d__Bacteria	p__Pseudomonadota	c__Gammaproteobacteria	o__Burkholderiales	f__Burkholderiaceae	g__BK-30	s__	Pseudomonadota
CQ6_bin.20.fasta	0.572577	1	1.74649	d__Bacteria	p__Pseudomonadota	c__Gammaproteobacteria	o__Burkholderiales	f__Burkholderiaceae	g__Serpentinimonas	s__Serpentinimonas barnesii	Pseudomonadota
CQ6_bin.21.fasta	0	0	3.28614	d__Bacteria	p__Pseudomonadota	c__Alphaproteobacteria	o__Sphingomonadales	f__Sphingomonadaceae	g__Novosphingobium	s__	Pseudomonadota
CQ6_bin.22.fasta	0.692775	2	2.88694	d__Bacteria	p__Pseudomonadota	c__Alphaproteobacteria	o__Acetobacterales	f__Acetobacteraceae	g__Roseococcus	s__	Pseudomonadota
CQ6_bin.25.fasta	0	0	2.59623	d__Bacteria	p__Methylomirabilota	c__Methylomirabilia	o__Rokubacteriales	f__CSP1-6	g__JACQWB01	s__	Other phyla
CQ6_bin.29.fasta	0	0	2.57301	d__Bacteria	p__Pseudomonadota	c__Alphaproteobacteria	o__Rhizobiales	f__Beijerinckiaceae	g__JAIXTM01	s__JAIXTM01 sp027489955	Pseudomonadota
CQ6_bin.3.fasta	0.855695	4	4.67457	d__Bacteria	p__Pseudomonadota	c__Alphaproteobacteria	o__Acetobacterales	f__Acetobacteraceae	g__Neoroseomonas	s__	Pseudomonadota
CQ6_bin.31.fasta	2.49825	11	4.40308	d__Bacteria	p__Pseudomonadota	c__Gammaproteobacteria	o__Burkholderiales	f__Rhodocyclaceae	g__Azonexus	s__	Pseudomonadota
CQ6_bin.32.fasta	0	0	3.58716	d__Bacteria	p__Pseudomonadota	c__Alphaproteobacteria	o__Rhodobacterales	f__Rhodobacteraceae	g__Gemmobacter_B	s__	Pseudomonadota
CQ6_bin.33.fasta	1.75471	4	2.27958	d__Bacteria	p__Nitrospinota	c__UBA9942	o__UBA9942	f__UBA9942	g__UBA9942	s__	Other phyla
CQ6_bin.35.fasta	0	0	2.91468	d__Bacteria	p__Pseudomonadota	c__Gammaproteobacteria	o__Pseudomonadales	f__Moraxellaceae	g__Acinetobacter	s__Acinetobacter junii	Pseudomonadota
CQ6_bin.36.fasta	0	0	2.17996	d__Bacteria	p__Pseudomonadota	c__Gammaproteobacteria	o__Burkholderiales	f__Burkholderiaceae	g__Limnohabitans_A	s__	Pseudomonadota
CQ6_bin.5.fasta	4.09881	18	4.39152	d__Bacteria	p__Desulfobacterota	c__Desulfuromonadia	o__Geobacterales	f__Pseudopelobacteraceae	g__Pelotalea	s__	Other phyla
CQ6_bin.8.fasta	0	0	3.35657	d__Bacteria	p__UBA8248	c__UBA8248	o__JACPRG01	f__	g__	s__	Other phyla
E10_bin.1.fasta	0.372845	1	2.68208	d__Bacteria	p__Pseudomonadota	c__Gammaproteobacteria	o__Pseudomonadales	f__Pseudomonadaceae	g__Pseudomonas_E	s__Pseudomonas_E sp002282595	Pseudomonadota
E10_bin.10.fasta	0	0	3.27296	d__Bacteria	p__UBA8248	c__UBA8248	o__JACPRG01	f__	g__	s__	Other phyla
E10_bin.11.fasta	2.0461	4	1.95494	d__Bacteria	p__Pseudomonadota	c__Gammaproteobacteria	o__Burkholderiales	f__Burkholderiaceae	g__JAUWAE01	s__	Pseudomonadota
E10_bin.12.fasta	0.279536	1	3.57736	d__Bacteria	p__Pseudomonadota	c__Alphaproteobacteria	o__Sphingomonadales	f__Sphingomonadaceae	g__Sphingomonas_B	s__	Pseudomonadota
E10_bin.13.fasta	0	0	3.0389	d__Bacteria	p__Pseudomonadota	c__Alphaproteobacteria	o__Rhodobacterales	f__Rhodobacteraceae	g__Tabrizicola	s__Tabrizicola sp013824055	Pseudomonadota
E10_bin.14.fasta	0	0	2.65619	d__Bacteria	p__Pseudomonadota	c__Gammaproteobacteria	o__Burkholderiales	f__Burkholderiaceae	g__Hydrogenophaga	s__Hydrogenophaga sp021166755	Pseudomonadota
E10_bin.15.fasta	5.02741	12	2.38691	d__Bacteria	p__Desulfobacterota	c__JAENJC01	o__JAENJC01	f__JAENJC01	g__	s__	Other phyla
E10_bin.16.fasta	0	0	2.48112	d__Bacteria	p__Pseudomonadota	c__Alphaproteobacteria	o__Rhizobiales	f__Beijerinckiaceae	g__JAIXTM01	s__JAIXTM01 sp027489955	Pseudomonadota
E10_bin.20.fasta	0	0	2.50705	d__Bacteria	p__Pseudomonadota	c__Alphaproteobacteria	o__Sphingomonadales	f__Sphingomonadaceae	g__Novosphingobium	s__	Pseudomonadota
E10_bin.21.fasta	0	0	3.78816	d__Bacteria	p__Pseudomonadota	c__Alphaproteobacteria	o__Rhodobacterales	f__Rhodobacteraceae	g__Tabrizicola_A	s__	Pseudomonadota
E10_bin.22.fasta	1.02813	4	3.89056	d__Bacteria	p__Pseudomonadota	c__Alphaproteobacteria	o__Sphingomonadales	f__Sphingomonadaceae	g__Novosphingobium	s__	Pseudomonadota
E10_bin.23.fasta	1.10796	4	3.61022	d__Bacteria	p__Pseudomonadota	c__Gammaproteobacteria	o__Burkholderiales	f__Burkholderiaceae	g__Giesbergeria	s__	Pseudomonadota
E10_bin.25.fasta	1.03092	5	4.85004	d__Bacteria	p__Desulfobacterota	c__Desulfuromonadia	o__Geobacterales	f__Geobacteraceae	g__Geomesophilobacter	s__	Other phyla
E10_bin.26.fasta	0	0	2.79121	d__Bacteria	p__Pseudomonadota	c__Gammaproteobacteria	o__Burkholderiales	f__Burkholderiaceae	g__Hydrogenophaga	s__Hydrogenophaga sp002127215	Pseudomonadota
E10_bin.27.fasta	2.21526	4	1.80565	d__Bacteria	p__Methylomirabilota	c__Methylomirabilia	o__Methylomirabilales	f__Methylomirabilaceae	g__Methylomirabilis	s__	Other phyla
E10_bin.28.fasta	0	0	2.653	d__Bacteria	p__Methylomirabilota	c__Methylomirabilia	o__Rokubacteriales	f__CSP1-6	g__JACQWB01	s__	Other phyla
E10_bin.29.fasta	7.55986	17	2.24872	d__Bacteria	p__Pseudomonadota	c__Gammaproteobacteria	o__Burkholderiales	f__Gallionellaceae	g__Gallionella	s__	Pseudomonadota
E10_bin.30.fasta	0.360634	1	2.7729	d__Bacteria	p__Bacteroidota	c__Bacteroidia	o__Chitinophagales	f__Chitinophagaceae	g__Sediminibacterium	s__	Other phyla
E10_bin.31.fasta	1.70131	8	4.70226	d__Bacteria	p__Desulfobacterota	c__Desulfuromonadia	o__Geobacterales	f__Pseudopelobacteraceae	g__JACRCG01	s__	Other phyla
E10_bin.32.fasta	0.474482	1	2.10756	d__Bacteria	p__Pseudomonadota	c__Gammaproteobacteria	o__Burkholderiales	f__Methylophilaceae	g__Methylotenera	s__	Pseudomonadota
E10_bin.34.fasta	0	0	2.83618	d__Bacteria	p__Pseudomonadota	c__Gammaproteobacteria	o__Pseudomonadales	f__Moraxellaceae	g__Acinetobacter	s__Acinetobacter junii	Pseudomonadota
E10_bin.35.fasta	0	0	2.07004	d__Bacteria	p__Desulfobacterota	c__GWC2-55-46	o__GWC2-55-46	f__GWC2-55-46	g__JACRCH01	s__	Other phyla
E10_bin.38.fasta	1.84373	7	3.79665	d__Bacteria	p__Pseudomonadota	c__Alphaproteobacteria	o__Sphingomonadales	f__Sphingomonadaceae	g__Novosphingobium	s__	Pseudomonadota
E10_bin.5.fasta	0	0	2.77474	d__Bacteria	p__Pseudomonadota	c__Alphaproteobacteria	o__Sphingomonadales	f__Sphingomonadaceae	g__Novosphingobium	s__	Pseudomonadota
E10_bin.6.fasta	1.9243	6	3.11802	d__Bacteria	p__Pseudomonadota	c__Alphaproteobacteria	o__Acetobacterales	f__Acetobacteraceae	g__Roseococcus	s__	Pseudomonadota
E10_bin.7.fasta	3.19301	6	1.8791	d__Bacteria	p__Pseudomonadota	c__Gammaproteobacteria	o__Burkholderiales	f__Burkholderiaceae	g__Serpentinimonas	s__Serpentinimonas maccroryi	Pseudomonadota
E10_bin.9.fasta	0.289744	1	3.45132	d__Bacteria	p__Pseudomonadota	c__Alphaproteobacteria	o__Rhodobacterales	f__Rhodobacteraceae	g__Gemmobacter_B	s__	Pseudomonadota
E2_bin.1.fasta	0	0	3.14601	d__Bacteria	p__Pseudomonadota	c__Gammaproteobacteria	o__Burkholderiales	f__Rhodocyclaceae	g__Aromatoleum	s__	Pseudomonadota
E2_bin.10.fasta	0	0	3.12909	d__Bacteria	p__Actinomycetota	c__Actinomycetes	o__Propionibacteriales	f__Nocardioidaceae	g__Nocardioides_B	s__	Other phyla
E2_bin.11.fasta	0	0	1.8315	d__Bacteria	p__Cyanobacteriota	c__Cyanobacteriia	o__PCC-6307	f__Cyanobiaceae	g__NIES-981	s__NIES-981 sp016882525	Other phyla
E2_bin.12.fasta	0	0	1.82526	d__Bacteria	p__Actinomycetota	c__Actinomycetes	o__S36-B12	f__S36-B12	g__Mxb001	s__	Other phyla
E2_bin.14.fasta	0	0	1.67809	d__Bacteria	p__Actinomycetota	c__Acidimicrobiia	o__Acidimicrobiales	f__Ilumatobacteraceae	g__UBA2093	s__	Other phyla
E2_bin.15.fasta	0.421749	1	2.37108	d__Bacteria	p__Pseudomonadota	c__Alphaproteobacteria	o__Caulobacterales	f__Caulobacteraceae	g__	s__	Pseudomonadota
E2_bin.17.fasta	0	0	1.67439	d__Bacteria	p__Actinomycetota	c__Actinomycetes	o__S36-B12	f__S36-B12	g__VGCC01	s__	Other phyla
E2_bin.18.fasta	0	0	2.591	d__Bacteria	p__Pseudomonadota	c__Gammaproteobacteria	o__Burkholderiales	f__Burkholderiaceae	g__Aquabacterium	s__Aquabacterium sp913773725	Pseudomonadota
E2_bin.2.fasta	0.469293	1	2.13087	d__Bacteria	p__Pseudomonadota	c__Gammaproteobacteria	o__Burkholderiales	f__Burkholderiaceae	g__Limnohabitans_A	s__	Pseudomonadota
E2_bin.21.fasta	0	0	1.69897	d__Bacteria	p__Actinomycetota	c__Acidimicrobiia	o__Acidimicrobiales	f__Ilumatobacteraceae	g__UBA2093	s__	Other phyla
E2_bin.22.fasta	2.04594	8	3.91017	d__Bacteria	p__Pseudomonadota	c__Gammaproteobacteria	o__Xanthomonadales	f__Xanthomonadaceae	g__Pseudoxanthomonas_A	s__Pseudoxanthomonas_A mexicana	Pseudomonadota
E2_bin.23.fasta	0	0	2.2508	d__Bacteria	p__Pseudomonadota	c__Gammaproteobacteria	o__Burkholderiales	f__Chromobacteriaceae	g__Vogesella	s__Vogesella alkaliphila	Pseudomonadota
E2_bin.24.fasta	0.569992	2	3.50882	d__Bacteria	p__Pseudomonadota	c__Alphaproteobacteria	o__Rhizobiales	f__Hyphomicrobiaceae	g__Hyphomicrobium_C	s__	Pseudomonadota
E2_bin.25.fasta	0	0	2.44418	d__Bacteria	p__Pseudomonadota	c__Gammaproteobacteria	o__Xanthomonadales	f__Xanthomonadaceae	g__Lysobacter	s__	Pseudomonadota
E2_bin.26.fasta	0	0	3.56193	d__Bacteria	p__Pseudomonadota	c__Gammaproteobacteria	o__Enterobacterales	f__Aeromonadaceae	g__Aeromonas	s__Aeromonas sanarellii	Pseudomonadota
E2_bin.27.fasta	0	0	1.33936	d__Bacteria	p__Pseudomonadota	c__Gammaproteobacteria	o__Burkholderiales	f__Burkholderiaceae	g__UBA954	s__	Pseudomonadota
E2_bin.3.fasta	0	0	1.23925	d__Bacteria	p__Actinomycetota	c__Actinomycetes	o__Nanopelagicales	f__Nanopelagicaceae	g__MAG-120802	s__MAG-120802 sp029978425	Other phyla
E2_bin.4.fasta	0	0	2.12089	d__Bacteria	p__Actinomycetota	c__Actinomycetes	o__S36-B12	f__S36-B12	g__Mxb001	s__Mxb001 sp903909555	Other phyla
E2_bin.5.fasta	0	0	1.51674	d__Bacteria	p__Actinomycetota	c__Acidimicrobiia	o__Acidimicrobiales	f__Ilumatobacteraceae	g__UBA3006	s__	Other phyla
E2_bin.6.fasta	2.02308	7	3.46006	d__Bacteria	p__Bacteroidota	c__Bacteroidia	o__Chitinophagales	f__Chitinophagaceae	g__Sediminibacterium	s__Sediminibacterium sp012270485	Other phyla
E2_bin.7.fasta	0	0	1.5389	d__Bacteria	p__Elusimicrobiota	c__UBA5214	o__UBA5214	f__UBA5214	g__	s__	Other phyla
E2_bin.8.fasta	0.801386	2	2.49568	d__Bacteria	p__Desulfobacterota	c__BSN033	o__BSN033	f__UBA1163	g__JACAEX01	s__	Other phyla
E2_bin.9.fasta	0	0	2.02256	d__Bacteria	p__Bacteroidota	c__Bacteroidia	o__Chitinophagales	f__Chitinophagaceae	g__JAFLBI01	s__JAFLBI01 sp017303835	Other phyla
E3_bin.10.fasta	0	0	1.80715	d__Bacteria	p__Actinomycetota	c__Thermoleophilia	o__Gaiellales	f__F1-60-MAGs149	g__F1-60-MAGs149	s__	Other phyla
E3_bin.11.fasta	0	0	2.05407	d__Bacteria	p__Pseudomonadota	c__Alphaproteobacteria	o__Sphingomonadales	f__Sphingomonadaceae	g__Sphingorhabdus_B	s__Sphingorhabdus_B sp023262005	Pseudomonadota
E3_bin.12.fasta	0.669646	1	1.49333	d__Bacteria	p__Pseudomonadota	c__Gammaproteobacteria	o__Burkholderiales	f__Burkholderiaceae	g__Polynucleobacter	s__Polynucleobacter sp009928245	Pseudomonadota
E3_bin.14.fasta	0	0	1.27478	d__Bacteria	p__Actinomycetota	c__Acidimicrobiia	o__Acidimicrobiales	f__Ilumatobacteraceae	g__F1-20-MAGs119	s__	Other phyla
E3_bin.15.fasta	0	0	2.15387	d__Bacteria	p__Pseudomonadota	c__Gammaproteobacteria	o__Methylococcales	f__Methylococcaceae	g__UBA6136	s__	Pseudomonadota
E3_bin.16.fasta	0	0	1.37547	d__Bacteria	p__Pseudomonadota	c__Gammaproteobacteria	o__Burkholderiales	f__Burkholderiaceae	g__UBA954	s__	Pseudomonadota
E3_bin.18.fasta	0	0	2.09857	d__Bacteria	p__Pseudomonadota	c__Alphaproteobacteria	o__Rhizobiales	f__Beijerinckiaceae	g__Methylocystis	s__Methylocystis sp023253795	Pseudomonadota
[truncated: 25,579 more rows]

## Sheet: FigCDE
Phylum	Defense family diversity (per MAG per Mb)	Defense family diversity (per MAG per Mb) SD	Defense family diversity (per MAG per Mb) SE	Defense family diversity (per MAG)	Defense family diversity (per MAG) SD	Defense family diversity (per MAG) SE	MAG size (Mb)	MAG size (Mb) SD	MAG size (Mb) SE
Acidobacteriota	0.576795	0.458955	0.0178109	2.33584	2.23374	0.086686	3.75958	1.23537	0.0479417
Actinomycetota	0.496012	0.65904	0.0136327	1.25546	1.6679	0.0345017	2.40548	1.04292	0.0215735
Bacillota	0.750287	0.789311	0.0255952	1.90536	2.23877	0.0725971	2.41343	0.899239	0.0291598
Bacteroidota	0.782993	0.723127	0.0155019	2.66912	2.67382	0.0573196	3.18167	0.931223	0.0199629
Bdellovibrionota	0.531318	0.556758	0.0237187	1.73321	1.92107	0.0818404	3.13882	0.699356	0.0297936
Campylobacterota	1.30082	1.01967	0.0447584	2.79191	2.37406	0.10421	2.04424	0.367497	0.0161313
Chloroflexota	0.635552	0.567149	0.019977	1.76055	1.78008	0.0627006	2.58622	0.960137	0.0338194
Cyanobacteriota	0.752249	0.681637	0.0508062	2.77778	2.88234	0.214837	3.4148	1.41204	0.105247
Desulfobacterota	0.827403	0.677459	0.0170164	2.6612	2.42944	0.0610228	3.064	1.01436	0.0254786
Elusimicrobiota	0.559438	0.528666	0.0288841	1.58209	1.48998	0.0814063	2.85311	0.813089	0.0444238
Gemmatimonadota	0.420003	0.42932	0.0339407	1.39375	1.53818	0.121604	3.1069	0.839336	0.0663553
Methylomirabilota	0.53126	0.56479	0.0263621	1.61874	1.72718	0.0806177	2.97133	1.20306	0.0561542
Myxococcota	0.631179	0.465049	0.0314971	3.7844	3.07575	0.208316	6.00243	2.06036	0.139545
Nitrospinota	1.08427	0.607834	0.0584888	2.98148	1.87946	0.180851	2.64723	0.557012	0.0535985
Nitrospirota	1.10866	0.785155	0.03082	2.65639	2.13523	0.0838152	2.30591	0.66983	0.0262931
Omnitrophota	0.613876	0.720204	0.0224081	1.08228	1.36754	0.042549	1.55602	0.439901	0.0136869
Patescibacteria	1.0907	1.14556	0.020901	1.12517	1.30917	0.0238862	1.01127	0.286347	0.00522448
Planctomycetota	0.700575	0.582162	0.0252875	2.70755	2.32585	0.101029	3.98283	1.88401	0.0818362
Pseudomonadota	0.805514	0.783138	0.0081317	2.43526	2.53948	0.0263687	2.95144	0.97905	0.0101659
UBA10199	0.667668	0.592611	0.0287459	1.43765	1.31267	0.0636739	2.08263	0.427503	0.0207369
Verrucomicrobiota	0.715332	0.551922	0.0280196	2.9201	2.39752	0.121716	4.0107	1.62478	0.0824859

## Sheet: Fig2F
	AbiD	AbiE	AbiH	AbiU	Avs	BREX	CBASS	CapRel	CasFinder	DRT	DarTG	Gabija	Hachiman	Lamassu-Fam	MazEF	PD-Lambda-1	PD-T7-2	Paris	PfiAT	PrrC	Pycsar	RM	Retron	RloC	RosmerTA	SanaTA	Septu	Shedu	SoFIC	Wadjet	dCTPdeaminase	dGTPase	pAgo
Acidobacteriota	0.0165663	0.275602	0	0.00753012	0.00451807	0.0331325	0.063253	0.0120482	0.230422	0.00903614	0.0496988	0.0195783	0.00903614	0.0135542	0.210843	0.0135542	0.0180723	0.00301205	0.0135542	0.00301205	0.0120482	0.634036	0.0120482	0.0316265	0.0060241	0.0301205	0.0331325	0.0195783	0.228916	0.0120482	0.0240964	0.00451807	0.0346386
Actinomycetota	0.0235344	0.168164	0.000855798	0.0017116	0.00256739	0.0141207	0.0359435	0.0188276	0.0629012	0.00684638	0.0106975	0.0136928	0.00898588	0.00641849	0.0218228	0.0166881	0.00727428	0.00427899	0.0012837	0	0.00813008	0.32991	0.0021395	0.025246	0.0132649	0.00984168	0.00941378	0.0119812	0.167736	0.106975	0.00427899	0.000427899	0.00727428
Bacillota	0.0851735	0.111462	0.0315457	0.0147213	0.00946372	0.0431125	0.0304942	0.00105152	0.129338	0.0241851	0.00525762	0.0336488	0.00946372	0.0273396	0.0914826	0.0136698	0.019979	0.0147213	0.00315457	0.00946372	0.00315457	0.347003	0.0126183	0.0231335	0.0136698	0.0252366	0.0325973	0.00946372	0.226078	0.128286	0.0084122	0.00105152	0.0042061
Bacteroidota	0.0799632	0.0951287	0.0776654	0.0234375	0.0193015	0.0202206	0.0827206	0.00919118	0.217831	0.0275735	0.0261949	0.058364	0.0165441	0.0367647	0.0464154	0.0160846	0.0404412	0.0395221	0.00183824	0.0147059	0.0280331	0.544577	0.0372243	0.0620404	0.000459559	0.0804228	0.0836397	0.0317096	0.298713	0.0206801	0.015625	0.00551471	0.0629596
Bdellovibrionota	0.00544465	0.250454	0.00181488	0.00907441	0.00725953	0.00725953	0.0671506	0.0417423	0.0453721	0.0181488	0.0490018	0.0471869	0.00907441	0.0199637	0.0562613	0.0290381	0.0362976	0.0127042	0.00362976	0.00907441	0.0145191	0.335753	0.0235935	0.0344828	0.0108893	0.061706	0.0272232	0.0145191	0.199637	0.0362976	0.0163339	0.00181488	0.0163339
Campylobacterota	0.0982659	0.0134875	0.0231214	0.0154143	0.026975	0.0192678	0.0847784	0.0211946	0.157996	0.0346821	0.0558767	0.0404624	0.0289017	0.0712909	0.144509	0.0423892	0.0366089	0.0346821	0.0211946	0.0346821	0.0134875	0.691715	0.026975	0.0578035	0	0.0308285	0.210019	0.0154143	0.186898	0	0.0250482	0	0
Chloroflexota	0.0173697	0.146402	0	0.0111663	0.00868486	0.0272953	0.0334988	0.00992556	0.202233	0.00744417	0.0372208	0.0148883	0.00620347	0.00868486	0.119107	0.00248139	0.00620347	0.016129	0	0.00124069	0.00744417	0.531017	0.00620347	0.0124069	0.00620347	0.00372208	0.0111663	0.0334988	0.272953	0.0111663	0	0	0.0260546
Cyanobacteriota	0.0611111	0.15	0.00555556	0.0166667	0.0111111	0.0444444	0.0611111	0.00555556	0.272222	0.0222222	0.0333333	0.0388889	0.0111111	0.0111111	0.133333	0.0166667	0.00555556	0.0388889	0	0.0166667	0.0111111	0.566667	0.111111	0.0222222	0.00555556	0.0722222	0.105556	0.0333333	0.266667	0.133333	0.0277778	0.0611111	0.0333333
Desulfobacterota	0.0548896	0.170978	0.000630915	0.0170347	0.0126183	0.0479495	0.051735	0.014511	0.341325	0.0100946	0.0384858	0.0340694	0.0126183	0.0321767	0.252366	0.0100946	0.0264984	0.0201893	0.0429022	0.0100946	0.00504732	0.60694	0.0201893	0.0536278	0.00694006	0.0157729	0.044795	0.0309148	0.249211	0.051735	0.0334385	0.00126183	0.0252366
Elusimicrobiota	0.0626866	0.340299	0.00298507	0.00298507	0.00298507	0.00298507	0.0477612	0	0.0626866	0.00597015	0.00597015	0.0119403	0.00298507	0.00298507	0.158209	0.00298507	0.0119403	0	0	0	0.00298507	0.4	0.00597015	0.00895522	0	0.0447761	0.00298507	0.00597015	0.253731	0.0358209	0.00298507	0	0.00597015
Gemmatimonadota	0	0.15	0	0	0	0	0.05625	0.00625	0.0625	0	0	0.00625	0.00625	0.01875	0.2125	0.03125	0	0.00625	0.00625	0	0.00625	0.3625	0.00625	0	0.0125	0.025	0	0.0125	0.28125	0.0125	0	0.00625	0.0125
Methylomirabilota	0	0.24183	0	0.0043573	0.00217865	0.0239651	0.0108932	0.0043573	0.124183	0.0087146	0.0413943	0.00217865	0	0.00217865	0.248366	0.00217865	0.0305011	0.0043573	0.0108932	0	0.0217865	0.346405	0.0043573	0.0152505	0.00217865	0.0152505	0.0043573	0.0152505	0.285403	0.00653595	0.0087146	0	0.0348584
Myxococcota	0.0412844	0.463303	0	0.0137615	0.0137615	0.165138	0.0733945	0.00458716	0.357798	0.0458716	0.0642202	0.059633	0.00917431	0.0275229	0.114679	0.0458716	0.00917431	0.0137615	0.0321101	0	0.0229358	0.587156	0.155963	0.0550459	0.0183486	0	0.224771	0.0275229	0.330275	0.16055	0.0229358	0.00458716	0.0229358
Nitrospinota	0	0.111111	0	0.0648148	0.00925926	0	0.0185185	0.0277778	0.490741	0	0.0925926	0.0185185	0	0	0.388889	0.0740741	0	0.037037	0.101852	0	0	0.777778	0.00925926	0.0648148	0.00925926	0	0.0277778	0	0.240741	0	0.0185185	0	0.00925926
Nitrospirota	0.0107858	0.135593	0.00308166	0.027735	0.0123267	0.0338983	0.0739599	0.0046225	0.402157	0.00616333	0.046225	0.0354391	0.00308166	0.0169492	0.278891	0.0138675	0.0385208	0.0169492	0.0616333	0.00308166	0.0385208	0.710324	0.0154083	0.0585516	0.0107858	0.00308166	0.0138675	0.0523883	0.22188	0.0231125	0.00924499	0	0.0308166
Omnitrophota	0.0145208	0.235237	0	0.00677638	0.00580833	0.00193611	0.0329138	0.00290416	0.0997096	0.00387222	0.017425	0.00580833	0.00193611	0.00871249	0.0435624	0.00193611	0.00580833	0.000968054	0	0.000968054	0.00484027	0.361084	0.00677638	0.0116167	0	0.0280736	0	0.0106486	0.102614	0	0.0212972	0	0
Patescibacteria	0.00399467	0.0366178	0.00133156	0.00998668	0.00832224	0.000998668	0.0499334	0.00832224	0.0342876	0.00665779	0.000998668	0.0146471	0.00565912	0.00432756	0.0486019	0.00133156	0.00898802	0.0143142	0.000332889	0.00166445	0.00765646	0.501997	0.00998668	0.0256325	0.000665779	0.00199734	0.00432756	0.0449401	0.166112	0.000665779	0.00765646	0	0.00233023
Planctomycetota	0.0188679	0.158491	0.00188679	0.0226415	0.00943396	0.045283	0.0603774	0.00377358	0.332075	0.0188679	0.0471698	0.0396226	0.0113208	0.0301887	0.245283	0.0528302	0.0320755	0.0207547	0.00943396	0.00377358	0.0188679	0.643396	0.0622642	0.045283	0.00754717	0.0207547	0.0358491	0.0490566	0.283019	0.0245283	0.0150943	0	0.0471698
Pseudomonadota	0.0514286	0.136712	0.00636119	0.0147709	0.011752	0.0239353	0.060593	0.0119677	0.197844	0.0245822	0.0239353	0.0446361	0.0157412	0.0330997	0.158491	0.00991914	0.0232884	0.0225337	0.0406469	0.0197305	0.0178976	0.513962	0.029973	0.037628	0.0307278	0.0637197	0.0535849	0.0227493	0.216604	0.0797844	0.019407	0.0371968	0.0227493
UBA10199	0.00235294	0.369412	0	0	0.00235294	0.00470588	0.0141176	0	0.0752941	0.00235294	0.0164706	0	0.00235294	0	0.0823529	0.00470588	0	0.00470588	0.0211765	0.00235294	0.00470588	0.275294	0	0.0141176	0	0.0588235	0.00235294	0.0117647	0.357647	0	0.08	0	0
Verrucomicrobiota	0.0721649	0.252577	0.00515464	0.0180412	0.0128866	0.0309278	0.0463918	0.00773196	0.378866	0.0231959	0.064433	0.0412371	0.0206186	0.0231959	0.146907	0.0360825	0.0360825	0.0283505	0	0.0128866	0.00773196	0.636598	0.0231959	0.0592784	0.00515464	0.0824742	0.0670103	0.0283505	0.296392	0.0695876	0.00773196	0	0.0463918
