# Supplementary material for: The defensome of prokaryotes in aquifers
Source: Nat Commun. 2025 Jul 14;16:6482. doi: 10.1038/s41467-025-61467-w (PMC12259885; doi:10.1038/s41467-025-61467-w)
Supplement: Supplementary file 6 — Source Data [file 41467_2025_61467_MOESM6_ESM.zip › Source_Data_Fig3.xlsx]

## Sheet: Fig3ABC
Phylum	VHR	DS density (per MAG)	DS number (per MAG)	log10VHR	Defense family number (per MAG)
p__4484-113	64.256	2.38353	5.25	1.80791	2.75
p__Acidobacteriota	235.186	0.849358	3.53163	2.37141	2.33584
p__Aerophobota	22.0253	1.02938	2	1.34292	1
p__Armatimonadota	324.835	1.60892	7.26087	2.51166	3.78261
p__Atribacterota	38.1757	1.01922	1.45455	1.58179	1.09091
p__Bacteroidota	97.9056	1.19162	4.14936	1.99081	2.66912
p__Bdellovibrionota	237.395	0.643247	2.11172	2.37547	1.72711
p__Bipolaricaulota	80.1671	2.20348	4.28571	1.904	2.28571
p__CAIJMQ01	19.0324	1.74093	2	1.27949	2
p__Caldisericota	154.85	4.8598	8.75	2.18991	4.25
p__Campylobacterota	72.6945	1.94642	4.22351	1.8615	2.79191
p__Chlamydiota	75.3055	0.868223	1.67442	1.87683	1.37209
p__Chloroflexota	214.333	0.968988	2.79653	2.33109	1.76055
p__CSP1-3	158.448	0.376492	0.820513	2.19989	0.74359
p__Deferribacterota	69.4383	1.4241	3.75	1.8416	2.5
p__Deinococcota	139.476	0.83271	2.86207	2.1445	1.68966
p__Delongbacteria	1454.6	2.42892	8	3.16274	5.33333
p__Dependentiae	183.986	0.665776	0.769231	2.26479	0.717949
p__Desulfobacterota	108.146	1.43265	4.51701	2.03401	2.68269
p__Desulfobacterota_B	248.649	1.18069	5.32051	2.39559	2.87821
p__Desulfobacterota_C	93.1635	0.5962	2.4375	1.96925	1.5625
p__Desulfobacterota_D	102.611	1.55641	4.05556	2.01119	2.27778
p__Desulfobacterota_E	195.177	0.744847	1.89474	2.29043	1.39474
p__Desulfobacterota_G	160.79	2.47089	8.6	2.20626	4.6
p__Eisenbacteria	62.2494	0.9896	3.91667	1.79413	2.25
p__Elusimicrobiota	53.3401	0.750555	2.1194	1.72705	1.58209
p__Eremiobacterota	84.1395	1.11962	3.16	1.925	2.22
p__FCPU426	74.4697	0.151122	0.333333	1.87198	0.333333
p__Fibrobacterota	104.494	1.23741	5.34783	2.01909	4.01087
p__Firestonebacteria	450.752	2.08611	5.22222	2.65394	3.22222
p__Fusobacteriota	272.843	3.20651	10.0286	2.43591	7.2
p__Gemmatimonadota	114.836	0.574901	1.98125	2.06008	1.39375
p__Hydrogenedentota	56.1671	1.56527	9.1875	1.74948	4.9375
p__J088	2688.61	1.15197	3	3.42953	1
p__JAAXHH01	49.4688	1.00991	5	1.69433	2.25
p__JABMQX01	335.705	2.3607	12.5	2.52596	4.5
p__JACPQY01	51.7617	1.79664	8	1.71401	4.33333
p__JACPUC01	32.5023	0.515323	2.08333	1.51191	1.16667
p__JACPWU01	120.174	0.94735	2.16667	2.07981	1.66667
p__JACRDZ01	300.132	4.80811	8	2.47731	5
p__JADJOY01	193.847	1.21859	7	2.28746	3
p__JAFGBW01	41.5866	0.548347	1.28571	1.61895	1.14286
p__Krumholzibacteriota	71.4995	0.642267	2.8	1.8543	1.8
p__KSB1	606.511	1.39252	6	2.78284	4
p__Latescibacterota	51.5807	1.06733	5.24074	1.71249	2.85185
p__Lindowbacteria	68.8825	0.864445	2.81818	1.83811	2.09091
p__Margulisbacteria	133.307	0.769016	1.31429	2.12485	0.985714
p__Marinisomatota	112.022	1.09824	2.23529	2.0493	1.76471
p__Methylomirabilota	60.256	0.742152	2.27887	1.78	1.61874
p__Myxococcota	380.714	0.963012	6.1327	2.5806	3.77251
p__Myxococcota_A	109.373	1.37496	6.42857	2.03891	4.14286
p__Nitrospinota	109.022	2.00896	5.60185	2.03751	2.98148
p__Nitrospirota	87.0375	2.15365	5.34823	1.93971	2.65639
p__Omnitrophota	111.177	0.907223	1.65828	2.04601	1.08228
p__Patescibacteria	108.369	1.55859	1.6275	2.03491	1.12517
p__Planctomycetota	149.763	1.26372	4.9566	2.17541	2.70755
p__Poribacteria	103.244	0.931478	5.38462	2.01387	2.84615
p__Pseudomonadota	114.9	1.15541	3.52442	2.06032	2.43526
p__RBG-13-61-14	226.989	0.391206	2	2.35601	1
p__Riflebacteria	98.5719	0.779516	4.3913	1.99375	3
p__RUG730	85.8735	0.910544	2	1.93386	2
p__SAR324	1085.86	0.618168	2.5	3.03577	2.5
p__SLNR01	50.0187	0	0	1.69913	0
p__SM23-31	482.06	2.0481	8.66667	2.6831	5
p__Spirochaetota	169.795	0.640074	2.36471	2.22992	1.88235
p__Sumerlaeota	296.435	2.22851	9	2.47193	3
p__Synergistota	86.7238	1.10923	2.4	1.93814	1.8
p__SZUA-182	66.3541	2.6001	14.3333	1.82187	7.66667
p__Tectomicrobia	230.359	1.48001	9.76471	2.36241	4.05882
p__UBA10199	757.829	0.813275	1.77176	2.87957	1.43765
p__UBA6262	143.139	1.29334	2.72727	2.15576	1.63636
p__UBA8248	40.1004	0.504856	1.9375	1.60315	1.375
p__UBA8481	242.396	1.19991	4.61111	2.38452	2.88889
p__UBA9089	118.363	2.24713	7.25	2.07322	3.5
p__UBP15	41.2876	0.984915	4.6	1.61582	2.7
p__UBP17	49.7799	0.728416	5.3	1.69705	3.4
p__Verrucomicrobiota	265.331	1.21664	5.17526	2.42379	2.9201
p__VGIX01	90.8713	0.617392	1.5	1.95843	1
p__Wallbacteria	259.254	0.878284	4.42857	2.41373	2.85714
p__WOR-3	87.0883	2.56372	6	1.93996	1.6
p__Zixibacteria	1016.11	1.66518	5.18182	3.00694	3.36364

## Sheet: Fig3D
	AbiD	AbiE	AbiH	AbiU	Avs	BREX	CBASS	CapRel	CasFinder	DRT	DarTG	Gabija	Hachiman	Lamassu-Fam	MazEF	PD-Lambda-1	PD-T7-2	Paris	PfiAT	PrrC	Pycsar	RM	Retron	RloC	RosmerTA	SanaTA	Septu	Shedu	SoFIC	Wadjet	dCTPdeaminase	dGTPase	pAgo
ABY1	0.00455235	0.0333839	0.0030349	0.0136571	0.0091047	0.00151745	0.0288316	0.00455235	0.0242792	0.0060698	0.00151745	0.0121396	0.0060698	0.00455235	0.00758725	0.00151745	0.0091047	0.0182094	0.00151745	0.00151745	0.00151745	0.471927	0.0136571	0.0333839	0	0.00151745	0.00151745	0.0409712	0.176024	0	0	0	0.0030349
Andersenbacteria	0	0.04	0	0	0	0	0.08	0	0.12	0	0.04	0	0	0	0.04	0	0.04	0	0	0	0	0.56	0	0	0.04	0	0	0	0.12	0	0	0	0.04
Doudnabacteria	0	0	0	0	0	0	0.0434783	0	0	0	0	0	0	0	0	0	0	0	0	0	0	0.565217	0	0	0	0	0	0.0869565	0.0869565	0	0	0	0
Gracilibacteria	0.00195695	0.0489237	0.00195695	0.00195695	0.00391389	0	0.0430528	0.00391389	0.0234834	0.00391389	0.00195695	0.00782779	0.00195695	0	0.125245	0	0.00782779	0.0195695	0	0.00195695	0.00587084	0.418787	0.00782779	0.0156556	0	0	0.00195695	0.0254403	0.268102	0	0.0430528	0	0.00195695
JAEDAM01	0.0522388	0.00746269	0	0.00746269	0.0223881	0.00746269	0.0298507	0	0.0970149	0.0149254	0	0.0223881	0.0223881	0.0149254	0	0	0.0223881	0.0447761	0	0.0149254	0.00746269	0.514925	0.0149254	0.0447761	0	0	0.0223881	0.0373134	0.186567	0.0149254	0	0	0
Microgenomatia	0	0.0487179	0	0	0.0102564	0	0.0948718	0.00769231	0.0410256	0.0102564	0	0.0205128	0.00512821	0.0025641	0	0.0025641	0.0153846	0.0179487	0	0	0.0128205	0.54359	0.025641	0.0205128	0	0.0025641	0.00769231	0.074359	0.182051	0	0.0025641	0	0.00512821
Paceibacteria	0	0.0332031	0.000976562	0.015625	0.00878906	0.000976562	0.0507812	0.0146484	0.0371094	0.00683594	0	0.0146484	0.00585938	0.00488281	0.0673828	0.00195312	0.00683594	0.0078125	0	0.000976562	0.00976562	0.554688	0.00195312	0.0253906	0.000976562	0.000976562	0.00390625	0.0478516	0.126953	0	0	0	0
Saccharimonadia	0	0.0319149	0	0.0106383	0	0	0.0319149	0.0212766	0.0106383	0	0	0.0319149	0.0106383	0.0106383	0.0425532	0	0	0	0	0	0.0106383	0.414894	0.0212766	0.0425532	0	0.0106383	0	0.0744681	0.0425532	0	0	0	0
UBA1384	0.025641	0.0512821	0	0.025641	0	0	0.102564	0	0.025641	0	0	0.0512821	0	0.025641	0.0512821	0	0	0	0	0	0	0.538462	0.025641	0	0	0.0512821	0	0	0.128205	0	0	0	0
WWE3	0	0.04	0	0	0.04	0	0	0	0	0	0	0.04	0	0	0	0	0	0	0	0	0	0.4	0	0.08	0	0	0	0.04	0	0	0	0	0

## Sheet: Fig3E
Class	DS family number	DS family number (per MAG)	DS family number (per MAG) SD	DS family number (per MAG) SE	DS density (per MAG per Mb)	DS density (per MAG per Mb) SD	DS density (per MAG per Mb) SE
c__ABY1	52	1.4431	2.0289	0.0790347	1.2428	1.49785	0.0583481
c__Andersenbacteria	14	1.84	1.772	0.354401	1.57568	1.49702	0.299404
c__Doudnabacteria	4	1.65217	2.70704	0.564457	1.36378	1.9477	0.406123
c__Gracilibacteria	36	1.49119	1.67549	0.0741194	1.19034	1.27316	0.0563211
c__JAEDAM01	43	2	4.03742	0.34878	1.48469	2.17956	0.188285
c__Microgenomatia	42	1.75641	2.4962	0.1264	1.44201	1.5432	0.0781429
c__Paceibacteria	57	1.7832	2.21209	0.0691277	2.07974	2.40913	0.0752852
c__Saccharimonadia	23	1.20213	2.04034	0.210445	1.13129	1.48063	0.152715
c__UBA1384	15	1.84615	2.68072	0.429258	1.67049	2.11625	0.338871
c__WWE3	8	1.16	2.01412	0.402823	1.13292	1.89752	0.379503

## Sheet: Fig3F
	AbiE	AbiU	BREX	CBASS	CapRel	Cas	DarTG	Gabija	Hachiman	Lamassu-Fam	MazEF	Mokosh	PD-T7-4	Paris	RM	RloC	SEFIR	Shedu	ShosTA	SoFIC	dCTPdeaminase	pAgo
Aenigmatarchaeota	0.0884354	0.00680272	0	0.00680272	0.0136054	0.108844	0	0	0	0.00680272	0.0136054	0	0.00680272	0	0.340136	0	0	0.0272109	0.0204082	0	0	0
Altiarchaeota	0.304348	0	0	0	0.0434783	0.26087	0	0	0.0434783	0	0	0	0	0	0.695652	0	0.0434783	0.0434783	0.217391	0.0434783	0	0
B1Sed10-29	0.2	0	0	0	0	0.3	0	0	0	0	0	0	0	0	0.3	0	0	0	0	0.1	0	0
EX4484-52	0.142857	0.047619	0	0	0	0.333333	0.047619	0	0	0	0	0	0	0	0.714286	0	0	0	0	0.142857	0	0
Iainarchaeota	0.242424	0	0	0	0.166667	0.0454545	0	0	0	0	0	0	0.0151515	0	0.257576	0.0151515	0	0	0	0.030303	0.0151515	0
Micrarchaeota	0.467391	0.0108696	0	0.0108696	0.119565	0.0326087	0	0	0	0	0.0108696	0	0	0	0.336957	0	0	0.0108696	0.0434783	0.076087	0	0.0217391
Nanoarchaeota	0.117647	0.00811359	0	0.00811359	0.0892495	0.0466531	0.0040568	0.00811359	0.00608519	0.0040568	0.010142	0	0	0.00608519	0.484787	0.0020284	0	0.0182556	0.0425963	0.0709939	0.010142	0.0121704
SpSt-1190	0.538462	0	0	0	0	0.538462	0	0	0	0	0	0	0	0.0769231	0.846154	0	0	0	0	0.230769	0	0.0769231
Undinarchaeota	0.2	0	0	0	0	0.2	0	0	0	0	0	0	0	0	0.533333	0	0	0.0666667	0.133333	0	0	0

## Sheet: Fig3G
col2	Defense family number	Defense family number (per MAG)	Defense family number (per MAG) SD	Defense family number (per MAG) SE	DS density (per MAG per Mb)	DS density (per MAG per Mb) SD	DS density (per MAG per Mb) SE
p__Aenigmatarchaeota	14	0.897959	1.4559	0.120081	0.922316	1.50049	0.123759
p__Altiarchaeota	10	3.47826	3.31484	0.691191	2.42912	2.31332	0.48236
p__B1Sed10-29	4	1.2	1.31656	0.416333	1.22272	1.38578	0.438222
p__EX4484-52	7	3.14286	3.00476	0.655692	2.33627	1.97453	0.430877
p__Iainarchaeota	8	1.01515	1.4935	0.183837	0.803505	1.08408	0.133441
p__Micrarchaeota	12	1.61957	1.60249	0.167071	1.31771	1.26739	0.132135
p__Nanoarchaeota	32	1.43205	1.7291	0.0778747	1.09158	1.21931	0.0549148
p__SpSt-1190	9	5.07692	2.53185	0.702208	3.20668	1.5133	0.419713
p__Undinarchaeota	5	2.4	2.89828	0.748331	1.56281	1.71628	0.443142
