# Supplementary material for: The defensome of prokaryotes in aquifers
Source: Nat Commun. 2025 Jul 14;16:6482. doi: 10.1038/s41467-025-61467-w (PMC12259885; doi:10.1038/s41467-025-61467-w)
Supplement: Supplementary file 6 — Source Data [file 41467_2025_61467_MOESM6_ESM.zip › Source_Data_Fig4.xlsx]

## Sheet: Fig.4A
genome	dsssum	argsum	group
B10_bin.17.fasta	3	1	group2
B10_bin.2.fasta	14	2	group2
B10_bin.23.fasta	10	2	group2
B10_bin.3.fasta	2	1	group2
B10_bin.31.fasta	2	2	group2
B10_bin.37.fasta	6	1	group2
B10_bin.38.fasta	8	1	group2
B10_bin.42.fasta	14	1	group2
B10_bin.43.fasta	0	1	group2
B10_bin.66.fasta	12	1	group2
B10_bin.67.fasta	1	2	group1
B10_bin.72.fasta	1	1	group1
B12_bin.11.fasta	4	1	group2
B12_bin.15.fasta	9	1	group2
B12_bin.17.fasta	15	2	group2
B12_bin.26.fasta	15	4	group2
B12_bin.28.fasta	1	1	group1
B12_bin.29.fasta	0	2	group2
B12_bin.3.fasta	0	1	group2
B12_bin.31.fasta	8	1	group2
B12_bin.34.fasta	2	4	group2
B12_bin.40.fasta	1	27	group1
B12_bin.47.fasta	2	6	group2
B12_bin.5.fasta	6	2	group2
B12_bin.51.fasta	2	1	group2
B12_bin.55.fasta	2	4	group2
B12_bin.60.fasta	2	2	group2
B12_bin.63.fasta	3	1	group2
B12_bin.65.fasta	14	1	group2
B12_bin.67.fasta	3	2	group2
B12_bin.70.fasta	0	1	group2
B12_bin.76.fasta	38	2	group2
B12_bin.77.fasta	7	1	group2
B12_bin.80.fasta	5	3	group2
B12_bin.81.fasta	3	2	group2
B12_bin.83.fasta	1	1	group1
B12_bin.84.fasta	1	1	group1
B12_bin.86.fasta	7	1	group2
B12_bin.94.fasta	1	1	group1
B12_bin.97.fasta	6	2	group2
B12_bin.99.fasta	4	1	group2
B13_bin.1.fasta	8	2	group2
B13_bin.12.fasta	5	2	group2
B13_bin.15.fasta	1	11	group1
B13_bin.18.fasta	1	1	group1
B13_bin.19.fasta	0	12	group2
B13_bin.22.fasta	0	2	group2
B13_bin.23.fasta	3	1	group2
B13_bin.24.fasta	0	1	group2
B13_bin.28.fasta	12	2	group2
B13_bin.31.fasta	0	1	group2
B13_bin.37.fasta	1	3	group1
B13_bin.39.fasta	0	1	group2
B13_bin.40.fasta	0	2	group2
B13_bin.42.fasta	1	5	group1
B13_bin.44.fasta	6	1	group2
B13_bin.47.fasta	2	1	group2
B13_bin.52.fasta	26	1	group2
B13_bin.56.fasta	8	1	group2
B13_bin.58.fasta	3	1	group2
B13_bin.65.fasta	3	1	group2
B13_bin.9.fasta	5	1	group2
B15_bin.12.fasta	5	1	group2
B15_bin.17.fasta	0	2	group2
B15_bin.18.fasta	14	1	group2
B15_bin.22.fasta	1	4	group1
B15_bin.24.fasta	1	1	group1
B15_bin.25.fasta	2	3	group2
B15_bin.26.fasta	3	2	group2
B15_bin.30.fasta	32	2	group2
B15_bin.31.fasta	10	1	group2
B15_bin.32.fasta	1	1	group1
B15_bin.33.fasta	3	4	group2
B15_bin.35.fasta	0	1	group2
B15_bin.37.fasta	1	2	group1
B15_bin.38.fasta	1	1	group1
B15_bin.40.fasta	1	4	group1
B15_bin.41.fasta	6	1	group2
B15_bin.42.fasta	8	10	group2
B15_bin.43.fasta	8	3	group2
B15_bin.44.fasta	0	1	group2
B15_bin.47.fasta	0	3	group2
B15_bin.52.fasta	5	1	group2
B15_bin.54.fasta	2	1	group2
B15_bin.55.fasta	25	2	group2
B15_bin.59.fasta	10	1	group2
B15_bin.61.fasta	1	1	group1
B15_bin.62.fasta	4	2	group2
B15_bin.63.fasta	2	1	group2
B15_bin.65.fasta	18	2	group2
B15_bin.66.fasta	0	2	group2
B15_bin.67.fasta	1	2	group1
B15_bin.69.fasta	1	1	group1
B15_bin.71.fasta	0	2	group2
B15_bin.74.fasta	0	1	group2
B15_bin.79.fasta	9	1	group2
B15_bin.81.fasta	0	1	group2
B18_bin.1.fasta	3	4	group2
B18_bin.13.fasta	1	1	group1
B18_bin.19.fasta	2	1	group2
B18_bin.23.fasta	1	7	group1
B18_bin.27.fasta	1	14	group1
B18_bin.43.fasta	4	2	group2
B18_bin.45.fasta	0	2	group2
B18_bin.49.fasta	10	1	group2
B18_bin.5.fasta	14	1	group2
B18_bin.54.fasta	2	1	group2
B18_bin.57.fasta	11	2	group2
B18_bin.6.fasta	3	7	group2
B18_bin.7.fasta	1	2	group1
B20_bin.10.fasta	0	1	group2
B20_bin.13.fasta	0	1	group2
B20_bin.14.fasta	0	5	group2
B20_bin.15.fasta	2	2	group2
B20_bin.3.fasta	1	1	group1
B20_bin.4.fasta	1	3	group1
B20_bin.6.fasta	0	1	group2
B20_bin.9.fasta	0	3	group2
B21_bin.11.fasta	0	2	group2
B21_bin.32.fasta	0	7	group2
B21_bin.37.fasta	1	3	group1
B21_bin.39.fasta	3	3	group2
B21_bin.49.fasta	0	1	group2
B21_bin.5.fasta	1	2	group1
B21_bin.52.fasta	0	2	group2
B21_bin.53.fasta	0	2	group2
B21_bin.9.fasta	0	4	group2
B22_bin.10.fasta	0	2	group2
B22_bin.11.fasta	1	1	group1
B22_bin.13.fasta	3	7	group2
B22_bin.14.fasta	0	3	group2
B22_bin.16.fasta	0	7	group2
B22_bin.17.fasta	17	1	group2
B22_bin.18.fasta	0	4	group2
B22_bin.3.fasta	1	2	group1
B22_bin.5.fasta	9	4	group2
B22_bin.9.fasta	0	3	group2
B24_bin.101.fasta	10	1	group2
B24_bin.16.fasta	4	1	group2
B24_bin.22.fasta	0	1	group2
B24_bin.45.fasta	0	2	group2
B24_bin.49.fasta	7	1	group2
B24_bin.50.fasta	3	1	group2
B24_bin.93.fasta	12	1	group2
B25_bin.11.fasta	1	1	group1
B25_bin.12.fasta	0	10	group2
B25_bin.14.fasta	6	1	group2
B25_bin.15.fasta	13	9	group2
B25_bin.18.fasta	2	1	group2
B25_bin.2.fasta	0	2	group2
B25_bin.3.fasta	0	1	group2
B25_bin.4.fasta	3	4	group2
B25_bin.6.fasta	5	2	group2
B25_bin.7.fasta	1	4	group1
B25_bin.8.fasta	0	7	group2
B25_bin.9.fasta	7	4	group2
B26_bin.1.fasta	0	2	group2
B26_bin.11.fasta	1	4	group1
B26_bin.16.fasta	1	1	group1
B26_bin.17.fasta	0	2	group2
B26_bin.2.fasta	2	2	group2
B26_bin.20.fasta	1	2	group1
B26_bin.22.fasta	8	1	group2
B26_bin.24.fasta	2	1	group2
B26_bin.25.fasta	0	2	group2
B26_bin.26.fasta	0	3	group2
B26_bin.27.fasta	9	1	group2
B26_bin.29.fasta	1	5	group1
B26_bin.3.fasta	1	3	group1
B26_bin.31.fasta	5	1	group2
B26_bin.35.fasta	3	5	group2
B26_bin.36.fasta	1	1	group1
B26_bin.38.fasta	0	2	group2
B26_bin.40.fasta	1	2	group1
B26_bin.41.fasta	6	7	group2
B26_bin.42.fasta	4	4	group2
B26_bin.43.fasta	2	12	group2
B26_bin.7.fasta	6	2	group2
B26_bin.8.fasta	1	6	group1
B27_bin.1.fasta	2	3	group2
B27_bin.10.fasta	17	2	group2
B27_bin.12.fasta	9	2	group2
B27_bin.13.fasta	1	2	group1
B27_bin.16.fasta	0	1	group2
B27_bin.18.fasta	0	1	group2
B27_bin.19.fasta	1	5	group1
B27_bin.2.fasta	0	2	group2
B27_bin.21.fasta	2	2	group2
B27_bin.24.fasta	0	1	group2
B27_bin.28.fasta	10	4	group2
B27_bin.29.fasta	0	1	group2
B27_bin.3.fasta	4	14	group2
B27_bin.32.fasta	0	1	group2
B27_bin.33.fasta	2	2	group2
B27_bin.5.fasta	0	7	group2
B27_bin.8.fasta	1	3	group1
B28_bin.1.fasta	2	4	group2
B28_bin.11.fasta	2	1	group2
B28_bin.15.fasta	4	3	group2
B28_bin.18.fasta	0	16	group2
B28_bin.20.fasta	0	1	group2
B28_bin.21.fasta	1	1	group1
B28_bin.32.fasta	2	9	group2
B28_bin.33.fasta	1	1	group1
B28_bin.36.fasta	10	1	group2
B28_bin.37.fasta	0	2	group2
B28_bin.48.fasta	1	2	group1
B28_bin.53.fasta	2	4	group2
B28_bin.55.fasta	1	5	group1
B28_bin.62.fasta	1	3	group1
B29_bin.10.fasta	9	2	group2
B29_bin.13.fasta	4	1	group2
B29_bin.23.fasta	18	3	group2
B29_bin.27.fasta	5	1	group2
B29_bin.32.fasta	8	1	group2
B29_bin.33.fasta	23	3	group2
B29_bin.34.fasta	3	1	group2
B29_bin.48.fasta	3	1	group2
B29_bin.52.fasta	3	1	group2
B29_bin.56.fasta	7	1	group2
B29_bin.58.fasta	0	1	group2
B29_bin.59.fasta	18	1	group2
B29_bin.67.fasta	9	1	group2
B29_bin.68.fasta	2	1	group2
B29_bin.69.fasta	9	1	group2
B29_bin.70.fasta	3	1	group2
B29_bin.75.fasta	4	2	group2
B29_bin.76.fasta	9	1	group2
B29_bin.77.fasta	7	1	group2
B29_bin.8.fasta	15	3	group2
B29_bin.89.fasta	8	2	group2
B29_bin.93.fasta	12	1	group2
B30_bin.16.fasta	0	2	group2
B30_bin.20.fasta	2	1	group2
B30_bin.29.fasta	5	1	group2
B30_bin.3.fasta	7	1	group2
B30_bin.32.fasta	1	1	group1
B30_bin.43.fasta	1	1	group1
B30_bin.5.fasta	5	1	group2
B30_bin.50.fasta	0	2	group2
B30_bin.9.fasta	1	11	group1
B31_bin.10.fasta	4	1	group2
B31_bin.15.fasta	3	1	group2
B31_bin.22.fasta	12	10	group2
B31_bin.28.fasta	4	1	group2
B31_bin.29.fasta	19	1	group2
B31_bin.4.fasta	1	1	group1
B31_bin.40.fasta	4	2	group2
B31_bin.5.fasta	0	5	group2
B31_bin.50.fasta	2	2	group2
B31_bin.53.fasta	0	1	group2
B31_bin.6.fasta	7	3	group2
B31_bin.61.fasta	14	1	group2
B31_bin.68.fasta	3	1	group2
B31_bin.71.fasta	2	1	group2
B31_bin.76.fasta	2	1	group2
B31_bin.80.fasta	2	2	group2
B31_bin.81.fasta	21	1	group2
B31_bin.93.fasta	0	2	group2
B32_bin.10.fasta	4	1	group2
B32_bin.11.fasta	15	2	group2
B32_bin.13.fasta	4	3	group2
B32_bin.14.fasta	3	4	group2
B32_bin.2.fasta	5	4	group2
B32_bin.3.fasta	8	1	group2
B32_bin.5.fasta	0	1	group2
B32_bin.6.fasta	6	1	group2
B32_bin.8.fasta	6	3	group2
B32_bin.9.fasta	1	2	group1
B33_bin.10.fasta	4	1	group2
B33_bin.13.fasta	0	3	group2
B33_bin.15.fasta	1	2	group1
B33_bin.22.fasta	8	2	group2
B33_bin.33.fasta	0	2	group2
B33_bin.34.fasta	0	7	group2
B33_bin.6.fasta	5	3	group2
B34_bin.12.fasta	1	2	group1
B34_bin.17.fasta	4	2	group2
B34_bin.22.fasta	1	2	group1
B34_bin.27.fasta	7	4	group2
B34_bin.30.fasta	4	2	group2
B34_bin.6.fasta	1	3	group1
B34_bin.8.fasta	4	1	group2
B35_bin.1.fasta	1	1	group1
B35_bin.10.fasta	1	2	group1
B35_bin.14.fasta	12	1	group2
B35_bin.16.fasta	2	2	group2
B35_bin.17.fasta	1	2	group1
B35_bin.20.fasta	1	2	group1
B35_bin.27.fasta	7	4	group2
B35_bin.28.fasta	0	2	group2
B35_bin.31.fasta	5	1	group2
B35_bin.34.fasta	7	2	group2
B35_bin.39.fasta	2	1	group2
B35_bin.44.fasta	6	1	group2
B35_bin.45.fasta	1	1	group1
B35_bin.7.fasta	1	3	group1
B35_bin.9.fasta	6	3	group2
B36_bin.10.fasta	1	1	group1
B36_bin.13.fasta	1	3	group1
B36_bin.14.fasta	0	7	group2
B36_bin.2.fasta	1	7	group1
B36_bin.4.fasta	1	6	group1
B36_bin.5.fasta	1	4	group1
B36_bin.6.fasta	4	1	group2
B36_bin.9.fasta	1	2	group1
B37_bin.13.fasta	2	1	group2
B37_bin.18.fasta	0	3	group2
B37_bin.25.fasta	1	5	group1
B37_bin.3.fasta	11	1	group2
B37_bin.32.fasta	8	2	group2
B37_bin.33.fasta	10	17	group2
B37_bin.34.fasta	0	2	group2
B37_bin.38.fasta	1	3	group1
B37_bin.43.fasta	9	1	group2
B37_bin.46.fasta	8	1	group2
B37_bin.55.fasta	2	1	group2
B37_bin.6.fasta	11	1	group2
B37_bin.64.fasta	7	9	group2
B37_bin.9.fasta	9	1	group2
B38_bin.1.fasta	6	1	group2
B38_bin.11.fasta	4	1	group2
B38_bin.12.fasta	15	1	group2
B38_bin.17.fasta	3	1	group2
B38_bin.20.fasta	0	2	group2
B38_bin.32.fasta	3	2	group2
B38_bin.37.fasta	4	1	group2
B38_bin.42.fasta	5	1	group2
B38_bin.46.fasta	0	1	group2
B38_bin.50.fasta	0	1	group2
B38_bin.55.fasta	9	2	group2
B38_bin.67.fasta	29	2	group2
B38_bin.69.fasta	0	1	group2
B38_bin.9.fasta	14	1	group2
B39_bin.14.fasta	2	1	group2
B39_bin.16.fasta	5	5	group2
B39_bin.19.fasta	0	1	group2
B39_bin.2.fasta	2	2	group2
B39_bin.20.fasta	2	1	group2
B39_bin.21.fasta	5	12	group2
B39_bin.22.fasta	9	1	group2
B39_bin.23.fasta	11	1	group2
B39_bin.24.fasta	4	1	group2
B39_bin.25.fasta	4	1	group2
B39_bin.3.fasta	4	4	group2
B39_bin.5.fasta	6	1	group2
B39_bin.7.fasta	8	1	group2
B39_bin.9.fasta	14	3	group2
B40_bin.1.fasta	9	1	group2
B40_bin.10.fasta	2	3	group2
B40_bin.12.fasta	0	1	group2
B40_bin.13.fasta	3	1	group2
B40_bin.16.fasta	0	2	group2
B40_bin.17.fasta	8	1	group2
B40_bin.20.fasta	0	6	group2
B40_bin.21.fasta	14	2	group2
B40_bin.22.fasta	0	1	group2
B40_bin.23.fasta	0	2	group2
B40_bin.24.fasta	2	2	group2
B40_bin.25.fasta	6	2	group2
B40_bin.3.fasta	3	1	group2
B40_bin.33.fasta	0	1	group2
B40_bin.34.fasta	2	2	group2
B40_bin.35.fasta	0	2	group2
B40_bin.36.fasta	0	1	group2
B40_bin.37.fasta	0	1	group2
B40_bin.39.fasta	0	1	group2
B40_bin.40.fasta	1	2	group1
B40_bin.44.fasta	0	1	group2
B40_bin.48.fasta	0	2	group2
B40_bin.5.fasta	0	1	group2
B40_bin.50.fasta	0	1	group2
B40_bin.51.fasta	0	1	group2
B40_bin.52.fasta	0	3	group2
B40_bin.54.fasta	1	1	group1
B40_bin.7.fasta	3	2	group2
B40_bin.9.fasta	1	1	group1
B41_bin.1.fasta	1	4	group1
B41_bin.11.fasta	0	2	group2
B41_bin.13.fasta	14	2	group2
B41_bin.15.fasta	2	4	group2
B41_bin.2.fasta	5	1	group2
B41_bin.5.fasta	0	7	group2
B41_bin.7.fasta	2	1	group2
B41_bin.8.fasta	9	2	group2
B42_bin.1.fasta	2	5	group2
B42_bin.10.fasta	0	1	group2
B42_bin.16.fasta	3	13	group2
B42_bin.19.fasta	1	1	group1
B42_bin.2.fasta	13	2	group2
B42_bin.20.fasta	4	1	group2
B42_bin.21.fasta	5	6	group2
B42_bin.22.fasta	1	3	group1
B42_bin.23.fasta	1	5	group1
B42_bin.30.fasta	0	6	group2
B42_bin.5.fasta	8	1	group2
B42_bin.6.fasta	0	3	group2
B42_bin.9.fasta	19	2	group2
B43_bin.17.fasta	0	1	group2
B43_bin.31.fasta	7	1	group2
B43_bin.44.fasta	4	1	group2
B43_bin.63.fasta	0	2	group2
B43_bin.72.fasta	4	1	group2
B44_bin.10.fasta	19	6	group2
B44_bin.14.fasta	7	1	group2
B44_bin.16.fasta	9	4	group2
B44_bin.17.fasta	5	1	group2
B44_bin.20.fasta	2	1	group2
B44_bin.22.fasta	8	2	group2
B44_bin.29.fasta	1	1	group1
B44_bin.31.fasta	4	1	group2
B44_bin.33.fasta	9	2	group2
B44_bin.37.fasta	4	1	group2
B44_bin.39.fasta	8	2	group2
B44_bin.5.fasta	3	10	group2
B44_bin.7.fasta	2	1	group2
B44_bin.8.fasta	2	1	group2
B46_bin.1.fasta	1	1	group1
B46_bin.12.fasta	2	1	group2
B46_bin.13.fasta	0	2	group2
B46_bin.17.fasta	0	2	group2
B46_bin.22.fasta	0	3	group2
B46_bin.24.fasta	1	1	group1
B46_bin.25.fasta	0	1	group2
B46_bin.27.fasta	0	5	group2
B46_bin.3.fasta	1	4	group1
B46_bin.31.fasta	0	1	group2
B46_bin.32.fasta	1	2	group1
B46_bin.33.fasta	3	2	group2
B46_bin.34.fasta	0	1	group2
B46_bin.36.fasta	1	4	group1
B46_bin.41.fasta	0	1	group2
B46_bin.50.fasta	0	2	group2
B46_bin.55.fasta	17	2	group2
B46_bin.56.fasta	0	2	group2
B46_bin.57.fasta	2	13	group2
B46_bin.58.fasta	4	3	group2
B46_bin.59.fasta	0	1	group2
B46_bin.6.fasta	0	3	group2
B46_bin.61.fasta	0	1	group2
B46_bin.62.fasta	2	2	group2
B46_bin.63.fasta	7	13	group2
B46_bin.67.fasta	2	1	group2
B46_bin.68.fasta	4	1	group2
B46_bin.72.fasta	0	2	group2
B46_bin.73.fasta	0	1	group2
B46_bin.74.fasta	0	1	group2
B46_bin.77.fasta	0	2	group2
B6_bin.13.fasta	0	1	group2
B6_bin.22.fasta	4	1	group2
B6_bin.25.fasta	5	1	group2
B6_bin.3.fasta	5	2	group2
B6_bin.51.fasta	0	1	group2
B6_bin.58.fasta	0	10	group2
B6_bin.7.fasta	3	1	group2
B7_bin.1.fasta	1	1	group1
B7_bin.10.fasta	7	4	group2
B7_bin.20.fasta	1	8	group1
B7_bin.22.fasta	2	1	group2
B7_bin.5.fasta	0	1	group2
B8_bin.1.fasta	1	1	group1
B8_bin.12.fasta	3	1	group2
B8_bin.13.fasta	11	3	group2
B8_bin.15.fasta	3	4	group2
B8_bin.22.fasta	16	1	group2
B8_bin.23.fasta	8	1	group2
B8_bin.26.fasta	1	1	group1
B8_bin.34.fasta	4	4	group2
B8_bin.35.fasta	19	2	group2
B8_bin.44.fasta	0	1	group2
B8_bin.46.fasta	5	2	group2
B8_bin.49.fasta	6	1	group2
B8_bin.51.fasta	11	1	group2
B8_bin.55.fasta	4	2	group2
B8_bin.56.fasta	6	3	group2
B8_bin.58.fasta	7	1	group2
B8_bin.6.fasta	10	3	group2
B8_bin.64.fasta	8	1	group2
B8_bin.71.fasta	9	1	group2
B8_bin.73.fasta	25	1	group2
B8_bin.8.fasta	9	3	group2
B9_bin.10.fasta	4	1	group2
B9_bin.66.fasta	6	1	group2
BT2_bin.14.fasta	0	3	group2
BT2_bin.16.fasta	3	19	group2
BT2_bin.18.fasta	0	2	group2
BT2_bin.2.fasta	0	4	group2
BT2_bin.22.fasta	1	4	group1
BT2_bin.27.fasta	4	1	group2
BT2_bin.3.fasta	1	1	group1
BT2_bin.30.fasta	1	2	group1
BT2_bin.31.fasta	0	6	group2
BT2_bin.32.fasta	0	3	group2
BT2_bin.35.fasta	7	2	group2
BT2_bin.36.fasta	3	5	group2
BT2_bin.41.fasta	0	1	group2
BT2_bin.42.fasta	1	2	group1
BT2_bin.48.fasta	0	3	group2
BT2_bin.50.fasta	1	1	group1
BT2_bin.55.fasta	1	1	group1
BT2_bin.6.fasta	0	1	group2
BT2_bin.60.fasta	1	3	group1
BT2_bin.62.fasta	0	3	group2
BT2_bin.64.fasta	1	1	group1
BT2_bin.67.fasta	2	1	group2
BT2_bin.68.fasta	0	1	group2
BT2_bin.7.fasta	1	2	group1
BT2_bin.70.fasta	0	2	group2
BT2_bin.72.fasta	0	1	group2
BT2_bin.8.fasta	0	2	group2
BT5_bin.11.fasta	2	4	group2
BT5_bin.12.fasta	5	3	group2
BT5_bin.13.fasta	3	6	group2
BT5_bin.15.fasta	1	1	group1
BT5_bin.16.fasta	7	8	group2
BT5_bin.17.fasta	2	5	group2
BT5_bin.18.fasta	0	2	group2
BT5_bin.19.fasta	8	1	group2
BT5_bin.20.fasta	4	1	group2
BT5_bin.21.fasta	5	4	group2
BT5_bin.22.fasta	2	6	group2
BT5_bin.5.fasta	4	5	group2
BT5_bin.6.fasta	6	1	group2
BT5_bin.7.fasta	3	1	group2
BT5_bin.8.fasta	3	7	group2
BT5_bin.9.fasta	4	5	group2
BT6_bin.1.fasta	0	1	group2
BT6_bin.10.fasta	8	1	group2
BT6_bin.11.fasta	0	2	group2
BT6_bin.12.fasta	3	2	group2
BT6_bin.17.fasta	6	4	group2
BT6_bin.18.fasta	1	2	group1
BT6_bin.20.fasta	2	4	group2
BT6_bin.6.fasta	0	1	group2
BT6_bin.8.fasta	5	2	group2
BT6_bin.9.fasta	2	2	group2
C1_bin.11.fasta	2	2	group2
C1_bin.12.fasta	10	2	group2
C1_bin.14.fasta	4	1	group2
C1_bin.21.fasta	1	3	group1
C1_bin.25.fasta	10	3	group2
C1_bin.27.fasta	9	1	group2
C1_bin.28.fasta	0	1	group2
C1_bin.3.fasta	6	3	group2
C1_bin.34.fasta	2	1	group2
C1_bin.4.fasta	1	9	group1
C1_bin.42.fasta	11	1	group2
C1_bin.56.fasta	1	4	group1
C1_bin.67.fasta	0	2	group2
C1_bin.72.fasta	0	1	group2
C1_bin.74.fasta	2	3	group2
C3_bin.1.fasta	1	1	group1
C3_bin.10.fasta	4	1	group2
C3_bin.11.fasta	1	1	group1
C3_bin.15.fasta	3	1	group2
C3_bin.18.fasta	3	1	group2
C3_bin.2.fasta	1	1	group1
C3_bin.21.fasta	7	2	group2
C3_bin.23.fasta	6	2	group2
C3_bin.24.fasta	3	1	group2
C3_bin.30.fasta	4	2	group2
C3_bin.32.fasta	1	1	group1
C3_bin.37.fasta	0	1	group2
C3_bin.38.fasta	3	7	group2
C3_bin.4.fasta	7	1	group2
C3_bin.40.fasta	2	3	group2
C3_bin.42.fasta	1	1	group1
C3_bin.51.fasta	1	2	group1
C3_bin.52.fasta	1	4	group1
C3_bin.53.fasta	1	1	group1
C3_bin.54.fasta	0	16	group2
C3_bin.55.fasta	9	1	group2
C3_bin.58.fasta	2	1	group2
C3_bin.62.fasta	1	1	group1
C3_bin.8.fasta	0	1	group2
C3_bin.9.fasta	4	2	group2
C4_bin.21.fasta	14	1	group2
C4_bin.24.fasta	2	2	group2
C4_bin.26.fasta	12	1	group2
C4_bin.3.fasta	3	2	group2
C4_bin.31.fasta	2	6	group2
C4_bin.37.fasta	2	1	group2
C4_bin.4.fasta	2	1	group2
C4_bin.40.fasta	6	2	group2
C4_bin.41.fasta	12	1	group2
C4_bin.5.fasta	1	3	group1
C4_bin.50.fasta	4	1	group2
C4_bin.58.fasta	16	1	group2
C4_bin.62.fasta	6	1	group2
C4_bin.63.fasta	10	1	group2
C4_bin.65.fasta	0	1	group2
C4_bin.68.fasta	1	1	group1
C4_bin.7.fasta	2	1	group2
C4_bin.76.fasta	29	1	group2
C4_bin.78.fasta	4	1	group2
C4_bin.81.fasta	10	2	group2
C4_bin.86.fasta	6	1	group2
C4_bin.89.fasta	0	1	group2
CQ2_bin.1.fasta	0	2	group2
CQ2_bin.10.fasta	0	3	group2
CQ2_bin.104.fasta	0	1	group2
CQ2_bin.108.fasta	17	2	group2
CQ2_bin.12.fasta	7	1	group2
CQ2_bin.18.fasta	0	2	group2
CQ2_bin.19.fasta	1	1	group1
CQ2_bin.2.fasta	8	1	group2
CQ2_bin.21.fasta	3	1	group2
CQ2_bin.23.fasta	1	1	group1
CQ2_bin.24.fasta	0	1	group2
CQ2_bin.25.fasta	2	1	group2
CQ2_bin.26.fasta	0	1	group2
CQ2_bin.36.fasta	1	1	group1
CQ2_bin.39.fasta	1	2	group1
CQ2_bin.43.fasta	0	2	group2
CQ2_bin.44.fasta	0	2	group2
CQ2_bin.5.fasta	22	2	group2
CQ2_bin.53.fasta	3	1	group2
CQ2_bin.57.fasta	2	1	group2
CQ2_bin.59.fasta	5	1	group2
CQ2_bin.65.fasta	2	2	group2
CQ2_bin.67.fasta	1	2	group1
CQ2_bin.7.fasta	5	3	group2
CQ2_bin.71.fasta	7	1	group2
CQ2_bin.72.fasta	0	1	group2
CQ2_bin.73.fasta	1	2	group1
CQ2_bin.74.fasta	2	1	group2
CQ2_bin.75.fasta	1	3	group1
CQ2_bin.80.fasta	3	1	group2
CQ2_bin.81.fasta	1	3	group1
CQ2_bin.83.fasta	1	1	group1
CQ2_bin.84.fasta	0	1	group2
CQ2_bin.85.fasta	1	1	group1
CQ2_bin.86.fasta	5	3	group2
CQ2_bin.91.fasta	0	2	group2
CQ2_bin.92.fasta	3	2	group2
CQ2_bin.93.fasta	3	1	group2
CQ2_bin.98.fasta	0	1	group2
CQ2_bin.99.fasta	1	3	group1
CQ3_bin.1.fasta	0	2	group2
CQ3_bin.11.fasta	0	3	group2
CQ3_bin.20.fasta	6	1	group2
CQ3_bin.27.fasta	4	4	group2
CQ3_bin.28.fasta	1	9	group1
CQ3_bin.3.fasta	8	2	group2
CQ3_bin.30.fasta	5	1	group2
CQ3_bin.32.fasta	0	4	group2
CQ3_bin.33.fasta	5	1	group2
CQ3_bin.34.fasta	2	2	group2
CQ3_bin.35.fasta	2	1	group2
CQ3_bin.36.fasta	6	1	group2
CQ3_bin.37.fasta	3	2	group2
CQ3_bin.4.fasta	1	4	group1
CQ4_bin.13.fasta	3	1	group2
CQ4_bin.15.fasta	3	1	group2
CQ4_bin.18.fasta	2	4	group2
CQ4_bin.25.fasta	0	1	group2
CQ4_bin.26.fasta	1	4	group1
CQ4_bin.3.fasta	1	3	group1
CQ4_bin.31.fasta	0	1	group2
CQ4_bin.32.fasta	2	3	group2
CQ4_bin.34.fasta	14	2	group2
CQ4_bin.37.fasta	1	1	group1
CQ4_bin.7.fasta	2	5	group2
CQ4_bin.8.fasta	6	2	group2
CQ5_bin.11.fasta	1	1	group1
CQ5_bin.12.fasta	1	4	group1
CQ5_bin.16.fasta	1	2	group1
CQ5_bin.17.fasta	8	4	group2
CQ5_bin.18.fasta	0	1	group2
CQ5_bin.19.fasta	0	2	group2
CQ5_bin.24.fasta	4	2	group2
CQ5_bin.28.fasta	1	2	group1
CQ5_bin.8.fasta	0	1	group2
CQ6_bin.11.fasta	7	1	group2
CQ6_bin.12.fasta	0	2	group2
CQ6_bin.14.fasta	4	1	group2
CQ6_bin.19.fasta	12	1	group2
CQ6_bin.20.fasta	1	1	group1
CQ6_bin.29.fasta	0	1	group2
CQ6_bin.31.fasta	11	1	group2
CQ6_bin.35.fasta	0	11	group2
CQ6_bin.5.fasta	18	1	group2
E10_bin.1.fasta	1	14	group1
E10_bin.14.fasta	0	3	group2
E10_bin.15.fasta	12	1	group2
E10_bin.16.fasta	0	1	group2
E10_bin.21.fasta	0	1	group2
E10_bin.23.fasta	4	2	group2
E10_bin.25.fasta	5	1	group2
E10_bin.26.fasta	0	3	group2
E10_bin.27.fasta	4	1	group2
E10_bin.31.fasta	8	2	group2
E10_bin.32.fasta	1	2	group1
E10_bin.34.fasta	0	6	group2
E10_bin.9.fasta	1	1	group1
E2_bin.1.fasta	0	3	group2
E2_bin.10.fasta	0	1	group2
E2_bin.12.fasta	0	2	group2
E2_bin.17.fasta	0	2	group2
E2_bin.22.fasta	8	10	group2
E2_bin.23.fasta	0	2	group2
E2_bin.24.fasta	2	1	group2
E2_bin.25.fasta	0	5	group2
E2_bin.26.fasta	0	10	group2
E2_bin.3.fasta	0	2	group2
E2_bin.4.fasta	0	1	group2
E3_bin.12.fasta	1	1	group1
E3_bin.15.fasta	0	1	group2
E3_bin.21.fasta	1	2	group1
E3_bin.22.fasta	0	2	group2
E3_bin.23.fasta	0	1	group2
E3_bin.26.fasta	4	6	group2
E3_bin.27.fasta	0	1	group2
E3_bin.3.fasta	3	1	group2
E3_bin.33.fasta	1	1	group1
E3_bin.34.fasta	0	2	group2
E3_bin.35.fasta	1	1	group1
E3_bin.36.fasta	0	1	group2
E3_bin.50.fasta	0	10	group2
E3_bin.8.fasta	0	1	group2
E5_bin.1.fasta	2	4	group2
E5_bin.10.fasta	0	2	group2
E5_bin.13.fasta	0	1	group2
E5_bin.14.fasta	2	1	group2
E5_bin.22.fasta	4	2	group2
E5_bin.29.fasta	3	2	group2
E5_bin.30.fasta	0	2	group2
E5_bin.31.fasta	0	10	group2
E5_bin.32.fasta	0	2	group2
E5_bin.34.fasta	1	1	group1
E5_bin.36.fasta	0	4	group2
E5_bin.37.fasta	1	3	group1
E5_bin.38.fasta	0	1	group2
E5_bin.4.fasta	0	1	group2
E5_bin.40.fasta	0	2	group2
E5_bin.43.fasta	1	2	group1
E5_bin.44.fasta	4	1	group2
E5_bin.45.fasta	3	3	group2
E5_bin.47.fasta	1	2	group1
E5_bin.50.fasta	0	1	group2
E5_bin.52.fasta	4	1	group2
E5_bin.55.fasta	1	2	group1
E5_bin.56.fasta	5	1	group2
E5_bin.57.fasta	3	4	group2
E5_bin.58.fasta	8	1	group2
E5_bin.6.fasta	0	2	group2
E6_bin.10.fasta	0	2	group2
E6_bin.13.fasta	3	2	group2
E6_bin.14.fasta	0	9	group2
E6_bin.18.fasta	30	2	group2
E6_bin.19.fasta	10	1	group2
E6_bin.2.fasta	0	20	group2
E6_bin.20.fasta	14	1	group2
E6_bin.23.fasta	0	3	group2
E6_bin.26.fasta	1	2	group1
E6_bin.29.fasta	4	4	group2
E6_bin.34.fasta	0	6	group2
E6_bin.5.fasta	3	1	group2
E6_bin.7.fasta	1	1	group1
E6_bin.9.fasta	4	6	group2
E7_bin.12.fasta	2	5	group2
E7_bin.14.fasta	0	1	group2
E7_bin.16.fasta	1	1	group1
E7_bin.17.fasta	0	2	group2
E7_bin.18.fasta	0	1	group2
E7_bin.2.fasta	9	2	group2
E7_bin.20.fasta	4	2	group2
E7_bin.23.fasta	8	4	group2
E7_bin.5.fasta	0	1	group2
E7_bin.6.fasta	3	4	group2
E8_bin.14.fasta	11	1	group2
E8_bin.15.fasta	0	1	group2
E8_bin.18.fasta	2	2	group2
E8_bin.19.fasta	0	2	group2
E8_bin.2.fasta	0	1	group2
E8_bin.21.fasta	0	2	group2
E8_bin.22.fasta	10	3	group2
E8_bin.24.fasta	1	1	group1
E8_bin.29.fasta	2	3	group2
E8_bin.34.fasta	12	1	group2
E8_bin.35.fasta	4	1	group2
E8_bin.36.fasta	0	1	group2
E8_bin.43.fasta	2	2	group2
E8_bin.47.fasta	0	1	group2
E8_bin.5.fasta	3	1	group2
E8_bin.50.fasta	4	1	group2
E8_bin.51.fasta	3	1	group2
E8_bin.56.fasta	4	1	group2
E8_bin.58.fasta	0	3	group2
E8_bin.7.fasta	0	2	group2
E9_bin.13.fasta	1	1	group1
E9_bin.15.fasta	1	1	group1
E9_bin.23.fasta	1	4	group1
E9_bin.29.fasta	0	1	group2
E9_bin.33.fasta	1	3	group1
E9_bin.45.fasta	0	3	group2
E9_bin.46.fasta	6	1	group2
E9_bin.47.fasta	0	1	group2
E9_bin.5.fasta	2	2	group2
E9_bin.51.fasta	2	1	group2
E9_bin.53.fasta	19	2	group2
E9_bin.54.fasta	6	2	group2
E9_bin.55.fasta	3	3	group2
E9_bin.56.fasta	0	2	group2
E9_bin.66.fasta	6	2	group2
E9_bin.7.fasta	1	2	group1
E9_bin.70.fasta	0	1	group2
E9_bin.74.fasta	1	1	group1
E9_bin.78.fasta	5	2	group2
E9_bin.79.fasta	1	9	group1
E9_bin.81.fasta	0	1	group2
GD1_bin.12.fasta	2	2	group2
GD1_bin.15.fasta	1	4	group1
GD1_bin.17.fasta	2	3	group2
GD1_bin.18.fasta	4	1	group2
GD1_bin.20.fasta	3	2	group2
GD1_bin.21.fasta	13	2	group2
GD1_bin.22.fasta	5	3	group2
GD1_bin.24.fasta	0	2	group2
GD1_bin.26.fasta	0	3	group2
GD1_bin.27.fasta	1	1	group1
GD1_bin.30.fasta	0	2	group2
GD1_bin.35.fasta	2	3	group2
GD1_bin.36.fasta	5	1	group2
GD1_bin.40.fasta	2	4	group2
GD1_bin.48.fasta	6	4	group2
GD1_bin.5.fasta	3	3	group2
GD1_bin.50.fasta	0	1	group2
GD1_bin.51.fasta	11	1	group2
GD1_bin.53.fasta	5	1	group2
GD1_bin.6.fasta	3	1	group2
GD1_bin.60.fasta	4	3	group2
GD1_bin.61.fasta	1	3	group1
GD1_bin.62.fasta	9	4	group2
GD1_bin.63.fasta	9	1	group2
GD1_bin.64.fasta	2	2	group2
GD1_bin.66.fasta	1	1	group1
GD1_bin.69.fasta	0	9	group2
GD1_bin.70.fasta	2	2	group2
GD1_bin.71.fasta	0	2	group2
GD1_bin.72.fasta	1	1	group1
GD10_bin.1.fasta	1	1	group1
GD10_bin.13.fasta	0	3	group2
GD10_bin.14.fasta	1	2	group1
GD10_bin.19.fasta	3	1	group2
GD10_bin.23.fasta	0	3	group2
GD10_bin.34.fasta	3	2	group2
GD10_bin.43.fasta	2	5	group2
GD10_bin.5.fasta	2	1	group2
GD10_bin.53.fasta	12	2	group2
GD10_bin.55.fasta	4	3	group2
GD10_bin.56.fasta	1	1	group1
GD10_bin.58.fasta	1	3	group1
GD10_bin.61.fasta	0	1	group2
GD10_bin.63.fasta	0	2	group2
GD10_bin.68.fasta	11	1	group2
GD10_bin.69.fasta	5	1	group2
GD10_bin.8.fasta	3	9	group2
GD11_bin.11.fasta	1	2	group1
GD11_bin.12.fasta	0	2	group2
GD11_bin.13.fasta	3	7	group2
GD11_bin.15.fasta	9	3	group2
GD11_bin.16.fasta	0	2	group2
GD11_bin.18.fasta	12	1	group2
GD11_bin.19.fasta	0	1	group2
GD11_bin.24.fasta	2	1	group2
GD11_bin.26.fasta	6	4	group2
GD11_bin.27.fasta	1	1	group1
GD11_bin.3.fasta	1	2	group1
GD11_bin.6.fasta	1	1	group1
GD11_bin.8.fasta	0	2	group2
GD12_bin.10.fasta	1	1	group1
GD12_bin.13.fasta	0	1	group2
GD12_bin.16.fasta	6	1	group2
GD12_bin.17.fasta	1	6	group1
GD12_bin.18.fasta	5	1	group2
GD12_bin.19.fasta	6	2	group2
GD12_bin.2.fasta	3	1	group2
GD12_bin.22.fasta	2	2	group2
GD12_bin.23.fasta	3	3	group2
GD12_bin.25.fasta	1	2	group1
GD12_bin.28.fasta	1	3	group1
GD12_bin.3.fasta	9	3	group2
GD12_bin.30.fasta	0	2	group2
GD12_bin.31.fasta	1	1	group1
GD12_bin.33.fasta	7	1	group2
GD12_bin.35.fasta	2	3	group2
GD12_bin.4.fasta	2	3	group2
GD12_bin.5.fasta	5	12	group2
GD13_bin.1.fasta	0	1	group2
GD13_bin.19.fasta	2	1	group2
GD13_bin.2.fasta	3	1	group2
GD13_bin.26.fasta	1	1	group1
GD13_bin.27.fasta	9	4	group2
GD13_bin.29.fasta	0	2	group2
GD13_bin.3.fasta	0	2	group2
GD13_bin.30.fasta	7	5	group2
GD13_bin.33.fasta	2	1	group2
GD13_bin.35.fasta	0	2	group2
GD13_bin.36.fasta	0	1	group2
GD13_bin.38.fasta	2	3	group2
GD13_bin.39.fasta	3	6	group2
GD13_bin.42.fasta	0	2	group2
GD13_bin.44.fasta	8	4	group2
GD13_bin.46.fasta	2	2	group2
GD13_bin.49.fasta	7	1	group2
GD13_bin.51.fasta	0	4	group2
GD13_bin.52.fasta	1	1	group1
GD13_bin.53.fasta	3	1	group2
GD13_bin.58.fasta	0	1	group2
GD13_bin.59.fasta	2	1	group2
GD13_bin.62.fasta	1	1	group1
GD13_bin.63.fasta	0	1	group2
GD13_bin.64.fasta	3	1	group2
GD13_bin.66.fasta	1	1	group1
GD13_bin.68.fasta	2	1	group2
GD13_bin.74.fasta	1	1	group1
GD13_bin.76.fasta	2	1	group2
GD13_bin.77.fasta	2	2	group2
GD13_bin.79.fasta	3	4	group2
GD13_bin.83.fasta	0	1	group2
GD13_bin.86.fasta	3	1	group2
GD13_bin.87.fasta	1	1	group1
GD13_bin.89.fasta	0	1	group2
GD14_bin.1.fasta	2	1	group2
GD14_bin.14.fasta	0	1	group2
GD14_bin.19.fasta	0	5	group2
GD14_bin.2.fasta	1	1	group1
GD14_bin.21.fasta	4	5	group2
GD14_bin.22.fasta	0	1	group2
GD14_bin.23.fasta	1	2	group1
GD14_bin.24.fasta	4	2	group2
GD14_bin.25.fasta	0	3	group2
GD14_bin.28.fasta	1	1	group1
GD14_bin.30.fasta	6	9	group2
GD14_bin.32.fasta	4	3	group2
GD14_bin.33.fasta	0	1	group2
GD14_bin.41.fasta	0	1	group2
GD14_bin.42.fasta	1	1	group1
GD14_bin.43.fasta	2	3	group2
GD14_bin.45.fasta	0	1	group2
GD14_bin.48.fasta	1	2	group1
GD14_bin.5.fasta	0	1	group2
GD14_bin.50.fasta	0	1	group2
GD14_bin.51.fasta	6	3	group2
GD14_bin.52.fasta	1	5	group1
GD14_bin.59.fasta	2	2	group2
GD14_bin.6.fasta	3	1	group2
GD14_bin.61.fasta	2	2	group2
GD14_bin.62.fasta	0	1	group2
GD14_bin.64.fasta	0	3	group2
GD14_bin.66.fasta	1	3	group1
GD14_bin.68.fasta	2	2	group2
GD14_bin.7.fasta	0	2	group2
GD14_bin.70.fasta	0	1	group2
GD14_bin.71.fasta	0	1	group2
GD14_bin.8.fasta	3	3	group2
GD15_bin.11.fasta	0	1	group2
GD15_bin.21.fasta	16	1	group2
GD15_bin.22.fasta	5	4	group2
GD15_bin.31.fasta	4	1	group2
GD15_bin.33.fasta	2	2	group2
GD15_bin.34.fasta	4	1	group2
GD15_bin.35.fasta	8	1	group2
GD15_bin.38.fasta	0	1	group2
GD15_bin.4.fasta	0	3	group2
GD15_bin.43.fasta	9	2	group2
GD15_bin.44.fasta	10	2	group2
GD15_bin.45.fasta	7	3	group2
GD15_bin.8.fasta	7	1	group2
GD15_bin.9.fasta	3	2	group2
GD16_bin.15.fasta	8	9	group2
GD16_bin.16.fasta	3	1	group2
GD16_bin.18.fasta	3	1	group2
GD16_bin.23.fasta	6	4	group2
GD16_bin.26.fasta	5	1	group2
GD16_bin.3.fasta	10	2	group2
GD16_bin.31.fasta	10	3	group2
GD16_bin.32.fasta	3	1	group2
GD16_bin.33.fasta	3	2	group2
GD16_bin.4.fasta	11	1	group2
GD16_bin.5.fasta	3	3	group2
GD16_bin.51.fasta	11	4	group2
GD16_bin.57.fasta	1	3	group1
GD16_bin.60.fasta	18	1	group2
GD16_bin.61.fasta	7	1	group2
GD16_bin.64.fasta	2	2	group2
GD16_bin.8.fasta	1	1	group1
GD17_bin.1.fasta	0	2	group2
GD17_bin.11.fasta	1	2	group1
GD17_bin.15.fasta	3	7	group2
GD17_bin.17.fasta	3	10	group2
GD17_bin.18.fasta	11	5	group2
GD17_bin.20.fasta	6	2	group2
GD17_bin.21.fasta	1	1	group1
GD17_bin.24.fasta	5	6	group2
GD17_bin.25.fasta	0	1	group2
GD17_bin.30.fasta	2	6	group2
GD17_bin.31.fasta	7	1	group2
GD17_bin.32.fasta	0	7	group2
GD17_bin.6.fasta	1	3	group1
GD17_bin.9.fasta	0	2	group2
GD18_bin.15.fasta	3	3	group2
GD18_bin.18.fasta	3	1	group2
GD18_bin.19.fasta	7	6	group2
GD18_bin.21.fasta	4	7	group2
GD18_bin.22.fasta	12	1	group2
GD18_bin.23.fasta	3	2	group2
GD18_bin.24.fasta	14	6	group2
GD18_bin.25.fasta	1	4	group1
GD18_bin.27.fasta	2	2	group2
GD18_bin.3.fasta	3	1	group2
GD18_bin.32.fasta	0	10	group2
GD18_bin.35.fasta	0	3	group2
GD18_bin.36.fasta	3	7	group2
GD18_bin.4.fasta	3	3	group2
GD18_bin.41.fasta	0	9	group2
GD18_bin.42.fasta	1	1	group1
GD6_bin.10.fasta	1	2	group1
GD6_bin.13.fasta	0	1	group2
GD6_bin.16.fasta	0	2	group2
GD6_bin.20.fasta	5	1	group2
GD6_bin.23.fasta	0	2	group2
GD6_bin.26.fasta	4	2	group2
GD6_bin.27.fasta	8	3	group2
GD6_bin.32.fasta	0	2	group2
GD6_bin.35.fasta	0	3	group2
GD6_bin.36.fasta	0	3	group2
GD6_bin.4.fasta	0	1	group2
GD6_bin.40.fasta	1	9	group1
GD6_bin.41.fasta	1	1	group1
GD6_bin.45.fasta	2	1	group2
GD6_bin.46.fasta	2	7	group2
GD6_bin.49.fasta	2	1	group2
GD6_bin.50.fasta	8	1	group2
GD6_bin.52.fasta	0	2	group2
GD6_bin.55.fasta	7	1	group2
GD6_bin.56.fasta	7	1	group2
GD6_bin.61.fasta	10	3	group2
GD6_bin.64.fasta	1	2	group1
GD6_bin.65.fasta	3	1	group2
GD6_bin.66.fasta	1	1	group1
GD6_bin.68.fasta	1	1	group1
GD6_bin.69.fasta	1	1	group1
GD6_bin.72.fasta	0	1	group2
GD6_bin.73.fasta	0	6	group2
GD6_bin.8.fasta	0	1	group2
GD6_bin.9.fasta	1	2	group1
GD7_bin.1.fasta	2	1	group2
GD7_bin.14.fasta	0	1	group2
GD7_bin.16.fasta	1	3	group1
GD7_bin.2.fasta	0	1	group2
GD7_bin.20.fasta	0	3	group2
GD7_bin.23.fasta	4	1	group2
GD7_bin.25.fasta	0	3	group2
GD7_bin.28.fasta	0	1	group2
GD7_bin.33.fasta	0	1	group2
GD7_bin.35.fasta	1	1	group1
GD7_bin.36.fasta	3	4	group2
GD7_bin.37.fasta	0	2	group2
GD7_bin.4.fasta	0	3	group2
GD7_bin.44.fasta	3	10	group2
GD7_bin.45.fasta	0	1	group2
GD7_bin.54.fasta	1	3	group1
GD7_bin.55.fasta	6	1	group2
GD7_bin.6.fasta	7	1	group2
GD7_bin.60.fasta	0	1	group2
GD7_bin.61.fasta	12	1	group2
GD7_bin.63.fasta	1	1	group1
GD7_bin.64.fasta	9	1	group2
GD7_bin.66.fasta	1	2	group1
GD7_bin.7.fasta	2	4	group2
GD7_bin.9.fasta	1	2	group1
GD9_bin.1.fasta	1	3	group1
GD9_bin.11.fasta	0	1	group2
GD9_bin.14.fasta	0	1	group2
GD9_bin.16.fasta	1	1	group1
GD9_bin.17.fasta	2	1	group2
GD9_bin.19.fasta	4	1	group2
GD9_bin.20.fasta	0	3	group2
GD9_bin.21.fasta	10	1	group2
GD9_bin.22.fasta	5	1	group2
GD9_bin.25.fasta	1	1	group1
GD9_bin.32.fasta	9	2	group2
GD9_bin.33.fasta	2	1	group2
GD9_bin.34.fasta	5	2	group2
GD9_bin.36.fasta	3	1	group2
GD9_bin.41.fasta	0	4	group2
GD9_bin.6.fasta	1	1	group1
GD9_bin.7.fasta	5	1	group2
GD9_bin.8.fasta	8	1	group2
GD9_bin.9.fasta	0	1	group2
GS10_bin.12.fasta	4	4	group2
GS10_bin.19.fasta	1	1	group1
GS10_bin.21.fasta	2	2	group2
GS10_bin.22.fasta	2	4	group2
GS10_bin.23.fasta	1	1	group1
GS10_bin.26.fasta	1	7	group1
GS10_bin.31.fasta	0	2	group2
GS10_bin.34.fasta	3	4	group2
GS10_bin.39.fasta	0	12	group2
GS10_bin.40.fasta	1	2	group1
GS10_bin.41.fasta	4	1	group2
GS10_bin.42.fasta	3	1	group2
GS10_bin.43.fasta	3	1	group2
GS10_bin.5.fasta	2	1	group2
GS10_bin.7.fasta	11	1	group2
GS12_bin.1.fasta	13	2	group2
GS12_bin.10.fasta	1	1	group1
GS12_bin.12.fasta	3	3	group2
GS12_bin.15.fasta	0	4	group2
GS12_bin.23.fasta	1	1	group1
GS12_bin.24.fasta	5	13	group2
GS12_bin.25.fasta	2	2	group2
GS12_bin.26.fasta	5	1	group2
GS12_bin.28.fasta	0	3	group2
GS12_bin.3.fasta	0	2	group2
GS12_bin.7.fasta	11	1	group2
GS12_bin.9.fasta	1	1	group1
GS2_bin.10.fasta	6	1	group2
GS2_bin.112.fasta	1	3	group1
GS2_bin.116.fasta	1	2	group1
GS2_bin.117.fasta	4	1	group2
GS2_bin.122.fasta	5	2	group2
GS2_bin.123.fasta	1	3	group1
GS2_bin.124.fasta	1	1	group1
GS2_bin.125.fasta	22	1	group2
GS2_bin.13.fasta	3	1	group2
GS2_bin.18.fasta	6	2	group2
GS2_bin.27.fasta	3	1	group2
GS2_bin.3.fasta	2	2	group2
GS2_bin.34.fasta	3	4	group2
GS2_bin.41.fasta	11	6	group2
GS2_bin.47.fasta	7	3	group2
GS2_bin.54.fasta	1	1	group1
GS2_bin.55.fasta	10	5	group2
GS2_bin.56.fasta	3	2	group2
GS2_bin.58.fasta	0	2	group2
GS2_bin.71.fasta	0	2	group2
GS2_bin.76.fasta	8	3	group2
GS2_bin.82.fasta	0	1	group2
GS2_bin.88.fasta	2	1	group2
GS2_bin.92.fasta	6	1	group2
GS2_bin.96.fasta	3	5	group2
GS21_bin.1.fasta	3	3	group2
GS21_bin.10.fasta	1	1	group1
GS21_bin.11.fasta	5	6	group2
GS21_bin.12.fasta	6	3	group2
GS21_bin.14.fasta	6	1	group2
GS21_bin.17.fasta	1	1	group1
GS21_bin.18.fasta	1	1	group1
GS21_bin.19.fasta	0	1	group2
GS21_bin.2.fasta	1	1	group1
GS21_bin.20.fasta	1	3	group1
GS21_bin.21.fasta	1	3	group1
GS21_bin.22.fasta	2	1	group2
GS21_bin.4.fasta	7	3	group2
GS21_bin.7.fasta	5	1	group2
GS21_bin.9.fasta	1	3	group1
GS25_bin.1.fasta	5	5	group2
GS25_bin.10.fasta	4	1	group2
GS25_bin.16.fasta	0	1	group2
GS25_bin.17.fasta	14	1	group2
GS25_bin.19.fasta	3	3	group2
GS25_bin.2.fasta	12	7	group2
GS25_bin.20.fasta	5	6	group2
GS25_bin.21.fasta	2	5	group2
GS25_bin.22.fasta	4	3	group2
GS25_bin.25.fasta	14	3	group2
GS25_bin.30.fasta	1	3	group1
GS25_bin.33.fasta	5	2	group2
GS25_bin.34.fasta	0	2	group2
GS25_bin.35.fasta	9	5	group2
GS25_bin.36.fasta	6	8	group2
GS25_bin.38.fasta	6	1	group2
GS25_bin.39.fasta	5	1	group2
GS25_bin.4.fasta	21	1	group2
GS25_bin.41.fasta	0	2	group2
GS25_bin.43.fasta	5	1	group2
GS25_bin.46.fasta	4	3	group2
GS25_bin.5.fasta	3	1	group2
GS25_bin.54.fasta	0	1	group2
GS25_bin.56.fasta	1	1	group1
GS25_bin.57.fasta	3	12	group2
GS25_bin.6.fasta	8	4	group2
GS25_bin.7.fasta	7	2	group2
GS25_bin.8.fasta	4	8	group2
GS26_bin.10.fasta	4	2	group2
GS26_bin.11.fasta	4	1	group2
GS26_bin.14.fasta	4	1	group2
GS26_bin.15.fasta	6	3	group2
GS26_bin.16.fasta	3	1	group2
GS26_bin.19.fasta	8	2	group2
GS26_bin.2.fasta	17	5	group2
GS26_bin.24.fasta	4	2	group2
GS26_bin.25.fasta	10	4	group2
GS26_bin.27.fasta	3	1	group2
GS26_bin.29.fasta	5	5	group2
GS26_bin.3.fasta	3	2	group2
GS26_bin.38.fasta	5	1	group2
GS26_bin.39.fasta	0	1	group2
GS26_bin.4.fasta	6	1	group2
GS26_bin.42.fasta	2	1	group2
GS26_bin.47.fasta	7	2	group2
GS26_bin.9.fasta	1	1	group1
GS3_bin.1.fasta	10	13	group2
GS3_bin.10.fasta	6	3	group2
GS3_bin.12.fasta	1	3	group1
GS3_bin.13.fasta	7	15	group2
GS3_bin.16.fasta	1	1	group1
GS3_bin.17.fasta	0	4	group2
GS3_bin.18.fasta	0	5	group2
GS3_bin.19.fasta	5	1	group2
GS3_bin.3.fasta	2	1	group2
GS3_bin.4.fasta	5	1	group2
GS3_bin.5.fasta	2	3	group2
GS3_bin.7.fasta	3	1	group2
GS31_bin.10.fasta	0	1	group2
GS31_bin.11.fasta	0	1	group2
GS31_bin.18.fasta	1	8	group1
GS31_bin.19.fasta	0	2	group2
GS31_bin.6.fasta	0	2	group2
GS35_bin.10.fasta	6	10	group2
GS35_bin.11.fasta	1	3	group1
GS35_bin.14.fasta	5	3	group2
GS35_bin.16.fasta	2	2	group2
GS35_bin.21.fasta	0	4	group2
GS35_bin.22.fasta	2	3	group2
GS35_bin.25.fasta	2	1	group2
GS35_bin.36.fasta	0	13	group2
GS35_bin.39.fasta	2	6	group2
GS35_bin.45.fasta	8	3	group2
GS35_bin.51.fasta	1	2	group1
GS35_bin.53.fasta	7	2	group2
GS35_bin.56.fasta	1	2	group1
GS35_bin.61.fasta	1	2	group1
GS35_bin.62.fasta	1	3	group1
GS35_bin.64.fasta	5	2	group2
GS35_bin.66.fasta	1	1	group1
GS35_bin.7.fasta	2	1	group2
GS37_bin.12.fasta	4	1	group2
GS37_bin.16.fasta	0	1	group2
GS37_bin.19.fasta	3	1	group2
GS37_bin.20.fasta	0	2	group2
GS37_bin.21.fasta	0	1	group2
GS37_bin.22.fasta	0	5	group2
GS37_bin.28.fasta	14	11	group2
GS37_bin.39.fasta	0	1	group2
GS37_bin.41.fasta	0	2	group2
GS37_bin.42.fasta	2	3	group2
GS37_bin.45.fasta	0	1	group2
GS37_bin.48.fasta	0	1	group2
GS37_bin.49.fasta	1	8	group1
GS37_bin.5.fasta	0	2	group2
GS37_bin.52.fasta	0	2	group2
GS37_bin.55.fasta	0	1	group2
GS37_bin.57.fasta	0	2	group2
GS37_bin.60.fasta	0	5	group2
GS37_bin.9.fasta	1	1	group1
GS4_bin.1.fasta	5	2	group2
GS4_bin.13.fasta	2	14	group2
GS4_bin.20.fasta	2	1	group2
GS4_bin.23.fasta	3	1	group2
GS4_bin.24.fasta	10	2	group2
GS4_bin.28.fasta	4	4	group2
GS4_bin.30.fasta	11	2	group2
GS4_bin.31.fasta	3	1	group2
GS4_bin.34.fasta	7	1	group2
GS4_bin.41.fasta	3	1	group2
GS4_bin.43.fasta	4	1	group2
GS4_bin.51.fasta	5	1	group2
GS4_bin.56.fasta	1	1	group1
GS4_bin.61.fasta	1	2	group1
GS4_bin.9.fasta	11	7	group2
GS41_bin.1.fasta	0	3	group2
GS41_bin.100.fasta	4	3	group2
GS41_bin.101.fasta	1	1	group1
GS41_bin.102.fasta	1	2	group1
GS41_bin.103.fasta	0	2	group2
GS41_bin.12.fasta	0	1	group2
GS41_bin.14.fasta	0	3	group2
GS41_bin.15.fasta	6	9	group2
GS41_bin.19.fasta	1	2	group1
GS41_bin.2.fasta	0	2	group2
GS41_bin.20.fasta	1	2	group1
GS41_bin.21.fasta	0	2	group2
GS41_bin.23.fasta	0	1	group2
GS41_bin.25.fasta	1	1	group1
GS41_bin.27.fasta	10	1	group2
GS41_bin.29.fasta	3	2	group2
GS41_bin.3.fasta	0	1	group2
GS41_bin.30.fasta	12	1	group2
GS41_bin.31.fasta	14	2	group2
GS41_bin.32.fasta	2	1	group2
GS41_bin.38.fasta	32	3	group2
GS41_bin.39.fasta	1	2	group1
GS41_bin.42.fasta	1	1	group1
GS41_bin.44.fasta	0	2	group2
GS41_bin.45.fasta	0	1	group2
GS41_bin.49.fasta	1	1	group1
GS41_bin.5.fasta	0	3	group2
GS41_bin.50.fasta	0	5	group2
GS41_bin.51.fasta	1	1	group1
GS41_bin.53.fasta	2	8	group2
GS41_bin.54.fasta	11	1	group2
GS41_bin.55.fasta	2	2	group2
GS41_bin.57.fasta	2	2	group2
GS41_bin.60.fasta	0	2	group2
GS41_bin.61.fasta	2	2	group2
GS41_bin.64.fasta	0	2	group2
GS41_bin.66.fasta	3	17	group2
GS41_bin.67.fasta	1	3	group1
GS41_bin.68.fasta	0	2	group2
GS41_bin.7.fasta	0	2	group2
GS41_bin.70.fasta	0	2	group2
GS41_bin.73.fasta	6	4	group2
GS41_bin.76.fasta	2	1	group2
GS41_bin.77.fasta	3	2	group2
GS41_bin.79.fasta	0	8	group2
GS41_bin.81.fasta	0	1	group2
GS41_bin.82.fasta	3	1	group2
GS41_bin.84.fasta	0	7	group2
GS41_bin.85.fasta	0	3	group2
GS41_bin.88.fasta	0	2	group2
GS41_bin.89.fasta	10	1	group2
GS41_bin.90.fasta	1	1	group1
GS41_bin.91.fasta	15	2	group2
GS41_bin.92.fasta	5	2	group2
GS41_bin.94.fasta	0	1	group2
GS41_bin.96.fasta	0	3	group2
GS41_bin.98.fasta	0	2	group2
GS41_bin.99.fasta	4	2	group2
GS43_bin.10.fasta	0	2	group2
GS43_bin.11.fasta	0	2	group2
GS43_bin.14.fasta	0	1	group2
GS43_bin.19.fasta	1	1	group1
GS43_bin.21.fasta	0	1	group2
GS43_bin.22.fasta	1	4	group1
GS43_bin.30.fasta	0	1	group2
GS43_bin.4.fasta	0	1	group2
GS43_bin.6.fasta	6	57	group2
GS47_bin.10.fasta	28	3	group2
GS47_bin.11.fasta	2	3	group2
GS47_bin.12.fasta	5	12	group2
GS47_bin.13.fasta	3	1	group2
GS47_bin.14.fasta	1	2	group1
GS47_bin.15.fasta	1	5	group1
GS47_bin.16.fasta	5	1	group2
GS47_bin.18.fasta	4	2	group2
GS47_bin.24.fasta	11	3	group2
GS47_bin.25.fasta	0	2	group2
GS47_bin.26.fasta	9	1	group2
GS47_bin.29.fasta	1	1	group1
GS47_bin.3.fasta	9	8	group2
GS47_bin.31.fasta	1	1	group1
GS47_bin.4.fasta	1	3	group1
GS47_bin.5.fasta	1	7	group1
GS47_bin.6.fasta	4	1	group2
GS47_bin.7.fasta	1	3	group1
GS47_bin.8.fasta	1	2	group1
GS47_bin.9.fasta	0	1	group2
GS54_bin.1.fasta	0	1	group2
GS54_bin.11.fasta	1	1	group1
GS54_bin.13.fasta	4	1	group2
GS54_bin.15.fasta	1	2	group1
GS54_bin.17.fasta	0	1	group2
GS54_bin.19.fasta	1	7	group1
GS54_bin.21.fasta	4	1	group2
GS54_bin.22.fasta	0	1	group2
GS54_bin.25.fasta	4	11	group2
GS54_bin.26.fasta	0	1	group2
GS54_bin.27.fasta	0	1	group2
GS54_bin.30.fasta	0	1	group2
GS54_bin.33.fasta	5	2	group2
GS54_bin.36.fasta	2	3	group2
GS54_bin.37.fasta	1	1	group1
GS54_bin.39.fasta	2	2	group2
GS54_bin.6.fasta	11	4	group2
GS54_bin.9.fasta	1	1	group1
GS55_bin.1.fasta	7	3	group2
GS55_bin.14.fasta	1	1	group1
GS55_bin.17.fasta	1	2	group1
GS55_bin.19.fasta	5	2	group2
GS55_bin.20.fasta	0	1	group2
GS55_bin.21.fasta	0	1	group2
GS55_bin.22.fasta	1	1	group1
GS55_bin.23.fasta	2	6	group2
GS55_bin.25.fasta	0	1	group2
GS55_bin.29.fasta	4	1	group2
GS55_bin.30.fasta	1	5	group1
GS55_bin.31.fasta	3	2	group2
GS55_bin.32.fasta	9	1	group2
GS55_bin.33.fasta	0	1	group2
GS55_bin.35.fasta	2	2	group2
GS55_bin.37.fasta	9	4	group2
GS55_bin.45.fasta	1	1	group1
GS55_bin.5.fasta	2	1	group2
GS55_bin.6.fasta	3	1	group2
GS55_bin.7.fasta	2	2	group2
GS55_bin.9.fasta	0	1	group2
GS57_bin.11.fasta	1	1	group1
GS57_bin.13.fasta	1	1	group1
GS57_bin.17.fasta	10	4	group2
GS57_bin.2.fasta	8	5	group2
GS57_bin.20.fasta	2	1	group2
GS57_bin.24.fasta	17	2	group2
GS57_bin.25.fasta	2	2	group2
GS57_bin.27.fasta	16	1	group2
GS57_bin.32.fasta	3	3	group2
GS57_bin.33.fasta	0	1	group2
GS57_bin.34.fasta	9	2	group2
GS57_bin.38.fasta	0	1	group2
GS57_bin.41.fasta	6	5	group2
GS57_bin.43.fasta	4	2	group2
GS57_bin.44.fasta	1	1	group1
GS57_bin.48.fasta	1	1	group1
GS57_bin.49.fasta	0	1	group2
GS57_bin.57.fasta	1	1	group1
GS57_bin.6.fasta	18	1	group2
GS57_bin.60.fasta	6	3	group2
GS57_bin.66.fasta	0	1	group2
GS57_bin.7.fasta	5	1	group2
GS57_bin.70.fasta	11	1	group2
GS57_bin.72.fasta	0	4	group2
GS57_bin.76.fasta	5	1	group2
GS57_bin.79.fasta	4	1	group2
GS57_bin.8.fasta	5	6	group2
GS57_bin.80.fasta	3	1	group2
GS57_bin.81.fasta	2	1	group2
GS57_bin.83.fasta	0	1	group2
GS57_bin.85.fasta	1	1	group1
GS57_bin.87.fasta	2	2	group2
GS57_bin.88.fasta	6	4	group2
GS57_bin.90.fasta	6	1	group2
GS57_bin.91.fasta	0	1	group2
GS57_bin.92.fasta	0	1	group2
GS57_bin.93.fasta	0	1	group2
GS58_bin.10.fasta	1	2	group1
GS58_bin.100.fasta	2	3	group2
GS58_bin.102.fasta	0	2	group2
GS58_bin.11.fasta	9	3	group2
GS58_bin.17.fasta	0	1	group2
GS58_bin.2.fasta	3	1	group2
GS58_bin.20.fasta	3	4	group2
GS58_bin.22.fasta	3	1	group2
GS58_bin.24.fasta	9	1	group2
GS58_bin.29.fasta	3	6	group2
GS58_bin.35.fasta	10	1	group2
GS58_bin.39.fasta	10	2	group2
GS58_bin.45.fasta	1	1	group1
GS58_bin.47.fasta	2	1	group2
GS58_bin.5.fasta	4	33	group2
GS58_bin.52.fasta	1	1	group1
GS58_bin.53.fasta	0	1	group2
GS58_bin.54.fasta	13	5	group2
GS58_bin.59.fasta	3	3	group2
GS58_bin.60.fasta	7	3	group2
GS58_bin.62.fasta	1	3	group1
GS58_bin.64.fasta	2	1	group2
GS58_bin.68.fasta	8	2	group2
GS58_bin.70.fasta	6	1	group2
GS58_bin.71.fasta	9	2	group2
GS58_bin.76.fasta	2	1	group2
GS58_bin.78.fasta	3	1	group2
GS58_bin.79.fasta	2	2	group2
GS58_bin.82.fasta	12	1	group2
GS58_bin.83.fasta	2	1	group2
GS58_bin.89.fasta	7	3	group2
GS58_bin.9.fasta	10	1	group2
GS58_bin.91.fasta	0	1	group2
GS58_bin.94.fasta	0	5	group2
GS58_bin.96.fasta	5	3	group2
GS58_bin.98.fasta	1	2	group1
GS61_bin.10.fasta	2	1	group2
GS61_bin.11.fasta	0	1	group2
GS61_bin.13.fasta	0	1	group2
GS61_bin.14.fasta	3	1	group2
GS61_bin.16.fasta	4	2	group2
GS61_bin.19.fasta	3	1	group2
GS61_bin.2.fasta	5	2	group2
GS61_bin.21.fasta	4	1	group2
GS61_bin.3.fasta	0	1	group2
GS61_bin.4.fasta	0	1	group2
GS61_bin.6.fasta	5	1	group2
GS67_bin.11.fasta	0	1	group2
GS67_bin.12.fasta	5	8	group2
GS67_bin.13.fasta	0	1	group2
GS67_bin.14.fasta	1	1	group1
GS67_bin.15.fasta	5	11	group2
GS67_bin.16.fasta	1	2	group1
GS67_bin.2.fasta	14	14	group2
GS67_bin.3.fasta	3	2	group2
GS67_bin.4.fasta	17	1	group2
GS67_bin.5.fasta	10	1	group2
GS67_bin.7.fasta	1	3	group1
GS67_bin.8.fasta	0	1	group2
GS72_bin.1.fasta	7	2	group2
GS72_bin.11.fasta	5	4	group2
GS72_bin.13.fasta	8	2	group2
GS72_bin.16.fasta	7	2	group2
GS72_bin.18.fasta	1	6	group1
GS72_bin.19.fasta	3	4	group2
GS72_bin.22.fasta	11	4	group2
GS72_bin.25.fasta	8	1	group2
GS72_bin.28.fasta	5	2	group2
GS72_bin.3.fasta	3	5	group2
GS72_bin.31.fasta	7	4	group2
GS72_bin.33.fasta	2	12	group2
GS72_bin.36.fasta	8	15	group2
GS72_bin.38.fasta	0	3	group2
GS72_bin.43.fasta	0	3	group2
GS72_bin.46.fasta	11	2	group2
GS72_bin.50.fasta	20	2	group2
GS72_bin.51.fasta	1	2	group1
GS72_bin.59.fasta	2	1	group2
GS72_bin.6.fasta	2	1	group2
GS72_bin.60.fasta	4	1	group2
GS72_bin.61.fasta	6	1	group2
GS72_bin.62.fasta	3	2	group2
GS72_bin.65.fasta	0	1	group2
GS72_bin.9.fasta	11	5	group2
GS9_bin.1.fasta	5	2	group2
GS9_bin.17.fasta	0	1	group2
GS9_bin.3.fasta	3	1	group2
GS9_bin.5.fasta	0	2	group2
GS9_bin.9.fasta	2	2	group2
GU10_bin.1.fasta	0	1	group2
GU10_bin.10.fasta	3	1	group2
GU10_bin.14.fasta	8	7	group2
GU10_bin.15.fasta	3	1	group2
GU10_bin.16.fasta	1	1	group1
GU10_bin.20.fasta	2	1	group2
GU10_bin.21.fasta	1	1	group1
GU10_bin.26.fasta	2	4	group2
GU10_bin.32.fasta	3	3	group2
GU10_bin.34.fasta	2	3	group2
GU10_bin.38.fasta	10	7	group2
GU10_bin.40.fasta	1	5	group1
GU10_bin.43.fasta	2	2	group2
GU10_bin.44.fasta	0	1	group2
GU10_bin.45.fasta	4	1	group2
GU10_bin.7.fasta	1	2	group1
GU10_bin.9.fasta	1	1	group1
GU12_bin.11.fasta	3	1	group2
GU12_bin.14.fasta	0	1	group2
GU12_bin.15.fasta	1	1	group1
GU12_bin.16.fasta	0	1	group2
GU12_bin.19.fasta	0	2	group2
GU12_bin.2.fasta	11	1	group2
GU12_bin.20.fasta	8	2	group2
GU12_bin.21.fasta	1	1	group1
GU12_bin.22.fasta	1	2	group1
GU12_bin.24.fasta	3	1	group2
GU12_bin.26.fasta	16	2	group2
GU12_bin.34.fasta	9	1	group2
GU12_bin.35.fasta	2	1	group2
GU12_bin.37.fasta	0	1	group2
GU12_bin.39.fasta	9	2	group2
GU12_bin.4.fasta	0	1	group2
GU12_bin.43.fasta	3	1	group2
GU12_bin.46.fasta	1	1	group1
GU12_bin.48.fasta	1	1	group1
GU12_bin.49.fasta	2	1	group2
GU12_bin.57.fasta	0	1	group2
GU12_bin.59.fasta	2	1	group2
GU12_bin.6.fasta	5	2	group2
GU12_bin.9.fasta	0	1	group2
GU14_bin.11.fasta	0	1	group2
GU14_bin.16.fasta	0	2	group2
GU14_bin.17.fasta	4	1	group2
GU14_bin.19.fasta	9	1	group2
GU14_bin.20.fasta	0	1	group2
GU14_bin.25.fasta	3	1	group2
GU14_bin.26.fasta	0	2	group2
GU14_bin.4.fasta	1	1	group1
GU14_bin.5.fasta	2	2	group2
GU14_bin.6.fasta	0	4	group2
GU14_bin.7.fasta	3	3	group2
GU14_bin.9.fasta	2	2	group2
GU15_bin.1.fasta	0	4	group2
GU15_bin.10.fasta	1	1	group1
GU15_bin.14.fasta	16	1	group2
GU15_bin.17.fasta	0	1	group2
GU15_bin.19.fasta	2	2	group2
GU15_bin.2.fasta	1	1	group1
GU15_bin.20.fasta	6	1	group2
GU15_bin.21.fasta	2	1	group2
GU15_bin.29.fasta	4	1	group2
GU15_bin.30.fasta	0	2	group2
GU15_bin.35.fasta	2	2	group2
GU15_bin.37.fasta	9	5	group2
GU15_bin.4.fasta	4	3	group2
GU15_bin.40.fasta	3	1	group2
GU15_bin.42.fasta	0	2	group2
GU15_bin.44.fasta	4	2	group2
GU15_bin.45.fasta	7	2	group2
GU15_bin.50.fasta	10	7	group2
GU15_bin.51.fasta	0	1	group2
GU15_bin.52.fasta	0	6	group2
GU15_bin.53.fasta	2	3	group2
GU15_bin.56.fasta	8	3	group2
GU15_bin.57.fasta	1	3	group1
GU15_bin.61.fasta	3	3	group2
GU15_bin.65.fasta	1	3	group1
GU15_bin.72.fasta	6	4	group2
GU15_bin.76.fasta	0	3	group2
GU15_bin.79.fasta	10	3	group2
GU15_bin.8.fasta	0	12	group2
GU15_bin.81.fasta	8	1	group2
GU15_bin.9.fasta	8	1	group2
GU18_bin.11.fasta	33	1	group2
GU18_bin.12.fasta	2	2	group2
GU18_bin.14.fasta	1	2	group1
GU18_bin.2.fasta	2	3	group2
GU18_bin.5.fasta	25	6	group2
GU18_bin.6.fasta	0	2	group2
GU18_bin.7.fasta	13	1	group2
GU18_bin.8.fasta	12	8	group2
GU2_bin.1.fasta	1	11	group1
GU2_bin.11.fasta	0	1	group2
GU2_bin.12.fasta	7	2	group2
GU2_bin.15.fasta	6	5	group2
GU2_bin.17.fasta	1	3	group1
GU2_bin.18.fasta	4	2	group2
GU2_bin.19.fasta	5	3	group2
GU2_bin.2.fasta	6	1	group2
GU2_bin.3.fasta	2	2	group2
GU2_bin.5.fasta	4	1	group2
GU2_bin.6.fasta	13	1	group2
GU2_bin.9.fasta	1	2	group1
GU4_bin.1.fasta	4	1	group2
GU4_bin.10.fasta	0	1	group2
GU4_bin.11.fasta	0	1	group2
GU4_bin.12.fasta	3	2	group2
GU4_bin.13.fasta	0	1	group2
GU4_bin.18.fasta	3	3	group2
GU4_bin.20.fasta	0	1	group2
GU4_bin.21.fasta	2	3	group2
GU4_bin.22.fasta	1	3	group1
GU4_bin.26.fasta	1	1	group1
GU4_bin.29.fasta	0	4	group2
GU4_bin.31.fasta	0	4	group2
GU4_bin.32.fasta	4	1	group2
GU4_bin.34.fasta	1	4	group1
GU4_bin.37.fasta	2	2	group2
GU4_bin.38.fasta	14	3	group2
GU4_bin.39.fasta	3	1	group2
GU4_bin.4.fasta	4	1	group2
GU4_bin.40.fasta	1	2	group1
GU4_bin.41.fasta	1	1	group1
GU4_bin.42.fasta	1	2	group1
GU4_bin.44.fasta	1	6	group1
GU4_bin.5.fasta	1	2	group1
GU4_bin.6.fasta	0	1	group2
GU4_bin.9.fasta	0	1	group2
GU7_bin.1.fasta	3	2	group2
GU7_bin.15.fasta	3	2	group2
GU7_bin.16.fasta	8	2	group2
GU7_bin.17.fasta	8	1	group2
GU7_bin.19.fasta	1	6	group1
GU7_bin.21.fasta	2	3	group2
GU7_bin.22.fasta	8	2	group2
GU7_bin.24.fasta	0	4	group2
GU7_bin.26.fasta	2	1	group2
GU7_bin.27.fasta	4	46	group2
GU7_bin.28.fasta	1	1	group1
GU7_bin.29.fasta	22	2	group2
GU7_bin.31.fasta	3	2	group2
GU7_bin.34.fasta	2	1	group2
GU7_bin.36.fasta	1	1	group1
GU7_bin.5.fasta	1	1	group1
GU7_bin.8.fasta	3	3	group2
GU7_bin.9.fasta	2	4	group2
GX10_bin.1.fasta	1	9	group1
GX10_bin.10.fasta	3	1	group2
GX10_bin.12.fasta	0	2	group2
GX10_bin.15.fasta	0	2	group2
GX10_bin.17.fasta	0	2	group2
GX10_bin.19.fasta	5	1	group2
GX10_bin.2.fasta	0	2	group2
GX10_bin.22.fasta	0	1	group2
GX10_bin.24.fasta	1	3	group1
GX10_bin.25.fasta	9	2	group2
GX10_bin.29.fasta	0	1	group2
GX10_bin.31.fasta	1	1	group1
GX10_bin.32.fasta	0	1	group2
GX10_bin.4.fasta	7	1	group2
GX10_bin.5.fasta	3	1	group2
GX10_bin.52.fasta	0	2	group2
GX10_bin.59.fasta	2	2	group2
GX10_bin.6.fasta	9	2	group2
GX10_bin.60.fasta	0	2	group2
GX10_bin.62.fasta	0	1	group2
GX10_bin.64.fasta	0	1	group2
GX10_bin.7.fasta	1	1	group1
GX10_bin.72.fasta	1	2	group1
GX11_bin.1.fasta	7	3	group2
GX11_bin.12.fasta	2	5	group2
GX11_bin.13.fasta	4	1	group2
GX11_bin.15.fasta	0	3	group2
GX11_bin.16.fasta	10	11	group2
GX11_bin.19.fasta	6	5	group2
GX11_bin.2.fasta	2	2	group2
GX11_bin.20.fasta	2	6	group2
GX11_bin.21.fasta	0	2	group2
GX11_bin.22.fasta	14	5	group2
GX11_bin.23.fasta	5	1	group2
GX11_bin.24.fasta	1	8	group1
GX11_bin.25.fasta	5	11	group2
GX11_bin.26.fasta	3	2	group2
GX11_bin.27.fasta	9	12	group2
GX11_bin.28.fasta	3	2	group2
GX11_bin.3.fasta	1	10	group1
GX11_bin.31.fasta	0	2	group2
GX11_bin.4.fasta	8	1	group2
GX11_bin.7.fasta	4	2	group2
GX11_bin.8.fasta	8	17	group2
GX11_bin.9.fasta	6	1	group2
GX12_bin.13.fasta	6	1	group2
GX12_bin.18.fasta	0	1	group2
GX12_bin.2.fasta	0	1	group2
GX12_bin.27.fasta	1	1	group1
GX12_bin.3.fasta	1	1	group1
GX12_bin.34.fasta	0	1	group2
GX12_bin.56.fasta	1	1	group1
GX12_bin.82.fasta	1	2	group1
GX12_bin.85.fasta	2	1	group2
GX13_bin.1.fasta	1	1	group1
GX13_bin.10.fasta	3	2	group2
GX13_bin.13.fasta	0	4	group2
GX13_bin.19.fasta	7	1	group2
GX13_bin.21.fasta	0	3	group2
GX13_bin.27.fasta	0	1	group2
GX13_bin.30.fasta	0	1	group2
GX13_bin.32.fasta	0	1	group2
GX13_bin.34.fasta	1	2	group1
GX13_bin.35.fasta	0	1	group2
GX13_bin.36.fasta	1	1	group1
GX13_bin.38.fasta	0	1	group2
GX13_bin.46.fasta	0	2	group2
GX13_bin.50.fasta	0	2	group2
GX13_bin.52.fasta	0	1	group2
GX13_bin.53.fasta	2	1	group2
GX13_bin.56.fasta	0	2	group2
GX13_bin.57.fasta	4	2	group2
GX13_bin.58.fasta	0	1	group2
GX13_bin.59.fasta	2	1	group2
GX13_bin.6.fasta	1	1	group1
GX13_bin.61.fasta	4	1	group2
GX13_bin.63.fasta	5	1	group2
GX13_bin.66.fasta	2	1	group2
GX13_bin.67.fasta	5	1	group2
GX13_bin.71.fasta	1	2	group1
GX13_bin.73.fasta	1	1	group1
GX13_bin.77.fasta	1	1	group1
GX13_bin.8.fasta	0	1	group2
GX13_bin.83.fasta	2	2	group2
GX13_bin.85.fasta	1	1	group1
GX13_bin.86.fasta	0	1	group2
GX13_bin.87.fasta	0	1	group2
GX13_bin.88.fasta	4	1	group2
GX13_bin.89.fasta	3	1	group2
GX13_bin.92.fasta	3	3	group2
GX13_bin.93.fasta	1	2	group1
GX13_bin.95.fasta	0	3	group2
GX13_bin.98.fasta	5	2	group2
GX15_bin.10.fasta	3	1	group2
GX15_bin.11.fasta	1	3	group1
GX15_bin.12.fasta	4	1	group2
GX15_bin.14.fasta	0	1	group2
GX15_bin.17.fasta	0	2	group2
GX15_bin.18.fasta	0	2	group2
GX15_bin.20.fasta	1	1	group1
GX15_bin.25.fasta	0	3	group2
GX15_bin.26.fasta	0	1	group2
GX15_bin.28.fasta	1	4	group1
GX15_bin.34.fasta	10	4	group2
GX15_bin.4.fasta	0	2	group2
GX15_bin.6.fasta	2	2	group2
GX15_bin.7.fasta	1	1	group1
GX15_bin.9.fasta	5	1	group2
GX18_bin.12.fasta	1	1	group1
GX18_bin.16.fasta	0	2	group2
GX18_bin.17.fasta	0	2	group2
GX18_bin.2.fasta	1	4	group1
GX18_bin.20.fasta	7	3	group2
GX18_bin.22.fasta	0	2	group2
GX18_bin.23.fasta	3	1	group2
GX18_bin.26.fasta	1	2	group1
GX18_bin.32.fasta	2	1	group2
GX18_bin.33.fasta	0	1	group2
GX18_bin.34.fasta	1	2	group1
GX18_bin.36.fasta	0	1	group2
GX18_bin.38.fasta	0	2	group2
GX18_bin.4.fasta	1	1	group1
GX18_bin.40.fasta	0	3	group2
GX18_bin.41.fasta	5	3	group2
GX18_bin.42.fasta	2	1	group2
GX18_bin.5.fasta	1	1	group1
GX18_bin.6.fasta	2	1	group2
GX18_bin.9.fasta	2	3	group2
GX2_bin.10.fasta	5	2	group2
GX2_bin.13.fasta	6	1	group2
GX2_bin.14.fasta	2	1	group2
GX2_bin.18.fasta	1	1	group1
GX2_bin.19.fasta	0	6	group2
GX2_bin.20.fasta	10	12	group2
GX2_bin.22.fasta	16	5	group2
GX2_bin.28.fasta	4	3	group2
GX2_bin.35.fasta	1	4	group1
GX2_bin.36.fasta	0	3	group2
GX2_bin.38.fasta	1	5	group1
GX2_bin.39.fasta	1	2	group1
GX2_bin.4.fasta	1	2	group1
GX2_bin.7.fasta	0	2	group2
GX2_bin.8.fasta	0	2	group2
GX20_bin.1.fasta	7	1	group2
GX20_bin.10.fasta	4	2	group2
GX20_bin.11.fasta	1	1	group1
GX20_bin.12.fasta	4	3	group2
GX20_bin.13.fasta	0	1	group2
GX20_bin.14.fasta	5	7	group2
GX20_bin.15.fasta	0	1	group2
GX20_bin.18.fasta	2	1	group2
GX20_bin.2.fasta	6	2	group2
GX20_bin.20.fasta	4	5	group2
GX20_bin.21.fasta	0	2	group2
GX20_bin.3.fasta	6	1	group2
GX20_bin.4.fasta	1	1	group1
GX20_bin.5.fasta	0	4	group2
GX20_bin.7.fasta	1	1	group1
GX20_bin.8.fasta	0	2	group2
GX21_bin.1.fasta	0	2	group2
GX21_bin.10.fasta	3	1	group2
GX21_bin.12.fasta	2	2	group2
GX21_bin.13.fasta	1	1	group1
GX21_bin.15.fasta	2	1	group2
GX21_bin.16.fasta	10	2	group2
GX21_bin.18.fasta	0	1	group2
GX21_bin.19.fasta	1	1	group1
GX21_bin.21.fasta	1	2	group1
GX21_bin.24.fasta	4	2	group2
GX21_bin.28.fasta	1	5	group1
GX21_bin.29.fasta	1	1	group1
GX21_bin.30.fasta	1	2	group1
GX21_bin.31.fasta	0	2	group2
GX21_bin.32.fasta	0	1	group2
GX21_bin.33.fasta	5	3	group2
GX21_bin.36.fasta	0	2	group2
GX21_bin.37.fasta	6	1	group2
GX21_bin.38.fasta	1	3	group1
GX21_bin.39.fasta	0	3	group2
GX21_bin.41.fasta	1	1	group1
GX21_bin.45.fasta	7	8	group2
GX21_bin.47.fasta	2	5	group2
GX21_bin.48.fasta	0	1	group2
GX21_bin.5.fasta	3	3	group2
GX21_bin.6.fasta	1	3	group1
GX21_bin.7.fasta	0	1	group2
GX21_bin.8.fasta	2	1	group2
GX22_bin.12.fasta	1	2	group1
GX22_bin.13.fasta	1	1	group1
GX22_bin.14.fasta	1	2	group1
GX22_bin.2.fasta	0	2	group2
GX22_bin.20.fasta	3	1	group2
GX22_bin.22.fasta	3	1	group2
GX22_bin.23.fasta	10	2	group2
GX22_bin.27.fasta	0	3	group2
GX22_bin.29.fasta	4	1	group2
GX22_bin.30.fasta	4	3	group2
GX22_bin.32.fasta	6	2	group2
GX22_bin.33.fasta	2	11	group2
GX22_bin.34.fasta	1	1	group1
GX22_bin.36.fasta	0	1	group2
GX22_bin.39.fasta	1	1	group1
GX3_bin.1.fasta	0	1	group2
GX3_bin.11.fasta	5	1	group2
GX3_bin.12.fasta	1	3	group1
GX3_bin.13.fasta	4	2	group2
GX3_bin.14.fasta	0	3	group2
GX3_bin.15.fasta	0	8	group2
GX3_bin.16.fasta	0	1	group2
GX3_bin.19.fasta	7	7	group2
GX3_bin.21.fasta	0	5	group2
GX3_bin.23.fasta	4	1	group2
GX3_bin.24.fasta	7	1	group2
GX3_bin.25.fasta	0	5	group2
GX3_bin.26.fasta	6	3	group2
GX3_bin.28.fasta	6	5	group2
GX3_bin.31.fasta	5	5	group2
GX3_bin.32.fasta	0	3	group2
GX3_bin.33.fasta	3	2	group2
GX3_bin.4.fasta	1	3	group1
GX3_bin.5.fasta	0	3	group2
GX3_bin.8.fasta	0	10	group2
GX4_bin.11.fasta	0	3	group2
GX4_bin.12.fasta	2	1	group2
GX4_bin.15.fasta	0	1	group2
GX4_bin.18.fasta	2	2	group2
GX4_bin.20.fasta	0	1	group2
GX4_bin.28.fasta	0	1	group2
GX4_bin.34.fasta	0	1	group2
GX4_bin.35.fasta	3	3	group2
GX4_bin.36.fasta	6	2	group2
GX4_bin.39.fasta	1	10	group1
GX4_bin.4.fasta	1	1	group1
GX4_bin.49.fasta	1	3	group1
GX4_bin.50.fasta	0	3	group2
GX4_bin.52.fasta	8	1	group2
GX4_bin.54.fasta	0	1	group2
GX4_bin.56.fasta	2	3	group2
GX4_bin.6.fasta	4	1	group2
GX4_bin.68.fasta	3	1	group2
GX4_bin.69.fasta	2	1	group2
GX4_bin.70.fasta	5	2	group2
GX4_bin.73.fasta	1	1	group1
GX4_bin.75.fasta	4	1	group2
GX4_bin.76.fasta	19	4	group2
GX4_bin.9.fasta	3	1	group2
GX5_bin.1.fasta	3	4	group2
GX5_bin.10.fasta	5	2	group2
GX5_bin.11.fasta	3	5	group2
GX5_bin.13.fasta	1	2	group1
GX5_bin.17.fasta	0	2	group2
GX5_bin.18.fasta	0	2	group2
GX5_bin.19.fasta	0	3	group2
GX5_bin.23.fasta	2	1	group2
GX5_bin.26.fasta	7	2	group2
GX5_bin.3.fasta	4	6	group2
GX5_bin.30.fasta	1	1	group1
GX5_bin.31.fasta	1	2	group1
GX5_bin.34.fasta	0	1	group2
GX5_bin.36.fasta	2	1	group2
GX5_bin.40.fasta	1	2	group1
GX5_bin.41.fasta	0	1	group2
GX5_bin.42.fasta	1	2	group1
GX5_bin.45.fasta	2	3	group2
GX5_bin.47.fasta	0	1	group2
GX5_bin.5.fasta	7	4	group2
GX5_bin.50.fasta	4	4	group2
GX6_bin.10.fasta	0	2	group2
GX6_bin.11.fasta	3	7	group2
GX6_bin.14.fasta	3	3	group2
GX6_bin.16.fasta	18	3	group2
GX6_bin.17.fasta	2	2	group2
GX6_bin.18.fasta	9	4	group2
GX6_bin.2.fasta	5	1	group2
GX6_bin.20.fasta	0	1	group2
GX6_bin.21.fasta	3	2	group2
GX6_bin.23.fasta	13	1	group2
GX6_bin.25.fasta	5	1	group2
GX6_bin.29.fasta	13	4	group2
GX6_bin.3.fasta	0	1	group2
GX6_bin.31.fasta	3	1	group2
GX6_bin.35.fasta	1	1	group1
GX6_bin.40.fasta	4	6	group2
GX6_bin.41.fasta	11	3	group2
GX6_bin.43.fasta	1	2	group1
GX6_bin.45.fasta	0	2	group2
GX6_bin.46.fasta	0	13	group2
GX6_bin.56.fasta	1	2	group1
GX6_bin.58.fasta	1	2	group1
GX6_bin.61.fasta	0	2	group2
GX6_bin.63.fasta	1	1	group1
GX6_bin.7.fasta	7	1	group2
GX7_bin.13.fasta	5	1	group2
GX7_bin.26.fasta	2	3	group2
GX7_bin.28.fasta	1	2	group1
GX7_bin.3.fasta	0	3	group2
GX7_bin.30.fasta	5	2	group2
GX7_bin.33.fasta	0	1	group2
GX7_bin.34.fasta	5	3	group2
GX7_bin.37.fasta	0	2	group2
GX7_bin.4.fasta	9	1	group2
GX7_bin.43.fasta	0	2	group2
GX7_bin.44.fasta	7	2	group2
GX7_bin.45.fasta	0	2	group2
GX7_bin.47.fasta	0	2	group2
GX7_bin.52.fasta	0	2	group2
GX7_bin.54.fasta	0	2	group2
GX7_bin.59.fasta	0	1	group2
GX7_bin.60.fasta	1	1	group1
GX7_bin.61.fasta	0	2	group2
GX7_bin.62.fasta	0	1	group2
GX7_bin.63.fasta	0	1	group2
GX7_bin.67.fasta	5	1	group2
GX7_bin.68.fasta	1	1	group1
GX7_bin.69.fasta	2	3	group2
GX7_bin.71.fasta	0	1	group2
GX7_bin.72.fasta	2	2	group2
GX7_bin.74.fasta	7	2	group2
GX7_bin.76.fasta	1	2	group1
GX7_bin.77.fasta	0	1	group2
GX7_bin.9.fasta	0	2	group2
H1_bin.101.fasta	2	3	group2
H1_bin.2.fasta	16	2	group2
H1_bin.21.fasta	6	1	group2
H1_bin.24.fasta	19	2	group2
H1_bin.3.fasta	7	2	group2
[truncated: 8,875 more rows]

## Sheet: Fig.4B
dsssum	max	mean	sd	median	skew
0	43	2.30688	2.87743	1	6.62604
1	51	2.45792	3.42019	2	7.93749
2	58	2.49627	3.63977	2	7.57565
3	35	2.5808	2.73227	2	4.16243
4	46	2.55723	3.96873	2	7.00728
5	53	2.92378	4.44031	2	6.05724
6	57	2.79423	4.51095	2	8.04846
7	55	2.98305	4.47942	2	6.33708
8	44	2.63663	3.73993	2	6.28165
9	48	2.76718	4.50491	2	6.24134
10	29	2.69076	3.43792	2	4.21715
11	18	2.52821	2.50216	2	3.44723
12	26	2.08392	2.51893	1	6.58523
13	16	2.20354	2.00962	2	3.79008
14	21	2.47917	3.01916	2	4.02667
15	8	2.03448	1.26997	2	2.16425
16	5	2.01887	1.11787	2	0.96344
17	5	2.2093	1.12458	2	0.698804
18	12	2.08511	2.05183	1	3.2422
19	25	2.86667	4.3449	2	4.6201
20	5	1.84211	1.16729	1	1.38853
21	4	1.875	1.07592	1	0.678639
22	5	1.77778	1.11437	1	1.49901
23	4	1.61538	0.960769	1	1.42014
24	3	1.90909	0.94388	2	0.179354
25	6	2.64286	1.44686	2	0.811637
26	3	1.85714	0.690066	2	0.134164
27	8	2.2	2.09762	2	2.38773
28	4	2.75	0.957427	2.5	0.493382
29	3	1.55556	0.726483	1	0.836721
30	3	2	1	2	0
31	2	2	NA	2	NA
32	3	2.5	0.707107	2.5	0
33	11	6	7.07107	6	0
35	3	2	1.41421	2	0
38	2	2	NA	2	NA
39	1	1	0	1	NA
44	3	3	NA	3	NA
53	1	1	NA	1	NA
83	3	3	NA	3	NA

## Sheet: Fig.4C
	genome	dsssum	argsum	group		dsssum	max	mean	sd	median	skew
	B10_bin.17.fasta	3	1	group2		0	58	2.59384	3.32593	2	6.2796
	B10_bin.2.fasta	10	2	group2		1	57	2.60868	4.01946	2	7.28958
	B10_bin.23.fasta	8	2	group2		2	57	2.72914	4.23592	2	6.68973
	B10_bin.3.fasta	0	1	group2		3	31	2.54961	2.85694	2	4.10314
	B10_bin.31.fasta	2	2	group2		4	53	2.60053	4.18716	2	8.12605
	B10_bin.37.fasta	4	1	group2		5	21	2.14885	2.27815	1	4.38701
	B10_bin.38.fasta	7	1	group2		6	24	2.14525	2.26188	2	5.26903
	B10_bin.42.fasta	9	1	group2		7	21	2.05047	1.94154	1	4.78263
	B10_bin.43.fasta	0	1	group2		8	10	1.79397	1.15591	1	2.80713
	B10_bin.66.fasta	11	1	group2		9	11	1.95425	1.44796	1	2.87168
	B10_bin.67.fasta	1	2	group1		10	25	2.13	2.85917	1	6.13335
	B10_bin.72.fasta	1	1	group1		11	6	1.82192	1.04539	2	1.53565
	B12_bin.11.fasta	2	1	group2		12	12	2.08621	1.64674	2	3.95112
	B12_bin.15.fasta	3	1	group2		13	4	1.77778	0.95081	1	0.936196
	B12_bin.17.fasta	12	2	group2		14	8	1.83871	1.41649	1	2.93591
	B12_bin.26.fasta	7	4	group2		15	4	1.77419	0.956022	1	0.928029
	B12_bin.28.fasta	1	1	group1		16	3	1.625	0.76967	1	0.739703
	B12_bin.29.fasta	0	2	group2		17	3	1.58333	0.792961	1	0.8596
	B12_bin.3.fasta	0	1	group2		18	2	1.5	0.522233	1.5	0
	B12_bin.31.fasta	7	1	group2		19	3	1.8	0.83666	2	0.343622
	B12_bin.34.fasta	2	4	group2		20	4	2.25	1.16496	2.5	0.0724471
	B12_bin.40.fasta	0	27	group2		21	4	2.2	1.30384	2	0.363173
	B12_bin.47.fasta	2	6	group2		22	3	1.77778	0.666667	2	0.209922
	B12_bin.5.fasta	2	2	group2		23	2	1.5	0.707107	1.5	0
	B12_bin.51.fasta	2	1	group2		24	1	1	0	1	NA
	B12_bin.55.fasta	2	4	group2		27	3	2.5	0.707107	2.5	0
	B12_bin.60.fasta	2	2	group2		29	3	2	1.41421	2	0
	B12_bin.63.fasta	2	1	group2		42	1	1	NA	1	NA
	B12_bin.65.fasta	12	1	group2
	B12_bin.67.fasta	2	2	group2
	B12_bin.70.fasta	0	1	group2
	B12_bin.76.fasta	23	2	group2
	B12_bin.77.fasta	2	1	group2
	B12_bin.80.fasta	2	3	group2
	B12_bin.81.fasta	2	2	group2
	B12_bin.83.fasta	0	1	group2
	B12_bin.84.fasta	0	1	group2
	B12_bin.86.fasta	4	1	group2
	B12_bin.94.fasta	1	1	group1
	B12_bin.97.fasta	4	2	group2
	B12_bin.99.fasta	3	1	group2
	B13_bin.1.fasta	4	2	group2
	B13_bin.12.fasta	3	2	group2
	B13_bin.15.fasta	1	11	group1
	B13_bin.18.fasta	1	1	group1
	B13_bin.19.fasta	0	12	group2
	B13_bin.22.fasta	0	2	group2
	B13_bin.23.fasta	3	1	group2
	B13_bin.24.fasta	0	1	group2
	B13_bin.28.fasta	12	2	group2
	B13_bin.31.fasta	0	1	group2
	B13_bin.37.fasta	1	3	group1
	B13_bin.39.fasta	0	1	group2
	B13_bin.40.fasta	0	2	group2
	B13_bin.42.fasta	1	5	group1
	B13_bin.44.fasta	2	1	group2
	B13_bin.47.fasta	2	1	group2
	B13_bin.52.fasta	23	1	group2
	B13_bin.56.fasta	4	1	group2
	B13_bin.58.fasta	2	1	group2
	B13_bin.65.fasta	2	1	group2
	B13_bin.9.fasta	5	1	group2
	B15_bin.12.fasta	2	1	group2
	B15_bin.17.fasta	0	2	group2
	B15_bin.18.fasta	10	1	group2
	B15_bin.22.fasta	1	4	group1
	B15_bin.24.fasta	1	1	group1
	B15_bin.25.fasta	1	3	group1
	B15_bin.26.fasta	0	2	group2
	B15_bin.30.fasta	22	2	group2
	B15_bin.31.fasta	6	1	group2
	B15_bin.32.fasta	0	1	group2
	B15_bin.33.fasta	3	4	group2
	B15_bin.35.fasta	0	1	group2
	B15_bin.37.fasta	0	2	group2
	B15_bin.38.fasta	1	1	group1
	B15_bin.40.fasta	1	4	group1
	B15_bin.41.fasta	6	1	group2
	B15_bin.42.fasta	4	10	group2
	B15_bin.43.fasta	8	3	group2
	B15_bin.44.fasta	0	1	group2
	B15_bin.47.fasta	0	3	group2
	B15_bin.52.fasta	5	1	group2
	B15_bin.54.fasta	2	1	group2
	B15_bin.55.fasta	18	2	group2
	B15_bin.59.fasta	9	1	group2
	B15_bin.61.fasta	1	1	group1
	B15_bin.62.fasta	3	2	group2
	B15_bin.63.fasta	2	1	group2
	B15_bin.65.fasta	9	2	group2
	B15_bin.66.fasta	0	2	group2
	B15_bin.67.fasta	1	2	group1
	B15_bin.69.fasta	0	1	group2
	B15_bin.71.fasta	0	2	group2
	B15_bin.74.fasta	0	1	group2
	B15_bin.79.fasta	8	1	group2
	B15_bin.81.fasta	0	1	group2
	B18_bin.1.fasta	2	4	group2
	B18_bin.13.fasta	1	1	group1
	B18_bin.19.fasta	1	1	group1
	B18_bin.23.fasta	0	7	group2
	B18_bin.27.fasta	0	14	group2
	B18_bin.43.fasta	2	2	group2
	B18_bin.45.fasta	0	2	group2
	B18_bin.49.fasta	3	1	group2
	B18_bin.5.fasta	9	1	group2
	B18_bin.54.fasta	2	1	group2
	B18_bin.57.fasta	5	2	group2
	B18_bin.6.fasta	2	7	group2
	B18_bin.7.fasta	1	2	group1
	B20_bin.10.fasta	0	1	group2
	B20_bin.13.fasta	0	1	group2
	B20_bin.14.fasta	0	5	group2
	B20_bin.15.fasta	2	2	group2
	B20_bin.3.fasta	1	1	group1
	B20_bin.4.fasta	0	3	group2
	B20_bin.6.fasta	0	1	group2
	B20_bin.9.fasta	0	3	group2
	B21_bin.11.fasta	0	2	group2
	B21_bin.32.fasta	0	7	group2
	B21_bin.37.fasta	1	3	group1
	B21_bin.39.fasta	1	3	group1
	B21_bin.49.fasta	0	1	group2
	B21_bin.5.fasta	1	2	group1
	B21_bin.52.fasta	0	2	group2
	B21_bin.53.fasta	0	2	group2
	B21_bin.9.fasta	0	4	group2
	B22_bin.10.fasta	0	2	group2
	B22_bin.11.fasta	0	1	group2
	B22_bin.13.fasta	1	7	group1
	B22_bin.14.fasta	0	3	group2
	B22_bin.16.fasta	0	7	group2
	B22_bin.17.fasta	7	1	group2
	B22_bin.18.fasta	0	4	group2
	B22_bin.3.fasta	1	2	group1
	B22_bin.5.fasta	4	4	group2
	B22_bin.9.fasta	0	3	group2
	B24_bin.101.fasta	7	1	group2
	B24_bin.16.fasta	2	1	group2
	B24_bin.22.fasta	0	1	group2
	B24_bin.45.fasta	0	2	group2
	B24_bin.49.fasta	5	1	group2
	B24_bin.50.fasta	1	1	group1
	B24_bin.93.fasta	8	1	group2
	B25_bin.11.fasta	1	1	group1
	B25_bin.12.fasta	0	10	group2
	B25_bin.14.fasta	4	1	group2
	B25_bin.15.fasta	4	9	group2
	B25_bin.18.fasta	2	1	group2
	B25_bin.2.fasta	0	2	group2
	B25_bin.3.fasta	0	1	group2
	B25_bin.4.fasta	0	4	group2
	B25_bin.6.fasta	5	2	group2
	B25_bin.7.fasta	0	4	group2
	B25_bin.8.fasta	0	7	group2
	B25_bin.9.fasta	2	4	group2
	B26_bin.1.fasta	0	2	group2
	B26_bin.11.fasta	0	4	group2
	B26_bin.16.fasta	1	1	group1
	B26_bin.17.fasta	0	2	group2
	B26_bin.2.fasta	2	2	group2
	B26_bin.20.fasta	1	2	group1
	B26_bin.22.fasta	3	1	group2
	B26_bin.24.fasta	2	1	group2
	B26_bin.25.fasta	0	2	group2
	B26_bin.26.fasta	0	3	group2
	B26_bin.27.fasta	4	1	group2
	B26_bin.29.fasta	0	5	group2
	B26_bin.3.fasta	1	3	group1
	B26_bin.31.fasta	2	1	group2
	B26_bin.35.fasta	0	5	group2
	B26_bin.36.fasta	1	1	group1
	B26_bin.38.fasta	0	2	group2
	B26_bin.40.fasta	0	2	group2
	B26_bin.41.fasta	4	7	group2
	B26_bin.42.fasta	3	4	group2
	B26_bin.43.fasta	0	12	group2
	B26_bin.7.fasta	3	2	group2
	B26_bin.8.fasta	0	6	group2
	B27_bin.1.fasta	2	3	group2
	B27_bin.10.fasta	8	2	group2
	B27_bin.12.fasta	5	2	group2
	B27_bin.13.fasta	1	2	group1
	B27_bin.16.fasta	0	1	group2
	B27_bin.18.fasta	0	1	group2
	B27_bin.19.fasta	0	5	group2
	B27_bin.2.fasta	0	2	group2
	B27_bin.21.fasta	2	2	group2
	B27_bin.24.fasta	0	1	group2
	B27_bin.28.fasta	5	4	group2
	B27_bin.29.fasta	0	1	group2
	B27_bin.3.fasta	3	14	group2
	B27_bin.32.fasta	0	1	group2
	B27_bin.33.fasta	2	2	group2
	B27_bin.5.fasta	0	7	group2
	B27_bin.8.fasta	1	3	group1
	B28_bin.1.fasta	0	4	group2
	B28_bin.11.fasta	1	1	group1
	B28_bin.15.fasta	4	3	group2
	B28_bin.18.fasta	0	16	group2
	B28_bin.20.fasta	0	1	group2
	B28_bin.21.fasta	1	1	group1
	B28_bin.32.fasta	0	9	group2
	B28_bin.33.fasta	0	1	group2
	B28_bin.36.fasta	9	1	group2
	B28_bin.37.fasta	0	2	group2
	B28_bin.48.fasta	1	2	group1
	B28_bin.53.fasta	0	4	group2
	B28_bin.55.fasta	0	5	group2
	B28_bin.62.fasta	0	3	group2
	B29_bin.10.fasta	6	2	group2
	B29_bin.13.fasta	3	1	group2
	B29_bin.23.fasta	16	3	group2
	B29_bin.27.fasta	4	1	group2
	B29_bin.32.fasta	6	1	group2
	B29_bin.33.fasta	11	3	group2
	B29_bin.34.fasta	3	1	group2
	B29_bin.48.fasta	2	1	group2
	B29_bin.52.fasta	3	1	group2
	B29_bin.56.fasta	7	1	group2
	B29_bin.58.fasta	0	1	group2
	B29_bin.59.fasta	13	1	group2
	B29_bin.67.fasta	6	1	group2
	B29_bin.68.fasta	2	1	group2
	B29_bin.69.fasta	7	1	group2
	B29_bin.70.fasta	2	1	group2
	B29_bin.75.fasta	2	2	group2
	B29_bin.76.fasta	9	1	group2
	B29_bin.77.fasta	5	1	group2
	B29_bin.8.fasta	11	3	group2
	B29_bin.89.fasta	6	2	group2
	B29_bin.93.fasta	7	1	group2
	B30_bin.16.fasta	0	2	group2
	B30_bin.20.fasta	1	1	group1
	B30_bin.29.fasta	4	1	group2
	B30_bin.3.fasta	7	1	group2
	B30_bin.32.fasta	1	1	group1
	B30_bin.43.fasta	1	1	group1
	B30_bin.5.fasta	5	1	group2
	B30_bin.50.fasta	0	2	group2
	B30_bin.9.fasta	0	11	group2
	B31_bin.10.fasta	2	1	group2
	B31_bin.15.fasta	3	1	group2
	B31_bin.22.fasta	7	10	group2
	B31_bin.28.fasta	1	1	group1
	B31_bin.29.fasta	11	1	group2
	B31_bin.4.fasta	0	1	group2
	B31_bin.40.fasta	3	2	group2
	B31_bin.5.fasta	0	5	group2
	B31_bin.50.fasta	2	2	group2
	B31_bin.53.fasta	0	1	group2
	B31_bin.6.fasta	7	3	group2
	B31_bin.61.fasta	8	1	group2
	B31_bin.68.fasta	3	1	group2
	B31_bin.71.fasta	2	1	group2
	B31_bin.76.fasta	2	1	group2
	B31_bin.80.fasta	2	2	group2
	B31_bin.81.fasta	16	1	group2
	B31_bin.93.fasta	0	2	group2
	B32_bin.10.fasta	1	1	group1
	B32_bin.11.fasta	10	2	group2
	B32_bin.13.fasta	2	3	group2
	B32_bin.14.fasta	1	4	group1
	B32_bin.2.fasta	3	4	group2
	B32_bin.3.fasta	4	1	group2
	B32_bin.5.fasta	0	1	group2
	B32_bin.6.fasta	2	1	group2
	B32_bin.8.fasta	4	3	group2
	B32_bin.9.fasta	1	2	group1
	B33_bin.10.fasta	3	1	group2
	B33_bin.13.fasta	0	3	group2
	B33_bin.15.fasta	0	2	group2
	B33_bin.22.fasta	6	2	group2
	B33_bin.33.fasta	0	2	group2
	B33_bin.34.fasta	0	7	group2
	B33_bin.6.fasta	3	3	group2
	B34_bin.12.fasta	1	2	group1
	B34_bin.17.fasta	3	2	group2
	B34_bin.22.fasta	1	2	group1
	B34_bin.27.fasta	4	4	group2
	B34_bin.30.fasta	0	2	group2
	B34_bin.6.fasta	1	3	group1
	B34_bin.8.fasta	2	1	group2
	B35_bin.1.fasta	0	1	group2
	B35_bin.10.fasta	0	2	group2
	B35_bin.14.fasta	10	1	group2
	B35_bin.16.fasta	2	2	group2
	B35_bin.17.fasta	1	2	group1
	B35_bin.20.fasta	1	2	group1
	B35_bin.27.fasta	4	4	group2
	B35_bin.28.fasta	0	2	group2
	B35_bin.31.fasta	4	1	group2
	B35_bin.34.fasta	4	2	group2
	B35_bin.39.fasta	2	1	group2
	B35_bin.44.fasta	2	1	group2
	B35_bin.45.fasta	0	1	group2
	B35_bin.7.fasta	1	3	group1
	B35_bin.9.fasta	4	3	group2
	B36_bin.10.fasta	1	1	group1
	B36_bin.13.fasta	0	3	group2
	B36_bin.14.fasta	0	7	group2
	B36_bin.2.fasta	0	7	group2
	B36_bin.4.fasta	0	6	group2
	B36_bin.5.fasta	0	4	group2
	B36_bin.6.fasta	2	1	group2
	B36_bin.9.fasta	1	2	group1
	B37_bin.13.fasta	1	1	group1
	B37_bin.18.fasta	0	3	group2
	B37_bin.25.fasta	0	5	group2
	B37_bin.3.fasta	9	1	group2
	B37_bin.32.fasta	7	2	group2
	B37_bin.33.fasta	6	17	group2
	B37_bin.34.fasta	0	2	group2
	B37_bin.38.fasta	0	3	group2
	B37_bin.43.fasta	9	1	group2
	B37_bin.46.fasta	7	1	group2
	B37_bin.55.fasta	2	1	group2
	B37_bin.6.fasta	7	1	group2
	B37_bin.64.fasta	5	9	group2
	B37_bin.9.fasta	8	1	group2
	B38_bin.1.fasta	4	1	group2
	B38_bin.11.fasta	3	1	group2
	B38_bin.12.fasta	14	1	group2
	B38_bin.17.fasta	3	1	group2
	B38_bin.20.fasta	0	2	group2
	B38_bin.32.fasta	3	2	group2
	B38_bin.37.fasta	3	1	group2
	B38_bin.42.fasta	4	1	group2
	B38_bin.46.fasta	0	1	group2
	B38_bin.50.fasta	0	1	group2
	B38_bin.55.fasta	8	2	group2
	B38_bin.67.fasta	27	2	group2
	B38_bin.69.fasta	0	1	group2
	B38_bin.9.fasta	11	1	group2
	B39_bin.14.fasta	2	1	group2
	B39_bin.16.fasta	1	5	group1
	B39_bin.19.fasta	0	1	group2
	B39_bin.2.fasta	2	2	group2
	B39_bin.20.fasta	2	1	group2
	B39_bin.21.fasta	3	12	group2
	B39_bin.22.fasta	5	1	group2
	B39_bin.23.fasta	7	1	group2
	B39_bin.24.fasta	4	1	group2
	B39_bin.25.fasta	2	1	group2
	B39_bin.3.fasta	1	4	group1
	B39_bin.5.fasta	3	1	group2
	B39_bin.7.fasta	7	1	group2
	B39_bin.9.fasta	10	3	group2
	B40_bin.1.fasta	8	1	group2
	B40_bin.10.fasta	2	3	group2
	B40_bin.12.fasta	0	1	group2
	B40_bin.13.fasta	1	1	group1
	B40_bin.16.fasta	0	2	group2
	B40_bin.17.fasta	3	1	group2
	B40_bin.20.fasta	0	6	group2
	B40_bin.21.fasta	5	2	group2
	B40_bin.22.fasta	0	1	group2
	B40_bin.23.fasta	0	2	group2
	B40_bin.24.fasta	2	2	group2
	B40_bin.25.fasta	3	2	group2
	B40_bin.3.fasta	2	1	group2
	B40_bin.33.fasta	0	1	group2
	B40_bin.34.fasta	1	2	group1
	B40_bin.35.fasta	0	2	group2
	B40_bin.36.fasta	0	1	group2
	B40_bin.37.fasta	0	1	group2
	B40_bin.39.fasta	0	1	group2
	B40_bin.40.fasta	0	2	group2
	B40_bin.44.fasta	0	1	group2
	B40_bin.48.fasta	0	2	group2
	B40_bin.5.fasta	0	1	group2
	B40_bin.50.fasta	0	1	group2
	B40_bin.51.fasta	0	1	group2
	B40_bin.52.fasta	0	3	group2
	B40_bin.54.fasta	1	1	group1
	B40_bin.7.fasta	1	2	group1
	B40_bin.9.fasta	1	1	group1
	B41_bin.1.fasta	1	4	group1
	B41_bin.11.fasta	0	2	group2
	B41_bin.13.fasta	6	2	group2
	B41_bin.15.fasta	1	4	group1
	B41_bin.2.fasta	3	1	group2
	B41_bin.5.fasta	0	7	group2
	B41_bin.7.fasta	1	1	group1
	B41_bin.8.fasta	5	2	group2
	B42_bin.1.fasta	1	5	group1
	B42_bin.10.fasta	0	1	group2
	B42_bin.16.fasta	1	13	group1
	B42_bin.19.fasta	1	1	group1
	B42_bin.2.fasta	5	2	group2
	B42_bin.20.fasta	1	1	group1
	B42_bin.21.fasta	1	6	group1
	B42_bin.22.fasta	0	3	group2
	B42_bin.23.fasta	0	5	group2
	B42_bin.30.fasta	0	6	group2
	B42_bin.5.fasta	3	1	group2
	B42_bin.6.fasta	0	3	group2
	B42_bin.9.fasta	9	2	group2
	B43_bin.17.fasta	0	1	group2
	B43_bin.31.fasta	4	1	group2
	B43_bin.44.fasta	3	1	group2
	B43_bin.63.fasta	0	2	group2
	B43_bin.72.fasta	4	1	group2
	B44_bin.10.fasta	6	6	group2
	B44_bin.14.fasta	3	1	group2
	B44_bin.16.fasta	3	4	group2
	B44_bin.17.fasta	2	1	group2
	B44_bin.20.fasta	1	1	group1
	B44_bin.22.fasta	7	2	group2
	B44_bin.29.fasta	1	1	group1
	B44_bin.31.fasta	4	1	group2
	B44_bin.33.fasta	5	2	group2
	B44_bin.37.fasta	4	1	group2
	B44_bin.39.fasta	4	2	group2
	B44_bin.5.fasta	2	10	group2
	B44_bin.7.fasta	2	1	group2
	B44_bin.8.fasta	1	1	group1
	B46_bin.1.fasta	1	1	group1
	B46_bin.12.fasta	0	1	group2
	B46_bin.13.fasta	0	2	group2
	B46_bin.17.fasta	0	2	group2
	B46_bin.22.fasta	0	3	group2
	B46_bin.24.fasta	1	1	group1
	B46_bin.25.fasta	0	1	group2
	B46_bin.27.fasta	0	5	group2
	B46_bin.3.fasta	0	4	group2
	B46_bin.31.fasta	0	1	group2
	B46_bin.32.fasta	0	2	group2
	B46_bin.33.fasta	2	2	group2
	B46_bin.34.fasta	0	1	group2
	B46_bin.36.fasta	1	4	group1
	B46_bin.41.fasta	0	1	group2
	B46_bin.50.fasta	0	2	group2
	B46_bin.55.fasta	9	2	group2
	B46_bin.56.fasta	0	2	group2
	B46_bin.57.fasta	1	13	group1
	B46_bin.58.fasta	4	3	group2
	B46_bin.59.fasta	0	1	group2
	B46_bin.6.fasta	0	3	group2
	B46_bin.61.fasta	0	1	group2
	B46_bin.62.fasta	2	2	group2
	B46_bin.63.fasta	5	13	group2
	B46_bin.67.fasta	0	1	group2
	B46_bin.68.fasta	3	1	group2
	B46_bin.72.fasta	0	2	group2
	B46_bin.73.fasta	0	1	group2
	B46_bin.74.fasta	0	1	group2
	B46_bin.77.fasta	0	2	group2
	B6_bin.13.fasta	0	1	group2
	B6_bin.22.fasta	3	1	group2
	B6_bin.25.fasta	3	1	group2
	B6_bin.3.fasta	2	2	group2
	B6_bin.51.fasta	0	1	group2
	B6_bin.58.fasta	0	10	group2
	B6_bin.7.fasta	1	1	group1
	B7_bin.1.fasta	1	1	group1
	B7_bin.10.fasta	5	4	group2
	B7_bin.20.fasta	0	8	group2
	B7_bin.22.fasta	2	1	group2
	B7_bin.5.fasta	0	1	group2
	B8_bin.1.fasta	1	1	group1
	B8_bin.12.fasta	3	1	group2
	B8_bin.13.fasta	8	3	group2
	B8_bin.15.fasta	3	4	group2
	B8_bin.22.fasta	9	1	group2
	B8_bin.23.fasta	6	1	group2
	B8_bin.26.fasta	0	1	group2
	B8_bin.34.fasta	1	4	group1
	B8_bin.35.fasta	14	2	group2
	B8_bin.44.fasta	0	1	group2
	B8_bin.46.fasta	3	2	group2
	B8_bin.49.fasta	5	1	group2
	B8_bin.51.fasta	8	1	group2
	B8_bin.55.fasta	3	2	group2
	B8_bin.56.fasta	5	3	group2
	B8_bin.58.fasta	6	1	group2
	B8_bin.6.fasta	7	3	group2
	B8_bin.64.fasta	5	1	group2
	B8_bin.71.fasta	7	1	group2
	B8_bin.73.fasta	24	1	group2
	B8_bin.8.fasta	6	3	group2
	B9_bin.10.fasta	4	1	group2
	B9_bin.66.fasta	3	1	group2
	BT2_bin.14.fasta	0	3	group2
	BT2_bin.16.fasta	2	19	group2
	BT2_bin.18.fasta	0	2	group2
	BT2_bin.2.fasta	0	4	group2
	BT2_bin.22.fasta	1	4	group1
	BT2_bin.27.fasta	4	1	group2
	BT2_bin.3.fasta	0	1	group2
	BT2_bin.30.fasta	0	2	group2
	BT2_bin.31.fasta	0	6	group2
	BT2_bin.32.fasta	0	3	group2
	BT2_bin.35.fasta	3	2	group2
	BT2_bin.36.fasta	0	5	group2
	BT2_bin.41.fasta	0	1	group2
	BT2_bin.42.fasta	0	2	group2
	BT2_bin.48.fasta	0	3	group2
	BT2_bin.50.fasta	1	1	group1
	BT2_bin.55.fasta	1	1	group1
	BT2_bin.6.fasta	0	1	group2
	BT2_bin.60.fasta	0	3	group2
	BT2_bin.62.fasta	0	3	group2
	BT2_bin.64.fasta	1	1	group1
	BT2_bin.67.fasta	0	1	group2
	BT2_bin.68.fasta	0	1	group2
	BT2_bin.7.fasta	1	2	group1
	BT2_bin.70.fasta	0	2	group2
	BT2_bin.72.fasta	0	1	group2
	BT2_bin.8.fasta	0	2	group2
	BT5_bin.11.fasta	0	4	group2
	BT5_bin.12.fasta	4	3	group2
	BT5_bin.13.fasta	2	6	group2
	BT5_bin.15.fasta	1	1	group1
	BT5_bin.16.fasta	2	8	group2
	BT5_bin.17.fasta	0	5	group2
	BT5_bin.18.fasta	0	2	group2
	BT5_bin.19.fasta	5	1	group2
	BT5_bin.20.fasta	3	1	group2
	BT5_bin.21.fasta	2	4	group2
	BT5_bin.22.fasta	2	6	group2
	BT5_bin.5.fasta	2	5	group2
	BT5_bin.6.fasta	3	1	group2
	BT5_bin.7.fasta	2	1	group2
	BT5_bin.8.fasta	1	7	group1
	BT5_bin.9.fasta	1	5	group1
	BT6_bin.1.fasta	0	1	group2
	BT6_bin.10.fasta	6	1	group2
	BT6_bin.11.fasta	0	2	group2
	BT6_bin.12.fasta	2	2	group2
	BT6_bin.17.fasta	4	4	group2
	BT6_bin.18.fasta	1	2	group1
	BT6_bin.20.fasta	2	4	group2
	BT6_bin.6.fasta	0	1	group2
	BT6_bin.8.fasta	4	2	group2
	BT6_bin.9.fasta	2	2	group2
	C1_bin.11.fasta	2	2	group2
	C1_bin.12.fasta	8	2	group2
	C1_bin.14.fasta	1	1	group1
	C1_bin.21.fasta	0	3	group2
	C1_bin.25.fasta	6	3	group2
	C1_bin.27.fasta	6	1	group2
	C1_bin.28.fasta	0	1	group2
	C1_bin.3.fasta	3	3	group2
	C1_bin.34.fasta	2	1	group2
	C1_bin.4.fasta	0	9	group2
	C1_bin.42.fasta	9	1	group2
	C1_bin.56.fasta	1	4	group1
	C1_bin.67.fasta	0	2	group2
	C1_bin.72.fasta	0	1	group2
	C1_bin.74.fasta	2	3	group2
	C3_bin.1.fasta	1	1	group1
	C3_bin.10.fasta	1	1	group1
	C3_bin.11.fasta	1	1	group1
	C3_bin.15.fasta	3	1	group2
	C3_bin.18.fasta	3	1	group2
	C3_bin.2.fasta	1	1	group1
	C3_bin.21.fasta	4	2	group2
	C3_bin.23.fasta	3	2	group2
	C3_bin.24.fasta	0	1	group2
	C3_bin.30.fasta	3	2	group2
	C3_bin.32.fasta	1	1	group1
	C3_bin.37.fasta	0	1	group2
	C3_bin.38.fasta	1	7	group1
	C3_bin.4.fasta	6	1	group2
	C3_bin.40.fasta	1	3	group1
	C3_bin.42.fasta	1	1	group1
	C3_bin.51.fasta	1	2	group1
	C3_bin.52.fasta	1	4	group1
	C3_bin.53.fasta	1	1	group1
	C3_bin.54.fasta	0	16	group2
	C3_bin.55.fasta	7	1	group2
	C3_bin.58.fasta	1	1	group1
	C3_bin.62.fasta	1	1	group1
	C3_bin.8.fasta	0	1	group2
	C3_bin.9.fasta	2	2	group2
	C4_bin.21.fasta	10	1	group2
	C4_bin.24.fasta	1	2	group1
	C4_bin.26.fasta	6	1	group2
	C4_bin.3.fasta	3	2	group2
	C4_bin.31.fasta	1	6	group1
	C4_bin.37.fasta	1	1	group1
	C4_bin.4.fasta	1	1	group1
	C4_bin.40.fasta	2	2	group2
	C4_bin.41.fasta	11	1	group2
	C4_bin.5.fasta	1	3	group1
	C4_bin.50.fasta	4	1	group2
	C4_bin.58.fasta	6	1	group2
	C4_bin.62.fasta	4	1	group2
	C4_bin.63.fasta	7	1	group2
	C4_bin.65.fasta	0	1	group2
	C4_bin.68.fasta	1	1	group1
	C4_bin.7.fasta	2	1	group2
	C4_bin.76.fasta	22	1	group2
	C4_bin.78.fasta	4	1	group2
	C4_bin.81.fasta	7	2	group2
	C4_bin.86.fasta	4	1	group2
	C4_bin.89.fasta	0	1	group2
	CQ2_bin.1.fasta	0	2	group2
	CQ2_bin.10.fasta	0	3	group2
	CQ2_bin.104.fasta	0	1	group2
	CQ2_bin.108.fasta	7	2	group2
	CQ2_bin.12.fasta	5	1	group2
	CQ2_bin.18.fasta	0	2	group2
	CQ2_bin.19.fasta	1	1	group1
	CQ2_bin.2.fasta	4	1	group2
	CQ2_bin.21.fasta	1	1	group1
	CQ2_bin.23.fasta	1	1	group1
	CQ2_bin.24.fasta	0	1	group2
	CQ2_bin.25.fasta	1	1	group1
	CQ2_bin.26.fasta	0	1	group2
	CQ2_bin.36.fasta	1	1	group1
	CQ2_bin.39.fasta	1	2	group1
	CQ2_bin.43.fasta	0	2	group2
	CQ2_bin.44.fasta	0	2	group2
	CQ2_bin.5.fasta	15	2	group2
	CQ2_bin.53.fasta	3	1	group2
	CQ2_bin.57.fasta	2	1	group2
	CQ2_bin.59.fasta	3	1	group2
	CQ2_bin.65.fasta	2	2	group2
	CQ2_bin.67.fasta	1	2	group1
	CQ2_bin.7.fasta	4	3	group2
	CQ2_bin.71.fasta	6	1	group2
	CQ2_bin.72.fasta	0	1	group2
	CQ2_bin.73.fasta	1	2	group1
	CQ2_bin.74.fasta	2	1	group2
	CQ2_bin.75.fasta	0	3	group2
	CQ2_bin.80.fasta	3	1	group2
	CQ2_bin.81.fasta	1	3	group1
	CQ2_bin.83.fasta	0	1	group2
	CQ2_bin.84.fasta	0	1	group2
	CQ2_bin.85.fasta	1	1	group1
	CQ2_bin.86.fasta	5	3	group2
	CQ2_bin.91.fasta	0	2	group2
	CQ2_bin.92.fasta	2	2	group2
	CQ2_bin.93.fasta	2	1	group2
	CQ2_bin.98.fasta	0	1	group2
	CQ2_bin.99.fasta	0	3	group2
	CQ3_bin.1.fasta	0	2	group2
	CQ3_bin.11.fasta	0	3	group2
	CQ3_bin.20.fasta	3	1	group2
	CQ3_bin.27.fasta	3	4	group2
	CQ3_bin.28.fasta	0	9	group2
	CQ3_bin.3.fasta	6	2	group2
	CQ3_bin.30.fasta	3	1	group2
	CQ3_bin.32.fasta	0	4	group2
	CQ3_bin.33.fasta	0	1	group2
	CQ3_bin.34.fasta	0	2	group2
	CQ3_bin.35.fasta	0	1	group2
	CQ3_bin.36.fasta	6	1	group2
	CQ3_bin.37.fasta	1	2	group1
	CQ3_bin.4.fasta	1	4	group1
	CQ4_bin.13.fasta	3	1	group2
	CQ4_bin.15.fasta	3	1	group2
	CQ4_bin.18.fasta	1	4	group1
	CQ4_bin.25.fasta	0	1	group2
	CQ4_bin.26.fasta	1	4	group1
	CQ4_bin.3.fasta	1	3	group1
	CQ4_bin.31.fasta	0	1	group2
	CQ4_bin.32.fasta	1	3	group1
	CQ4_bin.34.fasta	12	2	group2
	CQ4_bin.37.fasta	0	1	group2
	CQ4_bin.7.fasta	0	5	group2
	CQ4_bin.8.fasta	6	2	group2
	CQ5_bin.11.fasta	1	1	group1
	CQ5_bin.12.fasta	0	4	group2
	CQ5_bin.16.fasta	1	2	group1
	CQ5_bin.17.fasta	6	4	group2
	CQ5_bin.18.fasta	0	1	group2
	CQ5_bin.19.fasta	0	2	group2
	CQ5_bin.24.fasta	0	2	group2
	CQ5_bin.28.fasta	1	2	group1
	CQ5_bin.8.fasta	0	1	group2
	CQ6_bin.11.fasta	6	1	group2
	CQ6_bin.12.fasta	0	2	group2
	CQ6_bin.14.fasta	2	1	group2
	CQ6_bin.19.fasta	6	1	group2
	CQ6_bin.20.fasta	0	1	group2
	CQ6_bin.29.fasta	0	1	group2
	CQ6_bin.31.fasta	2	1	group2
	CQ6_bin.35.fasta	0	11	group2
	CQ6_bin.5.fasta	12	1	group2
	E10_bin.1.fasta	0	14	group2
	E10_bin.14.fasta	0	3	group2
	E10_bin.15.fasta	11	1	group2
	E10_bin.16.fasta	0	1	group2
	E10_bin.21.fasta	0	1	group2
	E10_bin.23.fasta	3	2	group2
	E10_bin.25.fasta	3	1	group2
	E10_bin.26.fasta	0	3	group2
	E10_bin.27.fasta	2	1	group2
	E10_bin.31.fasta	6	2	group2
	E10_bin.32.fasta	1	2	group1
	E10_bin.34.fasta	0	6	group2
	E10_bin.9.fasta	1	1	group1
	E2_bin.1.fasta	0	3	group2
	E2_bin.10.fasta	0	1	group2
	E2_bin.12.fasta	0	2	group2
	E2_bin.17.fasta	0	2	group2
	E2_bin.22.fasta	4	10	group2
	E2_bin.23.fasta	0	2	group2
	E2_bin.24.fasta	1	1	group1
	E2_bin.25.fasta	0	5	group2
	E2_bin.26.fasta	0	10	group2
	E2_bin.3.fasta	0	2	group2
	E2_bin.4.fasta	0	1	group2
	E3_bin.12.fasta	1	1	group1
	E3_bin.15.fasta	0	1	group2
	E3_bin.21.fasta	1	2	group1
	E3_bin.22.fasta	0	2	group2
	E3_bin.23.fasta	0	1	group2
	E3_bin.26.fasta	0	6	group2
	E3_bin.27.fasta	0	1	group2
	E3_bin.3.fasta	1	1	group1
	E3_bin.33.fasta	1	1	group1
	E3_bin.34.fasta	0	2	group2
	E3_bin.35.fasta	0	1	group2
	E3_bin.36.fasta	0	1	group2
	E3_bin.50.fasta	0	10	group2
	E3_bin.8.fasta	0	1	group2
	E5_bin.1.fasta	2	4	group2
	E5_bin.10.fasta	0	2	group2
	E5_bin.13.fasta	0	1	group2
	E5_bin.14.fasta	2	1	group2
	E5_bin.22.fasta	3	2	group2
	E5_bin.29.fasta	3	2	group2
	E5_bin.30.fasta	0	2	group2
	E5_bin.31.fasta	0	10	group2
	E5_bin.32.fasta	0	2	group2
	E5_bin.34.fasta	0	1	group2
	E5_bin.36.fasta	0	4	group2
	E5_bin.37.fasta	1	3	group1
	E5_bin.38.fasta	0	1	group2
	E5_bin.4.fasta	0	1	group2
	E5_bin.40.fasta	0	2	group2
	E5_bin.43.fasta	1	2	group1
	E5_bin.44.fasta	3	1	group2
	E5_bin.45.fasta	3	3	group2
	E5_bin.47.fasta	0	2	group2
	E5_bin.50.fasta	0	1	group2
	E5_bin.52.fasta	4	1	group2
	E5_bin.55.fasta	1	2	group1
	E5_bin.56.fasta	5	1	group2
	E5_bin.57.fasta	2	4	group2
	E5_bin.58.fasta	5	1	group2
	E5_bin.6.fasta	0	2	group2
	E6_bin.10.fasta	0	2	group2
	E6_bin.13.fasta	3	2	group2
	E6_bin.14.fasta	0	9	group2
	E6_bin.18.fasta	22	2	group2
	E6_bin.19.fasta	6	1	group2
	E6_bin.2.fasta	0	20	group2
	E6_bin.20.fasta	9	1	group2
	E6_bin.23.fasta	0	3	group2
	E6_bin.26.fasta	0	2	group2
	E6_bin.29.fasta	3	4	group2
	E6_bin.34.fasta	0	6	group2
	E6_bin.5.fasta	2	1	group2
	E6_bin.7.fasta	0	1	group2
	E6_bin.9.fasta	3	6	group2
	E7_bin.12.fasta	1	5	group1
	E7_bin.14.fasta	0	1	group2
	E7_bin.16.fasta	1	1	group1
	E7_bin.17.fasta	0	2	group2
	E7_bin.18.fasta	0	1	group2
	E7_bin.2.fasta	6	2	group2
	E7_bin.20.fasta	2	2	group2
	E7_bin.23.fasta	5	4	group2
	E7_bin.5.fasta	0	1	group2
	E7_bin.6.fasta	1	4	group1
	E8_bin.14.fasta	10	1	group2
	E8_bin.15.fasta	0	1	group2
	E8_bin.18.fasta	2	2	group2
	E8_bin.19.fasta	0	2	group2
	E8_bin.2.fasta	0	1	group2
	E8_bin.21.fasta	0	2	group2
	E8_bin.22.fasta	8	3	group2
	E8_bin.24.fasta	1	1	group1
	E8_bin.29.fasta	1	3	group1
	E8_bin.34.fasta	11	1	group2
	E8_bin.35.fasta	3	1	group2
	E8_bin.36.fasta	0	1	group2
	E8_bin.43.fasta	1	2	group1
	E8_bin.47.fasta	0	1	group2
	E8_bin.5.fasta	3	1	group2
	E8_bin.50.fasta	3	1	group2
	E8_bin.51.fasta	3	1	group2
	E8_bin.56.fasta	3	1	group2
	E8_bin.58.fasta	0	3	group2
	E8_bin.7.fasta	0	2	group2
	E9_bin.13.fasta	0	1	group2
	E9_bin.15.fasta	1	1	group1
	E9_bin.23.fasta	0	4	group2
	E9_bin.29.fasta	0	1	group2
	E9_bin.33.fasta	0	3	group2
	E9_bin.45.fasta	0	3	group2
	E9_bin.46.fasta	6	1	group2
	E9_bin.47.fasta	0	1	group2
	E9_bin.5.fasta	1	2	group1
	E9_bin.51.fasta	0	1	group2
	E9_bin.53.fasta	16	2	group2
	E9_bin.54.fasta	6	2	group2
	E9_bin.55.fasta	1	3	group1
	E9_bin.56.fasta	0	2	group2
	E9_bin.66.fasta	4	2	group2
	E9_bin.7.fasta	1	2	group1
	E9_bin.70.fasta	0	1	group2
	E9_bin.74.fasta	0	1	group2
	E9_bin.78.fasta	1	2	group1
	E9_bin.79.fasta	1	9	group1
	E9_bin.81.fasta	0	1	group2
	GD1_bin.12.fasta	0	2	group2
	GD1_bin.15.fasta	1	4	group1
	GD1_bin.17.fasta	2	3	group2
	GD1_bin.18.fasta	3	1	group2
	GD1_bin.20.fasta	1	2	group1
	GD1_bin.21.fasta	7	2	group2
	GD1_bin.22.fasta	4	3	group2
	GD1_bin.24.fasta	0	2	group2
	GD1_bin.26.fasta	0	3	group2
	GD1_bin.27.fasta	0	1	group2
	GD1_bin.30.fasta	0	2	group2
	GD1_bin.35.fasta	1	3	group1
	GD1_bin.36.fasta	3	1	group2
	GD1_bin.40.fasta	0	4	group2
	GD1_bin.48.fasta	3	4	group2
	GD1_bin.5.fasta	3	3	group2
	GD1_bin.50.fasta	0	1	group2
	GD1_bin.51.fasta	10	1	group2
	GD1_bin.53.fasta	4	1	group2
	GD1_bin.6.fasta	3	1	group2
	GD1_bin.60.fasta	3	3	group2
	GD1_bin.61.fasta	1	3	group1
	GD1_bin.62.fasta	5	4	group2
	GD1_bin.63.fasta	7	1	group2
	GD1_bin.64.fasta	2	2	group2
	GD1_bin.66.fasta	1	1	group1
	GD1_bin.69.fasta	0	9	group2
	GD1_bin.70.fasta	1	2	group1
	GD1_bin.71.fasta	0	2	group2
	GD1_bin.72.fasta	1	1	group1
	GD10_bin.1.fasta	1	1	group1
	GD10_bin.13.fasta	0	3	group2
	GD10_bin.14.fasta	1	2	group1
	GD10_bin.19.fasta	3	1	group2
	GD10_bin.23.fasta	0	3	group2
	GD10_bin.34.fasta	1	2	group1
	GD10_bin.43.fasta	0	5	group2
	GD10_bin.5.fasta	2	1	group2
	GD10_bin.53.fasta	9	2	group2
	GD10_bin.55.fasta	1	3	group1
	GD10_bin.56.fasta	0	1	group2
	GD10_bin.58.fasta	1	3	group1
	GD10_bin.61.fasta	0	1	group2
	GD10_bin.63.fasta	0	2	group2
	GD10_bin.68.fasta	10	1	group2
	GD10_bin.69.fasta	5	1	group2
	GD10_bin.8.fasta	0	9	group2
	GD11_bin.11.fasta	1	2	group1
	GD11_bin.12.fasta	0	2	group2
	GD11_bin.13.fasta	2	7	group2
	GD11_bin.15.fasta	2	3	group2
	GD11_bin.16.fasta	0	2	group2
	GD11_bin.18.fasta	7	1	group2
	GD11_bin.19.fasta	0	1	group2
	GD11_bin.24.fasta	2	1	group2
	GD11_bin.26.fasta	3	4	group2
	GD11_bin.27.fasta	1	1	group1
	GD11_bin.3.fasta	1	2	group1
	GD11_bin.6.fasta	1	1	group1
	GD11_bin.8.fasta	0	2	group2
	GD12_bin.10.fasta	1	1	group1
	GD12_bin.13.fasta	0	1	group2
	GD12_bin.16.fasta	4	1	group2
	GD12_bin.17.fasta	0	6	group2
	GD12_bin.18.fasta	3	1	group2
	GD12_bin.19.fasta	5	2	group2
	GD12_bin.2.fasta	1	1	group1
	GD12_bin.22.fasta	1	2	group1
	GD12_bin.23.fasta	3	3	group2
	GD12_bin.25.fasta	0	2	group2
	GD12_bin.28.fasta	0	3	group2
	GD12_bin.3.fasta	7	3	group2
	GD12_bin.30.fasta	0	2	group2
	GD12_bin.31.fasta	1	1	group1
	GD12_bin.33.fasta	4	1	group2
	GD12_bin.35.fasta	2	3	group2
	GD12_bin.4.fasta	0	3	group2
	GD12_bin.5.fasta	2	12	group2
	GD13_bin.1.fasta	0	1	group2
	GD13_bin.19.fasta	0	1	group2
	GD13_bin.2.fasta	2	1	group2
	GD13_bin.26.fasta	1	1	group1
	GD13_bin.27.fasta	7	4	group2
	GD13_bin.29.fasta	0	2	group2
	GD13_bin.3.fasta	0	2	group2
	GD13_bin.30.fasta	4	5	group2
	GD13_bin.33.fasta	2	1	group2
	GD13_bin.35.fasta	0	2	group2
	GD13_bin.36.fasta	0	1	group2
	GD13_bin.38.fasta	1	3	group1
	GD13_bin.39.fasta	3	6	group2
	GD13_bin.42.fasta	0	2	group2
	GD13_bin.44.fasta	4	4	group2
	GD13_bin.46.fasta	1	2	group1
	GD13_bin.49.fasta	6	1	group2
	GD13_bin.51.fasta	0	4	group2
	GD13_bin.52.fasta	1	1	group1
	GD13_bin.53.fasta	3	1	group2
	GD13_bin.58.fasta	0	1	group2
	GD13_bin.59.fasta	0	1	group2
	GD13_bin.62.fasta	1	1	group1
	GD13_bin.63.fasta	0	1	group2
	GD13_bin.64.fasta	3	1	group2
	GD13_bin.66.fasta	0	1	group2
	GD13_bin.68.fasta	2	1	group2
	GD13_bin.74.fasta	1	1	group1
	GD13_bin.76.fasta	2	1	group2
	GD13_bin.77.fasta	1	2	group1
	GD13_bin.79.fasta	3	4	group2
	GD13_bin.83.fasta	0	1	group2
	GD13_bin.86.fasta	3	1	group2
	GD13_bin.87.fasta	1	1	group1
	GD13_bin.89.fasta	0	1	group2
	GD14_bin.1.fasta	1	1	group1
	GD14_bin.14.fasta	0	1	group2
	GD14_bin.19.fasta	0	5	group2
	GD14_bin.2.fasta	1	1	group1
	GD14_bin.21.fasta	3	5	group2
	GD14_bin.22.fasta	0	1	group2
	GD14_bin.23.fasta	0	2	group2
	GD14_bin.24.fasta	3	2	group2
	GD14_bin.25.fasta	0	3	group2
	GD14_bin.28.fasta	0	1	group2
	GD14_bin.30.fasta	4	9	group2
	GD14_bin.32.fasta	2	3	group2
	GD14_bin.33.fasta	0	1	group2
	GD14_bin.41.fasta	0	1	group2
	GD14_bin.42.fasta	1	1	group1
	GD14_bin.43.fasta	1	3	group1
	GD14_bin.45.fasta	0	1	group2
	GD14_bin.48.fasta	1	2	group1
	GD14_bin.5.fasta	0	1	group2
	GD14_bin.50.fasta	0	1	group2
	GD14_bin.51.fasta	4	3	group2
	GD14_bin.52.fasta	0	5	group2
	GD14_bin.59.fasta	1	2	group1
	GD14_bin.6.fasta	3	1	group2
	GD14_bin.61.fasta	1	2	group1
	GD14_bin.62.fasta	0	1	group2
	GD14_bin.64.fasta	0	3	group2
	GD14_bin.66.fasta	1	3	group1
	GD14_bin.68.fasta	1	2	group1
	GD14_bin.7.fasta	0	2	group2
	GD14_bin.70.fasta	0	1	group2
	GD14_bin.71.fasta	0	1	group2
	GD14_bin.8.fasta	1	3	group1
	GD15_bin.11.fasta	0	1	group2
	GD15_bin.21.fasta	10	1	group2
	GD15_bin.22.fasta	0	4	group2
	GD15_bin.31.fasta	3	1	group2
	GD15_bin.33.fasta	2	2	group2
	GD15_bin.34.fasta	4	1	group2
	GD15_bin.35.fasta	5	1	group2
	GD15_bin.38.fasta	0	1	group2
	GD15_bin.4.fasta	0	3	group2
	GD15_bin.43.fasta	6	2	group2
	GD15_bin.44.fasta	7	2	group2
	GD15_bin.45.fasta	6	3	group2
	GD15_bin.8.fasta	7	1	group2
	GD15_bin.9.fasta	2	2	group2
	GD16_bin.15.fasta	2	9	group2
	GD16_bin.16.fasta	2	1	group2
	GD16_bin.18.fasta	1	1	group1
	GD16_bin.23.fasta	4	4	group2
	GD16_bin.26.fasta	1	1	group1
	GD16_bin.3.fasta	7	2	group2
	GD16_bin.31.fasta	6	3	group2
	GD16_bin.32.fasta	0	1	group2
	GD16_bin.33.fasta	2	2	group2
	GD16_bin.4.fasta	8	1	group2
	GD16_bin.5.fasta	1	3	group1
	GD16_bin.51.fasta	8	4	group2
	GD16_bin.57.fasta	1	3	group1
	GD16_bin.60.fasta	14	1	group2
	GD16_bin.61.fasta	6	1	group2
	GD16_bin.64.fasta	2	2	group2
	GD16_bin.8.fasta	1	1	group1
	GD17_bin.1.fasta	0	2	group2
	GD17_bin.11.fasta	1	2	group1
	GD17_bin.15.fasta	1	7	group1
	GD17_bin.17.fasta	1	10	group1
	GD17_bin.18.fasta	8	5	group2
	GD17_bin.20.fasta	6	2	group2
	GD17_bin.21.fasta	0	1	group2
	GD17_bin.24.fasta	2	6	group2
	GD17_bin.25.fasta	0	1	group2
	GD17_bin.30.fasta	0	6	group2
	GD17_bin.31.fasta	4	1	group2
	GD17_bin.32.fasta	0	7	group2
	GD17_bin.6.fasta	1	3	group1
	GD17_bin.9.fasta	0	2	group2
	GD18_bin.15.fasta	3	3	group2
	GD18_bin.18.fasta	1	1	group1
	GD18_bin.19.fasta	5	6	group2
	GD18_bin.21.fasta	2	7	group2
	GD18_bin.22.fasta	12	1	group2
	GD18_bin.23.fasta	3	2	group2
	GD18_bin.24.fasta	8	6	group2
	GD18_bin.25.fasta	1	4	group1
	GD18_bin.27.fasta	2	2	group2
	GD18_bin.3.fasta	3	1	group2
	GD18_bin.32.fasta	0	10	group2
	GD18_bin.35.fasta	0	3	group2
	GD18_bin.36.fasta	1	7	group1
	GD18_bin.4.fasta	3	3	group2
	GD18_bin.41.fasta	0	9	group2
	GD18_bin.42.fasta	1	1	group1
	GD6_bin.10.fasta	1	2	group1
	GD6_bin.13.fasta	0	1	group2
	GD6_bin.16.fasta	0	2	group2
	GD6_bin.20.fasta	5	1	group2
	GD6_bin.23.fasta	0	2	group2
	GD6_bin.26.fasta	2	2	group2
	GD6_bin.27.fasta	5	3	group2
	GD6_bin.32.fasta	0	2	group2
	GD6_bin.35.fasta	0	3	group2
	GD6_bin.36.fasta	0	3	group2
	GD6_bin.4.fasta	0	1	group2
	GD6_bin.40.fasta	0	9	group2
	GD6_bin.41.fasta	1	1	group1
	GD6_bin.45.fasta	1	1	group1
	GD6_bin.46.fasta	2	7	group2
	GD6_bin.49.fasta	1	1	group1
	GD6_bin.50.fasta	5	1	group2
	GD6_bin.52.fasta	0	2	group2
	GD6_bin.55.fasta	4	1	group2
	GD6_bin.56.fasta	4	1	group2
	GD6_bin.61.fasta	8	3	group2
	GD6_bin.64.fasta	1	2	group1
	GD6_bin.65.fasta	2	1	group2
	GD6_bin.66.fasta	1	1	group1
	GD6_bin.68.fasta	1	1	group1
	GD6_bin.69.fasta	1	1	group1
	GD6_bin.72.fasta	0	1	group2
	GD6_bin.73.fasta	0	6	group2
	GD6_bin.8.fasta	0	1	group2
	GD6_bin.9.fasta	1	2	group1
	GD7_bin.1.fasta	1	1	group1
	GD7_bin.14.fasta	0	1	group2
	GD7_bin.16.fasta	1	3	group1
	GD7_bin.2.fasta	0	1	group2
	GD7_bin.20.fasta	0	3	group2
	GD7_bin.23.fasta	4	1	group2
	GD7_bin.25.fasta	0	3	group2
	GD7_bin.28.fasta	0	1	group2
	GD7_bin.33.fasta	0	1	group2
	GD7_bin.35.fasta	1	1	group1
	GD7_bin.36.fasta	3	4	group2
	GD7_bin.37.fasta	0	2	group2
	GD7_bin.4.fasta	0	3	group2
	GD7_bin.44.fasta	1	10	group1
	GD7_bin.45.fasta	0	1	group2
	GD7_bin.54.fasta	0	3	group2
	GD7_bin.55.fasta	5	1	group2
	GD7_bin.6.fasta	1	1	group1
	GD7_bin.60.fasta	0	1	group2
	GD7_bin.61.fasta	10	1	group2
	GD7_bin.63.fasta	1	1	group1
	GD7_bin.64.fasta	9	1	group2
	GD7_bin.66.fasta	1	2	group1
	GD7_bin.7.fasta	1	4	group1
	GD7_bin.9.fasta	0	2	group2
	GD9_bin.1.fasta	1	3	group1
	GD9_bin.11.fasta	0	1	group2
	GD9_bin.14.fasta	0	1	group2
	GD9_bin.16.fasta	1	1	group1
	GD9_bin.17.fasta	1	1	group1
	GD9_bin.19.fasta	4	1	group2
	GD9_bin.20.fasta	0	3	group2
	GD9_bin.21.fasta	6	1	group2
	GD9_bin.22.fasta	4	1	group2
	GD9_bin.25.fasta	1	1	group1
	GD9_bin.32.fasta	5	2	group2
	GD9_bin.33.fasta	1	1	group1
	GD9_bin.34.fasta	2	2	group2
	GD9_bin.36.fasta	3	1	group2
	GD9_bin.41.fasta	0	4	group2
	GD9_bin.6.fasta	1	1	group1
	GD9_bin.7.fasta	3	1	group2
	GD9_bin.8.fasta	7	1	group2
	GD9_bin.9.fasta	0	1	group2
	GS10_bin.12.fasta	2	4	group2
	GS10_bin.19.fasta	0	1	group2
	GS10_bin.21.fasta	1	2	group1
	GS10_bin.22.fasta	1	4	group1
	GS10_bin.23.fasta	1	1	group1
	GS10_bin.26.fasta	0	7	group2
	GS10_bin.31.fasta	0	2	group2
	GS10_bin.34.fasta	1	4	group1
	GS10_bin.39.fasta	0	12	group2
	GS10_bin.40.fasta	1	2	group1
	GS10_bin.41.fasta	3	1	group2
	GS10_bin.42.fasta	1	1	group1
	GS10_bin.43.fasta	2	1	group2
	GS10_bin.5.fasta	0	1	group2
	GS10_bin.7.fasta	6	1	group2
	GS12_bin.1.fasta	5	2	group2
	GS12_bin.10.fasta	0	1	group2
	GS12_bin.12.fasta	1	3	group1
	GS12_bin.15.fasta	0	4	group2
	GS12_bin.23.fasta	1	1	group1
	GS12_bin.24.fasta	2	13	group2
	GS12_bin.25.fasta	1	2	group1
	GS12_bin.26.fasta	4	1	group2
	GS12_bin.28.fasta	0	3	group2
	GS12_bin.3.fasta	0	2	group2
	GS12_bin.7.fasta	6	1	group2
	GS12_bin.9.fasta	1	1	group1
	GS2_bin.10.fasta	4	1	group2
	GS2_bin.112.fasta	0	3	group2
	GS2_bin.116.fasta	0	2	group2
	GS2_bin.117.fasta	2	1	group2
	GS2_bin.122.fasta	3	2	group2
	GS2_bin.123.fasta	1	3	group1
	GS2_bin.124.fasta	1	1	group1
	GS2_bin.125.fasta	17	1	group2
	GS2_bin.13.fasta	1	1	group1
	GS2_bin.18.fasta	4	2	group2
	GS2_bin.27.fasta	3	1	group2
	GS2_bin.3.fasta	1	2	group1
	GS2_bin.34.fasta	3	4	group2
	GS2_bin.41.fasta	5	6	group2
	GS2_bin.47.fasta	7	3	group2
	GS2_bin.54.fasta	1	1	group1
	GS2_bin.55.fasta	3	5	group2
	GS2_bin.56.fasta	2	2	group2
	GS2_bin.58.fasta	0	2	group2
	GS2_bin.71.fasta	0	2	group2
	GS2_bin.76.fasta	4	3	group2
	GS2_bin.82.fasta	0	1	group2
	GS2_bin.88.fasta	1	1	group1
	GS2_bin.92.fasta	4	1	group2
	GS2_bin.96.fasta	1	5	group1
	GS21_bin.1.fasta	0	3	group2
	GS21_bin.10.fasta	0	1	group2
	GS21_bin.11.fasta	1	6	group1
	GS21_bin.12.fasta	2	3	group2
	GS21_bin.14.fasta	2	1	group2
	GS21_bin.17.fasta	1	1	group1
	GS21_bin.18.fasta	1	1	group1
	GS21_bin.19.fasta	0	1	group2
	GS21_bin.2.fasta	1	1	group1
	GS21_bin.20.fasta	0	3	group2
	GS21_bin.21.fasta	1	3	group1
	GS21_bin.22.fasta	0	1	group2
	GS21_bin.4.fasta	3	3	group2
	GS21_bin.7.fasta	3	1	group2
	GS21_bin.9.fasta	0	3	group2
	GS25_bin.1.fasta	2	5	group2
	GS25_bin.10.fasta	3	1	group2
	GS25_bin.16.fasta	0	1	group2
	GS25_bin.17.fasta	8	1	group2
	GS25_bin.19.fasta	3	3	group2
	GS25_bin.2.fasta	5	7	group2
	GS25_bin.20.fasta	2	6	group2
	GS25_bin.21.fasta	0	5	group2
	GS25_bin.22.fasta	2	3	group2
	GS25_bin.25.fasta	9	3	group2
	GS25_bin.30.fasta	1	3	group1
	GS25_bin.33.fasta	4	2	group2
	GS25_bin.34.fasta	0	2	group2
	GS25_bin.35.fasta	4	5	group2
	GS25_bin.36.fasta	4	8	group2
	GS25_bin.38.fasta	5	1	group2
	GS25_bin.39.fasta	5	1	group2
	GS25_bin.4.fasta	16	1	group2
	GS25_bin.41.fasta	0	2	group2
	GS25_bin.43.fasta	5	1	group2
	GS25_bin.46.fasta	3	3	group2
	GS25_bin.5.fasta	1	1	group1
	GS25_bin.54.fasta	0	1	group2
	GS25_bin.56.fasta	0	1	group2
	GS25_bin.57.fasta	1	12	group1
	GS25_bin.6.fasta	3	4	group2
	GS25_bin.7.fasta	6	2	group2
	GS25_bin.8.fasta	2	8	group2
	GS26_bin.10.fasta	3	2	group2
	GS26_bin.11.fasta	3	1	group2
	GS26_bin.14.fasta	2	1	group2
	GS26_bin.15.fasta	5	3	group2
	GS26_bin.16.fasta	3	1	group2
	GS26_bin.19.fasta	8	2	group2
	GS26_bin.2.fasta	11	5	group2
	GS26_bin.24.fasta	3	2	group2
	GS26_bin.25.fasta	3	4	group2
	GS26_bin.27.fasta	3	1	group2
	GS26_bin.29.fasta	3	5	group2
	GS26_bin.3.fasta	3	2	group2
	GS26_bin.38.fasta	3	1	group2
	GS26_bin.39.fasta	0	1	group2
	GS26_bin.4.fasta	6	1	group2
	GS26_bin.42.fasta	2	1	group2
	GS26_bin.47.fasta	5	2	group2
	GS26_bin.9.fasta	0	1	group2
	GS3_bin.1.fasta	4	13	group2
	GS3_bin.10.fasta	3	3	group2
	GS3_bin.12.fasta	0	3	group2
	GS3_bin.13.fasta	3	15	group2
	GS3_bin.16.fasta	1	1	group1
	GS3_bin.17.fasta	0	4	group2
	GS3_bin.18.fasta	0	5	group2
	GS3_bin.19.fasta	5	1	group2
	GS3_bin.3.fasta	2	1	group2
	GS3_bin.4.fasta	5	1	group2
	GS3_bin.5.fasta	2	3	group2
	GS3_bin.7.fasta	1	1	group1
	GS31_bin.10.fasta	0	1	group2
	GS31_bin.11.fasta	0	1	group2
	GS31_bin.18.fasta	1	8	group1
	GS31_bin.19.fasta	0	2	group2
	GS31_bin.6.fasta	0	2	group2
	GS35_bin.10.fasta	1	10	group1
	GS35_bin.11.fasta	1	3	group1
	GS35_bin.14.fasta	4	3	group2
	GS35_bin.16.fasta	1	2	group1
	GS35_bin.21.fasta	0	4	group2
	GS35_bin.22.fasta	1	3	group1
	GS35_bin.25.fasta	0	1	group2
	GS35_bin.36.fasta	0	13	group2
	GS35_bin.39.fasta	1	6	group1
	GS35_bin.45.fasta	4	3	group2
	GS35_bin.51.fasta	0	2	group2
	GS35_bin.53.fasta	3	2	group2
	GS35_bin.56.fasta	0	2	group2
	GS35_bin.61.fasta	0	2	group2
	GS35_bin.62.fasta	0	3	group2
	GS35_bin.64.fasta	4	2	group2
	GS35_bin.66.fasta	0	1	group2
	GS35_bin.7.fasta	2	1	group2
	GS37_bin.12.fasta	1	1	group1
	GS37_bin.16.fasta	0	1	group2
	GS37_bin.19.fasta	3	1	group2
	GS37_bin.20.fasta	0	2	group2
	GS37_bin.21.fasta	0	1	group2
	GS37_bin.22.fasta	0	5	group2
	GS37_bin.28.fasta	7	11	group2
	GS37_bin.39.fasta	0	1	group2
	GS37_bin.41.fasta	0	2	group2
	GS37_bin.42.fasta	1	3	group1
	GS37_bin.45.fasta	0	1	group2
	GS37_bin.48.fasta	0	1	group2
	GS37_bin.49.fasta	0	8	group2
	GS37_bin.5.fasta	0	2	group2
	GS37_bin.52.fasta	0	2	group2
	GS37_bin.55.fasta	0	1	group2
	GS37_bin.57.fasta	0	2	group2
	GS37_bin.60.fasta	0	5	group2
	GS37_bin.9.fasta	1	1	group1
	GS4_bin.1.fasta	3	2	group2
	GS4_bin.13.fasta	1	14	group1
	GS4_bin.20.fasta	1	1	group1
	GS4_bin.23.fasta	1	1	group1
	GS4_bin.24.fasta	7	2	group2
	GS4_bin.28.fasta	2	4	group2
	GS4_bin.30.fasta	7	2	group2
	GS4_bin.31.fasta	3	1	group2
	GS4_bin.34.fasta	6	1	group2
	GS4_bin.41.fasta	3	1	group2
	GS4_bin.43.fasta	4	1	group2
	GS4_bin.51.fasta	1	1	group1
	GS4_bin.56.fasta	1	1	group1
	GS4_bin.61.fasta	0	2	group2
	GS4_bin.9.fasta	3	7	group2
	GS41_bin.1.fasta	0	3	group2
	GS41_bin.100.fasta	3	3	group2
	GS41_bin.101.fasta	1	1	group1
	GS41_bin.102.fasta	1	2	group1
	GS41_bin.103.fasta	0	2	group2
	GS41_bin.12.fasta	0	1	group2
	GS41_bin.14.fasta	0	3	group2
	GS41_bin.15.fasta	3	9	group2
	GS41_bin.19.fasta	1	2	group1
	GS41_bin.2.fasta	0	2	group2
	GS41_bin.20.fasta	1	2	group1
	GS41_bin.21.fasta	0	2	group2
	GS41_bin.23.fasta	0	1	group2
	GS41_bin.25.fasta	0	1	group2
	GS41_bin.27.fasta	9	1	group2
	GS41_bin.29.fasta	0	2	group2
	GS41_bin.3.fasta	0	1	group2
	GS41_bin.30.fasta	7	1	group2
	GS41_bin.31.fasta	11	2	group2
	GS41_bin.32.fasta	0	1	group2
	GS41_bin.38.fasta	22	3	group2
	GS41_bin.39.fasta	1	2	group1
	GS41_bin.42.fasta	1	1	group1
	GS41_bin.44.fasta	0	2	group2
	GS41_bin.45.fasta	0	1	group2
	GS41_bin.49.fasta	1	1	group1
	GS41_bin.5.fasta	0	3	group2
	GS41_bin.50.fasta	0	5	group2
	GS41_bin.51.fasta	1	1	group1
	GS41_bin.53.fasta	0	8	group2
	GS41_bin.54.fasta	9	1	group2
	GS41_bin.55.fasta	2	2	group2
	GS41_bin.57.fasta	2	2	group2
	GS41_bin.60.fasta	0	2	group2
	GS41_bin.61.fasta	2	2	group2
	GS41_bin.64.fasta	0	2	group2
	GS41_bin.66.fasta	2	17	group2
	GS41_bin.67.fasta	1	3	group1
	GS41_bin.68.fasta	0	2	group2
	GS41_bin.7.fasta	0	2	group2
	GS41_bin.70.fasta	0	2	group2
	GS41_bin.73.fasta	5	4	group2
	GS41_bin.76.fasta	1	1	group1
	GS41_bin.77.fasta	3	2	group2
	GS41_bin.79.fasta	0	8	group2
	GS41_bin.81.fasta	0	1	group2
	GS41_bin.82.fasta	2	1	group2
	GS41_bin.84.fasta	0	7	group2
	GS41_bin.85.fasta	0	3	group2
	GS41_bin.88.fasta	0	2	group2
	GS41_bin.89.fasta	6	1	group2
	GS41_bin.90.fasta	1	1	group1
	GS41_bin.91.fasta	10	2	group2
	GS41_bin.92.fasta	4	2	group2
	GS41_bin.94.fasta	0	1	group2
	GS41_bin.96.fasta	0	3	group2
	GS41_bin.98.fasta	0	2	group2
	GS41_bin.99.fasta	3	2	group2
	GS43_bin.10.fasta	0	2	group2
	GS43_bin.11.fasta	0	2	group2
	GS43_bin.14.fasta	0	1	group2
	GS43_bin.19.fasta	1	1	group1
	GS43_bin.21.fasta	0	1	group2
	GS43_bin.22.fasta	0	4	group2
	GS43_bin.30.fasta	0	1	group2
	GS43_bin.4.fasta	0	1	group2
	GS43_bin.6.fasta	1	57	group1
	GS47_bin.10.fasta	8	3	group2
	GS47_bin.11.fasta	1	3	group1
	GS47_bin.12.fasta	1	12	group1
	GS47_bin.13.fasta	3	1	group2
	GS47_bin.14.fasta	1	2	group1
	GS47_bin.15.fasta	1	5	group1
	GS47_bin.16.fasta	2	1	group2
	GS47_bin.18.fasta	3	2	group2
	GS47_bin.24.fasta	4	3	group2
	GS47_bin.25.fasta	0	2	group2
	GS47_bin.26.fasta	4	1	group2
	GS47_bin.29.fasta	1	1	group1
	GS47_bin.3.fasta	4	8	group2
	GS47_bin.31.fasta	1	1	group1
	GS47_bin.4.fasta	1	3	group1
	GS47_bin.5.fasta	0	7	group2
	GS47_bin.6.fasta	4	1	group2
	GS47_bin.7.fasta	0	3	group2
	GS47_bin.8.fasta	1	2	group1
	GS47_bin.9.fasta	0	1	group2
	GS54_bin.1.fasta	0	1	group2
	GS54_bin.11.fasta	0	1	group2
	GS54_bin.13.fasta	4	1	group2
	GS54_bin.15.fasta	1	2	group1
	GS54_bin.17.fasta	0	1	group2
	GS54_bin.19.fasta	0	7	group2
	GS54_bin.21.fasta	4	1	group2
	GS54_bin.22.fasta	0	1	group2
	GS54_bin.25.fasta	2	11	group2
	GS54_bin.26.fasta	0	1	group2
	GS54_bin.27.fasta	0	1	group2
	GS54_bin.30.fasta	0	1	group2
	GS54_bin.33.fasta	3	2	group2
	GS54_bin.36.fasta	2	3	group2
	GS54_bin.37.fasta	1	1	group1
	GS54_bin.39.fasta	2	2	group2
	GS54_bin.6.fasta	7	4	group2
	GS54_bin.9.fasta	1	1	group1
	GS55_bin.1.fasta	5	3	group2
	GS55_bin.14.fasta	0	1	group2
	GS55_bin.17.fasta	0	2	group2
	GS55_bin.19.fasta	4	2	group2
	GS55_bin.20.fasta	0	1	group2
	GS55_bin.21.fasta	0	1	group2
	GS55_bin.22.fasta	1	1	group1
	GS55_bin.23.fasta	1	6	group1
	GS55_bin.25.fasta	0	1	group2
	GS55_bin.29.fasta	4	1	group2
	GS55_bin.30.fasta	1	5	group1
	GS55_bin.31.fasta	3	2	group2
	GS55_bin.32.fasta	4	1	group2
	GS55_bin.33.fasta	0	1	group2
	GS55_bin.35.fasta	1	2	group1
	GS55_bin.37.fasta	3	4	group2
	GS55_bin.45.fasta	1	1	group1
	GS55_bin.5.fasta	2	1	group2
	GS55_bin.6.fasta	0	1	group2
	GS55_bin.7.fasta	1	2	group1
	GS55_bin.9.fasta	0	1	group2
	GS57_bin.11.fasta	1	1	group1
	GS57_bin.13.fasta	1	1	group1
	GS57_bin.17.fasta	7	4	group2
	GS57_bin.2.fasta	5	5	group2
	GS57_bin.20.fasta	2	1	group2
	GS57_bin.24.fasta	13	2	group2
	GS57_bin.25.fasta	0	2	group2
	GS57_bin.27.fasta	9	1	group2
	GS57_bin.32.fasta	2	3	group2
	GS57_bin.33.fasta	0	1	group2
	GS57_bin.34.fasta	4	2	group2
	GS57_bin.38.fasta	0	1	group2
	GS57_bin.41.fasta	4	5	group2
	GS57_bin.43.fasta	2	2	group2
	GS57_bin.44.fasta	0	1	group2
	GS57_bin.48.fasta	1	1	group1
	GS57_bin.49.fasta	0	1	group2
	GS57_bin.57.fasta	1	1	group1
	GS57_bin.6.fasta	13	1	group2
	GS57_bin.60.fasta	4	3	group2
	GS57_bin.66.fasta	0	1	group2
	GS57_bin.7.fasta	3	1	group2
	GS57_bin.70.fasta	6	1	group2
	GS57_bin.72.fasta	0	4	group2
	GS57_bin.76.fasta	3	1	group2
	GS57_bin.79.fasta	1	1	group1
	GS57_bin.8.fasta	2	6	group2
	GS57_bin.80.fasta	2	1	group2
	GS57_bin.81.fasta	2	1	group2
	GS57_bin.83.fasta	0	1	group2
	GS57_bin.85.fasta	1	1	group1
	GS57_bin.87.fasta	1	2	group1
	GS57_bin.88.fasta	4	4	group2
	GS57_bin.90.fasta	5	1	group2
	GS57_bin.91.fasta	0	1	group2
	GS57_bin.92.fasta	0	1	group2
	GS57_bin.93.fasta	0	1	group2
	GS58_bin.10.fasta	1	2	group1
	GS58_bin.100.fasta	2	3	group2
	GS58_bin.102.fasta	0	2	group2
	GS58_bin.11.fasta	9	3	group2
	GS58_bin.17.fasta	0	1	group2
	GS58_bin.2.fasta	2	1	group2
	GS58_bin.20.fasta	1	4	group1
	GS58_bin.22.fasta	2	1	group2
	GS58_bin.24.fasta	7	1	group2
	GS58_bin.29.fasta	2	6	group2
	GS58_bin.35.fasta	9	1	group2
	GS58_bin.39.fasta	7	2	group2
	GS58_bin.45.fasta	1	1	group1
	GS58_bin.47.fasta	1	1	group1
	GS58_bin.5.fasta	2	33	group2
	GS58_bin.52.fasta	1	1	group1
	GS58_bin.53.fasta	0	1	group2
	GS58_bin.54.fasta	9	5	group2
	GS58_bin.59.fasta	3	3	group2
	GS58_bin.60.fasta	3	3	group2
	GS58_bin.62.fasta	1	3	group1
	GS58_bin.64.fasta	2	1	group2
	GS58_bin.68.fasta	2	2	group2
	GS58_bin.70.fasta	4	1	group2
	GS58_bin.71.fasta	5	2	group2
	GS58_bin.76.fasta	2	1	group2
	GS58_bin.78.fasta	3	1	group2
	GS58_bin.79.fasta	2	2	group2
	GS58_bin.82.fasta	11	1	group2
	GS58_bin.83.fasta	1	1	group1
	GS58_bin.89.fasta	3	3	group2
	GS58_bin.9.fasta	10	1	group2
	GS58_bin.91.fasta	0	1	group2
	GS58_bin.94.fasta	0	5	group2
	GS58_bin.96.fasta	4	3	group2
	GS58_bin.98.fasta	0	2	group2
	GS61_bin.10.fasta	2	1	group2
	GS61_bin.11.fasta	0	1	group2
	GS61_bin.13.fasta	0	1	group2
	GS61_bin.14.fasta	3	1	group2
	GS61_bin.16.fasta	3	2	group2
	GS61_bin.19.fasta	2	1	group2
	GS61_bin.2.fasta	3	2	group2
	GS61_bin.21.fasta	2	1	group2
	GS61_bin.3.fasta	0	1	group2
	GS61_bin.4.fasta	0	1	group2
	GS61_bin.6.fasta	1	1	group1
	GS67_bin.11.fasta	0	1	group2
	GS67_bin.12.fasta	1	8	group1
	GS67_bin.13.fasta	0	1	group2
	GS67_bin.14.fasta	0	1	group2
	GS67_bin.15.fasta	4	11	group2
	GS67_bin.16.fasta	0	2	group2
	GS67_bin.2.fasta	6	14	group2
	GS67_bin.3.fasta	2	2	group2
	GS67_bin.4.fasta	7	1	group2
	GS67_bin.5.fasta	7	1	group2
	GS67_bin.7.fasta	1	3	group1
	GS67_bin.8.fasta	0	1	group2
	GS72_bin.1.fasta	2	2	group2
	GS72_bin.11.fasta	1	4	group1
	GS72_bin.13.fasta	4	2	group2
	GS72_bin.16.fasta	3	2	group2
	GS72_bin.18.fasta	1	6	group1
	GS72_bin.19.fasta	2	4	group2
	GS72_bin.22.fasta	5	4	group2
	GS72_bin.25.fasta	7	1	group2
	GS72_bin.28.fasta	3	2	group2
	GS72_bin.3.fasta	2	5	group2
	GS72_bin.31.fasta	3	4	group2
	GS72_bin.33.fasta	1	12	group1
	GS72_bin.36.fasta	2	15	group2
	GS72_bin.38.fasta	0	3	group2
	GS72_bin.43.fasta	0	3	group2
	GS72_bin.46.fasta	8	2	group2
	GS72_bin.50.fasta	11	2	group2
	GS72_bin.51.fasta	0	2	group2
	GS72_bin.59.fasta	1	1	group1
	GS72_bin.6.fasta	1	1	group1
	GS72_bin.60.fasta	2	1	group2
	GS72_bin.61.fasta	5	1	group2
	GS72_bin.62.fasta	1	2	group1
	GS72_bin.65.fasta	0	1	group2
	GS72_bin.9.fasta	3	5	group2
	GS9_bin.1.fasta	2	2	group2
	GS9_bin.17.fasta	0	1	group2
	GS9_bin.3.fasta	1	1	group1
	GS9_bin.5.fasta	0	2	group2
	GS9_bin.9.fasta	2	2	group2
	GU10_bin.1.fasta	0	1	group2
	GU10_bin.10.fasta	1	1	group1
	GU10_bin.14.fasta	3	7	group2
	GU10_bin.15.fasta	2	1	group2
	GU10_bin.16.fasta	1	1	group1
	GU10_bin.20.fasta	1	1	group1
	GU10_bin.21.fasta	0	1	group2
	GU10_bin.26.fasta	2	4	group2
	GU10_bin.32.fasta	2	3	group2
	GU10_bin.34.fasta	1	3	group1
	GU10_bin.38.fasta	2	7	group2
	GU10_bin.40.fasta	0	5	group2
	GU10_bin.43.fasta	1	2	group1
	GU10_bin.44.fasta	0	1	group2
	GU10_bin.45.fasta	2	1	group2
	GU10_bin.7.fasta	1	2	group1
	GU10_bin.9.fasta	1	1	group1
	GU12_bin.11.fasta	3	1	group2
	GU12_bin.14.fasta	0	1	group2
	GU12_bin.15.fasta	0	1	group2
	GU12_bin.16.fasta	0	1	group2
	GU12_bin.19.fasta	0	2	group2
	GU12_bin.2.fasta	11	1	group2
	GU12_bin.20.fasta	7	2	group2
	GU12_bin.21.fasta	1	1	group1
	GU12_bin.22.fasta	1	2	group1
	GU12_bin.24.fasta	1	1	group1
	GU12_bin.26.fasta	13	2	group2
	GU12_bin.34.fasta	8	1	group2
	GU12_bin.35.fasta	1	1	group1
	GU12_bin.37.fasta	0	1	group2
	GU12_bin.39.fasta	8	2	group2
	GU12_bin.4.fasta	0	1	group2
	GU12_bin.43.fasta	3	1	group2
	GU12_bin.46.fasta	1	1	group1
	GU12_bin.48.fasta	0	1	group2
	GU12_bin.49.fasta	2	1	group2
	GU12_bin.57.fasta	0	1	group2
	GU12_bin.59.fasta	2	1	group2
	GU12_bin.6.fasta	3	2	group2
	GU12_bin.9.fasta	0	1	group2
	GU14_bin.11.fasta	0	1	group2
	GU14_bin.16.fasta	0	2	group2
	GU14_bin.17.fasta	4	1	group2
	GU14_bin.19.fasta	8	1	group2
	GU14_bin.20.fasta	0	1	group2
	GU14_bin.25.fasta	1	1	group1
	GU14_bin.26.fasta	0	2	group2
	GU14_bin.4.fasta	1	1	group1
	GU14_bin.5.fasta	2	2	group2
	GU14_bin.6.fasta	0	4	group2
	GU14_bin.7.fasta	3	3	group2
	GU14_bin.9.fasta	1	2	group1
	GU15_bin.1.fasta	0	4	group2
	GU15_bin.10.fasta	1	1	group1
	GU15_bin.14.fasta	15	1	group2
	GU15_bin.17.fasta	0	1	group2
	GU15_bin.19.fasta	2	2	group2
	GU15_bin.2.fasta	1	1	group1
	GU15_bin.20.fasta	4	1	group2
	GU15_bin.21.fasta	2	1	group2
	GU15_bin.29.fasta	3	1	group2
	GU15_bin.30.fasta	0	2	group2
	GU15_bin.35.fasta	2	2	group2
	GU15_bin.37.fasta	5	5	group2
	GU15_bin.4.fasta	2	3	group2
	GU15_bin.40.fasta	2	1	group2
	GU15_bin.42.fasta	0	2	group2
	GU15_bin.44.fasta	1	2	group1
	GU15_bin.45.fasta	5	2	group2
	GU15_bin.50.fasta	3	7	group2
	GU15_bin.51.fasta	0	1	group2
	GU15_bin.52.fasta	0	6	group2
	GU15_bin.53.fasta	1	3	group1
	GU15_bin.56.fasta	7	3	group2
	GU15_bin.57.fasta	0	3	group2
	GU15_bin.61.fasta	2	3	group2
	GU15_bin.65.fasta	0	3	group2
	GU15_bin.72.fasta	5	4	group2
	GU15_bin.76.fasta	0	3	group2
	GU15_bin.79.fasta	7	3	group2
	GU15_bin.8.fasta	0	12	group2
	GU15_bin.81.fasta	4	1	group2
	GU15_bin.9.fasta	4	1	group2
	GU18_bin.11.fasta	16	1	group2
	GU18_bin.12.fasta	1	2	group1
	GU18_bin.14.fasta	1	2	group1
	GU18_bin.2.fasta	2	3	group2
	GU18_bin.5.fasta	11	6	group2
	GU18_bin.6.fasta	0	2	group2
	GU18_bin.7.fasta	10	1	group2
	GU18_bin.8.fasta	6	8	group2
	GU2_bin.1.fasta	0	11	group2
	GU2_bin.11.fasta	0	1	group2
	GU2_bin.12.fasta	7	2	group2
	GU2_bin.15.fasta	0	5	group2
	GU2_bin.17.fasta	1	3	group1
	GU2_bin.18.fasta	3	2	group2
	GU2_bin.19.fasta	0	3	group2
	GU2_bin.2.fasta	6	1	group2
	GU2_bin.3.fasta	2	2	group2
	GU2_bin.5.fasta	3	1	group2
	GU2_bin.6.fasta	10	1	group2
	GU2_bin.9.fasta	1	2	group1
	GU4_bin.1.fasta	2	1	group2
	GU4_bin.10.fasta	0	1	group2
	GU4_bin.11.fasta	0	1	group2
	GU4_bin.12.fasta	2	2	group2
	GU4_bin.13.fasta	0	1	group2
	GU4_bin.18.fasta	2	3	group2
	GU4_bin.20.fasta	0	1	group2
	GU4_bin.21.fasta	2	3	group2
	GU4_bin.22.fasta	1	3	group1
	GU4_bin.26.fasta	1	1	group1
	GU4_bin.29.fasta	0	4	group2
	GU4_bin.31.fasta	0	4	group2
	GU4_bin.32.fasta	2	1	group2
	GU4_bin.34.fasta	0	4	group2
	GU4_bin.37.fasta	2	2	group2
	GU4_bin.38.fasta	10	3	group2
	GU4_bin.39.fasta	2	1	group2
	GU4_bin.4.fasta	0	1	group2
	GU4_bin.40.fasta	1	2	group1
	GU4_bin.41.fasta	1	1	group1
	GU4_bin.42.fasta	1	2	group1
	GU4_bin.44.fasta	0	6	group2
	GU4_bin.5.fasta	1	2	group1
	GU4_bin.6.fasta	0	1	group2
	GU4_bin.9.fasta	0	1	group2
	GU7_bin.1.fasta	1	2	group1
	GU7_bin.15.fasta	3	2	group2
	GU7_bin.16.fasta	3	2	group2
	GU7_bin.17.fasta	5	1	group2
	GU7_bin.19.fasta	0	6	group2
	GU7_bin.21.fasta	1	3	group1
	GU7_bin.22.fasta	8	2	group2
	GU7_bin.24.fasta	0	4	group2
	GU7_bin.26.fasta	1	1	group1
	GU7_bin.27.fasta	4	46	group2
	GU7_bin.28.fasta	1	1	group1
	GU7_bin.29.fasta	21	2	group2
	GU7_bin.31.fasta	2	2	group2
	GU7_bin.34.fasta	1	1	group1
	GU7_bin.36.fasta	1	1	group1
	GU7_bin.5.fasta	0	1	group2
	GU7_bin.8.fasta	0	3	group2
	GU7_bin.9.fasta	1	4	group1
	GX10_bin.1.fasta	0	9	group2
	GX10_bin.10.fasta	3	1	group2
	GX10_bin.12.fasta	0	2	group2
	GX10_bin.15.fasta	0	2	group2
	GX10_bin.17.fasta	0	2	group2
	GX10_bin.19.fasta	3	1	group2
	GX10_bin.2.fasta	0	2	group2
	GX10_bin.22.fasta	0	1	group2
	GX10_bin.24.fasta	1	3	group1
	GX10_bin.25.fasta	7	2	group2
	GX10_bin.29.fasta	0	1	group2
	GX10_bin.31.fasta	1	1	group1
	GX10_bin.32.fasta	0	1	group2
	GX10_bin.4.fasta	4	1	group2
	GX10_bin.5.fasta	2	1	group2
	GX10_bin.52.fasta	0	2	group2
	GX10_bin.59.fasta	2	2	group2
	GX10_bin.6.fasta	8	2	group2
	GX10_bin.60.fasta	0	2	group2
	GX10_bin.62.fasta	0	1	group2
	GX10_bin.64.fasta	0	1	group2
	GX10_bin.7.fasta	0	1	group2
	GX10_bin.72.fasta	1	2	group1
	GX11_bin.1.fasta	2	3	group2
	GX11_bin.12.fasta	1	5	group1
	GX11_bin.13.fasta	2	1	group2
	GX11_bin.15.fasta	0	3	group2
	GX11_bin.16.fasta	3	11	group2
	GX11_bin.19.fasta	2	5	group2
	GX11_bin.2.fasta	1	2	group1
	GX11_bin.20.fasta	2	6	group2
	GX11_bin.21.fasta	0	2	group2
	GX11_bin.22.fasta	6	5	group2
	GX11_bin.23.fasta	4	1	group2
	GX11_bin.24.fasta	1	8	group1
	GX11_bin.25.fasta	3	11	group2
	GX11_bin.26.fasta	1	2	group1
	GX11_bin.27.fasta	2	12	group2
	GX11_bin.28.fasta	2	2	group2
	GX11_bin.3.fasta	1	10	group1
	GX11_bin.31.fasta	0	2	group2
	GX11_bin.4.fasta	8	1	group2
	GX11_bin.7.fasta	2	2	group2
	GX11_bin.8.fasta	4	17	group2
	GX11_bin.9.fasta	2	1	group2
	GX12_bin.13.fasta	6	1	group2
	GX12_bin.18.fasta	0	1	group2
	GX12_bin.2.fasta	0	1	group2
	GX12_bin.27.fasta	0	1	group2
	GX12_bin.3.fasta	1	1	group1
	GX12_bin.34.fasta	0	1	group2
	GX12_bin.56.fasta	0	1	group2
	GX12_bin.82.fasta	0	2	group2
	GX12_bin.85.fasta	2	1	group2
	GX13_bin.1.fasta	0	1	group2
	GX13_bin.10.fasta	2	2	group2
	GX13_bin.13.fasta	0	4	group2
	GX13_bin.19.fasta	5	1	group2
	GX13_bin.21.fasta	0	3	group2
	GX13_bin.27.fasta	0	1	group2
	GX13_bin.30.fasta	0	1	group2
	GX13_bin.32.fasta	0	1	group2
	GX13_bin.34.fasta	1	2	group1
	GX13_bin.35.fasta	0	1	group2
	GX13_bin.36.fasta	0	1	group2
	GX13_bin.38.fasta	0	1	group2
	GX13_bin.46.fasta	0	2	group2
	GX13_bin.50.fasta	0	2	group2
	GX13_bin.52.fasta	0	1	group2
	GX13_bin.53.fasta	2	1	group2
	GX13_bin.56.fasta	0	2	group2
	GX13_bin.57.fasta	2	2	group2
	GX13_bin.58.fasta	0	1	group2
	GX13_bin.59.fasta	2	1	group2
	GX13_bin.6.fasta	1	1	group1
	GX13_bin.61.fasta	2	1	group2
	GX13_bin.63.fasta	4	1	group2
	GX13_bin.66.fasta	1	1	group1
	GX13_bin.67.fasta	4	1	group2
	GX13_bin.71.fasta	0	2	group2
	GX13_bin.73.fasta	0	1	group2
	GX13_bin.77.fasta	1	1	group1
	GX13_bin.8.fasta	0	1	group2
	GX13_bin.83.fasta	1	2	group1
	GX13_bin.85.fasta	1	1	group1
	GX13_bin.86.fasta	0	1	group2
	GX13_bin.87.fasta	0	1	group2
	GX13_bin.88.fasta	2	1	group2
	GX13_bin.89.fasta	3	1	group2
	GX13_bin.92.fasta	3	3	group2
	GX13_bin.93.fasta	1	2	group1
	GX13_bin.95.fasta	0	3	group2
	GX13_bin.98.fasta	2	2	group2
	GX15_bin.10.fasta	2	1	group2
	GX15_bin.11.fasta	1	3	group1
	GX15_bin.12.fasta	4	1	group2
	GX15_bin.14.fasta	0	1	group2
	GX15_bin.17.fasta	0	2	group2
	GX15_bin.18.fasta	0	2	group2
	GX15_bin.20.fasta	1	1	group1
	GX15_bin.25.fasta	0	3	group2
	GX15_bin.26.fasta	0	1	group2
	GX15_bin.28.fasta	1	4	group1
	GX15_bin.34.fasta	3	4	group2
	GX15_bin.4.fasta	0	2	group2
	GX15_bin.6.fasta	2	2	group2
	GX15_bin.7.fasta	0	1	group2
	GX15_bin.9.fasta	4	1	group2
	GX18_bin.12.fasta	0	1	group2
	GX18_bin.16.fasta	0	2	group2
	GX18_bin.17.fasta	0	2	group2
	GX18_bin.2.fasta	0	4	group2
	GX18_bin.20.fasta	6	3	group2
	GX18_bin.22.fasta	0	2	group2
	GX18_bin.23.fasta	1	1	group1
	GX18_bin.26.fasta	1	2	group1
	GX18_bin.32.fasta	2	1	group2
	GX18_bin.33.fasta	0	1	group2
	GX18_bin.34.fasta	0	2	group2
	GX18_bin.36.fasta	0	1	group2
	GX18_bin.38.fasta	0	2	group2
	GX18_bin.4.fasta	0	1	group2
	GX18_bin.40.fasta	0	3	group2
	GX18_bin.41.fasta	2	3	group2
	GX18_bin.42.fasta	2	1	group2
	GX18_bin.5.fasta	0	1	group2
	GX18_bin.6.fasta	2	1	group2
	GX18_bin.9.fasta	2	3	group2
	GX2_bin.10.fasta	0	2	group2
	GX2_bin.13.fasta	5	1	group2
	GX2_bin.14.fasta	0	1	group2
	GX2_bin.18.fasta	1	1	group1
	GX2_bin.19.fasta	0	6	group2
	GX2_bin.20.fasta	5	12	group2
	GX2_bin.22.fasta	7	5	group2
	GX2_bin.28.fasta	4	3	group2
	GX2_bin.35.fasta	0	4	group2
	GX2_bin.36.fasta	0	3	group2
	GX2_bin.38.fasta	1	5	group1
	GX2_bin.39.fasta	1	2	group1
	GX2_bin.4.fasta	1	2	group1
	GX2_bin.7.fasta	0	2	group2
	GX2_bin.8.fasta	0	2	group2
	GX20_bin.1.fasta	2	1	group2
	GX20_bin.10.fasta	1	2	group1
	GX20_bin.11.fasta	1	1	group1
	GX20_bin.12.fasta	1	3	group1
	GX20_bin.13.fasta	0	1	group2
	GX20_bin.14.fasta	1	7	group1
	GX20_bin.15.fasta	0	1	group2
	GX20_bin.18.fasta	2	1	group2
	GX20_bin.2.fasta	1	2	group1
	GX20_bin.20.fasta	0	5	group2
	GX20_bin.21.fasta	0	2	group2
	GX20_bin.3.fasta	6	1	group2
	GX20_bin.4.fasta	1	1	group1
	GX20_bin.5.fasta	0	4	group2
	GX20_bin.7.fasta	1	1	group1
	GX20_bin.8.fasta	0	2	group2
	GX21_bin.1.fasta	0	2	group2
	GX21_bin.10.fasta	2	1	group2
	GX21_bin.12.fasta	1	2	group1
	GX21_bin.13.fasta	1	1	group1
	GX21_bin.15.fasta	1	1	group1
	GX21_bin.16.fasta	3	2	group2
	GX21_bin.18.fasta	0	1	group2
	GX21_bin.19.fasta	1	1	group1
	GX21_bin.21.fasta	0	2	group2
	GX21_bin.24.fasta	1	2	group1
	GX21_bin.28.fasta	1	5	group1
	GX21_bin.29.fasta	0	1	group2
	GX21_bin.30.fasta	1	2	group1
	GX21_bin.31.fasta	0	2	group2
	GX21_bin.32.fasta	0	1	group2
	GX21_bin.33.fasta	4	3	group2
	GX21_bin.36.fasta	0	2	group2
	GX21_bin.37.fasta	5	1	group2
	GX21_bin.38.fasta	1	3	group1
	GX21_bin.39.fasta	0	3	group2
	GX21_bin.41.fasta	1	1	group1
	GX21_bin.45.fasta	3	8	group2
	GX21_bin.47.fasta	0	5	group2
	GX21_bin.48.fasta	0	1	group2
	GX21_bin.5.fasta	3	3	group2
	GX21_bin.6.fasta	0	3	group2
	GX21_bin.7.fasta	0	1	group2
	GX21_bin.8.fasta	2	1	group2
	GX22_bin.12.fasta	1	2	group1
	GX22_bin.13.fasta	0	1	group2
	GX22_bin.14.fasta	0	2	group2
	GX22_bin.2.fasta	0	2	group2
	GX22_bin.20.fasta	2	1	group2
	GX22_bin.22.fasta	1	1	group1
	GX22_bin.23.fasta	2	2	group2
	GX22_bin.27.fasta	0	3	group2
	GX22_bin.29.fasta	4	1	group2
	GX22_bin.30.fasta	3	3	group2
	GX22_bin.32.fasta	3	2	group2
	GX22_bin.33.fasta	0	11	group2
	GX22_bin.34.fasta	0	1	group2
	GX22_bin.36.fasta	0	1	group2
	GX22_bin.39.fasta	1	1	group1
	GX3_bin.1.fasta	0	1	group2
	GX3_bin.11.fasta	3	1	group2
	GX3_bin.12.fasta	0	3	group2
	GX3_bin.13.fasta	3	2	group2
	GX3_bin.14.fasta	0	3	group2
	GX3_bin.15.fasta	0	8	group2
	GX3_bin.16.fasta	0	1	group2
	GX3_bin.19.fasta	3	7	group2
	GX3_bin.21.fasta	0	5	group2
	GX3_bin.23.fasta	4	1	group2
	GX3_bin.24.fasta	3	1	group2
	GX3_bin.25.fasta	0	5	group2
	GX3_bin.26.fasta	2	3	group2
	GX3_bin.28.fasta	4	5	group2
	GX3_bin.31.fasta	4	5	group2
	GX3_bin.32.fasta	0	3	group2
	GX3_bin.33.fasta	1	2	group1
	GX3_bin.4.fasta	1	3	group1
	GX3_bin.5.fasta	0	3	group2
	GX3_bin.8.fasta	0	10	group2
	GX4_bin.11.fasta	0	3	group2
	GX4_bin.12.fasta	1	1	group1
	GX4_bin.15.fasta	0	1	group2
	GX4_bin.18.fasta	2	2	group2
	GX4_bin.20.fasta	0	1	group2
	GX4_bin.28.fasta	0	1	group2
	GX4_bin.34.fasta	0	1	group2
	GX4_bin.35.fasta	3	3	group2
	GX4_bin.36.fasta	5	2	group2
	GX4_bin.39.fasta	1	10	group1
	GX4_bin.4.fasta	1	1	group1
	GX4_bin.49.fasta	1	3	group1
	GX4_bin.50.fasta	0	3	group2
	GX4_bin.52.fasta	7	1	group2
	GX4_bin.54.fasta	0	1	group2
	GX4_bin.56.fasta	2	3	group2
	GX4_bin.6.fasta	4	1	group2
	GX4_bin.68.fasta	1	1	group1
	GX4_bin.69.fasta	1	1	group1
	GX4_bin.70.fasta	2	2	group2
	GX4_bin.73.fasta	1	1	group1
	GX4_bin.75.fasta	3	1	group2
	GX4_bin.76.fasta	13	4	group2
	GX4_bin.9.fasta	2	1	group2
	GX5_bin.1.fasta	3	4	group2
	GX5_bin.10.fasta	4	2	group2
	GX5_bin.11.fasta	2	5	group2
	GX5_bin.13.fasta	1	2	group1
	GX5_bin.17.fasta	0	2	group2
	GX5_bin.18.fasta	0	2	group2
	GX5_bin.19.fasta	0	3	group2
	GX5_bin.23.fasta	2	1	group2
	GX5_bin.26.fasta	5	2	group2
	GX5_bin.3.fasta	0	6	group2
	GX5_bin.30.fasta	0	1	group2
	GX5_bin.31.fasta	1	2	group1
	GX5_bin.34.fasta	0	1	group2
	GX5_bin.36.fasta	1	1	group1
	GX5_bin.40.fasta	0	2	group2
	GX5_bin.41.fasta	0	1	group2
	GX5_bin.42.fasta	1	2	group1
	GX5_bin.45.fasta	2	3	group2
	GX5_bin.47.fasta	0	1	group2
	GX5_bin.5.fasta	4	4	group2
	GX5_bin.50.fasta	3	4	group2
	GX6_bin.10.fasta	0	2	group2
	GX6_bin.11.fasta	2	7	group2
	GX6_bin.14.fasta	3	3	group2
	GX6_bin.16.fasta	15	3	group2
	GX6_bin.17.fasta	2	2	group2
	GX6_bin.18.fasta	7	4	group2
	GX6_bin.2.fasta	4	1	group2
	GX6_bin.20.fasta	0	1	group2
	GX6_bin.21.fasta	2	2	group2
	GX6_bin.23.fasta	8	1	group2
	GX6_bin.25.fasta	2	1	group2
	GX6_bin.29.fasta	12	4	group2
	GX6_bin.3.fasta	0	1	group2
	GX6_bin.31.fasta	1	1	group1
	GX6_bin.35.fasta	0	1	group2
	GX6_bin.40.fasta	1	6	group1
	GX6_bin.41.fasta	10	3	group2
	GX6_bin.43.fasta	0	2	group2
	GX6_bin.45.fasta	0	2	group2
	GX6_bin.46.fasta	0	13	group2
	GX6_bin.56.fasta	0	2	group2
	GX6_bin.58.fasta	0	2	group2
	GX6_bin.61.fasta	0	2	group2
	GX6_bin.63.fasta	1	1	group1
	GX6_bin.7.fasta	5	1	group2
	GX7_bin.13.fasta	3	1	group2
	GX7_bin.26.fasta	0	3	group2
	GX7_bin.28.fasta	1	2	group1
	GX7_bin.3.fasta	0	3	group2
	GX7_bin.30.fasta	5	2	group2
	GX7_bin.33.fasta	0	1	group2
	GX7_bin.34.fasta	3	3	group2
	GX7_bin.37.fasta	0	2	group2
	GX7_bin.4.fasta	8	1	group2
	GX7_bin.43.fasta	0	2	group2
	GX7_bin.44.fasta	6	2	group2
	GX7_bin.45.fasta	0	2	group2
	GX7_bin.47.fasta	0	2	group2
	GX7_bin.52.fasta	0	2	group2
	GX7_bin.54.fasta	0	2	group2
	GX7_bin.59.fasta	0	1	group2
	GX7_bin.60.fasta	1	1	group1
	GX7_bin.61.fasta	0	2	group2
	GX7_bin.62.fasta	0	1	group2
	GX7_bin.63.fasta	0	1	group2
	GX7_bin.67.fasta	4	1	group2
	GX7_bin.68.fasta	0	1	group2
	GX7_bin.69.fasta	1	3	group1
	GX7_bin.71.fasta	0	1	group2
	GX7_bin.72.fasta	2	2	group2
	GX7_bin.74.fasta	6	2	group2
	GX7_bin.76.fasta	0	2	group2
	GX7_bin.77.fasta	0	1	group2
	GX7_bin.9.fasta	0	2	group2
	H1_bin.101.fasta	2	3	group2
	H1_bin.2.fasta	11	2	group2
	H1_bin.21.fasta	5	1	group2
	H1_bin.24.fasta	12	2	group2
	H1_bin.3.fasta	5	2	group2
[truncated: 8,875 more rows]

## Sheet: Fig.4D
	genome	dsssum	argsum	group		dsssum	max	mean	sd	median	skew
	B10_bin.17.fasta	0	1	group2		0	51	2.16066	2.91713	1	8.54365
	B10_bin.2.fasta	4	2	group2		1	55	2.5	3.199	2	7.50908
	B10_bin.23.fasta	2	2	group2		2	58	2.82425	3.69235	2	6.3132
	B10_bin.3.fasta	2	1	group2		3	28	2.80307	3.10418	2	3.67265
	B10_bin.31.fasta	0	2	group2		4	57	3.06762	4.62845	2	6.5011
	B10_bin.37.fasta	2	1	group2		5	57	3.84295	6.72168	2	5.11362
	B10_bin.38.fasta	1	1	group1		6	44	3.51531	5.14954	2	4.56688
	B10_bin.42.fasta	5	1	group2		7	29	3.2437	3.97229	2	3.81155
	B10_bin.43.fasta	0	1	group2		8	31	3.87342	4.88946	2	3.4474
	B10_bin.66.fasta	1	1	group1		9	25	3.22222	3.97476	2	3.98308
	B10_bin.67.fasta	0	2	group2		10	26	3	4.86172	1.5	3.80946
	B10_bin.72.fasta	0	1	group2		11	7	2.84211	1.38497	3	1.31986
	B12_bin.11.fasta	2	1	group2		12	5	2.17647	1.07444	2	1.20127
	B12_bin.15.fasta	6	1	group2		13	8	3.71429	2.49762	3	0.696088
	B12_bin.17.fasta	3	2	group2		14	6	2.25	2.5	1	1.1547
	B12_bin.26.fasta	8	4	group2		15	2	2	0	2	NA
	B12_bin.28.fasta	0	1	group2		16	2	2	NA	2	NA
	B12_bin.29.fasta	0	2	group2		17	1	1	0	1	NA
	B12_bin.3.fasta	0	1	group2		20	3	3	NA	3	NA
	B12_bin.31.fasta	1	1	group1		21	3	3	NA	3	NA
	B12_bin.34.fasta	0	4	group2		22	4	4	NA	4	NA
	B12_bin.40.fasta	1	27	group1		24	11	11	NA	11	NA
	B12_bin.47.fasta	0	6	group2		25	3	2	1.41421	2	0
	B12_bin.5.fasta	4	2	group2		26	1	1	NA	1	NA
	B12_bin.51.fasta	0	1	group2		56	3	3	NA	3	NA
	B12_bin.55.fasta	0	4	group2
	B12_bin.60.fasta	0	2	group2
	B12_bin.63.fasta	1	1	group1
	B12_bin.65.fasta	2	1	group2
	B12_bin.67.fasta	1	2	group1
	B12_bin.70.fasta	0	1	group2
	B12_bin.76.fasta	15	2	group2
	B12_bin.77.fasta	5	1	group2
	B12_bin.80.fasta	3	3	group2
	B12_bin.81.fasta	1	2	group1
	B12_bin.83.fasta	1	1	group1
	B12_bin.84.fasta	1	1	group1
	B12_bin.86.fasta	3	1	group2
	B12_bin.94.fasta	0	1	group2
	B12_bin.97.fasta	2	2	group2
	B12_bin.99.fasta	1	1	group1
	B13_bin.1.fasta	4	2	group2
	B13_bin.12.fasta	2	2	group2
	B13_bin.15.fasta	0	11	group2
	B13_bin.18.fasta	0	1	group2
	B13_bin.19.fasta	0	12	group2
	B13_bin.22.fasta	0	2	group2
	B13_bin.23.fasta	0	1	group2
	B13_bin.24.fasta	0	1	group2
	B13_bin.28.fasta	0	2	group2
	B13_bin.31.fasta	0	1	group2
	B13_bin.37.fasta	0	3	group2
	B13_bin.39.fasta	0	1	group2
	B13_bin.40.fasta	0	2	group2
	B13_bin.42.fasta	0	5	group2
	B13_bin.44.fasta	4	1	group2
	B13_bin.47.fasta	0	1	group2
	B13_bin.52.fasta	3	1	group2
	B13_bin.56.fasta	4	1	group2
	B13_bin.58.fasta	1	1	group1
	B13_bin.65.fasta	1	1	group1
	B13_bin.9.fasta	0	1	group2
	B15_bin.12.fasta	3	1	group2
	B15_bin.17.fasta	0	2	group2
	B15_bin.18.fasta	4	1	group2
	B15_bin.22.fasta	0	4	group2
	B15_bin.24.fasta	0	1	group2
	B15_bin.25.fasta	1	3	group1
	B15_bin.26.fasta	3	2	group2
	B15_bin.30.fasta	10	2	group2
	B15_bin.31.fasta	4	1	group2
	B15_bin.32.fasta	1	1	group1
	B15_bin.33.fasta	0	4	group2
	B15_bin.35.fasta	0	1	group2
	B15_bin.37.fasta	1	2	group1
	B15_bin.38.fasta	0	1	group2
	B15_bin.40.fasta	0	4	group2
	B15_bin.41.fasta	0	1	group2
	B15_bin.42.fasta	4	10	group2
	B15_bin.43.fasta	0	3	group2
	B15_bin.44.fasta	0	1	group2
	B15_bin.47.fasta	0	3	group2
	B15_bin.52.fasta	0	1	group2
	B15_bin.54.fasta	0	1	group2
	B15_bin.55.fasta	7	2	group2
	B15_bin.59.fasta	1	1	group1
	B15_bin.61.fasta	0	1	group2
	B15_bin.62.fasta	1	2	group1
	B15_bin.63.fasta	0	1	group2
	B15_bin.65.fasta	9	2	group2
	B15_bin.66.fasta	0	2	group2
	B15_bin.67.fasta	0	2	group2
	B15_bin.69.fasta	1	1	group1
	B15_bin.71.fasta	0	2	group2
	B15_bin.74.fasta	0	1	group2
	B15_bin.79.fasta	1	1	group1
	B15_bin.81.fasta	0	1	group2
	B18_bin.1.fasta	1	4	group1
	B18_bin.13.fasta	0	1	group2
	B18_bin.19.fasta	1	1	group1
	B18_bin.23.fasta	1	7	group1
	B18_bin.27.fasta	1	14	group1
	B18_bin.43.fasta	2	2	group2
	B18_bin.45.fasta	0	2	group2
	B18_bin.49.fasta	7	1	group2
	B18_bin.5.fasta	5	1	group2
	B18_bin.54.fasta	0	1	group2
	B18_bin.57.fasta	6	2	group2
	B18_bin.6.fasta	1	7	group1
	B18_bin.7.fasta	0	2	group2
	B20_bin.10.fasta	0	1	group2
	B20_bin.13.fasta	0	1	group2
	B20_bin.14.fasta	0	5	group2
	B20_bin.15.fasta	0	2	group2
	B20_bin.3.fasta	0	1	group2
	B20_bin.4.fasta	1	3	group1
	B20_bin.6.fasta	0	1	group2
	B20_bin.9.fasta	0	3	group2
	B21_bin.11.fasta	0	2	group2
	B21_bin.32.fasta	0	7	group2
	B21_bin.37.fasta	0	3	group2
	B21_bin.39.fasta	2	3	group2
	B21_bin.49.fasta	0	1	group2
	B21_bin.5.fasta	0	2	group2
	B21_bin.52.fasta	0	2	group2
	B21_bin.53.fasta	0	2	group2
	B21_bin.9.fasta	0	4	group2
	B22_bin.10.fasta	0	2	group2
	B22_bin.11.fasta	1	1	group1
	B22_bin.13.fasta	2	7	group2
	B22_bin.14.fasta	0	3	group2
	B22_bin.16.fasta	0	7	group2
	B22_bin.17.fasta	10	1	group2
	B22_bin.18.fasta	0	4	group2
	B22_bin.3.fasta	0	2	group2
	B22_bin.5.fasta	5	4	group2
	B22_bin.9.fasta	0	3	group2
	B24_bin.101.fasta	3	1	group2
	B24_bin.16.fasta	2	1	group2
	B24_bin.22.fasta	0	1	group2
	B24_bin.45.fasta	0	2	group2
	B24_bin.49.fasta	2	1	group2
	B24_bin.50.fasta	2	1	group2
	B24_bin.93.fasta	4	1	group2
	B25_bin.11.fasta	0	1	group2
	B25_bin.12.fasta	0	10	group2
	B25_bin.14.fasta	2	1	group2
	B25_bin.15.fasta	9	9	group2
	B25_bin.18.fasta	0	1	group2
	B25_bin.2.fasta	0	2	group2
	B25_bin.3.fasta	0	1	group2
	B25_bin.4.fasta	3	4	group2
	B25_bin.6.fasta	0	2	group2
	B25_bin.7.fasta	1	4	group1
	B25_bin.8.fasta	0	7	group2
	B25_bin.9.fasta	5	4	group2
	B26_bin.1.fasta	0	2	group2
	B26_bin.11.fasta	1	4	group1
	B26_bin.16.fasta	0	1	group2
	B26_bin.17.fasta	0	2	group2
	B26_bin.2.fasta	0	2	group2
	B26_bin.20.fasta	0	2	group2
	B26_bin.22.fasta	5	1	group2
	B26_bin.24.fasta	0	1	group2
	B26_bin.25.fasta	0	2	group2
	B26_bin.26.fasta	0	3	group2
	B26_bin.27.fasta	5	1	group2
	B26_bin.29.fasta	1	5	group1
	B26_bin.3.fasta	0	3	group2
	B26_bin.31.fasta	3	1	group2
	B26_bin.35.fasta	3	5	group2
	B26_bin.36.fasta	0	1	group2
	B26_bin.38.fasta	0	2	group2
	B26_bin.40.fasta	1	2	group1
	B26_bin.41.fasta	2	7	group2
	B26_bin.42.fasta	1	4	group1
	B26_bin.43.fasta	2	12	group2
	B26_bin.7.fasta	3	2	group2
	B26_bin.8.fasta	1	6	group1
	B27_bin.1.fasta	0	3	group2
	B27_bin.10.fasta	9	2	group2
	B27_bin.12.fasta	4	2	group2
	B27_bin.13.fasta	0	2	group2
	B27_bin.16.fasta	0	1	group2
	B27_bin.18.fasta	0	1	group2
	B27_bin.19.fasta	1	5	group1
	B27_bin.2.fasta	0	2	group2
	B27_bin.21.fasta	0	2	group2
	B27_bin.24.fasta	0	1	group2
	B27_bin.28.fasta	5	4	group2
	B27_bin.29.fasta	0	1	group2
	B27_bin.3.fasta	1	14	group1
	B27_bin.32.fasta	0	1	group2
	B27_bin.33.fasta	0	2	group2
	B27_bin.5.fasta	0	7	group2
	B27_bin.8.fasta	0	3	group2
	B28_bin.1.fasta	2	4	group2
	B28_bin.11.fasta	1	1	group1
	B28_bin.15.fasta	0	3	group2
	B28_bin.18.fasta	0	16	group2
	B28_bin.20.fasta	0	1	group2
	B28_bin.21.fasta	0	1	group2
	B28_bin.32.fasta	2	9	group2
	B28_bin.33.fasta	1	1	group1
	B28_bin.36.fasta	1	1	group1
	B28_bin.37.fasta	0	2	group2
	B28_bin.48.fasta	0	2	group2
	B28_bin.53.fasta	2	4	group2
	B28_bin.55.fasta	1	5	group1
	B28_bin.62.fasta	1	3	group1
	B29_bin.10.fasta	3	2	group2
	B29_bin.13.fasta	1	1	group1
	B29_bin.23.fasta	2	3	group2
	B29_bin.27.fasta	1	1	group1
	B29_bin.32.fasta	2	1	group2
	B29_bin.33.fasta	12	3	group2
	B29_bin.34.fasta	0	1	group2
	B29_bin.48.fasta	1	1	group1
	B29_bin.52.fasta	0	1	group2
	B29_bin.56.fasta	0	1	group2
	B29_bin.58.fasta	0	1	group2
	B29_bin.59.fasta	5	1	group2
	B29_bin.67.fasta	3	1	group2
	B29_bin.68.fasta	0	1	group2
	B29_bin.69.fasta	2	1	group2
	B29_bin.70.fasta	1	1	group1
	B29_bin.75.fasta	2	2	group2
	B29_bin.76.fasta	0	1	group2
	B29_bin.77.fasta	2	1	group2
	B29_bin.8.fasta	4	3	group2
	B29_bin.89.fasta	2	2	group2
	B29_bin.93.fasta	5	1	group2
	B30_bin.16.fasta	0	2	group2
	B30_bin.20.fasta	1	1	group1
	B30_bin.29.fasta	1	1	group1
	B30_bin.3.fasta	0	1	group2
	B30_bin.32.fasta	0	1	group2
	B30_bin.43.fasta	0	1	group2
	B30_bin.5.fasta	0	1	group2
	B30_bin.50.fasta	0	2	group2
	B30_bin.9.fasta	1	11	group1
	B31_bin.10.fasta	2	1	group2
	B31_bin.15.fasta	0	1	group2
	B31_bin.22.fasta	5	10	group2
	B31_bin.28.fasta	3	1	group2
	B31_bin.29.fasta	8	1	group2
	B31_bin.4.fasta	1	1	group1
	B31_bin.40.fasta	1	2	group1
	B31_bin.5.fasta	0	5	group2
	B31_bin.50.fasta	0	2	group2
	B31_bin.53.fasta	0	1	group2
	B31_bin.6.fasta	0	3	group2
	B31_bin.61.fasta	6	1	group2
	B31_bin.68.fasta	0	1	group2
	B31_bin.71.fasta	0	1	group2
	B31_bin.76.fasta	0	1	group2
	B31_bin.80.fasta	0	2	group2
	B31_bin.81.fasta	5	1	group2
	B31_bin.93.fasta	0	2	group2
	B32_bin.10.fasta	3	1	group2
	B32_bin.11.fasta	5	2	group2
	B32_bin.13.fasta	2	3	group2
	B32_bin.14.fasta	2	4	group2
	B32_bin.2.fasta	2	4	group2
	B32_bin.3.fasta	4	1	group2
	B32_bin.5.fasta	0	1	group2
	B32_bin.6.fasta	4	1	group2
	B32_bin.8.fasta	2	3	group2
	B32_bin.9.fasta	0	2	group2
	B33_bin.10.fasta	1	1	group1
	B33_bin.13.fasta	0	3	group2
	B33_bin.15.fasta	1	2	group1
	B33_bin.22.fasta	2	2	group2
	B33_bin.33.fasta	0	2	group2
	B33_bin.34.fasta	0	7	group2
	B33_bin.6.fasta	2	3	group2
	B34_bin.12.fasta	0	2	group2
	B34_bin.17.fasta	1	2	group1
	B34_bin.22.fasta	0	2	group2
	B34_bin.27.fasta	3	4	group2
	B34_bin.30.fasta	4	2	group2
	B34_bin.6.fasta	0	3	group2
	B34_bin.8.fasta	2	1	group2
	B35_bin.1.fasta	1	1	group1
	B35_bin.10.fasta	1	2	group1
	B35_bin.14.fasta	2	1	group2
	B35_bin.16.fasta	0	2	group2
	B35_bin.17.fasta	0	2	group2
	B35_bin.20.fasta	0	2	group2
	B35_bin.27.fasta	3	4	group2
	B35_bin.28.fasta	0	2	group2
	B35_bin.31.fasta	1	1	group1
	B35_bin.34.fasta	3	2	group2
	B35_bin.39.fasta	0	1	group2
	B35_bin.44.fasta	4	1	group2
	B35_bin.45.fasta	1	1	group1
	B35_bin.7.fasta	0	3	group2
	B35_bin.9.fasta	2	3	group2
	B36_bin.10.fasta	0	1	group2
	B36_bin.13.fasta	1	3	group1
	B36_bin.14.fasta	0	7	group2
	B36_bin.2.fasta	1	7	group1
	B36_bin.4.fasta	1	6	group1
	B36_bin.5.fasta	1	4	group1
	B36_bin.6.fasta	2	1	group2
	B36_bin.9.fasta	0	2	group2
	B37_bin.13.fasta	1	1	group1
	B37_bin.18.fasta	0	3	group2
	B37_bin.25.fasta	1	5	group1
	B37_bin.3.fasta	2	1	group2
	B37_bin.32.fasta	1	2	group1
	B37_bin.33.fasta	4	17	group2
	B37_bin.34.fasta	0	2	group2
	B37_bin.38.fasta	1	3	group1
	B37_bin.43.fasta	0	1	group2
	B37_bin.46.fasta	1	1	group1
	B37_bin.55.fasta	0	1	group2
	B37_bin.6.fasta	4	1	group2
	B37_bin.64.fasta	2	9	group2
	B37_bin.9.fasta	1	1	group1
	B38_bin.1.fasta	2	1	group2
	B38_bin.11.fasta	1	1	group1
	B38_bin.12.fasta	1	1	group1
	B38_bin.17.fasta	0	1	group2
	B38_bin.20.fasta	0	2	group2
	B38_bin.32.fasta	0	2	group2
	B38_bin.37.fasta	1	1	group1
	B38_bin.42.fasta	1	1	group1
	B38_bin.46.fasta	0	1	group2
	B38_bin.50.fasta	0	1	group2
	B38_bin.55.fasta	1	2	group1
	B38_bin.67.fasta	2	2	group2
	B38_bin.69.fasta	0	1	group2
	B38_bin.9.fasta	3	1	group2
	B39_bin.14.fasta	0	1	group2
	B39_bin.16.fasta	4	5	group2
	B39_bin.19.fasta	0	1	group2
	B39_bin.2.fasta	0	2	group2
	B39_bin.20.fasta	0	1	group2
	B39_bin.21.fasta	2	12	group2
	B39_bin.22.fasta	4	1	group2
	B39_bin.23.fasta	4	1	group2
	B39_bin.24.fasta	0	1	group2
	B39_bin.25.fasta	2	1	group2
	B39_bin.3.fasta	3	4	group2
	B39_bin.5.fasta	3	1	group2
	B39_bin.7.fasta	1	1	group1
	B39_bin.9.fasta	4	3	group2
	B40_bin.1.fasta	1	1	group1
	B40_bin.10.fasta	0	3	group2
	B40_bin.12.fasta	0	1	group2
	B40_bin.13.fasta	2	1	group2
	B40_bin.16.fasta	0	2	group2
	B40_bin.17.fasta	5	1	group2
	B40_bin.20.fasta	0	6	group2
	B40_bin.21.fasta	9	2	group2
	B40_bin.22.fasta	0	1	group2
	B40_bin.23.fasta	0	2	group2
	B40_bin.24.fasta	0	2	group2
	B40_bin.25.fasta	3	2	group2
	B40_bin.3.fasta	1	1	group1
	B40_bin.33.fasta	0	1	group2
	B40_bin.34.fasta	1	2	group1
	B40_bin.35.fasta	0	2	group2
	B40_bin.36.fasta	0	1	group2
	B40_bin.37.fasta	0	1	group2
	B40_bin.39.fasta	0	1	group2
	B40_bin.40.fasta	1	2	group1
	B40_bin.44.fasta	0	1	group2
	B40_bin.48.fasta	0	2	group2
	B40_bin.5.fasta	0	1	group2
	B40_bin.50.fasta	0	1	group2
	B40_bin.51.fasta	0	1	group2
	B40_bin.52.fasta	0	3	group2
	B40_bin.54.fasta	0	1	group2
	B40_bin.7.fasta	2	2	group2
	B40_bin.9.fasta	0	1	group2
	B41_bin.1.fasta	0	4	group2
	B41_bin.11.fasta	0	2	group2
	B41_bin.13.fasta	8	2	group2
	B41_bin.15.fasta	1	4	group1
	B41_bin.2.fasta	2	1	group2
	B41_bin.5.fasta	0	7	group2
	B41_bin.7.fasta	1	1	group1
	B41_bin.8.fasta	4	2	group2
	B42_bin.1.fasta	1	5	group1
	B42_bin.10.fasta	0	1	group2
	B42_bin.16.fasta	2	13	group2
	B42_bin.19.fasta	0	1	group2
	B42_bin.2.fasta	8	2	group2
	B42_bin.20.fasta	3	1	group2
	B42_bin.21.fasta	4	6	group2
	B42_bin.22.fasta	1	3	group1
	B42_bin.23.fasta	1	5	group1
	B42_bin.30.fasta	0	6	group2
	B42_bin.5.fasta	5	1	group2
	B42_bin.6.fasta	0	3	group2
	B42_bin.9.fasta	10	2	group2
	B43_bin.17.fasta	0	1	group2
	B43_bin.31.fasta	3	1	group2
	B43_bin.44.fasta	1	1	group1
	B43_bin.63.fasta	0	2	group2
	B43_bin.72.fasta	0	1	group2
	B44_bin.10.fasta	13	6	group2
	B44_bin.14.fasta	4	1	group2
	B44_bin.16.fasta	6	4	group2
	B44_bin.17.fasta	3	1	group2
	B44_bin.20.fasta	1	1	group1
	B44_bin.22.fasta	1	2	group1
	B44_bin.29.fasta	0	1	group2
	B44_bin.31.fasta	0	1	group2
	B44_bin.33.fasta	4	2	group2
	B44_bin.37.fasta	0	1	group2
	B44_bin.39.fasta	4	2	group2
	B44_bin.5.fasta	1	10	group1
	B44_bin.7.fasta	0	1	group2
	B44_bin.8.fasta	1	1	group1
	B46_bin.1.fasta	0	1	group2
	B46_bin.12.fasta	2	1	group2
	B46_bin.13.fasta	0	2	group2
	B46_bin.17.fasta	0	2	group2
	B46_bin.22.fasta	0	3	group2
	B46_bin.24.fasta	0	1	group2
	B46_bin.25.fasta	0	1	group2
	B46_bin.27.fasta	0	5	group2
	B46_bin.3.fasta	1	4	group1
	B46_bin.31.fasta	0	1	group2
	B46_bin.32.fasta	1	2	group1
	B46_bin.33.fasta	1	2	group1
	B46_bin.34.fasta	0	1	group2
	B46_bin.36.fasta	0	4	group2
	B46_bin.41.fasta	0	1	group2
	B46_bin.50.fasta	0	2	group2
	B46_bin.55.fasta	8	2	group2
	B46_bin.56.fasta	0	2	group2
	B46_bin.57.fasta	1	13	group1
	B46_bin.58.fasta	0	3	group2
	B46_bin.59.fasta	0	1	group2
	B46_bin.6.fasta	0	3	group2
	B46_bin.61.fasta	0	1	group2
	B46_bin.62.fasta	0	2	group2
	B46_bin.63.fasta	2	13	group2
	B46_bin.67.fasta	2	1	group2
	B46_bin.68.fasta	1	1	group1
	B46_bin.72.fasta	0	2	group2
	B46_bin.73.fasta	0	1	group2
	B46_bin.74.fasta	0	1	group2
	B46_bin.77.fasta	0	2	group2
	B6_bin.13.fasta	0	1	group2
	B6_bin.22.fasta	1	1	group1
	B6_bin.25.fasta	2	1	group2
	B6_bin.3.fasta	3	2	group2
	B6_bin.51.fasta	0	1	group2
	B6_bin.58.fasta	0	10	group2
	B6_bin.7.fasta	2	1	group2
	B7_bin.1.fasta	0	1	group2
	B7_bin.10.fasta	2	4	group2
	B7_bin.20.fasta	1	8	group1
	B7_bin.22.fasta	0	1	group2
	B7_bin.5.fasta	0	1	group2
	B8_bin.1.fasta	0	1	group2
	B8_bin.12.fasta	0	1	group2
	B8_bin.13.fasta	3	3	group2
	B8_bin.15.fasta	0	4	group2
	B8_bin.22.fasta	7	1	group2
	B8_bin.23.fasta	2	1	group2
	B8_bin.26.fasta	1	1	group1
	B8_bin.34.fasta	3	4	group2
	B8_bin.35.fasta	5	2	group2
	B8_bin.44.fasta	0	1	group2
	B8_bin.46.fasta	2	2	group2
	B8_bin.49.fasta	1	1	group1
	B8_bin.51.fasta	3	1	group2
	B8_bin.55.fasta	1	2	group1
	B8_bin.56.fasta	1	3	group1
	B8_bin.58.fasta	1	1	group1
	B8_bin.6.fasta	3	3	group2
	B8_bin.64.fasta	3	1	group2
	B8_bin.71.fasta	2	1	group2
	B8_bin.73.fasta	1	1	group1
	B8_bin.8.fasta	3	3	group2
	B9_bin.10.fasta	0	1	group2
	B9_bin.66.fasta	3	1	group2
	BT2_bin.14.fasta	0	3	group2
	BT2_bin.16.fasta	1	19	group1
	BT2_bin.18.fasta	0	2	group2
	BT2_bin.2.fasta	0	4	group2
	BT2_bin.22.fasta	0	4	group2
	BT2_bin.27.fasta	0	1	group2
	BT2_bin.3.fasta	1	1	group1
	BT2_bin.30.fasta	1	2	group1
	BT2_bin.31.fasta	0	6	group2
	BT2_bin.32.fasta	0	3	group2
	BT2_bin.35.fasta	4	2	group2
	BT2_bin.36.fasta	3	5	group2
	BT2_bin.41.fasta	0	1	group2
	BT2_bin.42.fasta	1	2	group1
	BT2_bin.48.fasta	0	3	group2
	BT2_bin.50.fasta	0	1	group2
	BT2_bin.55.fasta	0	1	group2
	BT2_bin.6.fasta	0	1	group2
	BT2_bin.60.fasta	1	3	group1
	BT2_bin.62.fasta	0	3	group2
	BT2_bin.64.fasta	0	1	group2
	BT2_bin.67.fasta	2	1	group2
	BT2_bin.68.fasta	0	1	group2
	BT2_bin.7.fasta	0	2	group2
	BT2_bin.70.fasta	0	2	group2
	BT2_bin.72.fasta	0	1	group2
	BT2_bin.8.fasta	0	2	group2
	BT5_bin.11.fasta	2	4	group2
	BT5_bin.12.fasta	1	3	group1
	BT5_bin.13.fasta	1	6	group1
	BT5_bin.15.fasta	0	1	group2
	BT5_bin.16.fasta	5	8	group2
	BT5_bin.17.fasta	2	5	group2
	BT5_bin.18.fasta	0	2	group2
	BT5_bin.19.fasta	3	1	group2
	BT5_bin.20.fasta	1	1	group1
	BT5_bin.21.fasta	3	4	group2
	BT5_bin.22.fasta	0	6	group2
	BT5_bin.5.fasta	2	5	group2
	BT5_bin.6.fasta	3	1	group2
	BT5_bin.7.fasta	1	1	group1
	BT5_bin.8.fasta	2	7	group2
	BT5_bin.9.fasta	3	5	group2
	BT6_bin.1.fasta	0	1	group2
	BT6_bin.10.fasta	2	1	group2
	BT6_bin.11.fasta	0	2	group2
	BT6_bin.12.fasta	1	2	group1
	BT6_bin.17.fasta	2	4	group2
	BT6_bin.18.fasta	0	2	group2
	BT6_bin.20.fasta	0	4	group2
	BT6_bin.6.fasta	0	1	group2
	BT6_bin.8.fasta	1	2	group1
	BT6_bin.9.fasta	0	2	group2
	C1_bin.11.fasta	0	2	group2
	C1_bin.12.fasta	2	2	group2
	C1_bin.14.fasta	3	1	group2
	C1_bin.21.fasta	1	3	group1
	C1_bin.25.fasta	4	3	group2
	C1_bin.27.fasta	3	1	group2
	C1_bin.28.fasta	0	1	group2
	C1_bin.3.fasta	3	3	group2
	C1_bin.34.fasta	0	1	group2
	C1_bin.4.fasta	1	9	group1
	C1_bin.42.fasta	2	1	group2
	C1_bin.56.fasta	0	4	group2
	C1_bin.67.fasta	0	2	group2
	C1_bin.72.fasta	0	1	group2
	C1_bin.74.fasta	0	3	group2
	C3_bin.1.fasta	0	1	group2
	C3_bin.10.fasta	3	1	group2
	C3_bin.11.fasta	0	1	group2
	C3_bin.15.fasta	0	1	group2
	C3_bin.18.fasta	0	1	group2
	C3_bin.2.fasta	0	1	group2
	C3_bin.21.fasta	3	2	group2
	C3_bin.23.fasta	3	2	group2
	C3_bin.24.fasta	3	1	group2
	C3_bin.30.fasta	1	2	group1
	C3_bin.32.fasta	0	1	group2
	C3_bin.37.fasta	0	1	group2
	C3_bin.38.fasta	2	7	group2
	C3_bin.4.fasta	1	1	group1
	C3_bin.40.fasta	1	3	group1
	C3_bin.42.fasta	0	1	group2
	C3_bin.51.fasta	0	2	group2
	C3_bin.52.fasta	0	4	group2
	C3_bin.53.fasta	0	1	group2
	C3_bin.54.fasta	0	16	group2
	C3_bin.55.fasta	2	1	group2
	C3_bin.58.fasta	1	1	group1
	C3_bin.62.fasta	0	1	group2
	C3_bin.8.fasta	0	1	group2
	C3_bin.9.fasta	2	2	group2
	C4_bin.21.fasta	4	1	group2
	C4_bin.24.fasta	1	2	group1
	C4_bin.26.fasta	6	1	group2
	C4_bin.3.fasta	0	2	group2
	C4_bin.31.fasta	1	6	group1
	C4_bin.37.fasta	1	1	group1
	C4_bin.4.fasta	1	1	group1
	C4_bin.40.fasta	4	2	group2
	C4_bin.41.fasta	1	1	group1
	C4_bin.5.fasta	0	3	group2
	C4_bin.50.fasta	0	1	group2
	C4_bin.58.fasta	10	1	group2
	C4_bin.62.fasta	2	1	group2
	C4_bin.63.fasta	3	1	group2
	C4_bin.65.fasta	0	1	group2
	C4_bin.68.fasta	0	1	group2
	C4_bin.7.fasta	0	1	group2
	C4_bin.76.fasta	7	1	group2
	C4_bin.78.fasta	0	1	group2
	C4_bin.81.fasta	3	2	group2
	C4_bin.86.fasta	2	1	group2
	C4_bin.89.fasta	0	1	group2
	CQ2_bin.1.fasta	0	2	group2
	CQ2_bin.10.fasta	0	3	group2
	CQ2_bin.104.fasta	0	1	group2
	CQ2_bin.108.fasta	10	2	group2
	CQ2_bin.12.fasta	2	1	group2
	CQ2_bin.18.fasta	0	2	group2
	CQ2_bin.19.fasta	0	1	group2
	CQ2_bin.2.fasta	4	1	group2
	CQ2_bin.21.fasta	2	1	group2
	CQ2_bin.23.fasta	0	1	group2
	CQ2_bin.24.fasta	0	1	group2
	CQ2_bin.25.fasta	1	1	group1
	CQ2_bin.26.fasta	0	1	group2
	CQ2_bin.36.fasta	0	1	group2
	CQ2_bin.39.fasta	0	2	group2
	CQ2_bin.43.fasta	0	2	group2
	CQ2_bin.44.fasta	0	2	group2
	CQ2_bin.5.fasta	7	2	group2
	CQ2_bin.53.fasta	0	1	group2
	CQ2_bin.57.fasta	0	1	group2
	CQ2_bin.59.fasta	2	1	group2
	CQ2_bin.65.fasta	0	2	group2
	CQ2_bin.67.fasta	0	2	group2
	CQ2_bin.7.fasta	1	3	group1
	CQ2_bin.71.fasta	1	1	group1
	CQ2_bin.72.fasta	0	1	group2
	CQ2_bin.73.fasta	0	2	group2
	CQ2_bin.74.fasta	0	1	group2
	CQ2_bin.75.fasta	1	3	group1
	CQ2_bin.80.fasta	0	1	group2
	CQ2_bin.81.fasta	0	3	group2
	CQ2_bin.83.fasta	1	1	group1
	CQ2_bin.84.fasta	0	1	group2
	CQ2_bin.85.fasta	0	1	group2
	CQ2_bin.86.fasta	0	3	group2
	CQ2_bin.91.fasta	0	2	group2
	CQ2_bin.92.fasta	1	2	group1
	CQ2_bin.93.fasta	1	1	group1
	CQ2_bin.98.fasta	0	1	group2
	CQ2_bin.99.fasta	1	3	group1
	CQ3_bin.1.fasta	0	2	group2
	CQ3_bin.11.fasta	0	3	group2
	CQ3_bin.20.fasta	3	1	group2
	CQ3_bin.27.fasta	1	4	group1
	CQ3_bin.28.fasta	1	9	group1
	CQ3_bin.3.fasta	2	2	group2
	CQ3_bin.30.fasta	2	1	group2
	CQ3_bin.32.fasta	0	4	group2
	CQ3_bin.33.fasta	5	1	group2
	CQ3_bin.34.fasta	2	2	group2
	CQ3_bin.35.fasta	2	1	group2
	CQ3_bin.36.fasta	0	1	group2
	CQ3_bin.37.fasta	2	2	group2
	CQ3_bin.4.fasta	0	4	group2
	CQ4_bin.13.fasta	0	1	group2
	CQ4_bin.15.fasta	0	1	group2
	CQ4_bin.18.fasta	1	4	group1
	CQ4_bin.25.fasta	0	1	group2
	CQ4_bin.26.fasta	0	4	group2
	CQ4_bin.3.fasta	0	3	group2
	CQ4_bin.31.fasta	0	1	group2
	CQ4_bin.32.fasta	1	3	group1
	CQ4_bin.34.fasta	2	2	group2
	CQ4_bin.37.fasta	1	1	group1
	CQ4_bin.7.fasta	2	5	group2
	CQ4_bin.8.fasta	0	2	group2
	CQ5_bin.11.fasta	0	1	group2
	CQ5_bin.12.fasta	1	4	group1
	CQ5_bin.16.fasta	0	2	group2
	CQ5_bin.17.fasta	2	4	group2
	CQ5_bin.18.fasta	0	1	group2
	CQ5_bin.19.fasta	0	2	group2
	CQ5_bin.24.fasta	4	2	group2
	CQ5_bin.28.fasta	0	2	group2
	CQ5_bin.8.fasta	0	1	group2
	CQ6_bin.11.fasta	1	1	group1
	CQ6_bin.12.fasta	0	2	group2
	CQ6_bin.14.fasta	2	1	group2
	CQ6_bin.19.fasta	6	1	group2
	CQ6_bin.20.fasta	1	1	group1
	CQ6_bin.29.fasta	0	1	group2
	CQ6_bin.31.fasta	9	1	group2
	CQ6_bin.35.fasta	0	11	group2
	CQ6_bin.5.fasta	6	1	group2
	E10_bin.1.fasta	1	14	group1
	E10_bin.14.fasta	0	3	group2
	E10_bin.15.fasta	1	1	group1
	E10_bin.16.fasta	0	1	group2
	E10_bin.21.fasta	0	1	group2
	E10_bin.23.fasta	1	2	group1
	E10_bin.25.fasta	2	1	group2
	E10_bin.26.fasta	0	3	group2
	E10_bin.27.fasta	2	1	group2
	E10_bin.31.fasta	2	2	group2
	E10_bin.32.fasta	0	2	group2
	E10_bin.34.fasta	0	6	group2
	E10_bin.9.fasta	0	1	group2
	E2_bin.1.fasta	0	3	group2
	E2_bin.10.fasta	0	1	group2
	E2_bin.12.fasta	0	2	group2
	E2_bin.17.fasta	0	2	group2
	E2_bin.22.fasta	4	10	group2
	E2_bin.23.fasta	0	2	group2
	E2_bin.24.fasta	1	1	group1
	E2_bin.25.fasta	0	5	group2
	E2_bin.26.fasta	0	10	group2
	E2_bin.3.fasta	0	2	group2
	E2_bin.4.fasta	0	1	group2
	E3_bin.12.fasta	0	1	group2
	E3_bin.15.fasta	0	1	group2
	E3_bin.21.fasta	0	2	group2
	E3_bin.22.fasta	0	2	group2
	E3_bin.23.fasta	0	1	group2
	E3_bin.26.fasta	4	6	group2
	E3_bin.27.fasta	0	1	group2
	E3_bin.3.fasta	2	1	group2
	E3_bin.33.fasta	0	1	group2
	E3_bin.34.fasta	0	2	group2
	E3_bin.35.fasta	1	1	group1
	E3_bin.36.fasta	0	1	group2
	E3_bin.50.fasta	0	10	group2
	E3_bin.8.fasta	0	1	group2
	E5_bin.1.fasta	0	4	group2
	E5_bin.10.fasta	0	2	group2
	E5_bin.13.fasta	0	1	group2
	E5_bin.14.fasta	0	1	group2
	E5_bin.22.fasta	1	2	group1
	E5_bin.29.fasta	0	2	group2
	E5_bin.30.fasta	0	2	group2
	E5_bin.31.fasta	0	10	group2
	E5_bin.32.fasta	0	2	group2
	E5_bin.34.fasta	1	1	group1
	E5_bin.36.fasta	0	4	group2
	E5_bin.37.fasta	0	3	group2
	E5_bin.38.fasta	0	1	group2
	E5_bin.4.fasta	0	1	group2
	E5_bin.40.fasta	0	2	group2
	E5_bin.43.fasta	0	2	group2
	E5_bin.44.fasta	1	1	group1
	E5_bin.45.fasta	0	3	group2
	E5_bin.47.fasta	1	2	group1
	E5_bin.50.fasta	0	1	group2
	E5_bin.52.fasta	0	1	group2
	E5_bin.55.fasta	0	2	group2
	E5_bin.56.fasta	0	1	group2
	E5_bin.57.fasta	1	4	group1
	E5_bin.58.fasta	3	1	group2
	E5_bin.6.fasta	0	2	group2
	E6_bin.10.fasta	0	2	group2
	E6_bin.13.fasta	0	2	group2
	E6_bin.14.fasta	0	9	group2
	E6_bin.18.fasta	8	2	group2
	E6_bin.19.fasta	4	1	group2
	E6_bin.2.fasta	0	20	group2
	E6_bin.20.fasta	5	1	group2
	E6_bin.23.fasta	0	3	group2
	E6_bin.26.fasta	1	2	group1
	E6_bin.29.fasta	1	4	group1
	E6_bin.34.fasta	0	6	group2
	E6_bin.5.fasta	1	1	group1
	E6_bin.7.fasta	1	1	group1
	E6_bin.9.fasta	1	6	group1
	E7_bin.12.fasta	1	5	group1
	E7_bin.14.fasta	0	1	group2
	E7_bin.16.fasta	0	1	group2
	E7_bin.17.fasta	0	2	group2
	E7_bin.18.fasta	0	1	group2
	E7_bin.2.fasta	3	2	group2
	E7_bin.20.fasta	2	2	group2
	E7_bin.23.fasta	3	4	group2
	E7_bin.5.fasta	0	1	group2
	E7_bin.6.fasta	2	4	group2
	E8_bin.14.fasta	1	1	group1
	E8_bin.15.fasta	0	1	group2
	E8_bin.18.fasta	0	2	group2
	E8_bin.19.fasta	0	2	group2
	E8_bin.2.fasta	0	1	group2
	E8_bin.21.fasta	0	2	group2
	E8_bin.22.fasta	2	3	group2
	E8_bin.24.fasta	0	1	group2
	E8_bin.29.fasta	1	3	group1
	E8_bin.34.fasta	1	1	group1
	E8_bin.35.fasta	1	1	group1
	E8_bin.36.fasta	0	1	group2
	E8_bin.43.fasta	1	2	group1
	E8_bin.47.fasta	0	1	group2
	E8_bin.5.fasta	0	1	group2
	E8_bin.50.fasta	1	1	group1
	E8_bin.51.fasta	0	1	group2
	E8_bin.56.fasta	1	1	group1
	E8_bin.58.fasta	0	3	group2
	E8_bin.7.fasta	0	2	group2
	E9_bin.13.fasta	1	1	group1
	E9_bin.15.fasta	0	1	group2
	E9_bin.23.fasta	1	4	group1
	E9_bin.29.fasta	0	1	group2
	E9_bin.33.fasta	1	3	group1
	E9_bin.45.fasta	0	3	group2
	E9_bin.46.fasta	0	1	group2
	E9_bin.47.fasta	0	1	group2
	E9_bin.5.fasta	1	2	group1
	E9_bin.51.fasta	2	1	group2
	E9_bin.53.fasta	3	2	group2
	E9_bin.54.fasta	0	2	group2
	E9_bin.55.fasta	2	3	group2
	E9_bin.56.fasta	0	2	group2
	E9_bin.66.fasta	2	2	group2
	E9_bin.7.fasta	0	2	group2
	E9_bin.70.fasta	0	1	group2
	E9_bin.74.fasta	1	1	group1
	E9_bin.78.fasta	4	2	group2
	E9_bin.79.fasta	0	9	group2
	E9_bin.81.fasta	0	1	group2
	GD1_bin.12.fasta	2	2	group2
	GD1_bin.15.fasta	0	4	group2
	GD1_bin.17.fasta	0	3	group2
	GD1_bin.18.fasta	1	1	group1
	GD1_bin.20.fasta	2	2	group2
	GD1_bin.21.fasta	6	2	group2
	GD1_bin.22.fasta	1	3	group1
	GD1_bin.24.fasta	0	2	group2
	GD1_bin.26.fasta	0	3	group2
	GD1_bin.27.fasta	1	1	group1
	GD1_bin.30.fasta	0	2	group2
	GD1_bin.35.fasta	1	3	group1
	GD1_bin.36.fasta	2	1	group2
	GD1_bin.40.fasta	2	4	group2
	GD1_bin.48.fasta	3	4	group2
	GD1_bin.5.fasta	0	3	group2
	GD1_bin.50.fasta	0	1	group2
	GD1_bin.51.fasta	1	1	group1
	GD1_bin.53.fasta	1	1	group1
	GD1_bin.6.fasta	0	1	group2
	GD1_bin.60.fasta	1	3	group1
	GD1_bin.61.fasta	0	3	group2
	GD1_bin.62.fasta	4	4	group2
	GD1_bin.63.fasta	2	1	group2
	GD1_bin.64.fasta	0	2	group2
	GD1_bin.66.fasta	0	1	group2
	GD1_bin.69.fasta	0	9	group2
	GD1_bin.70.fasta	1	2	group1
	GD1_bin.71.fasta	0	2	group2
	GD1_bin.72.fasta	0	1	group2
	GD10_bin.1.fasta	0	1	group2
	GD10_bin.13.fasta	0	3	group2
	GD10_bin.14.fasta	0	2	group2
	GD10_bin.19.fasta	0	1	group2
	GD10_bin.23.fasta	0	3	group2
	GD10_bin.34.fasta	2	2	group2
	GD10_bin.43.fasta	2	5	group2
	GD10_bin.5.fasta	0	1	group2
	GD10_bin.53.fasta	3	2	group2
	GD10_bin.55.fasta	3	3	group2
	GD10_bin.56.fasta	1	1	group1
	GD10_bin.58.fasta	0	3	group2
	GD10_bin.61.fasta	0	1	group2
	GD10_bin.63.fasta	0	2	group2
	GD10_bin.68.fasta	1	1	group1
	GD10_bin.69.fasta	0	1	group2
	GD10_bin.8.fasta	3	9	group2
	GD11_bin.11.fasta	0	2	group2
	GD11_bin.12.fasta	0	2	group2
	GD11_bin.13.fasta	1	7	group1
	GD11_bin.15.fasta	7	3	group2
	GD11_bin.16.fasta	0	2	group2
	GD11_bin.18.fasta	5	1	group2
	GD11_bin.19.fasta	0	1	group2
	GD11_bin.24.fasta	0	1	group2
	GD11_bin.26.fasta	3	4	group2
	GD11_bin.27.fasta	0	1	group2
	GD11_bin.3.fasta	0	2	group2
	GD11_bin.6.fasta	0	1	group2
	GD11_bin.8.fasta	0	2	group2
	GD12_bin.10.fasta	0	1	group2
	GD12_bin.13.fasta	0	1	group2
	GD12_bin.16.fasta	2	1	group2
	GD12_bin.17.fasta	1	6	group1
	GD12_bin.18.fasta	2	1	group2
	GD12_bin.19.fasta	1	2	group1
	GD12_bin.2.fasta	2	1	group2
	GD12_bin.22.fasta	1	2	group1
	GD12_bin.23.fasta	0	3	group2
	GD12_bin.25.fasta	1	2	group1
	GD12_bin.28.fasta	1	3	group1
	GD12_bin.3.fasta	2	3	group2
	GD12_bin.30.fasta	0	2	group2
	GD12_bin.31.fasta	0	1	group2
	GD12_bin.33.fasta	3	1	group2
	GD12_bin.35.fasta	0	3	group2
	GD12_bin.4.fasta	2	3	group2
	GD12_bin.5.fasta	3	12	group2
	GD13_bin.1.fasta	0	1	group2
	GD13_bin.19.fasta	2	1	group2
	GD13_bin.2.fasta	1	1	group1
	GD13_bin.26.fasta	0	1	group2
	GD13_bin.27.fasta	2	4	group2
	GD13_bin.29.fasta	0	2	group2
	GD13_bin.3.fasta	0	2	group2
	GD13_bin.30.fasta	3	5	group2
	GD13_bin.33.fasta	0	1	group2
	GD13_bin.35.fasta	0	2	group2
	GD13_bin.36.fasta	0	1	group2
	GD13_bin.38.fasta	1	3	group1
	GD13_bin.39.fasta	0	6	group2
	GD13_bin.42.fasta	0	2	group2
	GD13_bin.44.fasta	4	4	group2
	GD13_bin.46.fasta	1	2	group1
	GD13_bin.49.fasta	1	1	group1
	GD13_bin.51.fasta	0	4	group2
	GD13_bin.52.fasta	0	1	group2
	GD13_bin.53.fasta	0	1	group2
	GD13_bin.58.fasta	0	1	group2
	GD13_bin.59.fasta	2	1	group2
	GD13_bin.62.fasta	0	1	group2
	GD13_bin.63.fasta	0	1	group2
	GD13_bin.64.fasta	0	1	group2
	GD13_bin.66.fasta	1	1	group1
	GD13_bin.68.fasta	0	1	group2
	GD13_bin.74.fasta	0	1	group2
	GD13_bin.76.fasta	0	1	group2
	GD13_bin.77.fasta	1	2	group1
	GD13_bin.79.fasta	0	4	group2
	GD13_bin.83.fasta	0	1	group2
	GD13_bin.86.fasta	0	1	group2
	GD13_bin.87.fasta	0	1	group2
	GD13_bin.89.fasta	0	1	group2
	GD14_bin.1.fasta	1	1	group1
	GD14_bin.14.fasta	0	1	group2
	GD14_bin.19.fasta	0	5	group2
	GD14_bin.2.fasta	0	1	group2
	GD14_bin.21.fasta	1	5	group1
	GD14_bin.22.fasta	0	1	group2
	GD14_bin.23.fasta	1	2	group1
	GD14_bin.24.fasta	1	2	group1
	GD14_bin.25.fasta	0	3	group2
	GD14_bin.28.fasta	1	1	group1
	GD14_bin.30.fasta	2	9	group2
	GD14_bin.32.fasta	2	3	group2
	GD14_bin.33.fasta	0	1	group2
	GD14_bin.41.fasta	0	1	group2
	GD14_bin.42.fasta	0	1	group2
	GD14_bin.43.fasta	1	3	group1
	GD14_bin.45.fasta	0	1	group2
	GD14_bin.48.fasta	0	2	group2
	GD14_bin.5.fasta	0	1	group2
	GD14_bin.50.fasta	0	1	group2
	GD14_bin.51.fasta	2	3	group2
	GD14_bin.52.fasta	1	5	group1
	GD14_bin.59.fasta	1	2	group1
	GD14_bin.6.fasta	0	1	group2
	GD14_bin.61.fasta	1	2	group1
	GD14_bin.62.fasta	0	1	group2
	GD14_bin.64.fasta	0	3	group2
	GD14_bin.66.fasta	0	3	group2
	GD14_bin.68.fasta	1	2	group1
	GD14_bin.7.fasta	0	2	group2
	GD14_bin.70.fasta	0	1	group2
	GD14_bin.71.fasta	0	1	group2
	GD14_bin.8.fasta	2	3	group2
	GD15_bin.11.fasta	0	1	group2
	GD15_bin.21.fasta	6	1	group2
	GD15_bin.22.fasta	5	4	group2
	GD15_bin.31.fasta	1	1	group1
	GD15_bin.33.fasta	0	2	group2
	GD15_bin.34.fasta	0	1	group2
	GD15_bin.35.fasta	3	1	group2
	GD15_bin.38.fasta	0	1	group2
	GD15_bin.4.fasta	0	3	group2
	GD15_bin.43.fasta	3	2	group2
	GD15_bin.44.fasta	3	2	group2
	GD15_bin.45.fasta	1	3	group1
	GD15_bin.8.fasta	0	1	group2
	GD15_bin.9.fasta	1	2	group1
	GD16_bin.15.fasta	6	9	group2
	GD16_bin.16.fasta	1	1	group1
	GD16_bin.18.fasta	2	1	group2
	GD16_bin.23.fasta	2	4	group2
	GD16_bin.26.fasta	4	1	group2
	GD16_bin.3.fasta	3	2	group2
	GD16_bin.31.fasta	4	3	group2
	GD16_bin.32.fasta	3	1	group2
	GD16_bin.33.fasta	1	2	group1
	GD16_bin.4.fasta	3	1	group2
	GD16_bin.5.fasta	2	3	group2
	GD16_bin.51.fasta	3	4	group2
	GD16_bin.57.fasta	0	3	group2
	GD16_bin.60.fasta	4	1	group2
	GD16_bin.61.fasta	1	1	group1
	GD16_bin.64.fasta	0	2	group2
	GD16_bin.8.fasta	0	1	group2
	GD17_bin.1.fasta	0	2	group2
	GD17_bin.11.fasta	0	2	group2
	GD17_bin.15.fasta	2	7	group2
	GD17_bin.17.fasta	2	10	group2
	GD17_bin.18.fasta	3	5	group2
	GD17_bin.20.fasta	0	2	group2
	GD17_bin.21.fasta	1	1	group1
	GD17_bin.24.fasta	3	6	group2
	GD17_bin.25.fasta	0	1	group2
	GD17_bin.30.fasta	2	6	group2
	GD17_bin.31.fasta	3	1	group2
	GD17_bin.32.fasta	0	7	group2
	GD17_bin.6.fasta	0	3	group2
	GD17_bin.9.fasta	0	2	group2
	GD18_bin.15.fasta	0	3	group2
	GD18_bin.18.fasta	2	1	group2
	GD18_bin.19.fasta	2	6	group2
	GD18_bin.21.fasta	2	7	group2
	GD18_bin.22.fasta	0	1	group2
	GD18_bin.23.fasta	0	2	group2
	GD18_bin.24.fasta	6	6	group2
	GD18_bin.25.fasta	0	4	group2
	GD18_bin.27.fasta	0	2	group2
	GD18_bin.3.fasta	0	1	group2
	GD18_bin.32.fasta	0	10	group2
	GD18_bin.35.fasta	0	3	group2
	GD18_bin.36.fasta	2	7	group2
	GD18_bin.4.fasta	0	3	group2
	GD18_bin.41.fasta	0	9	group2
	GD18_bin.42.fasta	0	1	group2
	GD6_bin.10.fasta	0	2	group2
	GD6_bin.13.fasta	0	1	group2
	GD6_bin.16.fasta	0	2	group2
	GD6_bin.20.fasta	0	1	group2
	GD6_bin.23.fasta	0	2	group2
	GD6_bin.26.fasta	2	2	group2
	GD6_bin.27.fasta	3	3	group2
	GD6_bin.32.fasta	0	2	group2
	GD6_bin.35.fasta	0	3	group2
	GD6_bin.36.fasta	0	3	group2
	GD6_bin.4.fasta	0	1	group2
	GD6_bin.40.fasta	1	9	group1
	GD6_bin.41.fasta	0	1	group2
	GD6_bin.45.fasta	1	1	group1
	GD6_bin.46.fasta	0	7	group2
	GD6_bin.49.fasta	1	1	group1
	GD6_bin.50.fasta	3	1	group2
	GD6_bin.52.fasta	0	2	group2
	GD6_bin.55.fasta	3	1	group2
	GD6_bin.56.fasta	3	1	group2
	GD6_bin.61.fasta	2	3	group2
	GD6_bin.64.fasta	0	2	group2
	GD6_bin.65.fasta	1	1	group1
	GD6_bin.66.fasta	0	1	group2
	GD6_bin.68.fasta	0	1	group2
	GD6_bin.69.fasta	0	1	group2
	GD6_bin.72.fasta	0	1	group2
	GD6_bin.73.fasta	0	6	group2
	GD6_bin.8.fasta	0	1	group2
	GD6_bin.9.fasta	0	2	group2
	GD7_bin.1.fasta	1	1	group1
	GD7_bin.14.fasta	0	1	group2
	GD7_bin.16.fasta	0	3	group2
	GD7_bin.2.fasta	0	1	group2
	GD7_bin.20.fasta	0	3	group2
	GD7_bin.23.fasta	0	1	group2
	GD7_bin.25.fasta	0	3	group2
	GD7_bin.28.fasta	0	1	group2
	GD7_bin.33.fasta	0	1	group2
	GD7_bin.35.fasta	0	1	group2
	GD7_bin.36.fasta	0	4	group2
	GD7_bin.37.fasta	0	2	group2
	GD7_bin.4.fasta	0	3	group2
	GD7_bin.44.fasta	2	10	group2
	GD7_bin.45.fasta	0	1	group2
	GD7_bin.54.fasta	1	3	group1
	GD7_bin.55.fasta	1	1	group1
	GD7_bin.6.fasta	6	1	group2
	GD7_bin.60.fasta	0	1	group2
	GD7_bin.61.fasta	2	1	group2
	GD7_bin.63.fasta	0	1	group2
	GD7_bin.64.fasta	0	1	group2
	GD7_bin.66.fasta	0	2	group2
	GD7_bin.7.fasta	1	4	group1
	GD7_bin.9.fasta	1	2	group1
	GD9_bin.1.fasta	0	3	group2
	GD9_bin.11.fasta	0	1	group2
	GD9_bin.14.fasta	0	1	group2
	GD9_bin.16.fasta	0	1	group2
	GD9_bin.17.fasta	1	1	group1
	GD9_bin.19.fasta	0	1	group2
	GD9_bin.20.fasta	0	3	group2
	GD9_bin.21.fasta	4	1	group2
	GD9_bin.22.fasta	1	1	group1
	GD9_bin.25.fasta	0	1	group2
	GD9_bin.32.fasta	4	2	group2
	GD9_bin.33.fasta	1	1	group1
	GD9_bin.34.fasta	3	2	group2
	GD9_bin.36.fasta	0	1	group2
	GD9_bin.41.fasta	0	4	group2
	GD9_bin.6.fasta	0	1	group2
	GD9_bin.7.fasta	2	1	group2
	GD9_bin.8.fasta	1	1	group1
	GD9_bin.9.fasta	0	1	group2
	GS10_bin.12.fasta	2	4	group2
	GS10_bin.19.fasta	1	1	group1
	GS10_bin.21.fasta	1	2	group1
	GS10_bin.22.fasta	1	4	group1
	GS10_bin.23.fasta	0	1	group2
	GS10_bin.26.fasta	1	7	group1
	GS10_bin.31.fasta	0	2	group2
	GS10_bin.34.fasta	2	4	group2
	GS10_bin.39.fasta	0	12	group2
	GS10_bin.40.fasta	0	2	group2
	GS10_bin.41.fasta	1	1	group1
	GS10_bin.42.fasta	2	1	group2
	GS10_bin.43.fasta	1	1	group1
	GS10_bin.5.fasta	2	1	group2
	GS10_bin.7.fasta	5	1	group2
	GS12_bin.1.fasta	8	2	group2
	GS12_bin.10.fasta	1	1	group1
	GS12_bin.12.fasta	2	3	group2
	GS12_bin.15.fasta	0	4	group2
	GS12_bin.23.fasta	0	1	group2
	GS12_bin.24.fasta	3	13	group2
	GS12_bin.25.fasta	1	2	group1
	GS12_bin.26.fasta	1	1	group1
	GS12_bin.28.fasta	0	3	group2
	GS12_bin.3.fasta	0	2	group2
	GS12_bin.7.fasta	5	1	group2
	GS12_bin.9.fasta	0	1	group2
	GS2_bin.10.fasta	2	1	group2
	GS2_bin.112.fasta	1	3	group1
	GS2_bin.116.fasta	1	2	group1
	GS2_bin.117.fasta	2	1	group2
	GS2_bin.122.fasta	2	2	group2
	GS2_bin.123.fasta	0	3	group2
	GS2_bin.124.fasta	0	1	group2
	GS2_bin.125.fasta	5	1	group2
	GS2_bin.13.fasta	2	1	group2
	GS2_bin.18.fasta	2	2	group2
	GS2_bin.27.fasta	0	1	group2
	GS2_bin.3.fasta	1	2	group1
	GS2_bin.34.fasta	0	4	group2
	GS2_bin.41.fasta	6	6	group2
	GS2_bin.47.fasta	0	3	group2
	GS2_bin.54.fasta	0	1	group2
	GS2_bin.55.fasta	7	5	group2
	GS2_bin.56.fasta	1	2	group1
	GS2_bin.58.fasta	0	2	group2
	GS2_bin.71.fasta	0	2	group2
	GS2_bin.76.fasta	4	3	group2
	GS2_bin.82.fasta	0	1	group2
	GS2_bin.88.fasta	1	1	group1
	GS2_bin.92.fasta	2	1	group2
	GS2_bin.96.fasta	2	5	group2
	GS21_bin.1.fasta	3	3	group2
	GS21_bin.10.fasta	1	1	group1
	GS21_bin.11.fasta	4	6	group2
	GS21_bin.12.fasta	4	3	group2
	GS21_bin.14.fasta	4	1	group2
	GS21_bin.17.fasta	0	1	group2
	GS21_bin.18.fasta	0	1	group2
	GS21_bin.19.fasta	0	1	group2
	GS21_bin.2.fasta	0	1	group2
	GS21_bin.20.fasta	1	3	group1
	GS21_bin.21.fasta	0	3	group2
	GS21_bin.22.fasta	2	1	group2
	GS21_bin.4.fasta	4	3	group2
	GS21_bin.7.fasta	2	1	group2
	GS21_bin.9.fasta	1	3	group1
	GS25_bin.1.fasta	3	5	group2
	GS25_bin.10.fasta	1	1	group1
	GS25_bin.16.fasta	0	1	group2
	GS25_bin.17.fasta	6	1	group2
	GS25_bin.19.fasta	0	3	group2
	GS25_bin.2.fasta	7	7	group2
	GS25_bin.20.fasta	3	6	group2
	GS25_bin.21.fasta	2	5	group2
	GS25_bin.22.fasta	2	3	group2
	GS25_bin.25.fasta	5	3	group2
	GS25_bin.30.fasta	0	3	group2
	GS25_bin.33.fasta	1	2	group1
	GS25_bin.34.fasta	0	2	group2
	GS25_bin.35.fasta	5	5	group2
	GS25_bin.36.fasta	2	8	group2
	GS25_bin.38.fasta	1	1	group1
	GS25_bin.39.fasta	0	1	group2
	GS25_bin.4.fasta	5	1	group2
	GS25_bin.41.fasta	0	2	group2
	GS25_bin.43.fasta	0	1	group2
	GS25_bin.46.fasta	1	3	group1
	GS25_bin.5.fasta	2	1	group2
	GS25_bin.54.fasta	0	1	group2
	GS25_bin.56.fasta	1	1	group1
	GS25_bin.57.fasta	2	12	group2
	GS25_bin.6.fasta	5	4	group2
	GS25_bin.7.fasta	1	2	group1
	GS25_bin.8.fasta	2	8	group2
	GS26_bin.10.fasta	1	2	group1
	GS26_bin.11.fasta	1	1	group1
	GS26_bin.14.fasta	2	1	group2
	GS26_bin.15.fasta	1	3	group1
	GS26_bin.16.fasta	0	1	group2
	GS26_bin.19.fasta	0	2	group2
	GS26_bin.2.fasta	6	5	group2
	GS26_bin.24.fasta	1	2	group1
	GS26_bin.25.fasta	7	4	group2
	GS26_bin.27.fasta	0	1	group2
	GS26_bin.29.fasta	2	5	group2
	GS26_bin.3.fasta	0	2	group2
	GS26_bin.38.fasta	2	1	group2
	GS26_bin.39.fasta	0	1	group2
	GS26_bin.4.fasta	0	1	group2
	GS26_bin.42.fasta	0	1	group2
	GS26_bin.47.fasta	2	2	group2
	GS26_bin.9.fasta	1	1	group1
	GS3_bin.1.fasta	6	13	group2
	GS3_bin.10.fasta	3	3	group2
	GS3_bin.12.fasta	1	3	group1
	GS3_bin.13.fasta	4	15	group2
	GS3_bin.16.fasta	0	1	group2
	GS3_bin.17.fasta	0	4	group2
	GS3_bin.18.fasta	0	5	group2
	GS3_bin.19.fasta	0	1	group2
	GS3_bin.3.fasta	0	1	group2
	GS3_bin.4.fasta	0	1	group2
	GS3_bin.5.fasta	0	3	group2
	GS3_bin.7.fasta	2	1	group2
	GS31_bin.10.fasta	0	1	group2
	GS31_bin.11.fasta	0	1	group2
	GS31_bin.18.fasta	0	8	group2
	GS31_bin.19.fasta	0	2	group2
	GS31_bin.6.fasta	0	2	group2
	GS35_bin.10.fasta	5	10	group2
	GS35_bin.11.fasta	0	3	group2
	GS35_bin.14.fasta	1	3	group1
	GS35_bin.16.fasta	1	2	group1
	GS35_bin.21.fasta	0	4	group2
	GS35_bin.22.fasta	1	3	group1
	GS35_bin.25.fasta	2	1	group2
	GS35_bin.36.fasta	0	13	group2
	GS35_bin.39.fasta	1	6	group1
	GS35_bin.45.fasta	4	3	group2
	GS35_bin.51.fasta	1	2	group1
	GS35_bin.53.fasta	4	2	group2
	GS35_bin.56.fasta	1	2	group1
	GS35_bin.61.fasta	1	2	group1
	GS35_bin.62.fasta	1	3	group1
	GS35_bin.64.fasta	1	2	group1
	GS35_bin.66.fasta	1	1	group1
	GS35_bin.7.fasta	0	1	group2
	GS37_bin.12.fasta	3	1	group2
	GS37_bin.16.fasta	0	1	group2
	GS37_bin.19.fasta	0	1	group2
	GS37_bin.20.fasta	0	2	group2
	GS37_bin.21.fasta	0	1	group2
	GS37_bin.22.fasta	0	5	group2
	GS37_bin.28.fasta	7	11	group2
	GS37_bin.39.fasta	0	1	group2
	GS37_bin.41.fasta	0	2	group2
	GS37_bin.42.fasta	1	3	group1
	GS37_bin.45.fasta	0	1	group2
	GS37_bin.48.fasta	0	1	group2
	GS37_bin.49.fasta	1	8	group1
	GS37_bin.5.fasta	0	2	group2
	GS37_bin.52.fasta	0	2	group2
	GS37_bin.55.fasta	0	1	group2
	GS37_bin.57.fasta	0	2	group2
	GS37_bin.60.fasta	0	5	group2
	GS37_bin.9.fasta	0	1	group2
	GS4_bin.1.fasta	2	2	group2
	GS4_bin.13.fasta	1	14	group1
	GS4_bin.20.fasta	1	1	group1
	GS4_bin.23.fasta	2	1	group2
	GS4_bin.24.fasta	3	2	group2
	GS4_bin.28.fasta	2	4	group2
	GS4_bin.30.fasta	4	2	group2
	GS4_bin.31.fasta	0	1	group2
	GS4_bin.34.fasta	1	1	group1
	GS4_bin.41.fasta	0	1	group2
	GS4_bin.43.fasta	0	1	group2
	GS4_bin.51.fasta	4	1	group2
	GS4_bin.56.fasta	0	1	group2
	GS4_bin.61.fasta	1	2	group1
	GS4_bin.9.fasta	8	7	group2
	GS41_bin.1.fasta	0	3	group2
	GS41_bin.100.fasta	1	3	group1
	GS41_bin.101.fasta	0	1	group2
	GS41_bin.102.fasta	0	2	group2
	GS41_bin.103.fasta	0	2	group2
	GS41_bin.12.fasta	0	1	group2
	GS41_bin.14.fasta	0	3	group2
	GS41_bin.15.fasta	3	9	group2
	GS41_bin.19.fasta	0	2	group2
	GS41_bin.2.fasta	0	2	group2
	GS41_bin.20.fasta	0	2	group2
	GS41_bin.21.fasta	0	2	group2
	GS41_bin.23.fasta	0	1	group2
	GS41_bin.25.fasta	1	1	group1
	GS41_bin.27.fasta	1	1	group1
	GS41_bin.29.fasta	3	2	group2
	GS41_bin.3.fasta	0	1	group2
	GS41_bin.30.fasta	5	1	group2
	GS41_bin.31.fasta	3	2	group2
	GS41_bin.32.fasta	2	1	group2
	GS41_bin.38.fasta	10	3	group2
	GS41_bin.39.fasta	0	2	group2
	GS41_bin.42.fasta	0	1	group2
	GS41_bin.44.fasta	0	2	group2
	GS41_bin.45.fasta	0	1	group2
	GS41_bin.49.fasta	0	1	group2
	GS41_bin.5.fasta	0	3	group2
	GS41_bin.50.fasta	0	5	group2
	GS41_bin.51.fasta	0	1	group2
	GS41_bin.53.fasta	2	8	group2
	GS41_bin.54.fasta	2	1	group2
	GS41_bin.55.fasta	0	2	group2
	GS41_bin.57.fasta	0	2	group2
	GS41_bin.60.fasta	0	2	group2
	GS41_bin.61.fasta	0	2	group2
	GS41_bin.64.fasta	0	2	group2
	GS41_bin.66.fasta	1	17	group1
	GS41_bin.67.fasta	0	3	group2
	GS41_bin.68.fasta	0	2	group2
	GS41_bin.7.fasta	0	2	group2
	GS41_bin.70.fasta	0	2	group2
	GS41_bin.73.fasta	1	4	group1
	GS41_bin.76.fasta	1	1	group1
	GS41_bin.77.fasta	0	2	group2
	GS41_bin.79.fasta	0	8	group2
	GS41_bin.81.fasta	0	1	group2
	GS41_bin.82.fasta	1	1	group1
	GS41_bin.84.fasta	0	7	group2
	GS41_bin.85.fasta	0	3	group2
	GS41_bin.88.fasta	0	2	group2
	GS41_bin.89.fasta	4	1	group2
	GS41_bin.90.fasta	0	1	group2
	GS41_bin.91.fasta	5	2	group2
	GS41_bin.92.fasta	1	2	group1
	GS41_bin.94.fasta	0	1	group2
	GS41_bin.96.fasta	0	3	group2
	GS41_bin.98.fasta	0	2	group2
	GS41_bin.99.fasta	1	2	group1
	GS43_bin.10.fasta	0	2	group2
	GS43_bin.11.fasta	0	2	group2
	GS43_bin.14.fasta	0	1	group2
	GS43_bin.19.fasta	0	1	group2
	GS43_bin.21.fasta	0	1	group2
	GS43_bin.22.fasta	1	4	group1
	GS43_bin.30.fasta	0	1	group2
	GS43_bin.4.fasta	0	1	group2
	GS43_bin.6.fasta	5	57	group2
	GS47_bin.10.fasta	20	3	group2
	GS47_bin.11.fasta	1	3	group1
	GS47_bin.12.fasta	4	12	group2
	GS47_bin.13.fasta	0	1	group2
	GS47_bin.14.fasta	0	2	group2
	GS47_bin.15.fasta	0	5	group2
	GS47_bin.16.fasta	3	1	group2
	GS47_bin.18.fasta	1	2	group1
	GS47_bin.24.fasta	7	3	group2
	GS47_bin.25.fasta	0	2	group2
	GS47_bin.26.fasta	5	1	group2
	GS47_bin.29.fasta	0	1	group2
	GS47_bin.3.fasta	5	8	group2
	GS47_bin.31.fasta	0	1	group2
	GS47_bin.4.fasta	0	3	group2
	GS47_bin.5.fasta	1	7	group1
	GS47_bin.6.fasta	0	1	group2
	GS47_bin.7.fasta	1	3	group1
	GS47_bin.8.fasta	0	2	group2
	GS47_bin.9.fasta	0	1	group2
	GS54_bin.1.fasta	0	1	group2
	GS54_bin.11.fasta	1	1	group1
	GS54_bin.13.fasta	0	1	group2
	GS54_bin.15.fasta	0	2	group2
	GS54_bin.17.fasta	0	1	group2
	GS54_bin.19.fasta	1	7	group1
	GS54_bin.21.fasta	0	1	group2
	GS54_bin.22.fasta	0	1	group2
	GS54_bin.25.fasta	2	11	group2
	GS54_bin.26.fasta	0	1	group2
	GS54_bin.27.fasta	0	1	group2
	GS54_bin.30.fasta	0	1	group2
	GS54_bin.33.fasta	2	2	group2
	GS54_bin.36.fasta	0	3	group2
	GS54_bin.37.fasta	0	1	group2
	GS54_bin.39.fasta	0	2	group2
	GS54_bin.6.fasta	4	4	group2
	GS54_bin.9.fasta	0	1	group2
	GS55_bin.1.fasta	2	3	group2
	GS55_bin.14.fasta	1	1	group1
	GS55_bin.17.fasta	1	2	group1
	GS55_bin.19.fasta	1	2	group1
	GS55_bin.20.fasta	0	1	group2
	GS55_bin.21.fasta	0	1	group2
	GS55_bin.22.fasta	0	1	group2
	GS55_bin.23.fasta	1	6	group1
	GS55_bin.25.fasta	0	1	group2
	GS55_bin.29.fasta	0	1	group2
	GS55_bin.30.fasta	0	5	group2
	GS55_bin.31.fasta	0	2	group2
	GS55_bin.32.fasta	5	1	group2
	GS55_bin.33.fasta	0	1	group2
	GS55_bin.35.fasta	1	2	group1
	GS55_bin.37.fasta	6	4	group2
	GS55_bin.45.fasta	0	1	group2
	GS55_bin.5.fasta	0	1	group2
	GS55_bin.6.fasta	3	1	group2
	GS55_bin.7.fasta	1	2	group1
	GS55_bin.9.fasta	0	1	group2
	GS57_bin.11.fasta	0	1	group2
	GS57_bin.13.fasta	0	1	group2
	GS57_bin.17.fasta	3	4	group2
	GS57_bin.2.fasta	3	5	group2
	GS57_bin.20.fasta	0	1	group2
	GS57_bin.24.fasta	4	2	group2
	GS57_bin.25.fasta	2	2	group2
	GS57_bin.27.fasta	7	1	group2
	GS57_bin.32.fasta	1	3	group1
	GS57_bin.33.fasta	0	1	group2
	GS57_bin.34.fasta	5	2	group2
	GS57_bin.38.fasta	0	1	group2
	GS57_bin.41.fasta	2	5	group2
	GS57_bin.43.fasta	2	2	group2
	GS57_bin.44.fasta	1	1	group1
	GS57_bin.48.fasta	0	1	group2
	GS57_bin.49.fasta	0	1	group2
	GS57_bin.57.fasta	0	1	group2
	GS57_bin.6.fasta	5	1	group2
	GS57_bin.60.fasta	2	3	group2
	GS57_bin.66.fasta	0	1	group2
	GS57_bin.7.fasta	2	1	group2
	GS57_bin.70.fasta	5	1	group2
	GS57_bin.72.fasta	0	4	group2
	GS57_bin.76.fasta	2	1	group2
	GS57_bin.79.fasta	3	1	group2
	GS57_bin.8.fasta	3	6	group2
	GS57_bin.80.fasta	1	1	group1
	GS57_bin.81.fasta	0	1	group2
	GS57_bin.83.fasta	0	1	group2
	GS57_bin.85.fasta	0	1	group2
	GS57_bin.87.fasta	1	2	group1
	GS57_bin.88.fasta	2	4	group2
	GS57_bin.90.fasta	1	1	group1
	GS57_bin.91.fasta	0	1	group2
	GS57_bin.92.fasta	0	1	group2
	GS57_bin.93.fasta	0	1	group2
	GS58_bin.10.fasta	0	2	group2
	GS58_bin.100.fasta	0	3	group2
	GS58_bin.102.fasta	0	2	group2
	GS58_bin.11.fasta	0	3	group2
	GS58_bin.17.fasta	0	1	group2
	GS58_bin.2.fasta	1	1	group1
	GS58_bin.20.fasta	2	4	group2
	GS58_bin.22.fasta	1	1	group1
	GS58_bin.24.fasta	2	1	group2
	GS58_bin.29.fasta	1	6	group1
	GS58_bin.35.fasta	1	1	group1
	GS58_bin.39.fasta	3	2	group2
	GS58_bin.45.fasta	0	1	group2
	GS58_bin.47.fasta	1	1	group1
	GS58_bin.5.fasta	2	33	group2
	GS58_bin.52.fasta	0	1	group2
	GS58_bin.53.fasta	0	1	group2
	GS58_bin.54.fasta	4	5	group2
	GS58_bin.59.fasta	0	3	group2
	GS58_bin.60.fasta	4	3	group2
	GS58_bin.62.fasta	0	3	group2
	GS58_bin.64.fasta	0	1	group2
	GS58_bin.68.fasta	6	2	group2
	GS58_bin.70.fasta	2	1	group2
	GS58_bin.71.fasta	4	2	group2
	GS58_bin.76.fasta	0	1	group2
	GS58_bin.78.fasta	0	1	group2
	GS58_bin.79.fasta	0	2	group2
	GS58_bin.82.fasta	1	1	group1
	GS58_bin.83.fasta	1	1	group1
	GS58_bin.89.fasta	4	3	group2
	GS58_bin.9.fasta	0	1	group2
	GS58_bin.91.fasta	0	1	group2
	GS58_bin.94.fasta	0	5	group2
	GS58_bin.96.fasta	1	3	group1
	GS58_bin.98.fasta	1	2	group1
	GS61_bin.10.fasta	0	1	group2
	GS61_bin.11.fasta	0	1	group2
	GS61_bin.13.fasta	0	1	group2
	GS61_bin.14.fasta	0	1	group2
	GS61_bin.16.fasta	1	2	group1
	GS61_bin.19.fasta	1	1	group1
	GS61_bin.2.fasta	2	2	group2
	GS61_bin.21.fasta	2	1	group2
	GS61_bin.3.fasta	0	1	group2
	GS61_bin.4.fasta	0	1	group2
	GS61_bin.6.fasta	4	1	group2
	GS67_bin.11.fasta	0	1	group2
	GS67_bin.12.fasta	4	8	group2
	GS67_bin.13.fasta	0	1	group2
	GS67_bin.14.fasta	1	1	group1
	GS67_bin.15.fasta	1	11	group1
	GS67_bin.16.fasta	1	2	group1
	GS67_bin.2.fasta	8	14	group2
	GS67_bin.3.fasta	1	2	group1
	GS67_bin.4.fasta	10	1	group2
	GS67_bin.5.fasta	3	1	group2
	GS67_bin.7.fasta	0	3	group2
	GS67_bin.8.fasta	0	1	group2
	GS72_bin.1.fasta	5	2	group2
	GS72_bin.11.fasta	4	4	group2
	GS72_bin.13.fasta	4	2	group2
	GS72_bin.16.fasta	4	2	group2
	GS72_bin.18.fasta	0	6	group2
	GS72_bin.19.fasta	1	4	group1
	GS72_bin.22.fasta	6	4	group2
	GS72_bin.25.fasta	1	1	group1
	GS72_bin.28.fasta	2	2	group2
	GS72_bin.3.fasta	1	5	group1
	GS72_bin.31.fasta	4	4	group2
	GS72_bin.33.fasta	1	12	group1
	GS72_bin.36.fasta	6	15	group2
	GS72_bin.38.fasta	0	3	group2
	GS72_bin.43.fasta	0	3	group2
	GS72_bin.46.fasta	3	2	group2
	GS72_bin.50.fasta	9	2	group2
	GS72_bin.51.fasta	1	2	group1
	GS72_bin.59.fasta	1	1	group1
	GS72_bin.6.fasta	1	1	group1
	GS72_bin.60.fasta	2	1	group2
	GS72_bin.61.fasta	1	1	group1
	GS72_bin.62.fasta	2	2	group2
	GS72_bin.65.fasta	0	1	group2
	GS72_bin.9.fasta	8	5	group2
	GS9_bin.1.fasta	3	2	group2
	GS9_bin.17.fasta	0	1	group2
	GS9_bin.3.fasta	2	1	group2
	GS9_bin.5.fasta	0	2	group2
	GS9_bin.9.fasta	0	2	group2
	GU10_bin.1.fasta	0	1	group2
	GU10_bin.10.fasta	2	1	group2
	GU10_bin.14.fasta	5	7	group2
	GU10_bin.15.fasta	1	1	group1
	GU10_bin.16.fasta	0	1	group2
	GU10_bin.20.fasta	1	1	group1
	GU10_bin.21.fasta	1	1	group1
	GU10_bin.26.fasta	0	4	group2
	GU10_bin.32.fasta	1	3	group1
	GU10_bin.34.fasta	1	3	group1
	GU10_bin.38.fasta	8	7	group2
	GU10_bin.40.fasta	1	5	group1
	GU10_bin.43.fasta	1	2	group1
	GU10_bin.44.fasta	0	1	group2
	GU10_bin.45.fasta	2	1	group2
	GU10_bin.7.fasta	0	2	group2
	GU10_bin.9.fasta	0	1	group2
	GU12_bin.11.fasta	0	1	group2
	GU12_bin.14.fasta	0	1	group2
	GU12_bin.15.fasta	1	1	group1
	GU12_bin.16.fasta	0	1	group2
	GU12_bin.19.fasta	0	2	group2
	GU12_bin.2.fasta	0	1	group2
	GU12_bin.20.fasta	1	2	group1
	GU12_bin.21.fasta	0	1	group2
	GU12_bin.22.fasta	0	2	group2
	GU12_bin.24.fasta	2	1	group2
	GU12_bin.26.fasta	3	2	group2
	GU12_bin.34.fasta	1	1	group1
	GU12_bin.35.fasta	1	1	group1
	GU12_bin.37.fasta	0	1	group2
	GU12_bin.39.fasta	1	2	group1
	GU12_bin.4.fasta	0	1	group2
	GU12_bin.43.fasta	0	1	group2
	GU12_bin.46.fasta	0	1	group2
	GU12_bin.48.fasta	1	1	group1
	GU12_bin.49.fasta	0	1	group2
	GU12_bin.57.fasta	0	1	group2
	GU12_bin.59.fasta	0	1	group2
	GU12_bin.6.fasta	2	2	group2
	GU12_bin.9.fasta	0	1	group2
	GU14_bin.11.fasta	0	1	group2
	GU14_bin.16.fasta	0	2	group2
	GU14_bin.17.fasta	0	1	group2
	GU14_bin.19.fasta	1	1	group1
	GU14_bin.20.fasta	0	1	group2
	GU14_bin.25.fasta	2	1	group2
	GU14_bin.26.fasta	0	2	group2
	GU14_bin.4.fasta	0	1	group2
	GU14_bin.5.fasta	0	2	group2
	GU14_bin.6.fasta	0	4	group2
	GU14_bin.7.fasta	0	3	group2
	GU14_bin.9.fasta	1	2	group1
	GU15_bin.1.fasta	0	4	group2
	GU15_bin.10.fasta	0	1	group2
	GU15_bin.14.fasta	1	1	group1
	GU15_bin.17.fasta	0	1	group2
	GU15_bin.19.fasta	0	2	group2
	GU15_bin.2.fasta	0	1	group2
	GU15_bin.20.fasta	2	1	group2
	GU15_bin.21.fasta	0	1	group2
	GU15_bin.29.fasta	1	1	group1
	GU15_bin.30.fasta	0	2	group2
	GU15_bin.35.fasta	0	2	group2
	GU15_bin.37.fasta	4	5	group2
	GU15_bin.4.fasta	2	3	group2
	GU15_bin.40.fasta	1	1	group1
	GU15_bin.42.fasta	0	2	group2
	GU15_bin.44.fasta	3	2	group2
	GU15_bin.45.fasta	2	2	group2
	GU15_bin.50.fasta	7	7	group2
	GU15_bin.51.fasta	0	1	group2
	GU15_bin.52.fasta	0	6	group2
	GU15_bin.53.fasta	1	3	group1
	GU15_bin.56.fasta	1	3	group1
	GU15_bin.57.fasta	1	3	group1
	GU15_bin.61.fasta	1	3	group1
	GU15_bin.65.fasta	1	3	group1
	GU15_bin.72.fasta	1	4	group1
	GU15_bin.76.fasta	0	3	group2
	GU15_bin.79.fasta	3	3	group2
	GU15_bin.8.fasta	0	12	group2
	GU15_bin.81.fasta	4	1	group2
	GU15_bin.9.fasta	4	1	group2
	GU18_bin.11.fasta	17	1	group2
	GU18_bin.12.fasta	1	2	group1
	GU18_bin.14.fasta	0	2	group2
	GU18_bin.2.fasta	0	3	group2
	GU18_bin.5.fasta	14	6	group2
	GU18_bin.6.fasta	0	2	group2
	GU18_bin.7.fasta	3	1	group2
	GU18_bin.8.fasta	6	8	group2
	GU2_bin.1.fasta	1	11	group1
	GU2_bin.11.fasta	0	1	group2
	GU2_bin.12.fasta	0	2	group2
	GU2_bin.15.fasta	6	5	group2
	GU2_bin.17.fasta	0	3	group2
	GU2_bin.18.fasta	1	2	group1
	GU2_bin.19.fasta	5	3	group2
	GU2_bin.2.fasta	0	1	group2
	GU2_bin.3.fasta	0	2	group2
	GU2_bin.5.fasta	1	1	group1
	GU2_bin.6.fasta	3	1	group2
	GU2_bin.9.fasta	0	2	group2
	GU4_bin.1.fasta	2	1	group2
	GU4_bin.10.fasta	0	1	group2
	GU4_bin.11.fasta	0	1	group2
	GU4_bin.12.fasta	1	2	group1
	GU4_bin.13.fasta	0	1	group2
	GU4_bin.18.fasta	1	3	group1
	GU4_bin.20.fasta	0	1	group2
	GU4_bin.21.fasta	0	3	group2
	GU4_bin.22.fasta	0	3	group2
	GU4_bin.26.fasta	0	1	group2
	GU4_bin.29.fasta	0	4	group2
	GU4_bin.31.fasta	0	4	group2
	GU4_bin.32.fasta	2	1	group2
	GU4_bin.34.fasta	1	4	group1
	GU4_bin.37.fasta	0	2	group2
	GU4_bin.38.fasta	4	3	group2
	GU4_bin.39.fasta	1	1	group1
	GU4_bin.4.fasta	4	1	group2
	GU4_bin.40.fasta	0	2	group2
	GU4_bin.41.fasta	0	1	group2
	GU4_bin.42.fasta	0	2	group2
	GU4_bin.44.fasta	1	6	group1
	GU4_bin.5.fasta	0	2	group2
	GU4_bin.6.fasta	0	1	group2
	GU4_bin.9.fasta	0	1	group2
	GU7_bin.1.fasta	2	2	group2
	GU7_bin.15.fasta	0	2	group2
	GU7_bin.16.fasta	5	2	group2
	GU7_bin.17.fasta	3	1	group2
	GU7_bin.19.fasta	1	6	group1
	GU7_bin.21.fasta	1	3	group1
	GU7_bin.22.fasta	0	2	group2
	GU7_bin.24.fasta	0	4	group2
	GU7_bin.26.fasta	1	1	group1
	GU7_bin.27.fasta	0	46	group2
	GU7_bin.28.fasta	0	1	group2
	GU7_bin.29.fasta	1	2	group1
	GU7_bin.31.fasta	1	2	group1
	GU7_bin.34.fasta	1	1	group1
	GU7_bin.36.fasta	0	1	group2
	GU7_bin.5.fasta	1	1	group1
	GU7_bin.8.fasta	3	3	group2
	GU7_bin.9.fasta	1	4	group1
	GX10_bin.1.fasta	1	9	group1
	GX10_bin.10.fasta	0	1	group2
	GX10_bin.12.fasta	0	2	group2
	GX10_bin.15.fasta	0	2	group2
	GX10_bin.17.fasta	0	2	group2
	GX10_bin.19.fasta	2	1	group2
	GX10_bin.2.fasta	0	2	group2
	GX10_bin.22.fasta	0	1	group2
	GX10_bin.24.fasta	0	3	group2
	GX10_bin.25.fasta	2	2	group2
	GX10_bin.29.fasta	0	1	group2
	GX10_bin.31.fasta	0	1	group2
	GX10_bin.32.fasta	0	1	group2
	GX10_bin.4.fasta	3	1	group2
	GX10_bin.5.fasta	1	1	group1
	GX10_bin.52.fasta	0	2	group2
	GX10_bin.59.fasta	0	2	group2
	GX10_bin.6.fasta	1	2	group1
	GX10_bin.60.fasta	0	2	group2
	GX10_bin.62.fasta	0	1	group2
	GX10_bin.64.fasta	0	1	group2
	GX10_bin.7.fasta	1	1	group1
	GX10_bin.72.fasta	0	2	group2
	GX11_bin.1.fasta	5	3	group2
	GX11_bin.12.fasta	1	5	group1
	GX11_bin.13.fasta	2	1	group2
	GX11_bin.15.fasta	0	3	group2
	GX11_bin.16.fasta	7	11	group2
	GX11_bin.19.fasta	4	5	group2
	GX11_bin.2.fasta	1	2	group1
	GX11_bin.20.fasta	0	6	group2
	GX11_bin.21.fasta	0	2	group2
	GX11_bin.22.fasta	8	5	group2
	GX11_bin.23.fasta	1	1	group1
	GX11_bin.24.fasta	0	8	group2
	GX11_bin.25.fasta	2	11	group2
	GX11_bin.26.fasta	2	2	group2
	GX11_bin.27.fasta	7	12	group2
	GX11_bin.28.fasta	1	2	group1
	GX11_bin.3.fasta	0	10	group2
	GX11_bin.31.fasta	0	2	group2
	GX11_bin.4.fasta	0	1	group2
	GX11_bin.7.fasta	2	2	group2
	GX11_bin.8.fasta	4	17	group2
	GX11_bin.9.fasta	4	1	group2
	GX12_bin.13.fasta	0	1	group2
	GX12_bin.18.fasta	0	1	group2
	GX12_bin.2.fasta	0	1	group2
	GX12_bin.27.fasta	1	1	group1
	GX12_bin.3.fasta	0	1	group2
	GX12_bin.34.fasta	0	1	group2
	GX12_bin.56.fasta	1	1	group1
	GX12_bin.82.fasta	1	2	group1
	GX12_bin.85.fasta	0	1	group2
	GX13_bin.1.fasta	1	1	group1
	GX13_bin.10.fasta	1	2	group1
	GX13_bin.13.fasta	0	4	group2
	GX13_bin.19.fasta	2	1	group2
	GX13_bin.21.fasta	0	3	group2
	GX13_bin.27.fasta	0	1	group2
	GX13_bin.30.fasta	0	1	group2
	GX13_bin.32.fasta	0	1	group2
	GX13_bin.34.fasta	0	2	group2
	GX13_bin.35.fasta	0	1	group2
	GX13_bin.36.fasta	1	1	group1
	GX13_bin.38.fasta	0	1	group2
	GX13_bin.46.fasta	0	2	group2
	GX13_bin.50.fasta	0	2	group2
	GX13_bin.52.fasta	0	1	group2
	GX13_bin.53.fasta	0	1	group2
	GX13_bin.56.fasta	0	2	group2
	GX13_bin.57.fasta	2	2	group2
	GX13_bin.58.fasta	0	1	group2
	GX13_bin.59.fasta	0	1	group2
	GX13_bin.6.fasta	0	1	group2
	GX13_bin.61.fasta	2	1	group2
	GX13_bin.63.fasta	1	1	group1
	GX13_bin.66.fasta	1	1	group1
	GX13_bin.67.fasta	1	1	group1
	GX13_bin.71.fasta	1	2	group1
	GX13_bin.73.fasta	1	1	group1
	GX13_bin.77.fasta	0	1	group2
	GX13_bin.8.fasta	0	1	group2
	GX13_bin.83.fasta	1	2	group1
	GX13_bin.85.fasta	0	1	group2
	GX13_bin.86.fasta	0	1	group2
	GX13_bin.87.fasta	0	1	group2
	GX13_bin.88.fasta	2	1	group2
	GX13_bin.89.fasta	0	1	group2
	GX13_bin.92.fasta	0	3	group2
	GX13_bin.93.fasta	0	2	group2
	GX13_bin.95.fasta	0	3	group2
	GX13_bin.98.fasta	3	2	group2
	GX15_bin.10.fasta	1	1	group1
	GX15_bin.11.fasta	0	3	group2
	GX15_bin.12.fasta	0	1	group2
	GX15_bin.14.fasta	0	1	group2
	GX15_bin.17.fasta	0	2	group2
	GX15_bin.18.fasta	0	2	group2
	GX15_bin.20.fasta	0	1	group2
	GX15_bin.25.fasta	0	3	group2
	GX15_bin.26.fasta	0	1	group2
	GX15_bin.28.fasta	0	4	group2
	GX15_bin.34.fasta	7	4	group2
	GX15_bin.4.fasta	0	2	group2
	GX15_bin.6.fasta	0	2	group2
	GX15_bin.7.fasta	1	1	group1
	GX15_bin.9.fasta	1	1	group1
	GX18_bin.12.fasta	1	1	group1
	GX18_bin.16.fasta	0	2	group2
	GX18_bin.17.fasta	0	2	group2
	GX18_bin.2.fasta	1	4	group1
	GX18_bin.20.fasta	1	3	group1
	GX18_bin.22.fasta	0	2	group2
	GX18_bin.23.fasta	2	1	group2
	GX18_bin.26.fasta	0	2	group2
	GX18_bin.32.fasta	0	1	group2
	GX18_bin.33.fasta	0	1	group2
	GX18_bin.34.fasta	1	2	group1
	GX18_bin.36.fasta	0	1	group2
	GX18_bin.38.fasta	0	2	group2
	GX18_bin.4.fasta	1	1	group1
	GX18_bin.40.fasta	0	3	group2
	GX18_bin.41.fasta	3	3	group2
	GX18_bin.42.fasta	0	1	group2
	GX18_bin.5.fasta	1	1	group1
	GX18_bin.6.fasta	0	1	group2
	GX18_bin.9.fasta	0	3	group2
	GX2_bin.10.fasta	5	2	group2
	GX2_bin.13.fasta	1	1	group1
	GX2_bin.14.fasta	2	1	group2
	GX2_bin.18.fasta	0	1	group2
	GX2_bin.19.fasta	0	6	group2
	GX2_bin.20.fasta	5	12	group2
	GX2_bin.22.fasta	9	5	group2
	GX2_bin.28.fasta	0	3	group2
	GX2_bin.35.fasta	1	4	group1
	GX2_bin.36.fasta	0	3	group2
	GX2_bin.38.fasta	0	5	group2
	GX2_bin.39.fasta	0	2	group2
	GX2_bin.4.fasta	0	2	group2
	GX2_bin.7.fasta	0	2	group2
	GX2_bin.8.fasta	0	2	group2
	GX20_bin.1.fasta	5	1	group2
	GX20_bin.10.fasta	3	2	group2
	GX20_bin.11.fasta	0	1	group2
	GX20_bin.12.fasta	3	3	group2
	GX20_bin.13.fasta	0	1	group2
	GX20_bin.14.fasta	4	7	group2
	GX20_bin.15.fasta	0	1	group2
	GX20_bin.18.fasta	0	1	group2
	GX20_bin.2.fasta	5	2	group2
	GX20_bin.20.fasta	4	5	group2
	GX20_bin.21.fasta	0	2	group2
	GX20_bin.3.fasta	0	1	group2
	GX20_bin.4.fasta	0	1	group2
	GX20_bin.5.fasta	0	4	group2
	GX20_bin.7.fasta	0	1	group2
	GX20_bin.8.fasta	0	2	group2
	GX21_bin.1.fasta	0	2	group2
	GX21_bin.10.fasta	1	1	group1
	GX21_bin.12.fasta	1	2	group1
	GX21_bin.13.fasta	0	1	group2
	GX21_bin.15.fasta	1	1	group1
	GX21_bin.16.fasta	7	2	group2
	GX21_bin.18.fasta	0	1	group2
	GX21_bin.19.fasta	0	1	group2
	GX21_bin.21.fasta	1	2	group1
	GX21_bin.24.fasta	3	2	group2
	GX21_bin.28.fasta	0	5	group2
	GX21_bin.29.fasta	1	1	group1
	GX21_bin.30.fasta	0	2	group2
	GX21_bin.31.fasta	0	2	group2
	GX21_bin.32.fasta	0	1	group2
	GX21_bin.33.fasta	1	3	group1
	GX21_bin.36.fasta	0	2	group2
	GX21_bin.37.fasta	1	1	group1
	GX21_bin.38.fasta	0	3	group2
	GX21_bin.39.fasta	0	3	group2
	GX21_bin.41.fasta	0	1	group2
	GX21_bin.45.fasta	4	8	group2
	GX21_bin.47.fasta	2	5	group2
	GX21_bin.48.fasta	0	1	group2
	GX21_bin.5.fasta	0	3	group2
	GX21_bin.6.fasta	1	3	group1
	GX21_bin.7.fasta	0	1	group2
	GX21_bin.8.fasta	0	1	group2
	GX22_bin.12.fasta	0	2	group2
	GX22_bin.13.fasta	1	1	group1
	GX22_bin.14.fasta	1	2	group1
	GX22_bin.2.fasta	0	2	group2
	GX22_bin.20.fasta	1	1	group1
	GX22_bin.22.fasta	2	1	group2
	GX22_bin.23.fasta	8	2	group2
	GX22_bin.27.fasta	0	3	group2
	GX22_bin.29.fasta	0	1	group2
	GX22_bin.30.fasta	1	3	group1
	GX22_bin.32.fasta	3	2	group2
	GX22_bin.33.fasta	2	11	group2
	GX22_bin.34.fasta	1	1	group1
	GX22_bin.36.fasta	0	1	group2
	GX22_bin.39.fasta	0	1	group2
	GX3_bin.1.fasta	0	1	group2
	GX3_bin.11.fasta	2	1	group2
	GX3_bin.12.fasta	1	3	group1
	GX3_bin.13.fasta	1	2	group1
	GX3_bin.14.fasta	0	3	group2
	GX3_bin.15.fasta	0	8	group2
	GX3_bin.16.fasta	0	1	group2
	GX3_bin.19.fasta	4	7	group2
	GX3_bin.21.fasta	0	5	group2
	GX3_bin.23.fasta	0	1	group2
	GX3_bin.24.fasta	4	1	group2
	GX3_bin.25.fasta	0	5	group2
	GX3_bin.26.fasta	4	3	group2
	GX3_bin.28.fasta	2	5	group2
	GX3_bin.31.fasta	1	5	group1
	GX3_bin.32.fasta	0	3	group2
	GX3_bin.33.fasta	2	2	group2
	GX3_bin.4.fasta	0	3	group2
	GX3_bin.5.fasta	0	3	group2
	GX3_bin.8.fasta	0	10	group2
	GX4_bin.11.fasta	0	3	group2
	GX4_bin.12.fasta	1	1	group1
	GX4_bin.15.fasta	0	1	group2
	GX4_bin.18.fasta	0	2	group2
	GX4_bin.20.fasta	0	1	group2
	GX4_bin.28.fasta	0	1	group2
	GX4_bin.34.fasta	0	1	group2
	GX4_bin.35.fasta	0	3	group2
	GX4_bin.36.fasta	1	2	group1
	GX4_bin.39.fasta	0	10	group2
	GX4_bin.4.fasta	0	1	group2
	GX4_bin.49.fasta	0	3	group2
	GX4_bin.50.fasta	0	3	group2
	GX4_bin.52.fasta	1	1	group1
	GX4_bin.54.fasta	0	1	group2
	GX4_bin.56.fasta	0	3	group2
	GX4_bin.6.fasta	0	1	group2
	GX4_bin.68.fasta	2	1	group2
	GX4_bin.69.fasta	1	1	group1
	GX4_bin.70.fasta	3	2	group2
	GX4_bin.73.fasta	0	1	group2
	GX4_bin.75.fasta	1	1	group1
	GX4_bin.76.fasta	6	4	group2
	GX4_bin.9.fasta	1	1	group1
	GX5_bin.1.fasta	0	4	group2
	GX5_bin.10.fasta	1	2	group1
	GX5_bin.11.fasta	1	5	group1
	GX5_bin.13.fasta	0	2	group2
	GX5_bin.17.fasta	0	2	group2
	GX5_bin.18.fasta	0	2	group2
	GX5_bin.19.fasta	0	3	group2
	GX5_bin.23.fasta	0	1	group2
	GX5_bin.26.fasta	2	2	group2
	GX5_bin.3.fasta	4	6	group2
	GX5_bin.30.fasta	1	1	group1
	GX5_bin.31.fasta	0	2	group2
	GX5_bin.34.fasta	0	1	group2
	GX5_bin.36.fasta	1	1	group1
	GX5_bin.40.fasta	1	2	group1
	GX5_bin.41.fasta	0	1	group2
	GX5_bin.42.fasta	0	2	group2
	GX5_bin.45.fasta	0	3	group2
	GX5_bin.47.fasta	0	1	group2
	GX5_bin.5.fasta	3	4	group2
	GX5_bin.50.fasta	1	4	group1
	GX6_bin.10.fasta	0	2	group2
	GX6_bin.11.fasta	1	7	group1
	GX6_bin.14.fasta	0	3	group2
	GX6_bin.16.fasta	3	3	group2
	GX6_bin.17.fasta	0	2	group2
	GX6_bin.18.fasta	2	4	group2
	GX6_bin.2.fasta	1	1	group1
	GX6_bin.20.fasta	0	1	group2
	GX6_bin.21.fasta	1	2	group1
	GX6_bin.23.fasta	5	1	group2
	GX6_bin.25.fasta	3	1	group2
	GX6_bin.29.fasta	1	4	group1
	GX6_bin.3.fasta	0	1	group2
	GX6_bin.31.fasta	2	1	group2
	GX6_bin.35.fasta	1	1	group1
	GX6_bin.40.fasta	3	6	group2
	GX6_bin.41.fasta	1	3	group1
	GX6_bin.43.fasta	1	2	group1
	GX6_bin.45.fasta	0	2	group2
	GX6_bin.46.fasta	0	13	group2
	GX6_bin.56.fasta	1	2	group1
	GX6_bin.58.fasta	1	2	group1
	GX6_bin.61.fasta	0	2	group2
	GX6_bin.63.fasta	0	1	group2
	GX6_bin.7.fasta	2	1	group2
	GX7_bin.13.fasta	2	1	group2
	GX7_bin.26.fasta	2	3	group2
	GX7_bin.28.fasta	0	2	group2
	GX7_bin.3.fasta	0	3	group2
	GX7_bin.30.fasta	0	2	group2
	GX7_bin.33.fasta	0	1	group2
	GX7_bin.34.fasta	2	3	group2
	GX7_bin.37.fasta	0	2	group2
	GX7_bin.4.fasta	1	1	group1
	GX7_bin.43.fasta	0	2	group2
	GX7_bin.44.fasta	1	2	group1
	GX7_bin.45.fasta	0	2	group2
	GX7_bin.47.fasta	0	2	group2
	GX7_bin.52.fasta	0	2	group2
	GX7_bin.54.fasta	0	2	group2
	GX7_bin.59.fasta	0	1	group2
	GX7_bin.60.fasta	0	1	group2
	GX7_bin.61.fasta	0	2	group2
	GX7_bin.62.fasta	0	1	group2
	GX7_bin.63.fasta	0	1	group2
	GX7_bin.67.fasta	1	1	group1
	GX7_bin.68.fasta	1	1	group1
	GX7_bin.69.fasta	1	3	group1
	GX7_bin.71.fasta	0	1	group2
	GX7_bin.72.fasta	0	2	group2
	GX7_bin.74.fasta	1	2	group1
	GX7_bin.76.fasta	1	2	group1
	GX7_bin.77.fasta	0	1	group2
	GX7_bin.9.fasta	0	2	group2
	H1_bin.101.fasta	0	3	group2
	H1_bin.2.fasta	5	2	group2
	H1_bin.21.fasta	1	1	group1
	H1_bin.24.fasta	7	2	group2
	H1_bin.3.fasta	2	2	group2
[truncated: 8,875 more rows]

## Sheet: Fig.4EF
RM	genome	dsssum	argsum	group	dsssum	max	mean	sd	median	skew	SoFic	genome	dsssum	argsum	group	dsssum	max	mean	sd	median	skew	CRISPR-Cas	genome	dsssum	argsum	group	dsssum	max	mean	sd	median	skew	AbiE	genome	dsssum	argsum	group	dsssum	max	mean	sd	median	skew	MazEF	genome	dsssum	argsum	group	dsssum
	B10_bin.17.fasta	1	1	group1	0	58	2.53175	3.48043	2	6.94801		B10_bin.17.fasta	0	1	group2	0	58	2.62399	3.69227	2	6.78458		B10_bin.17.fasta	2	1	group2	0	58	2.5754	3.63111	2	7.03001		B10_bin.17.fasta	0	1	group2	0	58	2.56274	3.61244	2	7.11709		B10_bin.17.fasta	0	1	group2	0
	B10_bin.2.fasta	7	2	group2	1	57	2.61498	3.81756	2	7.6212		B10_bin.2.fasta	2	2	group2	1	53	2.14062	2.5467	1	9.84772		B10_bin.2.fasta	0	2	group2	1	45	2.22015	2.4098	1	6.45998		B10_bin.2.fasta	1	2	group1	1	34	2.25516	2.5367	2	6.1545		B10_bin.2.fasta	0	2	group2	1
	B10_bin.23.fasta	6	2	group2	2	57	2.72309	3.68878	2	6.1837		B10_bin.23.fasta	0	2	group2	2	25	2.05167	1.99704	1	5.87033		B10_bin.23.fasta	1	2	group1	2	44	2.50236	3.35384	2	7.13637		B10_bin.23.fasta	0	2	group2	2	15	2.16529	1.64404	2	3.02978		B10_bin.23.fasta	1	2	group1	2
	B10_bin.3.fasta	0	1	group2	3	53	2.49678	3.55049	2	8.09792		B10_bin.3.fasta	0	1	group2	3	5	1.96875	1.25684	1.5	1.14883		B10_bin.3.fasta	0	1	group2	3	46	2.51124	4.18531	2	8.23666		B10_bin.3.fasta	0	1	group2	3	6	1.7193	1.19155	1	2.15342		B10_bin.3.fasta	0	1	group2	3
	B10_bin.31.fasta	1	2	group1	4	33	2.23551	2.62455	1	5.79208		B10_bin.31.fasta	1	2	group1	4	3	2.2	0.83666	2	-0.343622		B10_bin.31.fasta	0	2	group2	4	5	1.89394	0.994273	2	1.06499		B10_bin.31.fasta	0	2	group2	4	4	1.77778	1.00326	1	0.815484		B10_bin.31.fasta	0	2	group2	4
	B10_bin.37.fasta	3	1	group2	5	21	2.08197	2.29627	1	4.93001		B10_bin.37.fasta	0	1	group2								B10_bin.37.fasta	0	1	group2	5	12	2.2439	1.81357	2	3.8832		B10_bin.37.fasta	0	1	group2	5	2	1.33333	0.57735	1	0.707107		B10_bin.37.fasta	1	1	group1	5
	B10_bin.38.fasta	5	1	group2	6	25	2.25	2.63906	2	5.45002		B10_bin.38.fasta	0	1	group2								B10_bin.38.fasta	2	1	group2	6	4	1.8	1.10501	1	0.883654		B10_bin.38.fasta	0	1	group2	8	1	1	NA	1	NA		B10_bin.38.fasta	0	1	group2	6
	B10_bin.42.fasta	8	1	group2	7	21	1.87671	2.10054	1	6.29661		B10_bin.42.fasta	0	1	group2								B10_bin.42.fasta	0	1	group2	7	3	1.85714	0.690066	2	0.134164		B10_bin.42.fasta	1	1	group1								B10_bin.42.fasta	0	1	group2
	B10_bin.43.fasta	0	1	group2	8	10	1.925	1.39416	1	2.84201		B10_bin.43.fasta	0	1	group2								B10_bin.43.fasta	0	1	group2	8	2	1.66667	0.57735	2	-0.707107		B10_bin.43.fasta	0	1	group2								B10_bin.43.fasta	0	1	group2
	B10_bin.66.fasta	6	1	group2	9	11	2.03571	1.74735	2	3.34941		B10_bin.66.fasta	2	1	group2								B10_bin.66.fasta	2	1	group2	9	1	1	0	1	NA		B10_bin.66.fasta	0	1	group2								B10_bin.66.fasta	1	1	group1
	B10_bin.67.fasta	1	2	group1	10	8	1.71795	1.35625	1	2.89628		B10_bin.67.fasta	0	2	group2								B10_bin.67.fasta	0	2	group2	10	1	1	NA	1	NA		B10_bin.67.fasta	0	2	group2								B10_bin.67.fasta	0	2	group2
	B10_bin.72.fasta	1	1	group1	11	4	1.625	0.824226	1	1.25671		B10_bin.72.fasta	0	1	group2								B10_bin.72.fasta	0	1	group2	11	1	1	NA	1	NA		B10_bin.72.fasta	0	1	group2								B10_bin.72.fasta	0	1	group2
	B12_bin.11.fasta	1	1	group1	12	4	1.66667	0.840168	1.5	1.29279		B12_bin.11.fasta	0	1	group2								B12_bin.11.fasta	1	1	group1	12	2	1.5	0.707107	1.5	0		B12_bin.11.fasta	0	1	group2								B12_bin.11.fasta	0	1	group2
	B12_bin.15.fasta	2	1	group2	13	3	1.86667	0.743223	2	0.203304		B12_bin.15.fasta	1	1	group1								B12_bin.15.fasta	0	1	group2								B12_bin.15.fasta	0	1	group2								B12_bin.15.fasta	0	1	group2
	B12_bin.17.fasta	9	2	group2	14	3	1.71429	0.95119	1	0.58912		B12_bin.17.fasta	0	2	group2								B12_bin.17.fasta	2	2	group2								B12_bin.17.fasta	0	2	group2								B12_bin.17.fasta	1	2	group1
	B12_bin.26.fasta	2	4	group2	15	3	1.77778	0.833333	2	0.41295		B12_bin.26.fasta	1	4	group1								B12_bin.26.fasta	3	4	group2								B12_bin.26.fasta	0	4	group2								B12_bin.26.fasta	1	4	group1
	B12_bin.28.fasta	0	1	group2	16	2	1.33333	0.516398	1	0.707107		B12_bin.28.fasta	0	1	group2								B12_bin.28.fasta	1	1	group1								B12_bin.28.fasta	0	1	group2								B12_bin.28.fasta	0	1	group2
	B12_bin.29.fasta	0	2	group2	17	2	1.33333	0.57735	1	0.707107		B12_bin.29.fasta	0	2	group2								B12_bin.29.fasta	0	2	group2								B12_bin.29.fasta	0	2	group2								B12_bin.29.fasta	0	2	group2
	B12_bin.3.fasta	0	1	group2	18	2	1.33333	0.57735	1	0.707107		B12_bin.3.fasta	0	1	group2								B12_bin.3.fasta	0	1	group2								B12_bin.3.fasta	0	1	group2								B12_bin.3.fasta	0	1	group2
	B12_bin.31.fasta	6	1	group2	19	4	3	0.816497	3	0		B12_bin.31.fasta	0	1	group2								B12_bin.31.fasta	0	1	group2								B12_bin.31.fasta	0	1	group2								B12_bin.31.fasta	1	1	group1
	B12_bin.34.fasta	2	4	group2	36	1	1	NA	1	NA		B12_bin.34.fasta	0	4	group2								B12_bin.34.fasta	0	4	group2								B12_bin.34.fasta	0	4	group2								B12_bin.34.fasta	0	4	group2
	B12_bin.40.fasta	0	27	group2								B12_bin.40.fasta	0	27	group2								B12_bin.40.fasta	0	27	group2								B12_bin.40.fasta	0	27	group2								B12_bin.40.fasta	0	27	group2
	B12_bin.47.fasta	2	6	group2								B12_bin.47.fasta	0	6	group2								B12_bin.47.fasta	0	6	group2								B12_bin.47.fasta	0	6	group2								B12_bin.47.fasta	0	6	group2
	B12_bin.5.fasta	2	2	group2								B12_bin.5.fasta	0	2	group2								B12_bin.5.fasta	0	2	group2								B12_bin.5.fasta	0	2	group2								B12_bin.5.fasta	0	2	group2
	B12_bin.51.fasta	2	1	group2								B12_bin.51.fasta	0	1	group2								B12_bin.51.fasta	0	1	group2								B12_bin.51.fasta	0	1	group2								B12_bin.51.fasta	0	1	group2
	B12_bin.55.fasta	0	4	group2								B12_bin.55.fasta	0	4	group2								B12_bin.55.fasta	0	4	group2								B12_bin.55.fasta	1	4	group1								B12_bin.55.fasta	1	4	group1
	B12_bin.60.fasta	2	2	group2								B12_bin.60.fasta	0	2	group2								B12_bin.60.fasta	0	2	group2								B12_bin.60.fasta	0	2	group2								B12_bin.60.fasta	0	2	group2
	B12_bin.63.fasta	0	1	group2								B12_bin.63.fasta	1	1	group1								B12_bin.63.fasta	0	1	group2								B12_bin.63.fasta	0	1	group2								B12_bin.63.fasta	1	1	group1
	B12_bin.65.fasta	10	1	group2								B12_bin.65.fasta	2	1	group2								B12_bin.65.fasta	0	1	group2								B12_bin.65.fasta	0	1	group2								B12_bin.65.fasta	0	1	group2
	B12_bin.67.fasta	1	2	group1								B12_bin.67.fasta	0	2	group2								B12_bin.67.fasta	1	2	group1								B12_bin.67.fasta	0	2	group2								B12_bin.67.fasta	0	2	group2
	B12_bin.70.fasta	0	1	group2								B12_bin.70.fasta	0	1	group2								B12_bin.70.fasta	0	1	group2								B12_bin.70.fasta	0	1	group2								B12_bin.70.fasta	0	1	group2
	B12_bin.76.fasta	16	2	group2								B12_bin.76.fasta	1	2	group1								B12_bin.76.fasta	4	2	group2								B12_bin.76.fasta	0	2	group2								B12_bin.76.fasta	2	2	group2
	B12_bin.77.fasta	2	1	group2								B12_bin.77.fasta	0	1	group2								B12_bin.77.fasta	0	1	group2								B12_bin.77.fasta	0	1	group2								B12_bin.77.fasta	0	1	group2
	B12_bin.80.fasta	2	3	group2								B12_bin.80.fasta	0	3	group2								B12_bin.80.fasta	0	3	group2								B12_bin.80.fasta	0	3	group2								B12_bin.80.fasta	0	3	group2
	B12_bin.81.fasta	0	2	group2								B12_bin.81.fasta	1	2	group1								B12_bin.81.fasta	0	2	group2								B12_bin.81.fasta	0	2	group2								B12_bin.81.fasta	1	2	group1
	B12_bin.83.fasta	0	1	group2								B12_bin.83.fasta	0	1	group2								B12_bin.83.fasta	0	1	group2								B12_bin.83.fasta	0	1	group2								B12_bin.83.fasta	0	1	group2
	B12_bin.84.fasta	0	1	group2								B12_bin.84.fasta	0	1	group2								B12_bin.84.fasta	0	1	group2								B12_bin.84.fasta	0	1	group2								B12_bin.84.fasta	0	1	group2
	B12_bin.86.fasta	3	1	group2								B12_bin.86.fasta	1	1	group1								B12_bin.86.fasta	0	1	group2								B12_bin.86.fasta	0	1	group2								B12_bin.86.fasta	0	1	group2
	B12_bin.94.fasta	0	1	group2								B12_bin.94.fasta	0	1	group2								B12_bin.94.fasta	0	1	group2								B12_bin.94.fasta	1	1	group1								B12_bin.94.fasta	0	1	group2
	B12_bin.97.fasta	2	2	group2								B12_bin.97.fasta	0	2	group2								B12_bin.97.fasta	1	2	group1								B12_bin.97.fasta	0	2	group2								B12_bin.97.fasta	1	2	group1
	B12_bin.99.fasta	0	1	group2								B12_bin.99.fasta	0	1	group2								B12_bin.99.fasta	1	1	group1								B12_bin.99.fasta	2	1	group2								B12_bin.99.fasta	0	1	group2
	B13_bin.1.fasta	1	2	group1								B13_bin.1.fasta	2	2	group2								B13_bin.1.fasta	0	2	group2								B13_bin.1.fasta	0	2	group2								B13_bin.1.fasta	1	2	group1
	B13_bin.12.fasta	2	2	group2								B13_bin.12.fasta	0	2	group2								B13_bin.12.fasta	0	2	group2								B13_bin.12.fasta	1	2	group1								B13_bin.12.fasta	0	2	group2
	B13_bin.15.fasta	0	11	group2								B13_bin.15.fasta	0	11	group2								B13_bin.15.fasta	0	11	group2								B13_bin.15.fasta	0	11	group2								B13_bin.15.fasta	1	11	group1
	B13_bin.18.fasta	1	1	group1								B13_bin.18.fasta	0	1	group2								B13_bin.18.fasta	0	1	group2								B13_bin.18.fasta	0	1	group2								B13_bin.18.fasta	0	1	group2
	B13_bin.19.fasta	0	12	group2								B13_bin.19.fasta	0	12	group2								B13_bin.19.fasta	0	12	group2								B13_bin.19.fasta	0	12	group2								B13_bin.19.fasta	0	12	group2
	B13_bin.22.fasta	0	2	group2								B13_bin.22.fasta	0	2	group2								B13_bin.22.fasta	0	2	group2								B13_bin.22.fasta	0	2	group2								B13_bin.22.fasta	0	2	group2
	B13_bin.23.fasta	1	1	group1								B13_bin.23.fasta	1	1	group1								B13_bin.23.fasta	0	1	group2								B13_bin.23.fasta	0	1	group2								B13_bin.23.fasta	1	1	group1
	B13_bin.24.fasta	0	1	group2								B13_bin.24.fasta	0	1	group2								B13_bin.24.fasta	0	1	group2								B13_bin.24.fasta	0	1	group2								B13_bin.24.fasta	0	1	group2
	B13_bin.28.fasta	9	2	group2								B13_bin.28.fasta	2	2	group2								B13_bin.28.fasta	1	2	group1								B13_bin.28.fasta	0	2	group2								B13_bin.28.fasta	0	2	group2
	B13_bin.31.fasta	0	1	group2								B13_bin.31.fasta	0	1	group2								B13_bin.31.fasta	0	1	group2								B13_bin.31.fasta	0	1	group2								B13_bin.31.fasta	0	1	group2
	B13_bin.37.fasta	1	3	group1								B13_bin.37.fasta	0	3	group2								B13_bin.37.fasta	0	3	group2								B13_bin.37.fasta	0	3	group2								B13_bin.37.fasta	0	3	group2
	B13_bin.39.fasta	0	1	group2								B13_bin.39.fasta	0	1	group2								B13_bin.39.fasta	0	1	group2								B13_bin.39.fasta	0	1	group2								B13_bin.39.fasta	0	1	group2
	B13_bin.40.fasta	0	2	group2								B13_bin.40.fasta	0	2	group2								B13_bin.40.fasta	0	2	group2								B13_bin.40.fasta	0	2	group2								B13_bin.40.fasta	0	2	group2
	B13_bin.42.fasta	0	5	group2								B13_bin.42.fasta	0	5	group2								B13_bin.42.fasta	0	5	group2								B13_bin.42.fasta	1	5	group1								B13_bin.42.fasta	0	5	group2
	B13_bin.44.fasta	1	1	group1								B13_bin.44.fasta	0	1	group2								B13_bin.44.fasta	1	1	group1								B13_bin.44.fasta	0	1	group2								B13_bin.44.fasta	0	1	group2
	B13_bin.47.fasta	1	1	group1								B13_bin.47.fasta	0	1	group2								B13_bin.47.fasta	1	1	group1								B13_bin.47.fasta	0	1	group2								B13_bin.47.fasta	0	1	group2
	B13_bin.52.fasta	13	1	group2								B13_bin.52.fasta	1	1	group1								B13_bin.52.fasta	5	1	group2								B13_bin.52.fasta	2	1	group2								B13_bin.52.fasta	2	1	group2
	B13_bin.56.fasta	4	1	group2								B13_bin.56.fasta	0	1	group2								B13_bin.56.fasta	0	1	group2								B13_bin.56.fasta	0	1	group2								B13_bin.56.fasta	0	1	group2
	B13_bin.58.fasta	1	1	group1								B13_bin.58.fasta	1	1	group1								B13_bin.58.fasta	0	1	group2								B13_bin.58.fasta	0	1	group2								B13_bin.58.fasta	0	1	group2
	B13_bin.65.fasta	2	1	group2								B13_bin.65.fasta	0	1	group2								B13_bin.65.fasta	0	1	group2								B13_bin.65.fasta	0	1	group2								B13_bin.65.fasta	0	1	group2
	B13_bin.9.fasta	3	1	group2								B13_bin.9.fasta	0	1	group2								B13_bin.9.fasta	1	1	group1								B13_bin.9.fasta	0	1	group2								B13_bin.9.fasta	1	1	group1
	B15_bin.12.fasta	2	1	group2								B15_bin.12.fasta	0	1	group2								B15_bin.12.fasta	0	1	group2								B15_bin.12.fasta	0	1	group2								B15_bin.12.fasta	0	1	group2
	B15_bin.17.fasta	0	2	group2								B15_bin.17.fasta	0	2	group2								B15_bin.17.fasta	0	2	group2								B15_bin.17.fasta	0	2	group2								B15_bin.17.fasta	0	2	group2
	B15_bin.18.fasta	4	1	group2								B15_bin.18.fasta	1	1	group1								B15_bin.18.fasta	3	1	group2								B15_bin.18.fasta	1	1	group1								B15_bin.18.fasta	1	1	group1
	B15_bin.22.fasta	1	4	group1								B15_bin.22.fasta	0	4	group2								B15_bin.22.fasta	0	4	group2								B15_bin.22.fasta	0	4	group2								B15_bin.22.fasta	0	4	group2
	B15_bin.24.fasta	1	1	group1								B15_bin.24.fasta	0	1	group2								B15_bin.24.fasta	0	1	group2								B15_bin.24.fasta	0	1	group2								B15_bin.24.fasta	0	1	group2
	B15_bin.25.fasta	1	3	group1								B15_bin.25.fasta	0	3	group2								B15_bin.25.fasta	0	3	group2								B15_bin.25.fasta	0	3	group2								B15_bin.25.fasta	0	3	group2
	B15_bin.26.fasta	0	2	group2								B15_bin.26.fasta	0	2	group2								B15_bin.26.fasta	0	2	group2								B15_bin.26.fasta	0	2	group2								B15_bin.26.fasta	0	2	group2
	B15_bin.30.fasta	19	2	group2								B15_bin.30.fasta	0	2	group2								B15_bin.30.fasta	2	2	group2								B15_bin.30.fasta	0	2	group2								B15_bin.30.fasta	1	2	group1
	B15_bin.31.fasta	4	1	group2								B15_bin.31.fasta	1	1	group1								B15_bin.31.fasta	0	1	group2								B15_bin.31.fasta	1	1	group1								B15_bin.31.fasta	0	1	group2
	B15_bin.32.fasta	0	1	group2								B15_bin.32.fasta	0	1	group2								B15_bin.32.fasta	0	1	group2								B15_bin.32.fasta	0	1	group2								B15_bin.32.fasta	0	1	group2
	B15_bin.33.fasta	1	4	group1								B15_bin.33.fasta	1	4	group1								B15_bin.33.fasta	0	4	group2								B15_bin.33.fasta	1	4	group1								B15_bin.33.fasta	0	4	group2
	B15_bin.35.fasta	0	1	group2								B15_bin.35.fasta	0	1	group2								B15_bin.35.fasta	0	1	group2								B15_bin.35.fasta	0	1	group2								B15_bin.35.fasta	0	1	group2
	B15_bin.37.fasta	0	2	group2								B15_bin.37.fasta	0	2	group2								B15_bin.37.fasta	0	2	group2								B15_bin.37.fasta	0	2	group2								B15_bin.37.fasta	0	2	group2
	B15_bin.38.fasta	1	1	group1								B15_bin.38.fasta	0	1	group2								B15_bin.38.fasta	0	1	group2								B15_bin.38.fasta	0	1	group2								B15_bin.38.fasta	0	1	group2
	B15_bin.40.fasta	0	4	group2								B15_bin.40.fasta	0	4	group2								B15_bin.40.fasta	0	4	group2								B15_bin.40.fasta	1	4	group1								B15_bin.40.fasta	0	4	group2
	B15_bin.41.fasta	3	1	group2								B15_bin.41.fasta	0	1	group2								B15_bin.41.fasta	0	1	group2								B15_bin.41.fasta	1	1	group1								B15_bin.41.fasta	2	1	group2
	B15_bin.42.fasta	4	10	group2								B15_bin.42.fasta	0	10	group2								B15_bin.42.fasta	0	10	group2								B15_bin.42.fasta	0	10	group2								B15_bin.42.fasta	0	10	group2
	B15_bin.43.fasta	4	3	group2								B15_bin.43.fasta	1	3	group1								B15_bin.43.fasta	0	3	group2								B15_bin.43.fasta	2	3	group2								B15_bin.43.fasta	1	3	group1
	B15_bin.44.fasta	0	1	group2								B15_bin.44.fasta	0	1	group2								B15_bin.44.fasta	0	1	group2								B15_bin.44.fasta	0	1	group2								B15_bin.44.fasta	0	1	group2
	B15_bin.47.fasta	0	3	group2								B15_bin.47.fasta	0	3	group2								B15_bin.47.fasta	0	3	group2								B15_bin.47.fasta	0	3	group2								B15_bin.47.fasta	0	3	group2
	B15_bin.52.fasta	2	1	group2								B15_bin.52.fasta	1	1	group1								B15_bin.52.fasta	0	1	group2								B15_bin.52.fasta	1	1	group1								B15_bin.52.fasta	1	1	group1
	B15_bin.54.fasta	1	1	group1								B15_bin.54.fasta	1	1	group1								B15_bin.54.fasta	0	1	group2								B15_bin.54.fasta	0	1	group2								B15_bin.54.fasta	0	1	group2
	B15_bin.55.fasta	10	2	group2								B15_bin.55.fasta	1	2	group1								B15_bin.55.fasta	5	2	group2								B15_bin.55.fasta	2	2	group2								B15_bin.55.fasta	0	2	group2
	B15_bin.59.fasta	5	1	group2								B15_bin.59.fasta	1	1	group1								B15_bin.59.fasta	3	1	group2								B15_bin.59.fasta	0	1	group2								B15_bin.59.fasta	0	1	group2
	B15_bin.61.fasta	1	1	group1								B15_bin.61.fasta	0	1	group2								B15_bin.61.fasta	0	1	group2								B15_bin.61.fasta	0	1	group2								B15_bin.61.fasta	0	1	group2
	B15_bin.62.fasta	2	2	group2								B15_bin.62.fasta	0	2	group2								B15_bin.62.fasta	0	2	group2								B15_bin.62.fasta	1	2	group1								B15_bin.62.fasta	0	2	group2
	B15_bin.63.fasta	2	1	group2								B15_bin.63.fasta	0	1	group2								B15_bin.63.fasta	0	1	group2								B15_bin.63.fasta	0	1	group2								B15_bin.63.fasta	0	1	group2
	B15_bin.65.fasta	6	2	group2								B15_bin.65.fasta	1	2	group1								B15_bin.65.fasta	2	2	group2								B15_bin.65.fasta	0	2	group2								B15_bin.65.fasta	0	2	group2
	B15_bin.66.fasta	0	2	group2								B15_bin.66.fasta	0	2	group2								B15_bin.66.fasta	0	2	group2								B15_bin.66.fasta	0	2	group2								B15_bin.66.fasta	0	2	group2
	B15_bin.67.fasta	1	2	group1								B15_bin.67.fasta	0	2	group2								B15_bin.67.fasta	0	2	group2								B15_bin.67.fasta	0	2	group2								B15_bin.67.fasta	0	2	group2
	B15_bin.69.fasta	0	1	group2								B15_bin.69.fasta	0	1	group2								B15_bin.69.fasta	0	1	group2								B15_bin.69.fasta	0	1	group2								B15_bin.69.fasta	0	1	group2
	B15_bin.71.fasta	0	2	group2								B15_bin.71.fasta	0	2	group2								B15_bin.71.fasta	0	2	group2								B15_bin.71.fasta	0	2	group2								B15_bin.71.fasta	0	2	group2
	B15_bin.74.fasta	0	1	group2								B15_bin.74.fasta	0	1	group2								B15_bin.74.fasta	0	1	group2								B15_bin.74.fasta	0	1	group2								B15_bin.74.fasta	0	1	group2
	B15_bin.79.fasta	0	1	group2								B15_bin.79.fasta	0	1	group2								B15_bin.79.fasta	8	1	group2								B15_bin.79.fasta	0	1	group2								B15_bin.79.fasta	0	1	group2
	B15_bin.81.fasta	0	1	group2								B15_bin.81.fasta	0	1	group2								B15_bin.81.fasta	0	1	group2								B15_bin.81.fasta	0	1	group2								B15_bin.81.fasta	0	1	group2
	B18_bin.1.fasta	1	4	group1								B18_bin.1.fasta	0	4	group2								B18_bin.1.fasta	0	4	group2								B18_bin.1.fasta	0	4	group2								B18_bin.1.fasta	1	4	group1
	B18_bin.13.fasta	1	1	group1								B18_bin.13.fasta	0	1	group2								B18_bin.13.fasta	0	1	group2								B18_bin.13.fasta	0	1	group2								B18_bin.13.fasta	0	1	group2
	B18_bin.19.fasta	1	1	group1								B18_bin.19.fasta	0	1	group2								B18_bin.19.fasta	0	1	group2								B18_bin.19.fasta	0	1	group2								B18_bin.19.fasta	0	1	group2
	B18_bin.23.fasta	0	7	group2								B18_bin.23.fasta	0	7	group2								B18_bin.23.fasta	0	7	group2								B18_bin.23.fasta	0	7	group2								B18_bin.23.fasta	0	7	group2
	B18_bin.27.fasta	0	14	group2								B18_bin.27.fasta	0	14	group2								B18_bin.27.fasta	0	14	group2								B18_bin.27.fasta	0	14	group2								B18_bin.27.fasta	0	14	group2
	B18_bin.43.fasta	2	2	group2								B18_bin.43.fasta	0	2	group2								B18_bin.43.fasta	0	2	group2								B18_bin.43.fasta	0	2	group2								B18_bin.43.fasta	0	2	group2
	B18_bin.45.fasta	0	2	group2								B18_bin.45.fasta	0	2	group2								B18_bin.45.fasta	0	2	group2								B18_bin.45.fasta	0	2	group2								B18_bin.45.fasta	0	2	group2
	B18_bin.49.fasta	1	1	group1								B18_bin.49.fasta	1	1	group1								B18_bin.49.fasta	1	1	group1								B18_bin.49.fasta	0	1	group2								B18_bin.49.fasta	0	1	group2
	B18_bin.5.fasta	6	1	group2								B18_bin.5.fasta	1	1	group1								B18_bin.5.fasta	1	1	group1								B18_bin.5.fasta	1	1	group1								B18_bin.5.fasta	0	1	group2
	B18_bin.54.fasta	0	1	group2								B18_bin.54.fasta	0	1	group2								B18_bin.54.fasta	0	1	group2								B18_bin.54.fasta	0	1	group2								B18_bin.54.fasta	2	1	group2
	B18_bin.57.fasta	2	2	group2								B18_bin.57.fasta	0	2	group2								B18_bin.57.fasta	3	2	group2								B18_bin.57.fasta	0	2	group2								B18_bin.57.fasta	0	2	group2
	B18_bin.6.fasta	1	7	group1								B18_bin.6.fasta	0	7	group2								B18_bin.6.fasta	0	7	group2								B18_bin.6.fasta	0	7	group2								B18_bin.6.fasta	1	7	group1
	B18_bin.7.fasta	0	2	group2								B18_bin.7.fasta	1	2	group1								B18_bin.7.fasta	0	2	group2								B18_bin.7.fasta	0	2	group2								B18_bin.7.fasta	0	2	group2
	B20_bin.10.fasta	0	1	group2								B20_bin.10.fasta	0	1	group2								B20_bin.10.fasta	0	1	group2								B20_bin.10.fasta	0	1	group2								B20_bin.10.fasta	0	1	group2
	B20_bin.13.fasta	0	1	group2								B20_bin.13.fasta	0	1	group2								B20_bin.13.fasta	0	1	group2								B20_bin.13.fasta	0	1	group2								B20_bin.13.fasta	0	1	group2
	B20_bin.14.fasta	0	5	group2								B20_bin.14.fasta	0	5	group2								B20_bin.14.fasta	0	5	group2								B20_bin.14.fasta	0	5	group2								B20_bin.14.fasta	0	5	group2
	B20_bin.15.fasta	1	2	group1								B20_bin.15.fasta	0	2	group2								B20_bin.15.fasta	1	2	group1								B20_bin.15.fasta	0	2	group2								B20_bin.15.fasta	0	2	group2
	B20_bin.3.fasta	1	1	group1								B20_bin.3.fasta	0	1	group2								B20_bin.3.fasta	0	1	group2								B20_bin.3.fasta	0	1	group2								B20_bin.3.fasta	0	1	group2
	B20_bin.4.fasta	0	3	group2								B20_bin.4.fasta	0	3	group2								B20_bin.4.fasta	0	3	group2								B20_bin.4.fasta	0	3	group2								B20_bin.4.fasta	0	3	group2
	B20_bin.6.fasta	0	1	group2								B20_bin.6.fasta	0	1	group2								B20_bin.6.fasta	0	1	group2								B20_bin.6.fasta	0	1	group2								B20_bin.6.fasta	0	1	group2
	B20_bin.9.fasta	0	3	group2								B20_bin.9.fasta	0	3	group2								B20_bin.9.fasta	0	3	group2								B20_bin.9.fasta	0	3	group2								B20_bin.9.fasta	0	3	group2
	B21_bin.11.fasta	0	2	group2								B21_bin.11.fasta	0	2	group2								B21_bin.11.fasta	0	2	group2								B21_bin.11.fasta	0	2	group2								B21_bin.11.fasta	0	2	group2
	B21_bin.32.fasta	0	7	group2								B21_bin.32.fasta	0	7	group2								B21_bin.32.fasta	0	7	group2								B21_bin.32.fasta	0	7	group2								B21_bin.32.fasta	0	7	group2
	B21_bin.37.fasta	1	3	group1								B21_bin.37.fasta	0	3	group2								B21_bin.37.fasta	0	3	group2								B21_bin.37.fasta	0	3	group2								B21_bin.37.fasta	0	3	group2
	B21_bin.39.fasta	0	3	group2								B21_bin.39.fasta	1	3	group1								B21_bin.39.fasta	0	3	group2								B21_bin.39.fasta	0	3	group2								B21_bin.39.fasta	0	3	group2
	B21_bin.49.fasta	0	1	group2								B21_bin.49.fasta	0	1	group2								B21_bin.49.fasta	0	1	group2								B21_bin.49.fasta	0	1	group2								B21_bin.49.fasta	0	1	group2
	B21_bin.5.fasta	0	2	group2								B21_bin.5.fasta	0	2	group2								B21_bin.5.fasta	1	2	group1								B21_bin.5.fasta	0	2	group2								B21_bin.5.fasta	0	2	group2
	B21_bin.52.fasta	0	2	group2								B21_bin.52.fasta	0	2	group2								B21_bin.52.fasta	0	2	group2								B21_bin.52.fasta	0	2	group2								B21_bin.52.fasta	0	2	group2
	B21_bin.53.fasta	0	2	group2								B21_bin.53.fasta	0	2	group2								B21_bin.53.fasta	0	2	group2								B21_bin.53.fasta	0	2	group2								B21_bin.53.fasta	0	2	group2
	B21_bin.9.fasta	0	4	group2								B21_bin.9.fasta	0	4	group2								B21_bin.9.fasta	0	4	group2								B21_bin.9.fasta	0	4	group2								B21_bin.9.fasta	0	4	group2
	B22_bin.10.fasta	0	2	group2								B22_bin.10.fasta	0	2	group2								B22_bin.10.fasta	0	2	group2								B22_bin.10.fasta	0	2	group2								B22_bin.10.fasta	0	2	group2
	B22_bin.11.fasta	0	1	group2								B22_bin.11.fasta	0	1	group2								B22_bin.11.fasta	0	1	group2								B22_bin.11.fasta	0	1	group2								B22_bin.11.fasta	0	1	group2
	B22_bin.13.fasta	0	7	group2								B22_bin.13.fasta	0	7	group2								B22_bin.13.fasta	0	7	group2								B22_bin.13.fasta	0	7	group2								B22_bin.13.fasta	1	7	group1
	B22_bin.14.fasta	0	3	group2								B22_bin.14.fasta	0	3	group2								B22_bin.14.fasta	0	3	group2								B22_bin.14.fasta	0	3	group2								B22_bin.14.fasta	0	3	group2
	B22_bin.16.fasta	0	7	group2								B22_bin.16.fasta	0	7	group2								B22_bin.16.fasta	0	7	group2								B22_bin.16.fasta	0	7	group2								B22_bin.16.fasta	0	7	group2
	B22_bin.17.fasta	7	1	group2								B22_bin.17.fasta	0	1	group2								B22_bin.17.fasta	0	1	group2								B22_bin.17.fasta	0	1	group2								B22_bin.17.fasta	0	1	group2
	B22_bin.18.fasta	0	4	group2								B22_bin.18.fasta	0	4	group2								B22_bin.18.fasta	0	4	group2								B22_bin.18.fasta	0	4	group2								B22_bin.18.fasta	0	4	group2
	B22_bin.3.fasta	0	2	group2								B22_bin.3.fasta	0	2	group2								B22_bin.3.fasta	1	2	group1								B22_bin.3.fasta	0	2	group2								B22_bin.3.fasta	0	2	group2
	B22_bin.5.fasta	2	4	group2								B22_bin.5.fasta	0	4	group2								B22_bin.5.fasta	1	4	group1								B22_bin.5.fasta	0	4	group2								B22_bin.5.fasta	1	4	group1
	B22_bin.9.fasta	0	3	group2								B22_bin.9.fasta	0	3	group2								B22_bin.9.fasta	0	3	group2								B22_bin.9.fasta	0	3	group2								B22_bin.9.fasta	0	3	group2
	B24_bin.101.fasta	3	1	group2								B24_bin.101.fasta	1	1	group1								B24_bin.101.fasta	2	1	group2								B24_bin.101.fasta	0	1	group2								B24_bin.101.fasta	1	1	group1
	B24_bin.16.fasta	1	1	group1								B24_bin.16.fasta	0	1	group2								B24_bin.16.fasta	0	1	group2								B24_bin.16.fasta	1	1	group1								B24_bin.16.fasta	0	1	group2
	B24_bin.22.fasta	0	1	group2								B24_bin.22.fasta	0	1	group2								B24_bin.22.fasta	0	1	group2								B24_bin.22.fasta	0	1	group2								B24_bin.22.fasta	0	1	group2
	B24_bin.45.fasta	0	2	group2								B24_bin.45.fasta	0	2	group2								B24_bin.45.fasta	0	2	group2								B24_bin.45.fasta	0	2	group2								B24_bin.45.fasta	0	2	group2
	B24_bin.49.fasta	3	1	group2								B24_bin.49.fasta	1	1	group1								B24_bin.49.fasta	0	1	group2								B24_bin.49.fasta	1	1	group1								B24_bin.49.fasta	0	1	group2
	B24_bin.50.fasta	1	1	group1								B24_bin.50.fasta	0	1	group2								B24_bin.50.fasta	0	1	group2								B24_bin.50.fasta	0	1	group2								B24_bin.50.fasta	0	1	group2
	B24_bin.93.fasta	4	1	group2								B24_bin.93.fasta	0	1	group2								B24_bin.93.fasta	0	1	group2								B24_bin.93.fasta	3	1	group2								B24_bin.93.fasta	1	1	group1
	B25_bin.11.fasta	1	1	group1								B25_bin.11.fasta	0	1	group2								B25_bin.11.fasta	0	1	group2								B25_bin.11.fasta	0	1	group2								B25_bin.11.fasta	0	1	group2
	B25_bin.12.fasta	0	10	group2								B25_bin.12.fasta	0	10	group2								B25_bin.12.fasta	0	10	group2								B25_bin.12.fasta	0	10	group2								B25_bin.12.fasta	0	10	group2
	B25_bin.14.fasta	3	1	group2								B25_bin.14.fasta	1	1	group1								B25_bin.14.fasta	0	1	group2								B25_bin.14.fasta	0	1	group2								B25_bin.14.fasta	0	1	group2
	B25_bin.15.fasta	3	9	group2								B25_bin.15.fasta	0	9	group2								B25_bin.15.fasta	1	9	group1								B25_bin.15.fasta	0	9	group2								B25_bin.15.fasta	0	9	group2
	B25_bin.18.fasta	1	1	group1								B25_bin.18.fasta	0	1	group2								B25_bin.18.fasta	0	1	group2								B25_bin.18.fasta	1	1	group1								B25_bin.18.fasta	0	1	group2
	B25_bin.2.fasta	0	2	group2								B25_bin.2.fasta	0	2	group2								B25_bin.2.fasta	0	2	group2								B25_bin.2.fasta	0	2	group2								B25_bin.2.fasta	0	2	group2
	B25_bin.3.fasta	0	1	group2								B25_bin.3.fasta	0	1	group2								B25_bin.3.fasta	0	1	group2								B25_bin.3.fasta	0	1	group2								B25_bin.3.fasta	0	1	group2
	B25_bin.4.fasta	0	4	group2								B25_bin.4.fasta	0	4	group2								B25_bin.4.fasta	0	4	group2								B25_bin.4.fasta	0	4	group2								B25_bin.4.fasta	0	4	group2
	B25_bin.6.fasta	4	2	group2								B25_bin.6.fasta	1	2	group1								B25_bin.6.fasta	0	2	group2								B25_bin.6.fasta	0	2	group2								B25_bin.6.fasta	0	2	group2
	B25_bin.7.fasta	0	4	group2								B25_bin.7.fasta	0	4	group2								B25_bin.7.fasta	0	4	group2								B25_bin.7.fasta	0	4	group2								B25_bin.7.fasta	0	4	group2
	B25_bin.8.fasta	0	7	group2								B25_bin.8.fasta	0	7	group2								B25_bin.8.fasta	0	7	group2								B25_bin.8.fasta	0	7	group2								B25_bin.8.fasta	0	7	group2
	B25_bin.9.fasta	1	4	group1								B25_bin.9.fasta	0	4	group2								B25_bin.9.fasta	0	4	group2								B25_bin.9.fasta	1	4	group1								B25_bin.9.fasta	0	4	group2
	B26_bin.1.fasta	0	2	group2								B26_bin.1.fasta	0	2	group2								B26_bin.1.fasta	0	2	group2								B26_bin.1.fasta	0	2	group2								B26_bin.1.fasta	0	2	group2
	B26_bin.11.fasta	0	4	group2								B26_bin.11.fasta	0	4	group2								B26_bin.11.fasta	0	4	group2								B26_bin.11.fasta	0	4	group2								B26_bin.11.fasta	0	4	group2
	B26_bin.16.fasta	1	1	group1								B26_bin.16.fasta	0	1	group2								B26_bin.16.fasta	0	1	group2								B26_bin.16.fasta	0	1	group2								B26_bin.16.fasta	0	1	group2
	B26_bin.17.fasta	0	2	group2								B26_bin.17.fasta	0	2	group2								B26_bin.17.fasta	0	2	group2								B26_bin.17.fasta	0	2	group2								B26_bin.17.fasta	0	2	group2
	B26_bin.2.fasta	1	2	group1								B26_bin.2.fasta	0	2	group2								B26_bin.2.fasta	1	2	group1								B26_bin.2.fasta	0	2	group2								B26_bin.2.fasta	0	2	group2
	B26_bin.20.fasta	0	2	group2								B26_bin.20.fasta	1	2	group1								B26_bin.20.fasta	0	2	group2								B26_bin.20.fasta	0	2	group2								B26_bin.20.fasta	0	2	group2
	B26_bin.22.fasta	2	1	group2								B26_bin.22.fasta	0	1	group2								B26_bin.22.fasta	1	1	group1								B26_bin.22.fasta	0	1	group2								B26_bin.22.fasta	0	1	group2
	B26_bin.24.fasta	2	1	group2								B26_bin.24.fasta	0	1	group2								B26_bin.24.fasta	0	1	group2								B26_bin.24.fasta	0	1	group2								B26_bin.24.fasta	0	1	group2
	B26_bin.25.fasta	0	2	group2								B26_bin.25.fasta	0	2	group2								B26_bin.25.fasta	0	2	group2								B26_bin.25.fasta	0	2	group2								B26_bin.25.fasta	0	2	group2
	B26_bin.26.fasta	0	3	group2								B26_bin.26.fasta	0	3	group2								B26_bin.26.fasta	0	3	group2								B26_bin.26.fasta	0	3	group2								B26_bin.26.fasta	0	3	group2
	B26_bin.27.fasta	4	1	group2								B26_bin.27.fasta	0	1	group2								B26_bin.27.fasta	0	1	group2								B26_bin.27.fasta	0	1	group2								B26_bin.27.fasta	0	1	group2
	B26_bin.29.fasta	0	5	group2								B26_bin.29.fasta	0	5	group2								B26_bin.29.fasta	0	5	group2								B26_bin.29.fasta	0	5	group2								B26_bin.29.fasta	0	5	group2
	B26_bin.3.fasta	0	3	group2								B26_bin.3.fasta	1	3	group1								B26_bin.3.fasta	0	3	group2								B26_bin.3.fasta	0	3	group2								B26_bin.3.fasta	0	3	group2
	B26_bin.31.fasta	2	1	group2								B26_bin.31.fasta	0	1	group2								B26_bin.31.fasta	0	1	group2								B26_bin.31.fasta	0	1	group2								B26_bin.31.fasta	0	1	group2
	B26_bin.35.fasta	0	5	group2								B26_bin.35.fasta	0	5	group2								B26_bin.35.fasta	0	5	group2								B26_bin.35.fasta	0	5	group2								B26_bin.35.fasta	0	5	group2
	B26_bin.36.fasta	0	1	group2								B26_bin.36.fasta	0	1	group2								B26_bin.36.fasta	0	1	group2								B26_bin.36.fasta	0	1	group2								B26_bin.36.fasta	1	1	group1
	B26_bin.38.fasta	0	2	group2								B26_bin.38.fasta	0	2	group2								B26_bin.38.fasta	0	2	group2								B26_bin.38.fasta	0	2	group2								B26_bin.38.fasta	0	2	group2
	B26_bin.40.fasta	0	2	group2								B26_bin.40.fasta	0	2	group2								B26_bin.40.fasta	0	2	group2								B26_bin.40.fasta	0	2	group2								B26_bin.40.fasta	0	2	group2
	B26_bin.41.fasta	4	7	group2								B26_bin.41.fasta	0	7	group2								B26_bin.41.fasta	0	7	group2								B26_bin.41.fasta	0	7	group2								B26_bin.41.fasta	0	7	group2
	B26_bin.42.fasta	3	4	group2								B26_bin.42.fasta	0	4	group2								B26_bin.42.fasta	0	4	group2								B26_bin.42.fasta	0	4	group2								B26_bin.42.fasta	0	4	group2
	B26_bin.43.fasta	0	12	group2								B26_bin.43.fasta	0	12	group2								B26_bin.43.fasta	0	12	group2								B26_bin.43.fasta	0	12	group2								B26_bin.43.fasta	0	12	group2
	B26_bin.7.fasta	3	2	group2								B26_bin.7.fasta	0	2	group2								B26_bin.7.fasta	0	2	group2								B26_bin.7.fasta	0	2	group2								B26_bin.7.fasta	0	2	group2
	B26_bin.8.fasta	0	6	group2								B26_bin.8.fasta	0	6	group2								B26_bin.8.fasta	0	6	group2								B26_bin.8.fasta	0	6	group2								B26_bin.8.fasta	0	6	group2
	B27_bin.1.fasta	1	3	group1								B27_bin.1.fasta	1	3	group1								B27_bin.1.fasta	0	3	group2								B27_bin.1.fasta	0	3	group2								B27_bin.1.fasta	0	3	group2
	B27_bin.10.fasta	6	2	group2								B27_bin.10.fasta	0	2	group2								B27_bin.10.fasta	1	2	group1								B27_bin.10.fasta	1	2	group1								B27_bin.10.fasta	0	2	group2
	B27_bin.12.fasta	5	2	group2								B27_bin.12.fasta	0	2	group2								B27_bin.12.fasta	0	2	group2								B27_bin.12.fasta	0	2	group2								B27_bin.12.fasta	0	2	group2
	B27_bin.13.fasta	0	2	group2								B27_bin.13.fasta	1	2	group1								B27_bin.13.fasta	0	2	group2								B27_bin.13.fasta	0	2	group2								B27_bin.13.fasta	0	2	group2
	B27_bin.16.fasta	0	1	group2								B27_bin.16.fasta	0	1	group2								B27_bin.16.fasta	0	1	group2								B27_bin.16.fasta	0	1	group2								B27_bin.16.fasta	0	1	group2
	B27_bin.18.fasta	0	1	group2								B27_bin.18.fasta	0	1	group2								B27_bin.18.fasta	0	1	group2								B27_bin.18.fasta	0	1	group2								B27_bin.18.fasta	0	1	group2
	B27_bin.19.fasta	0	5	group2								B27_bin.19.fasta	0	5	group2								B27_bin.19.fasta	0	5	group2								B27_bin.19.fasta	0	5	group2								B27_bin.19.fasta	0	5	group2
	B27_bin.2.fasta	0	2	group2								B27_bin.2.fasta	0	2	group2								B27_bin.2.fasta	0	2	group2								B27_bin.2.fasta	0	2	group2								B27_bin.2.fasta	0	2	group2
	B27_bin.21.fasta	0	2	group2								B27_bin.21.fasta	0	2	group2								B27_bin.21.fasta	2	2	group2								B27_bin.21.fasta	0	2	group2								B27_bin.21.fasta	0	2	group2
	B27_bin.24.fasta	0	1	group2								B27_bin.24.fasta	0	1	group2								B27_bin.24.fasta	0	1	group2								B27_bin.24.fasta	0	1	group2								B27_bin.24.fasta	0	1	group2
	B27_bin.28.fasta	5	4	group2								B27_bin.28.fasta	0	4	group2								B27_bin.28.fasta	0	4	group2								B27_bin.28.fasta	0	4	group2								B27_bin.28.fasta	0	4	group2
	B27_bin.29.fasta	0	1	group2								B27_bin.29.fasta	0	1	group2								B27_bin.29.fasta	0	1	group2								B27_bin.29.fasta	0	1	group2								B27_bin.29.fasta	0	1	group2
	B27_bin.3.fasta	2	14	group2								B27_bin.3.fasta	1	14	group1								B27_bin.3.fasta	0	14	group2								B27_bin.3.fasta	0	14	group2								B27_bin.3.fasta	0	14	group2
	B27_bin.32.fasta	0	1	group2								B27_bin.32.fasta	0	1	group2								B27_bin.32.fasta	0	1	group2								B27_bin.32.fasta	0	1	group2								B27_bin.32.fasta	0	1	group2
	B27_bin.33.fasta	0	2	group2								B27_bin.33.fasta	0	2	group2								B27_bin.33.fasta	0	2	group2								B27_bin.33.fasta	1	2	group1								B27_bin.33.fasta	1	2	group1
	B27_bin.5.fasta	0	7	group2								B27_bin.5.fasta	0	7	group2								B27_bin.5.fasta	0	7	group2								B27_bin.5.fasta	0	7	group2								B27_bin.5.fasta	0	7	group2
	B27_bin.8.fasta	0	3	group2								B27_bin.8.fasta	0	3	group2								B27_bin.8.fasta	1	3	group1								B27_bin.8.fasta	0	3	group2								B27_bin.8.fasta	0	3	group2
	B28_bin.1.fasta	0	4	group2								B28_bin.1.fasta	0	4	group2								B28_bin.1.fasta	0	4	group2								B28_bin.1.fasta	0	4	group2								B28_bin.1.fasta	0	4	group2
	B28_bin.11.fasta	0	1	group2								B28_bin.11.fasta	0	1	group2								B28_bin.11.fasta	1	1	group1								B28_bin.11.fasta	0	1	group2								B28_bin.11.fasta	0	1	group2
	B28_bin.15.fasta	2	3	group2								B28_bin.15.fasta	1	3	group1								B28_bin.15.fasta	1	3	group1								B28_bin.15.fasta	0	3	group2								B28_bin.15.fasta	0	3	group2
	B28_bin.18.fasta	0	16	group2								B28_bin.18.fasta	0	16	group2								B28_bin.18.fasta	0	16	group2								B28_bin.18.fasta	0	16	group2								B28_bin.18.fasta	0	16	group2
	B28_bin.20.fasta	0	1	group2								B28_bin.20.fasta	0	1	group2								B28_bin.20.fasta	0	1	group2								B28_bin.20.fasta	0	1	group2								B28_bin.20.fasta	0	1	group2
	B28_bin.21.fasta	0	1	group2								B28_bin.21.fasta	0	1	group2								B28_bin.21.fasta	0	1	group2								B28_bin.21.fasta	0	1	group2								B28_bin.21.fasta	1	1	group1
	B28_bin.32.fasta	0	9	group2								B28_bin.32.fasta	0	9	group2								B28_bin.32.fasta	0	9	group2								B28_bin.32.fasta	0	9	group2								B28_bin.32.fasta	0	9	group2
	B28_bin.33.fasta	0	1	group2								B28_bin.33.fasta	0	1	group2								B28_bin.33.fasta	0	1	group2								B28_bin.33.fasta	0	1	group2								B28_bin.33.fasta	0	1	group2
	B28_bin.36.fasta	7	1	group2								B28_bin.36.fasta	1	1	group1								B28_bin.36.fasta	1	1	group1								B28_bin.36.fasta	0	1	group2								B28_bin.36.fasta	0	1	group2
	B28_bin.37.fasta	0	2	group2								B28_bin.37.fasta	0	2	group2								B28_bin.37.fasta	0	2	group2								B28_bin.37.fasta	0	2	group2								B28_bin.37.fasta	0	2	group2
	B28_bin.48.fasta	0	2	group2								B28_bin.48.fasta	0	2	group2								B28_bin.48.fasta	0	2	group2								B28_bin.48.fasta	0	2	group2								B28_bin.48.fasta	1	2	group1
	B28_bin.53.fasta	0	4	group2								B28_bin.53.fasta	0	4	group2								B28_bin.53.fasta	0	4	group2								B28_bin.53.fasta	0	4	group2								B28_bin.53.fasta	0	4	group2
	B28_bin.55.fasta	0	5	group2								B28_bin.55.fasta	0	5	group2								B28_bin.55.fasta	0	5	group2								B28_bin.55.fasta	0	5	group2								B28_bin.55.fasta	0	5	group2
	B28_bin.62.fasta	0	3	group2								B28_bin.62.fasta	0	3	group2								B28_bin.62.fasta	0	3	group2								B28_bin.62.fasta	0	3	group2								B28_bin.62.fasta	0	3	group2
	B29_bin.10.fasta	3	2	group2								B29_bin.10.fasta	2	2	group2								B29_bin.10.fasta	0	2	group2								B29_bin.10.fasta	0	2	group2								B29_bin.10.fasta	1	2	group1
	B29_bin.13.fasta	1	1	group1								B29_bin.13.fasta	0	1	group2								B29_bin.13.fasta	0	1	group2								B29_bin.13.fasta	1	1	group1								B29_bin.13.fasta	1	1	group1
	B29_bin.23.fasta	12	3	group2								B29_bin.23.fasta	0	3	group2								B29_bin.23.fasta	3	3	group2								B29_bin.23.fasta	0	3	group2								B29_bin.23.fasta	1	3	group1
	B29_bin.27.fasta	1	1	group1								B29_bin.27.fasta	1	1	group1								B29_bin.27.fasta	1	1	group1								B29_bin.27.fasta	0	1	group2								B29_bin.27.fasta	1	1	group1
	B29_bin.32.fasta	5	1	group2								B29_bin.32.fasta	0	1	group2								B29_bin.32.fasta	1	1	group1								B29_bin.32.fasta	0	1	group2								B29_bin.32.fasta	0	1	group2
	B29_bin.33.fasta	5	3	group2								B29_bin.33.fasta	1	3	group1								B29_bin.33.fasta	3	3	group2								B29_bin.33.fasta	0	3	group2								B29_bin.33.fasta	2	3	group2
	B29_bin.34.fasta	2	1	group2								B29_bin.34.fasta	0	1	group2								B29_bin.34.fasta	1	1	group1								B29_bin.34.fasta	0	1	group2								B29_bin.34.fasta	0	1	group2
	B29_bin.48.fasta	0	1	group2								B29_bin.48.fasta	1	1	group1								B29_bin.48.fasta	1	1	group1								B29_bin.48.fasta	0	1	group2								B29_bin.48.fasta	0	1	group2
	B29_bin.52.fasta	1	1	group1								B29_bin.52.fasta	1	1	group1								B29_bin.52.fasta	0	1	group2								B29_bin.52.fasta	1	1	group1								B29_bin.52.fasta	0	1	group2
	B29_bin.56.fasta	5	1	group2								B29_bin.56.fasta	1	1	group1								B29_bin.56.fasta	1	1	group1								B29_bin.56.fasta	0	1	group2								B29_bin.56.fasta	0	1	group2
	B29_bin.58.fasta	0	1	group2								B29_bin.58.fasta	0	1	group2								B29_bin.58.fasta	0	1	group2								B29_bin.58.fasta	0	1	group2								B29_bin.58.fasta	0	1	group2
	B29_bin.59.fasta	8	1	group2								B29_bin.59.fasta	1	1	group1								B29_bin.59.fasta	3	1	group2								B29_bin.59.fasta	0	1	group2								B29_bin.59.fasta	1	1	group1
	B29_bin.67.fasta	4	1	group2								B29_bin.67.fasta	1	1	group1								B29_bin.67.fasta	0	1	group2								B29_bin.67.fasta	0	1	group2								B29_bin.67.fasta	1	1	group1
	B29_bin.68.fasta	0	1	group2								B29_bin.68.fasta	0	1	group2								B29_bin.68.fasta	0	1	group2								B29_bin.68.fasta	1	1	group1								B29_bin.68.fasta	1	1	group1
	B29_bin.69.fasta	5	1	group2								B29_bin.69.fasta	0	1	group2								B29_bin.69.fasta	1	1	group1								B29_bin.69.fasta	1	1	group1								B29_bin.69.fasta	0	1	group2
	B29_bin.70.fasta	2	1	group2								B29_bin.70.fasta	0	1	group2								B29_bin.70.fasta	0	1	group2								B29_bin.70.fasta	0	1	group2								B29_bin.70.fasta	0	1	group2
	B29_bin.75.fasta	2	2	group2								B29_bin.75.fasta	0	2	group2								B29_bin.75.fasta	0	2	group2								B29_bin.75.fasta	0	2	group2								B29_bin.75.fasta	0	2	group2
	B29_bin.76.fasta	0	1	group2								B29_bin.76.fasta	1	1	group1								B29_bin.76.fasta	6	1	group2								B29_bin.76.fasta	0	1	group2								B29_bin.76.fasta	2	1	group2
	B29_bin.77.fasta	3	1	group2								B29_bin.77.fasta	0	1	group2								B29_bin.77.fasta	1	1	group1								B29_bin.77.fasta	1	1	group1								B29_bin.77.fasta	0	1	group2
	B29_bin.8.fasta	8	3	group2								B29_bin.8.fasta	0	3	group2								B29_bin.8.fasta	2	3	group2								B29_bin.8.fasta	0	3	group2								B29_bin.8.fasta	1	3	group1
	B29_bin.89.fasta	5	2	group2								B29_bin.89.fasta	1	2	group1								B29_bin.89.fasta	0	2	group2								B29_bin.89.fasta	0	2	group2								B29_bin.89.fasta	0	2	group2
	B29_bin.93.fasta	4	1	group2								B29_bin.93.fasta	0	1	group2								B29_bin.93.fasta	1	1	group1								B29_bin.93.fasta	0	1	group2								B29_bin.93.fasta	2	1	group2
	B30_bin.16.fasta	0	2	group2								B30_bin.16.fasta	0	2	group2								B30_bin.16.fasta	0	2	group2								B30_bin.16.fasta	0	2	group2								B30_bin.16.fasta	0	2	group2
	B30_bin.20.fasta	1	1	group1								B30_bin.20.fasta	0	1	group2								B30_bin.20.fasta	0	1	group2								B30_bin.20.fasta	0	1	group2								B30_bin.20.fasta	0	1	group2
	B30_bin.29.fasta	2	1	group2								B30_bin.29.fasta	0	1	group2								B30_bin.29.fasta	1	1	group1								B30_bin.29.fasta	1	1	group1								B30_bin.29.fasta	0	1	group2
	B30_bin.3.fasta	6	1	group2								B30_bin.3.fasta	1	1	group1								B30_bin.3.fasta	0	1	group2								B30_bin.3.fasta	0	1	group2								B30_bin.3.fasta	0	1	group2
	B30_bin.32.fasta	0	1	group2								B30_bin.32.fasta	0	1	group2								B30_bin.32.fasta	1	1	group1								B30_bin.32.fasta	0	1	group2								B30_bin.32.fasta	0	1	group2
	B30_bin.43.fasta	0	1	group2								B30_bin.43.fasta	1	1	group1								B30_bin.43.fasta	0	1	group2								B30_bin.43.fasta	0	1	group2								B30_bin.43.fasta	0	1	group2
	B30_bin.5.fasta	2	1	group2								B30_bin.5.fasta	0	1	group2								B30_bin.5.fasta	1	1	group1								B30_bin.5.fasta	1	1	group1								B30_bin.5.fasta	1	1	group1
	B30_bin.50.fasta	0	2	group2								B30_bin.50.fasta	0	2	group2								B30_bin.50.fasta	0	2	group2								B30_bin.50.fasta	0	2	group2								B30_bin.50.fasta	0	2	group2
	B30_bin.9.fasta	0	11	group2								B30_bin.9.fasta	0	11	group2								B30_bin.9.fasta	0	11	group2								B30_bin.9.fasta	0	11	group2								B30_bin.9.fasta	0	11	group2
	B31_bin.10.fasta	1	1	group1								B31_bin.10.fasta	0	1	group2								B31_bin.10.fasta	1	1	group1								B31_bin.10.fasta	0	1	group2								B31_bin.10.fasta	0	1	group2
	B31_bin.15.fasta	0	1	group2								B31_bin.15.fasta	1	1	group1								B31_bin.15.fasta	0	1	group2								B31_bin.15.fasta	0	1	group2								B31_bin.15.fasta	2	1	group2
	B31_bin.22.fasta	6	10	group2								B31_bin.22.fasta	0	10	group2								B31_bin.22.fasta	1	10	group1								B31_bin.22.fasta	0	10	group2								B31_bin.22.fasta	0	10	group2
	B31_bin.28.fasta	1	1	group1								B31_bin.28.fasta	0	1	group2								B31_bin.28.fasta	0	1	group2								B31_bin.28.fasta	0	1	group2								B31_bin.28.fasta	0	1	group2
	B31_bin.29.fasta	7	1	group2								B31_bin.29.fasta	1	1	group1								B31_bin.29.fasta	1	1	group1								B31_bin.29.fasta	0	1	group2								B31_bin.29.fasta	2	1	group2
	B31_bin.4.fasta	0	1	group2								B31_bin.4.fasta	0	1	group2								B31_bin.4.fasta	0	1	group2								B31_bin.4.fasta	0	1	group2								B31_bin.4.fasta	0	1	group2
	B31_bin.40.fasta	2	2	group2								B31_bin.40.fasta	1	2	group1								B31_bin.40.fasta	0	2	group2								B31_bin.40.fasta	0	2	group2								B31_bin.40.fasta	0	2	group2
	B31_bin.5.fasta	0	5	group2								B31_bin.5.fasta	0	5	group2								B31_bin.5.fasta	0	5	group2								B31_bin.5.fasta	0	5	group2								B31_bin.5.fasta	0	5	group2
	B31_bin.50.fasta	1	2	group1								B31_bin.50.fasta	0	2	group2								B31_bin.50.fasta	1	2	group1								B31_bin.50.fasta	0	2	group2								B31_bin.50.fasta	0	2	group2
	B31_bin.53.fasta	0	1	group2								B31_bin.53.fasta	0	1	group2								B31_bin.53.fasta	0	1	group2								B31_bin.53.fasta	0	1	group2								B31_bin.53.fasta	0	1	group2
	B31_bin.6.fasta	1	3	group1								B31_bin.6.fasta	2	3	group2								B31_bin.6.fasta	3	3	group2								B31_bin.6.fasta	0	3	group2								B31_bin.6.fasta	1	3	group1
	B31_bin.61.fasta	6	1	group2								B31_bin.61.fasta	1	1	group1								B31_bin.61.fasta	0	1	group2								B31_bin.61.fasta	0	1	group2								B31_bin.61.fasta	1	1	group1
	B31_bin.68.fasta	1	1	group1								B31_bin.68.fasta	0	1	group2								B31_bin.68.fasta	1	1	group1								B31_bin.68.fasta	0	1	group2								B31_bin.68.fasta	1	1	group1
	B31_bin.71.fasta	1	1	group1								B31_bin.71.fasta	0	1	group2								B31_bin.71.fasta	0	1	group2								B31_bin.71.fasta	0	1	group2								B31_bin.71.fasta	1	1	group1
	B31_bin.76.fasta	0	1	group2								B31_bin.76.fasta	1	1	group1								B31_bin.76.fasta	0	1	group2								B31_bin.76.fasta	1	1	group1								B31_bin.76.fasta	0	1	group2
	B31_bin.80.fasta	1	2	group1								B31_bin.80.fasta	1	2	group1								B31_bin.80.fasta	0	2	group2								B31_bin.80.fasta	0	2	group2								B31_bin.80.fasta	0	2	group2
	B31_bin.81.fasta	8	1	group2								B31_bin.81.fasta	2	1	group2								B31_bin.81.fasta	3	1	group2								B31_bin.81.fasta	1	1	group1								B31_bin.81.fasta	2	1	group2
	B31_bin.93.fasta	0	2	group2								B31_bin.93.fasta	0	2	group2								B31_bin.93.fasta	0	2	group2								B31_bin.93.fasta	0	2	group2								B31_bin.93.fasta	0	2	group2
	B32_bin.10.fasta	1	1	group1								B32_bin.10.fasta	0	1	group2								B32_bin.10.fasta	0	1	group2								B32_bin.10.fasta	0	1	group2								B32_bin.10.fasta	0	1	group2
	B32_bin.11.fasta	9	2	group2								B32_bin.11.fasta	1	2	group1								B32_bin.11.fasta	0	2	group2								B32_bin.11.fasta	0	2	group2								B32_bin.11.fasta	0	2	group2
	B32_bin.13.fasta	0	3	group2								B32_bin.13.fasta	0	3	group2								B32_bin.13.fasta	1	3	group1								B32_bin.13.fasta	1	3	group1								B32_bin.13.fasta	0	3	group2
	B32_bin.14.fasta	1	4	group1								B32_bin.14.fasta	0	4	group2								B32_bin.14.fasta	0	4	group2								B32_bin.14.fasta	0	4	group2								B32_bin.14.fasta	0	4	group2
	B32_bin.2.fasta	1	4	group1								B32_bin.2.fasta	0	4	group2								B32_bin.2.fasta	0	4	group2								B32_bin.2.fasta	1	4	group1								B32_bin.2.fasta	1	4	group1
	B32_bin.3.fasta	4	1	group2								B32_bin.3.fasta	0	1	group2								B32_bin.3.fasta	0	1	group2								B32_bin.3.fasta	0	1	group2								B32_bin.3.fasta	0	1	group2
	B32_bin.5.fasta	0	1	group2								B32_bin.5.fasta	0	1	group2								B32_bin.5.fasta	0	1	group2								B32_bin.5.fasta	0	1	group2								B32_bin.5.fasta	0	1	group2
	B32_bin.6.fasta	2	1	group2								B32_bin.6.fasta	0	1	group2								B32_bin.6.fasta	0	1	group2								B32_bin.6.fasta	0	1	group2								B32_bin.6.fasta	0	1	group2
	B32_bin.8.fasta	3	3	group2								B32_bin.8.fasta	0	3	group2								B32_bin.8.fasta	0	3	group2								B32_bin.8.fasta	1	3	group1								B32_bin.8.fasta	0	3	group2
	B32_bin.9.fasta	0	2	group2								B32_bin.9.fasta	0	2	group2								B32_bin.9.fasta	1	2	group1								B32_bin.9.fasta	0	2	group2								B32_bin.9.fasta	0	2	group2
	B33_bin.10.fasta	2	1	group2								B33_bin.10.fasta	0	1	group2								B33_bin.10.fasta	1	1	group1								B33_bin.10.fasta	0	1	group2								B33_bin.10.fasta	0	1	group2
	B33_bin.13.fasta	0	3	group2								B33_bin.13.fasta	0	3	group2								B33_bin.13.fasta	0	3	group2								B33_bin.13.fasta	0	3	group2								B33_bin.13.fasta	0	3	group2
	B33_bin.15.fasta	0	2	group2								B33_bin.15.fasta	0	2	group2								B33_bin.15.fasta	0	2	group2								B33_bin.15.fasta	0	2	group2								B33_bin.15.fasta	0	2	group2
	B33_bin.22.fasta	5	2	group2								B33_bin.22.fasta	0	2	group2								B33_bin.22.fasta	0	2	group2								B33_bin.22.fasta	0	2	group2								B33_bin.22.fasta	1	2	group1
	B33_bin.33.fasta	0	2	group2								B33_bin.33.fasta	0	2	group2								B33_bin.33.fasta	0	2	group2								B33_bin.33.fasta	0	2	group2								B33_bin.33.fasta	0	2	group2
	B33_bin.34.fasta	0	7	group2								B33_bin.34.fasta	0	7	group2								B33_bin.34.fasta	0	7	group2								B33_bin.34.fasta	0	7	group2								B33_bin.34.fasta	0	7	group2
	B33_bin.6.fasta	3	3	group2								B33_bin.6.fasta	0	3	group2								B33_bin.6.fasta	0	3	group2								B33_bin.6.fasta	0	3	group2								B33_bin.6.fasta	0	3	group2
	B34_bin.12.fasta	1	2	group1								B34_bin.12.fasta	0	2	group2								B34_bin.12.fasta	0	2	group2								B34_bin.12.fasta	0	2	group2								B34_bin.12.fasta	0	2	group2
	B34_bin.17.fasta	0	2	group2								B34_bin.17.fasta	0	2	group2								B34_bin.17.fasta	1	2	group1								B34_bin.17.fasta	1	2	group1								B34_bin.17.fasta	1	2	group1
	B34_bin.22.fasta	1	2	group1								B34_bin.22.fasta	0	2	group2								B34_bin.22.fasta	0	2	group2								B34_bin.22.fasta	0	2	group2								B34_bin.22.fasta	0	2	group2
	B34_bin.27.fasta	2	4	group2								B34_bin.27.fasta	1	4	group1								B34_bin.27.fasta	0	4	group2								B34_bin.27.fasta	1	4	group1								B34_bin.27.fasta	0	4	group2
	B34_bin.30.fasta	0	2	group2								B34_bin.30.fasta	0	2	group2								B34_bin.30.fasta	0	2	group2								B34_bin.30.fasta	0	2	group2								B34_bin.30.fasta	0	2	group2
	B34_bin.6.fasta	1	3	group1								B34_bin.6.fasta	0	3	group2								B34_bin.6.fasta	0	3	group2								B34_bin.6.fasta	0	3	group2								B34_bin.6.fasta	0	3	group2
	B34_bin.8.fasta	1	1	group1								B34_bin.8.fasta	0	1	group2								B34_bin.8.fasta	0	1	group2								B34_bin.8.fasta	0	1	group2								B34_bin.8.fasta	1	1	group1
	B35_bin.1.fasta	0	1	group2								B35_bin.1.fasta	0	1	group2								B35_bin.1.fasta	0	1	group2								B35_bin.1.fasta	0	1	group2								B35_bin.1.fasta	0	1	group2
	B35_bin.10.fasta	0	2	group2								B35_bin.10.fasta	0	2	group2								B35_bin.10.fasta	0	2	group2								B35_bin.10.fasta	0	2	group2								B35_bin.10.fasta	0	2	group2
	B35_bin.14.fasta	6	1	group2								B35_bin.14.fasta	1	1	group1								B35_bin.14.fasta	1	1	group1								B35_bin.14.fasta	2	1	group2								B35_bin.14.fasta	0	1	group2
	B35_bin.16.fasta	0	2	group2								B35_bin.16.fasta	1	2	group1								B35_bin.16.fasta	0	2	group2								B35_bin.16.fasta	1	2	group1								B35_bin.16.fasta	0	2	group2
	B35_bin.17.fasta	0	2	group2								B35_bin.17.fasta	0	2	group2								B35_bin.17.fasta	0	2	group2								B35_bin.17.fasta	1	2	group1								B35_bin.17.fasta	0	2	group2
	B35_bin.20.fasta	1	2	group1								B35_bin.20.fasta	0	2	group2								B35_bin.20.fasta	0	2	group2								B35_bin.20.fasta	0	2	group2								B35_bin.20.fasta	0	2	group2
	B35_bin.27.fasta	1	4	group1								B35_bin.27.fasta	1	4	group1								B35_bin.27.fasta	2	4	group2								B35_bin.27.fasta	0	4	group2								B35_bin.27.fasta	0	4	group2
	B35_bin.28.fasta	0	2	group2								B35_bin.28.fasta	0	2	group2								B35_bin.28.fasta	0	2	group2								B35_bin.28.fasta	0	2	group2								B35_bin.28.fasta	0	2	group2
	B35_bin.31.fasta	3	1	group2								B35_bin.31.fasta	0	1	group2								B35_bin.31.fasta	0	1	group2								B35_bin.31.fasta	1	1	group1								B35_bin.31.fasta	0	1	group2
	B35_bin.34.fasta	3	2	group2								B35_bin.34.fasta	1	2	group1								B35_bin.34.fasta	0	2	group2								B35_bin.34.fasta	0	2	group2								B35_bin.34.fasta	0	2	group2
	B35_bin.39.fasta	1	1	group1								B35_bin.39.fasta	1	1	group1								B35_bin.39.fasta	0	1	group2								B35_bin.39.fasta	0	1	group2								B35_bin.39.fasta	0	1	group2
	B35_bin.44.fasta	2	1	group2								B35_bin.44.fasta	0	1	group2								B35_bin.44.fasta	0	1	group2								B35_bin.44.fasta	0	1	group2								B35_bin.44.fasta	0	1	group2
	B35_bin.45.fasta	0	1	group2								B35_bin.45.fasta	0	1	group2								B35_bin.45.fasta	0	1	group2								B35_bin.45.fasta	0	1	group2								B35_bin.45.fasta	0	1	group2
	B35_bin.7.fasta	0	3	group2								B35_bin.7.fasta	0	3	group2								B35_bin.7.fasta	0	3	group2								B35_bin.7.fasta	0	3	group2								B35_bin.7.fasta	1	3	group1
	B35_bin.9.fasta	3	3	group2								B35_bin.9.fasta	1	3	group1								B35_bin.9.fasta	0	3	group2								B35_bin.9.fasta	0	3	group2								B35_bin.9.fasta	0	3	group2
	B36_bin.10.fasta	1	1	group1								B36_bin.10.fasta	0	1	group2								B36_bin.10.fasta	0	1	group2								B36_bin.10.fasta	0	1	group2								B36_bin.10.fasta	0	1	group2
	B36_bin.13.fasta	0	3	group2								B36_bin.13.fasta	0	3	group2								B36_bin.13.fasta	0	3	group2								B36_bin.13.fasta	0	3	group2								B36_bin.13.fasta	0	3	group2
	B36_bin.14.fasta	0	7	group2								B36_bin.14.fasta	0	7	group2								B36_bin.14.fasta	0	7	group2								B36_bin.14.fasta	0	7	group2								B36_bin.14.fasta	0	7	group2
	B36_bin.2.fasta	0	7	group2								B36_bin.2.fasta	0	7	group2								B36_bin.2.fasta	0	7	group2								B36_bin.2.fasta	0	7	group2								B36_bin.2.fasta	0	7	group2
	B36_bin.4.fasta	0	6	group2								B36_bin.4.fasta	0	6	group2								B36_bin.4.fasta	0	6	group2								B36_bin.4.fasta	0	6	group2								B36_bin.4.fasta	0	6	group2
	B36_bin.5.fasta	0	4	group2								B36_bin.5.fasta	0	4	group2								B36_bin.5.fasta	0	4	group2								B36_bin.5.fasta	0	4	group2								B36_bin.5.fasta	0	4	group2
	B36_bin.6.fasta	1	1	group1								B36_bin.6.fasta	0	1	group2								B36_bin.6.fasta	0	1	group2								B36_bin.6.fasta	0	1	group2								B36_bin.6.fasta	1	1	group1
	B36_bin.9.fasta	0	2	group2								B36_bin.9.fasta	1	2	group1								B36_bin.9.fasta	0	2	group2								B36_bin.9.fasta	0	2	group2								B36_bin.9.fasta	0	2	group2
	B37_bin.13.fasta	1	1	group1								B37_bin.13.fasta	0	1	group2								B37_bin.13.fasta	0	1	group2								B37_bin.13.fasta	0	1	group2								B37_bin.13.fasta	0	1	group2
	B37_bin.18.fasta	0	3	group2								B37_bin.18.fasta	0	3	group2								B37_bin.18.fasta	0	3	group2								B37_bin.18.fasta	0	3	group2								B37_bin.18.fasta	0	3	group2
	B37_bin.25.fasta	0	5	group2								B37_bin.25.fasta	0	5	group2								B37_bin.25.fasta	0	5	group2								B37_bin.25.fasta	0	5	group2								B37_bin.25.fasta	0	5	group2
	B37_bin.3.fasta	6	1	group2								B37_bin.3.fasta	1	1	group1								B37_bin.3.fasta	1	1	group1								B37_bin.3.fasta	0	1	group2								B37_bin.3.fasta	1	1	group1
	B37_bin.32.fasta	4	2	group2								B37_bin.32.fasta	1	2	group1								B37_bin.32.fasta	2	2	group2								B37_bin.32.fasta	0	2	group2								B37_bin.32.fasta	0	2	group2
	B37_bin.33.fasta	6	17	group2								B37_bin.33.fasta	0	17	group2								B37_bin.33.fasta	0	17	group2								B37_bin.33.fasta	0	17	group2								B37_bin.33.fasta	0	17	group2
	B37_bin.34.fasta	0	2	group2								B37_bin.34.fasta	0	2	group2								B37_bin.34.fasta	0	2	group2								B37_bin.34.fasta	0	2	group2								B37_bin.34.fasta	0	2	group2
	B37_bin.38.fasta	0	3	group2								B37_bin.38.fasta	0	3	group2								B37_bin.38.fasta	0	3	group2								B37_bin.38.fasta	0	3	group2								B37_bin.38.fasta	0	3	group2
	B37_bin.43.fasta	7	1	group2								B37_bin.43.fasta	1	1	group1								B37_bin.43.fasta	0	1	group2								B37_bin.43.fasta	1	1	group1								B37_bin.43.fasta	0	1	group2
	B37_bin.46.fasta	4	1	group2								B37_bin.46.fasta	1	1	group1								B37_bin.46.fasta	2	1	group2								B37_bin.46.fasta	0	1	group2								B37_bin.46.fasta	0	1	group2
	B37_bin.55.fasta	0	1	group2								B37_bin.55.fasta	1	1	group1								B37_bin.55.fasta	0	1	group2								B37_bin.55.fasta	1	1	group1								B37_bin.55.fasta	0	1	group2
	B37_bin.6.fasta	7	1	group2								B37_bin.6.fasta	0	1	group2								B37_bin.6.fasta	0	1	group2								B37_bin.6.fasta	0	1	group2								B37_bin.6.fasta	0	1	group2
	B37_bin.64.fasta	3	9	group2								B37_bin.64.fasta	1	9	group1								B37_bin.64.fasta	1	9	group1								B37_bin.64.fasta	0	9	group2								B37_bin.64.fasta	0	9	group2
	B37_bin.9.fasta	6	1	group2								B37_bin.9.fasta	0	1	group2								B37_bin.9.fasta	1	1	group1								B37_bin.9.fasta	0	1	group2								B37_bin.9.fasta	1	1	group1
	B38_bin.1.fasta	3	1	group2								B38_bin.1.fasta	0	1	group2								B38_bin.1.fasta	0	1	group2								B38_bin.1.fasta	0	1	group2								B38_bin.1.fasta	1	1	group1
	B38_bin.11.fasta	2	1	group2								B38_bin.11.fasta	0	1	group2								B38_bin.11.fasta	0	1	group2								B38_bin.11.fasta	1	1	group1								B38_bin.11.fasta	0	1	group2
	B38_bin.12.fasta	10	1	group2								B38_bin.12.fasta	1	1	group1								B38_bin.12.fasta	2	1	group2								B38_bin.12.fasta	1	1	group1								B38_bin.12.fasta	0	1	group2
	B38_bin.17.fasta	1	1	group1								B38_bin.17.fasta	1	1	group1								B38_bin.17.fasta	0	1	group2								B38_bin.17.fasta	1	1	group1								B38_bin.17.fasta	0	1	group2
	B38_bin.20.fasta	0	2	group2								B38_bin.20.fasta	0	2	group2								B38_bin.20.fasta	0	2	group2								B38_bin.20.fasta	0	2	group2								B38_bin.20.fasta	0	2	group2
	B38_bin.32.fasta	1	2	group1								B38_bin.32.fasta	1	2	group1								B38_bin.32.fasta	0	2	group2								B38_bin.32.fasta	1	2	group1								B38_bin.32.fasta	0	2	group2
	B38_bin.37.fasta	2	1	group2								B38_bin.37.fasta	0	1	group2								B38_bin.37.fasta	0	1	group2								B38_bin.37.fasta	0	1	group2								B38_bin.37.fasta	1	1	group1
	B38_bin.42.fasta	3	1	group2								B38_bin.42.fasta	1	1	group1								B38_bin.42.fasta	0	1	group2								B38_bin.42.fasta	0	1	group2								B38_bin.42.fasta	0	1	group2
	B38_bin.46.fasta	0	1	group2								B38_bin.46.fasta	0	1	group2								B38_bin.46.fasta	0	1	group2								B38_bin.46.fasta	0	1	group2								B38_bin.46.fasta	0	1	group2
	B38_bin.50.fasta	0	1	group2								B38_bin.50.fasta	0	1	group2								B38_bin.50.fasta	0	1	group2								B38_bin.50.fasta	0	1	group2								B38_bin.50.fasta	0	1	group2
	B38_bin.55.fasta	5	2	group2								B38_bin.55.fasta	1	2	group1								B38_bin.55.fasta	1	2	group1								B38_bin.55.fasta	0	2	group2								B38_bin.55.fasta	1	2	group1
	B38_bin.67.fasta	15	2	group2								B38_bin.67.fasta	3	2	group2								B38_bin.67.fasta	7	2	group2								B38_bin.67.fasta	2	2	group2								B38_bin.67.fasta	0	2	group2
	B38_bin.69.fasta	0	1	group2								B38_bin.69.fasta	0	1	group2								B38_bin.69.fasta	0	1	group2								B38_bin.69.fasta	0	1	group2								B38_bin.69.fasta	0	1	group2
	B38_bin.9.fasta	9	1	group2								B38_bin.9.fasta	0	1	group2								B38_bin.9.fasta	0	1	group2								B38_bin.9.fasta	1	1	group1								B38_bin.9.fasta	1	1	group1
	B39_bin.14.fasta	0	1	group2								B39_bin.14.fasta	0	1	group2								B39_bin.14.fasta	0	1	group2								B39_bin.14.fasta	0	1	group2								B39_bin.14.fasta	2	1	group2
	B39_bin.16.fasta	1	5	group1								B39_bin.16.fasta	0	5	group2								B39_bin.16.fasta	0	5	group2								B39_bin.16.fasta	0	5	group2								B39_bin.16.fasta	0	5	group2
	B39_bin.19.fasta	0	1	group2								B39_bin.19.fasta	0	1	group2								B39_bin.19.fasta	0	1	group2								B39_bin.19.fasta	0	1	group2								B39_bin.19.fasta	0	1	group2
	B39_bin.2.fasta	2	2	group2								B39_bin.2.fasta	0	2	group2								B39_bin.2.fasta	0	2	group2								B39_bin.2.fasta	0	2	group2								B39_bin.2.fasta	0	2	group2
	B39_bin.20.fasta	1	1	group1								B39_bin.20.fasta	1	1	group1								B39_bin.20.fasta	0	1	group2								B39_bin.20.fasta	0	1	group2								B39_bin.20.fasta	0	1	group2
	B39_bin.21.fasta	1	12	group1								B39_bin.21.fasta	0	12	group2								B39_bin.21.fasta	1	12	group1								B39_bin.21.fasta	0	12	group2								B39_bin.21.fasta	1	12	group1
	B39_bin.22.fasta	3	1	group2								B39_bin.22.fasta	0	1	group2								B39_bin.22.fasta	2	1	group2								B39_bin.22.fasta	0	1	group2								B39_bin.22.fasta	0	1	group2
	B39_bin.23.fasta	6	1	group2								B39_bin.23.fasta	1	1	group1								B39_bin.23.fasta	0	1	group2								B39_bin.23.fasta	0	1	group2								B39_bin.23.fasta	0	1	group2
	B39_bin.24.fasta	3	1	group2								B39_bin.24.fasta	0	1	group2								B39_bin.24.fasta	0	1	group2								B39_bin.24.fasta	1	1	group1								B39_bin.24.fasta	0	1	group2
	B39_bin.25.fasta	2	1	group2								B39_bin.25.fasta	0	1	group2								B39_bin.25.fasta	0	1	group2								B39_bin.25.fasta	0	1	group2								B39_bin.25.fasta	0	1	group2
	B39_bin.3.fasta	0	4	group2								B39_bin.3.fasta	0	4	group2								B39_bin.3.fasta	0	4	group2								B39_bin.3.fasta	0	4	group2								B39_bin.3.fasta	1	4	group1
	B39_bin.5.fasta	2	1	group2								B39_bin.5.fasta	0	1	group2								B39_bin.5.fasta	1	1	group1								B39_bin.5.fasta	0	1	group2								B39_bin.5.fasta	0	1	group2
	B39_bin.7.fasta	5	1	group2								B39_bin.7.fasta	0	1	group2								B39_bin.7.fasta	1	1	group1								B39_bin.7.fasta	0	1	group2								B39_bin.7.fasta	1	1	group1
	B39_bin.9.fasta	6	3	group2								B39_bin.9.fasta	1	3	group1								B39_bin.9.fasta	3	3	group2								B39_bin.9.fasta	0	3	group2								B39_bin.9.fasta	0	3	group2
	B40_bin.1.fasta	6	1	group2								B40_bin.1.fasta	1	1	group1								B40_bin.1.fasta	0	1	group2								B40_bin.1.fasta	0	1	group2								B40_bin.1.fasta	1	1	group1
	B40_bin.10.fasta	1	3	group1								B40_bin.10.fasta	0	3	group2								B40_bin.10.fasta	0	3	group2								B40_bin.10.fasta	1	3	group1								B40_bin.10.fasta	0	3	group2
	B40_bin.12.fasta	0	1	group2								B40_bin.12.fasta	0	1	group2								B40_bin.12.fasta	0	1	group2								B40_bin.12.fasta	0	1	group2								B40_bin.12.fasta	0	1	group2
	B40_bin.13.fasta	0	1	group2								B40_bin.13.fasta	0	1	group2								B40_bin.13.fasta	0	1	group2								B40_bin.13.fasta	0	1	group2								B40_bin.13.fasta	1	1	group1
	B40_bin.16.fasta	0	2	group2								B40_bin.16.fasta	0	2	group2								B40_bin.16.fasta	0	2	group2								B40_bin.16.fasta	0	2	group2								B40_bin.16.fasta	0	2	group2
	B40_bin.17.fasta	2	1	group2								B40_bin.17.fasta	0	1	group2								B40_bin.17.fasta	1	1	group1								B40_bin.17.fasta	0	1	group2								B40_bin.17.fasta	0	1	group2
	B40_bin.20.fasta	0	6	group2								B40_bin.20.fasta	0	6	group2								B40_bin.20.fasta	0	6	group2								B40_bin.20.fasta	0	6	group2								B40_bin.20.fasta	0	6	group2
	B40_bin.21.fasta	4	2	group2								B40_bin.21.fasta	1	2	group1								B40_bin.21.fasta	0	2	group2								B40_bin.21.fasta	0	2	group2								B40_bin.21.fasta	0	2	group2
	B40_bin.22.fasta	0	1	group2								B40_bin.22.fasta	0	1	group2								B40_bin.22.fasta	0	1	group2								B40_bin.22.fasta	0	1	group2								B40_bin.22.fasta	0	1	group2
	B40_bin.23.fasta	0	2	group2								B40_bin.23.fasta	0	2	group2								B40_bin.23.fasta	0	2	group2								B40_bin.23.fasta	0	2	group2								B40_bin.23.fasta	0	2	group2
	B40_bin.24.fasta	1	2	group1								B40_bin.24.fasta	1	2	group1								B40_bin.24.fasta	0	2	group2								B40_bin.24.fasta	0	2	group2								B40_bin.24.fasta	0	2	group2
	B40_bin.25.fasta	3	2	group2								B40_bin.25.fasta	0	2	group2								B40_bin.25.fasta	0	2	group2								B40_bin.25.fasta	0	2	group2								B40_bin.25.fasta	0	2	group2
	B40_bin.3.fasta	1	1	group1								B40_bin.3.fasta	0	1	group2								B40_bin.3.fasta	0	1	group2								B40_bin.3.fasta	0	1	group2								B40_bin.3.fasta	1	1	group1
	B40_bin.33.fasta	0	1	group2								B40_bin.33.fasta	0	1	group2								B40_bin.33.fasta	0	1	group2								B40_bin.33.fasta	0	1	group2								B40_bin.33.fasta	0	1	group2
	B40_bin.34.fasta	1	2	group1								B40_bin.34.fasta	0	2	group2								B40_bin.34.fasta	0	2	group2								B40_bin.34.fasta	0	2	group2								B40_bin.34.fasta	0	2	group2
	B40_bin.35.fasta	0	2	group2								B40_bin.35.fasta	0	2	group2								B40_bin.35.fasta	0	2	group2								B40_bin.35.fasta	0	2	group2								B40_bin.35.fasta	0	2	group2
	B40_bin.36.fasta	0	1	group2								B40_bin.36.fasta	0	1	group2								B40_bin.36.fasta	0	1	group2								B40_bin.36.fasta	0	1	group2								B40_bin.36.fasta	0	1	group2
	B40_bin.37.fasta	0	1	group2								B40_bin.37.fasta	0	1	group2								B40_bin.37.fasta	0	1	group2								B40_bin.37.fasta	0	1	group2								B40_bin.37.fasta	0	1	group2
	B40_bin.39.fasta	0	1	group2								B40_bin.39.fasta	0	1	group2								B40_bin.39.fasta	0	1	group2								B40_bin.39.fasta	0	1	group2								B40_bin.39.fasta	0	1	group2
	B40_bin.40.fasta	0	2	group2								B40_bin.40.fasta	0	2	group2								B40_bin.40.fasta	0	2	group2								B40_bin.40.fasta	0	2	group2								B40_bin.40.fasta	0	2	group2
	B40_bin.44.fasta	0	1	group2								B40_bin.44.fasta	0	1	group2								B40_bin.44.fasta	0	1	group2								B40_bin.44.fasta	0	1	group2								B40_bin.44.fasta	0	1	group2
	B40_bin.48.fasta	0	2	group2								B40_bin.48.fasta	0	2	group2								B40_bin.48.fasta	0	2	group2								B40_bin.48.fasta	0	2	group2								B40_bin.48.fasta	0	2	group2
	B40_bin.5.fasta	0	1	group2								B40_bin.5.fasta	0	1	group2								B40_bin.5.fasta	0	1	group2								B40_bin.5.fasta	0	1	group2								B40_bin.5.fasta	0	1	group2
	B40_bin.50.fasta	0	1	group2								B40_bin.50.fasta	0	1	group2								B40_bin.50.fasta	0	1	group2								B40_bin.50.fasta	0	1	group2								B40_bin.50.fasta	0	1	group2
	B40_bin.51.fasta	0	1	group2								B40_bin.51.fasta	0	1	group2								B40_bin.51.fasta	0	1	group2								B40_bin.51.fasta	0	1	group2								B40_bin.51.fasta	0	1	group2
	B40_bin.52.fasta	0	3	group2								B40_bin.52.fasta	0	3	group2								B40_bin.52.fasta	0	3	group2								B40_bin.52.fasta	0	3	group2								B40_bin.52.fasta	0	3	group2
	B40_bin.54.fasta	1	1	group1								B40_bin.54.fasta	0	1	group2								B40_bin.54.fasta	0	1	group2								B40_bin.54.fasta	0	1	group2								B40_bin.54.fasta	0	1	group2
	B40_bin.7.fasta	1	2	group1								B40_bin.7.fasta	0	2	group2								B40_bin.7.fasta	0	2	group2								B40_bin.7.fasta	0	2	group2								B40_bin.7.fasta	0	2	group2
	B40_bin.9.fasta	0	1	group2								B40_bin.9.fasta	0	1	group2								B40_bin.9.fasta	0	1	group2								B40_bin.9.fasta	1	1	group1								B40_bin.9.fasta	0	1	group2
	B41_bin.1.fasta	1	4	group1								B41_bin.1.fasta	0	4	group2								B41_bin.1.fasta	0	4	group2								B41_bin.1.fasta	0	4	group2								B41_bin.1.fasta	0	4	group2
	B41_bin.11.fasta	0	2	group2								B41_bin.11.fasta	0	2	group2								B41_bin.11.fasta	0	2	group2								B41_bin.11.fasta	0	2	group2								B41_bin.11.fasta	0	2	group2
	B41_bin.13.fasta	6	2	group2								B41_bin.13.fasta	0	2	group2								B41_bin.13.fasta	0	2	group2								B41_bin.13.fasta	0	2	group2								B41_bin.13.fasta	0	2	group2
	B41_bin.15.fasta	0	4	group2								B41_bin.15.fasta	0	4	group2								B41_bin.15.fasta	0	4	group2								B41_bin.15.fasta	1	4	group1								B41_bin.15.fasta	0	4	group2
	B41_bin.2.fasta	1	1	group1								B41_bin.2.fasta	1	1	group1								B41_bin.2.fasta	0	1	group2								B41_bin.2.fasta	1	1	group1								B41_bin.2.fasta	0	1	group2
	B41_bin.5.fasta	0	7	group2								B41_bin.5.fasta	0	7	group2								B41_bin.5.fasta	0	7	group2								B41_bin.5.fasta	0	7	group2								B41_bin.5.fasta	0	7	group2
	B41_bin.7.fasta	0	1	group2								B41_bin.7.fasta	0	1	group2								B41_bin.7.fasta	0	1	group2								B41_bin.7.fasta	0	1	group2								B41_bin.7.fasta	1	1	group1
	B41_bin.8.fasta	4	2	group2								B41_bin.8.fasta	0	2	group2								B41_bin.8.fasta	1	2	group1								B41_bin.8.fasta	0	2	group2								B41_bin.8.fasta	0	2	group2
	B42_bin.1.fasta	1	5	group1								B42_bin.1.fasta	0	5	group2								B42_bin.1.fasta	0	5	group2								B42_bin.1.fasta	0	5	group2								B42_bin.1.fasta	0	5	group2
	B42_bin.10.fasta	0	1	group2								B42_bin.10.fasta	0	1	group2								B42_bin.10.fasta	0	1	group2								B42_bin.10.fasta	0	1	group2								B42_bin.10.fasta	0	1	group2
	B42_bin.16.fasta	0	13	group2								B42_bin.16.fasta	0	13	group2								B42_bin.16.fasta	1	13	group1								B42_bin.16.fasta	0	13	group2								B42_bin.16.fasta	0	13	group2
	B42_bin.19.fasta	0	1	group2								B42_bin.19.fasta	0	1	group2								B42_bin.19.fasta	1	1	group1								B42_bin.19.fasta	0	1	group2								B42_bin.19.fasta	0	1	group2
	B42_bin.2.fasta	3	2	group2								B42_bin.2.fasta	2	2	group2								B42_bin.2.fasta	0	2	group2								B42_bin.2.fasta	0	2	group2								B42_bin.2.fasta	0	2	group2
	B42_bin.20.fasta	1	1	group1								B42_bin.20.fasta	0	1	group2								B42_bin.20.fasta	0	1	group2								B42_bin.20.fasta	0	1	group2								B42_bin.20.fasta	0	1	group2
	B42_bin.21.fasta	1	6	group1								B42_bin.21.fasta	0	6	group2								B42_bin.21.fasta	0	6	group2								B42_bin.21.fasta	0	6	group2								B42_bin.21.fasta	0	6	group2
	B42_bin.22.fasta	0	3	group2								B42_bin.22.fasta	0	3	group2								B42_bin.22.fasta	0	3	group2								B42_bin.22.fasta	0	3	group2								B42_bin.22.fasta	0	3	group2
	B42_bin.23.fasta	0	5	group2								B42_bin.23.fasta	0	5	group2								B42_bin.23.fasta	0	5	group2								B42_bin.23.fasta	0	5	group2								B42_bin.23.fasta	0	5	group2
	B42_bin.30.fasta	0	6	group2								B42_bin.30.fasta	0	6	group2								B42_bin.30.fasta	0	6	group2								B42_bin.30.fasta	0	6	group2								B42_bin.30.fasta	0	6	group2
	B42_bin.5.fasta	2	1	group2								B42_bin.5.fasta	0	1	group2								B42_bin.5.fasta	1	1	group1								B42_bin.5.fasta	0	1	group2								B42_bin.5.fasta	0	1	group2
	B42_bin.6.fasta	0	3	group2								B42_bin.6.fasta	0	3	group2								B42_bin.6.fasta	0	3	group2								B42_bin.6.fasta	0	3	group2								B42_bin.6.fasta	0	3	group2
	B42_bin.9.fasta	7	2	group2								B42_bin.9.fasta	1	2	group1								B42_bin.9.fasta	0	2	group2								B42_bin.9.fasta	0	2	group2								B42_bin.9.fasta	1	2	group1
	B43_bin.17.fasta	0	1	group2								B43_bin.17.fasta	0	1	group2								B43_bin.17.fasta	0	1	group2								B43_bin.17.fasta	0	1	group2								B43_bin.17.fasta	0	1	group2
	B43_bin.31.fasta	3	1	group2								B43_bin.31.fasta	0	1	group2								B43_bin.31.fasta	0	1	group2								B43_bin.31.fasta	0	1	group2								B43_bin.31.fasta	1	1	group1
	B43_bin.44.fasta	3	1	group2								B43_bin.44.fasta	0	1	group2								B43_bin.44.fasta	0	1	group2								B43_bin.44.fasta	0	1	group2								B43_bin.44.fasta	0	1	group2
	B43_bin.63.fasta	0	2	group2								B43_bin.63.fasta	0	2	group2								B43_bin.63.fasta	0	2	group2								B43_bin.63.fasta	0	2	group2								B43_bin.63.fasta	0	2	group2
	B43_bin.72.fasta	4	1	group2								B43_bin.72.fasta	0	1	group2								B43_bin.72.fasta	0	1	group2								B43_bin.72.fasta	0	1	group2								B43_bin.72.fasta	0	1	group2
	B44_bin.10.fasta	4	6	group2								B44_bin.10.fasta	2	6	group2								B44_bin.10.fasta	0	6	group2								B44_bin.10.fasta	0	6	group2								B44_bin.10.fasta	0	6	group2
	B44_bin.14.fasta	2	1	group2								B44_bin.14.fasta	0	1	group2								B44_bin.14.fasta	1	1	group1								B44_bin.14.fasta	0	1	group2								B44_bin.14.fasta	0	1	group2
	B44_bin.16.fasta	2	4	group2								B44_bin.16.fasta	0	4	group2								B44_bin.16.fasta	0	4	group2								B44_bin.16.fasta	1	4	group1								B44_bin.16.fasta	0	4	group2
	B44_bin.17.fasta	1	1	group1								B44_bin.17.fasta	0	1	group2								B44_bin.17.fasta	0	1	group2								B44_bin.17.fasta	1	1	group1								B44_bin.17.fasta	0	1	group2
	B44_bin.20.fasta	0	1	group2								B44_bin.20.fasta	0	1	group2								B44_bin.20.fasta	0	1	group2								B44_bin.20.fasta	0	1	group2								B44_bin.20.fasta	1	1	group1
	B44_bin.22.fasta	5	2	group2								B44_bin.22.fasta	1	2	group1								B44_bin.22.fasta	0	2	group2								B44_bin.22.fasta	1	2	group1								B44_bin.22.fasta	0	2	group2
	B44_bin.29.fasta	0	1	group2								B44_bin.29.fasta	0	1	group2								B44_bin.29.fasta	0	1	group2								B44_bin.29.fasta	1	1	group1								B44_bin.29.fasta	0	1	group2
	B44_bin.31.fasta	2	1	group2								B44_bin.31.fasta	1	1	group1								B44_bin.31.fasta	0	1	group2								B44_bin.31.fasta	0	1	group2								B44_bin.31.fasta	1	1	group1
	B44_bin.33.fasta	4	2	group2								B44_bin.33.fasta	0	2	group2								B44_bin.33.fasta	1	2	group1								B44_bin.33.fasta	0	2	group2								B44_bin.33.fasta	0	2	group2
	B44_bin.37.fasta	4	1	group2								B44_bin.37.fasta	0	1	group2								B44_bin.37.fasta	0	1	group2								B44_bin.37.fasta	0	1	group2								B44_bin.37.fasta	0	1	group2
	B44_bin.39.fasta	2	2	group2								B44_bin.39.fasta	1	2	group1								B44_bin.39.fasta	1	2	group1								B44_bin.39.fasta	0	2	group2								B44_bin.39.fasta	0	2	group2
	B44_bin.5.fasta	1	10	group1								B44_bin.5.fasta	1	10	group1								B44_bin.5.fasta	0	10	group2								B44_bin.5.fasta	0	10	group2								B44_bin.5.fasta	0	10	group2
	B44_bin.7.fasta	0	1	group2								B44_bin.7.fasta	1	1	group1								B44_bin.7.fasta	0	1	group2								B44_bin.7.fasta	0	1	group2								B44_bin.7.fasta	1	1	group1
	B44_bin.8.fasta	1	1	group1								B44_bin.8.fasta	0	1	group2								B44_bin.8.fasta	0	1	group2								B44_bin.8.fasta	0	1	group2								B44_bin.8.fasta	0	1	group2
	B46_bin.1.fasta	1	1	group1								B46_bin.1.fasta	0	1	group2								B46_bin.1.fasta	0	1	group2								B46_bin.1.fasta	0	1	group2								B46_bin.1.fasta	0	1	group2
	B46_bin.12.fasta	0	1	group2								B46_bin.12.fasta	0	1	group2								B46_bin.12.fasta	0	1	group2								B46_bin.12.fasta	0	1	group2								B46_bin.12.fasta	0	1	group2
	B46_bin.13.fasta	0	2	group2								B46_bin.13.fasta	0	2	group2								B46_bin.13.fasta	0	2	group2								B46_bin.13.fasta	0	2	group2								B46_bin.13.fasta	0	2	group2
	B46_bin.17.fasta	0	2	group2								B46_bin.17.fasta	0	2	group2								B46_bin.17.fasta	0	2	group2								B46_bin.17.fasta	0	2	group2								B46_bin.17.fasta	0	2	group2
	B46_bin.22.fasta	0	3	group2								B46_bin.22.fasta	0	3	group2								B46_bin.22.fasta	0	3	group2								B46_bin.22.fasta	0	3	group2								B46_bin.22.fasta	0	3	group2
	B46_bin.24.fasta	0	1	group2								B46_bin.24.fasta	0	1	group2								B46_bin.24.fasta	0	1	group2								B46_bin.24.fasta	0	1	group2								B46_bin.24.fasta	1	1	group1
	B46_bin.25.fasta	0	1	group2								B46_bin.25.fasta	0	1	group2								B46_bin.25.fasta	0	1	group2								B46_bin.25.fasta	0	1	group2								B46_bin.25.fasta	0	1	group2
	B46_bin.27.fasta	0	5	group2								B46_bin.27.fasta	0	5	group2								B46_bin.27.fasta	0	5	group2								B46_bin.27.fasta	0	5	group2								B46_bin.27.fasta	0	5	group2
	B46_bin.3.fasta	0	4	group2								B46_bin.3.fasta	0	4	group2								B46_bin.3.fasta	0	4	group2								B46_bin.3.fasta	0	4	group2								B46_bin.3.fasta	0	4	group2
	B46_bin.31.fasta	0	1	group2								B46_bin.31.fasta	0	1	group2								B46_bin.31.fasta	0	1	group2								B46_bin.31.fasta	0	1	group2								B46_bin.31.fasta	0	1	group2
	B46_bin.32.fasta	0	2	group2								B46_bin.32.fasta	0	2	group2								B46_bin.32.fasta	0	2	group2								B46_bin.32.fasta	0	2	group2								B46_bin.32.fasta	0	2	group2
	B46_bin.33.fasta	0	2	group2								B46_bin.33.fasta	1	2	group1								B46_bin.33.fasta	0	2	group2								B46_bin.33.fasta	0	2	group2								B46_bin.33.fasta	1	2	group1
	B46_bin.34.fasta	0	1	group2								B46_bin.34.fasta	0	1	group2								B46_bin.34.fasta	0	1	group2								B46_bin.34.fasta	0	1	group2								B46_bin.34.fasta	0	1	group2
	B46_bin.36.fasta	1	4	group1								B46_bin.36.fasta	0	4	group2								B46_bin.36.fasta	0	4	group2								B46_bin.36.fasta	0	4	group2								B46_bin.36.fasta	0	4	group2
	B46_bin.41.fasta	0	1	group2								B46_bin.41.fasta	0	1	group2								B46_bin.41.fasta	0	1	group2								B46_bin.41.fasta	0	1	group2								B46_bin.41.fasta	0	1	group2
	B46_bin.50.fasta	0	2	group2								B46_bin.50.fasta	0	2	group2								B46_bin.50.fasta	0	2	group2								B46_bin.50.fasta	0	2	group2								B46_bin.50.fasta	0	2	group2
	B46_bin.55.fasta	8	2	group2								B46_bin.55.fasta	0	2	group2								B46_bin.55.fasta	0	2	group2								B46_bin.55.fasta	0	2	group2								B46_bin.55.fasta	1	2	group1
	B46_bin.56.fasta	0	2	group2								B46_bin.56.fasta	0	2	group2								B46_bin.56.fasta	0	2	group2								B46_bin.56.fasta	0	2	group2								B46_bin.56.fasta	0	2	group2
	B46_bin.57.fasta	0	13	group2								B46_bin.57.fasta	0	13	group2								B46_bin.57.fasta	0	13	group2								B46_bin.57.fasta	0	13	group2								B46_bin.57.fasta	1	13	group1
	B46_bin.58.fasta	0	3	group2								B46_bin.58.fasta	2	3	group2								B46_bin.58.fasta	1	3	group1								B46_bin.58.fasta	0	3	group2								B46_bin.58.fasta	1	3	group1
	B46_bin.59.fasta	0	1	group2								B46_bin.59.fasta	0	1	group2								B46_bin.59.fasta	0	1	group2								B46_bin.59.fasta	0	1	group2								B46_bin.59.fasta	0	1	group2
	B46_bin.6.fasta	0	3	group2								B46_bin.6.fasta	0	3	group2								B46_bin.6.fasta	0	3	group2								B46_bin.6.fasta	0	3	group2								B46_bin.6.fasta	0	3	group2
	B46_bin.61.fasta	0	1	group2								B46_bin.61.fasta	0	1	group2								B46_bin.61.fasta	0	1	group2								B46_bin.61.fasta	0	1	group2								B46_bin.61.fasta	0	1	group2
	B46_bin.62.fasta	0	2	group2								B46_bin.62.fasta	0	2	group2								B46_bin.62.fasta	2	2	group2								B46_bin.62.fasta	0	2	group2								B46_bin.62.fasta	0	2	group2
	B46_bin.63.fasta	4	13	group2								B46_bin.63.fasta	1	13	group1								B46_bin.63.fasta	0	13	group2								B46_bin.63.fasta	0	13	group2								B46_bin.63.fasta	0	13	group2
	B46_bin.67.fasta	0	1	group2								B46_bin.67.fasta	0	1	group2								B46_bin.67.fasta	0	1	group2								B46_bin.67.fasta	0	1	group2								B46_bin.67.fasta	0	1	group2
	B46_bin.68.fasta	0	1	group2								B46_bin.68.fasta	2	1	group2								B46_bin.68.fasta	0	1	group2								B46_bin.68.fasta	0	1	group2								B46_bin.68.fasta	1	1	group1
	B46_bin.72.fasta	0	2	group2								B46_bin.72.fasta	0	2	group2								B46_bin.72.fasta	0	2	group2								B46_bin.72.fasta	0	2	group2								B46_bin.72.fasta	0	2	group2
	B46_bin.73.fasta	0	1	group2								B46_bin.73.fasta	0	1	group2								B46_bin.73.fasta	0	1	group2								B46_bin.73.fasta	0	1	group2								B46_bin.73.fasta	0	1	group2
	B46_bin.74.fasta	0	1	group2								B46_bin.74.fasta	0	1	group2								B46_bin.74.fasta	0	1	group2								B46_bin.74.fasta	0	1	group2								B46_bin.74.fasta	0	1	group2
	B46_bin.77.fasta	0	2	group2								B46_bin.77.fasta	0	2	group2								B46_bin.77.fasta	0	2	group2								B46_bin.77.fasta	0	2	group2								B46_bin.77.fasta	0	2	group2
	B6_bin.13.fasta	0	1	group2								B6_bin.13.fasta	0	1	group2								B6_bin.13.fasta	0	1	group2								B6_bin.13.fasta	0	1	group2								B6_bin.13.fasta	0	1	group2
	B6_bin.22.fasta	2	1	group2								B6_bin.22.fasta	0	1	group2								B6_bin.22.fasta	0	1	group2								B6_bin.22.fasta	0	1	group2								B6_bin.22.fasta	1	1	group1
	B6_bin.25.fasta	1	1	group1								B6_bin.25.fasta	1	1	group1								B6_bin.25.fasta	1	1	group1								B6_bin.25.fasta	0	1	group2								B6_bin.25.fasta	0	1	group2
	B6_bin.3.fasta	1	2	group1								B6_bin.3.fasta	1	2	group1								B6_bin.3.fasta	0	2	group2								B6_bin.3.fasta	0	2	group2								B6_bin.3.fasta	0	2	group2
	B6_bin.51.fasta	0	1	group2								B6_bin.51.fasta	0	1	group2								B6_bin.51.fasta	0	1	group2								B6_bin.51.fasta	0	1	group2								B6_bin.51.fasta	0	1	group2
	B6_bin.58.fasta	0	10	group2								B6_bin.58.fasta	0	10	group2								B6_bin.58.fasta	0	10	group2								B6_bin.58.fasta	0	10	group2								B6_bin.58.fasta	0	10	group2
	B6_bin.7.fasta	1	1	group1								B6_bin.7.fasta	0	1	group2								B6_bin.7.fasta	0	1	group2								B6_bin.7.fasta	0	1	group2								B6_bin.7.fasta	0	1	group2
	B7_bin.1.fasta	1	1	group1								B7_bin.1.fasta	0	1	group2								B7_bin.1.fasta	0	1	group2								B7_bin.1.fasta	0	1	group2								B7_bin.1.fasta	0	1	group2
	B7_bin.10.fasta	1	4	group1								B7_bin.10.fasta	0	4	group2								B7_bin.10.fasta	2	4	group2								B7_bin.10.fasta	1	4	group1								B7_bin.10.fasta	1	4	group1
	B7_bin.20.fasta	0	8	group2								B7_bin.20.fasta	0	8	group2								B7_bin.20.fasta	0	8	group2								B7_bin.20.fasta	0	8	group2								B7_bin.20.fasta	0	8	group2
	B7_bin.22.fasta	1	1	group1								B7_bin.22.fasta	0	1	group2								B7_bin.22.fasta	0	1	group2								B7_bin.22.fasta	0	1	group2								B7_bin.22.fasta	1	1	group1
	B7_bin.5.fasta	0	1	group2								B7_bin.5.fasta	0	1	group2								B7_bin.5.fasta	0	1	group2								B7_bin.5.fasta	0	1	group2								B7_bin.5.fasta	0	1	group2
	B8_bin.1.fasta	1	1	group1								B8_bin.1.fasta	0	1	group2								B8_bin.1.fasta	0	1	group2								B8_bin.1.fasta	0	1	group2								B8_bin.1.fasta	0	1	group2
	B8_bin.12.fasta	2	1	group2								B8_bin.12.fasta	0	1	group2								B8_bin.12.fasta	0	1	group2								B8_bin.12.fasta	1	1	group1								B8_bin.12.fasta	0	1	group2
	B8_bin.13.fasta	6	3	group2								B8_bin.13.fasta	1	3	group1								B8_bin.13.fasta	1	3	group1								B8_bin.13.fasta	0	3	group2								B8_bin.13.fasta	0	3	group2
	B8_bin.15.fasta	1	4	group1								B8_bin.15.fasta	1	4	group1								B8_bin.15.fasta	1	4	group1								B8_bin.15.fasta	0	4	group2								B8_bin.15.fasta	0	4	group2
	B8_bin.22.fasta	6	1	group2								B8_bin.22.fasta	0	1	group2								B8_bin.22.fasta	3	1	group2								B8_bin.22.fasta	0	1	group2								B8_bin.22.fasta	0	1	group2
	B8_bin.23.fasta	5	1	group2								B8_bin.23.fasta	1	1	group1								B8_bin.23.fasta	0	1	group2								B8_bin.23.fasta	0	1	group2								B8_bin.23.fasta	0	1	group2
	B8_bin.26.fasta	0	1	group2								B8_bin.26.fasta	0	1	group2								B8_bin.26.fasta	0	1	group2								B8_bin.26.fasta	0	1	group2								B8_bin.26.fasta	0	1	group2
	B8_bin.34.fasta	1	4	group1								B8_bin.34.fasta	0	4	group2								B8_bin.34.fasta	0	4	group2								B8_bin.34.fasta	0	4	group2								B8_bin.34.fasta	0	4	group2
	B8_bin.35.fasta	12	2	group2								B8_bin.35.fasta	1	2	group1								B8_bin.35.fasta	0	2	group2								B8_bin.35.fasta	0	2	group2								B8_bin.35.fasta	1	2	group1
	B8_bin.44.fasta	0	1	group2								B8_bin.44.fasta	0	1	group2								B8_bin.44.fasta	0	1	group2								B8_bin.44.fasta	0	1	group2								B8_bin.44.fasta	0	1	group2
	B8_bin.46.fasta	2	2	group2								B8_bin.46.fasta	0	2	group2								B8_bin.46.fasta	1	2	group1								B8_bin.46.fasta	0	2	group2								B8_bin.46.fasta	0	2	group2
	B8_bin.49.fasta	5	1	group2								B8_bin.49.fasta	0	1	group2								B8_bin.49.fasta	0	1	group2								B8_bin.49.fasta	0	1	group2								B8_bin.49.fasta	0	1	group2
	B8_bin.51.fasta	4	1	group2								B8_bin.51.fasta	2	1	group2								B8_bin.51.fasta	2	1	group2								B8_bin.51.fasta	0	1	group2								B8_bin.51.fasta	0	1	group2
	B8_bin.55.fasta	2	2	group2								B8_bin.55.fasta	0	2	group2								B8_bin.55.fasta	1	2	group1								B8_bin.55.fasta	0	2	group2								B8_bin.55.fasta	0	2	group2
	B8_bin.56.fasta	4	3	group2								B8_bin.56.fasta	1	3	group1								B8_bin.56.fasta	0	3	group2								B8_bin.56.fasta	0	3	group2								B8_bin.56.fasta	0	3	group2
	B8_bin.58.fasta	3	1	group2								B8_bin.58.fasta	1	1	group1								B8_bin.58.fasta	1	1	group1								B8_bin.58.fasta	0	1	group2								B8_bin.58.fasta	1	1	group1
	B8_bin.6.fasta	5	3	group2								B8_bin.6.fasta	1	3	group1								B8_bin.6.fasta	1	3	group1								B8_bin.6.fasta	0	3	group2								B8_bin.6.fasta	0	3	group2
	B8_bin.64.fasta	4	1	group2								B8_bin.64.fasta	0	1	group2								B8_bin.64.fasta	1	1	group1								B8_bin.64.fasta	0	1	group2								B8_bin.64.fasta	0	1	group2
	B8_bin.71.fasta	4	1	group2								B8_bin.71.fasta	0	1	group2								B8_bin.71.fasta	2	1	group2								B8_bin.71.fasta	1	1	group1								B8_bin.71.fasta	0	1	group2
	B8_bin.73.fasta	18	1	group2								B8_bin.73.fasta	2	1	group2								B8_bin.73.fasta	2	1	group2								B8_bin.73.fasta	1	1	group1								B8_bin.73.fasta	1	1	group1
	B8_bin.8.fasta	5	3	group2								B8_bin.8.fasta	0	3	group2								B8_bin.8.fasta	1	3	group1								B8_bin.8.fasta	0	3	group2								B8_bin.8.fasta	0	3	group2
	B9_bin.10.fasta	1	1	group1								B9_bin.10.fasta	1	1	group1								B9_bin.10.fasta	1	1	group1								B9_bin.10.fasta	1	1	group1								B9_bin.10.fasta	0	1	group2
	B9_bin.66.fasta	1	1	group1								B9_bin.66.fasta	0	1	group2								B9_bin.66.fasta	1	1	group1								B9_bin.66.fasta	1	1	group1								B9_bin.66.fasta	0	1	group2
	BT2_bin.14.fasta	0	3	group2								BT2_bin.14.fasta	0	3	group2								BT2_bin.14.fasta	0	3	group2								BT2_bin.14.fasta	0	3	group2								BT2_bin.14.fasta	0	3	group2
	BT2_bin.16.fasta	2	19	group2								BT2_bin.16.fasta	0	19	group2								BT2_bin.16.fasta	0	19	group2								BT2_bin.16.fasta	0	19	group2								BT2_bin.16.fasta	0	19	group2
	BT2_bin.18.fasta	0	2	group2								BT2_bin.18.fasta	0	2	group2								BT2_bin.18.fasta	0	2	group2								BT2_bin.18.fasta	0	2	group2								BT2_bin.18.fasta	0	2	group2
	BT2_bin.2.fasta	0	4	group2								BT2_bin.2.fasta	0	4	group2								BT2_bin.2.fasta	0	4	group2								BT2_bin.2.fasta	0	4	group2								BT2_bin.2.fasta	0	4	group2
	BT2_bin.22.fasta	1	4	group1								BT2_bin.22.fasta	0	4	group2								BT2_bin.22.fasta	0	4	group2								BT2_bin.22.fasta	0	4	group2								BT2_bin.22.fasta	0	4	group2
	BT2_bin.27.fasta	0	1	group2								BT2_bin.27.fasta	1	1	group1								BT2_bin.27.fasta	1	1	group1								BT2_bin.27.fasta	1	1	group1								BT2_bin.27.fasta	1	1	group1
	BT2_bin.3.fasta	0	1	group2								BT2_bin.3.fasta	0	1	group2								BT2_bin.3.fasta	0	1	group2								BT2_bin.3.fasta	0	1	group2								BT2_bin.3.fasta	0	1	group2
	BT2_bin.30.fasta	0	2	group2								BT2_bin.30.fasta	0	2	group2								BT2_bin.30.fasta	0	2	group2								BT2_bin.30.fasta	0	2	group2								BT2_bin.30.fasta	0	2	group2
	BT2_bin.31.fasta	0	6	group2								BT2_bin.31.fasta	0	6	group2								BT2_bin.31.fasta	0	6	group2								BT2_bin.31.fasta	0	6	group2								BT2_bin.31.fasta	0	6	group2
	BT2_bin.32.fasta	0	3	group2								BT2_bin.32.fasta	0	3	group2								BT2_bin.32.fasta	0	3	group2								BT2_bin.32.fasta	0	3	group2								BT2_bin.32.fasta	0	3	group2
	BT2_bin.35.fasta	2	2	group2								BT2_bin.35.fasta	0	2	group2								BT2_bin.35.fasta	0	2	group2								BT2_bin.35.fasta	0	2	group2								BT2_bin.35.fasta	1	2	group1
	BT2_bin.36.fasta	0	5	group2								BT2_bin.36.fasta	0	5	group2								BT2_bin.36.fasta	0	5	group2								BT2_bin.36.fasta	0	5	group2								BT2_bin.36.fasta	0	5	group2
	BT2_bin.41.fasta	0	1	group2								BT2_bin.41.fasta	0	1	group2								BT2_bin.41.fasta	0	1	group2								BT2_bin.41.fasta	0	1	group2								BT2_bin.41.fasta	0	1	group2
	BT2_bin.42.fasta	0	2	group2								BT2_bin.42.fasta	0	2	group2								BT2_bin.42.fasta	0	2	group2								BT2_bin.42.fasta	0	2	group2								BT2_bin.42.fasta	0	2	group2
	BT2_bin.48.fasta	0	3	group2								BT2_bin.48.fasta	0	3	group2								BT2_bin.48.fasta	0	3	group2								BT2_bin.48.fasta	0	3	group2								BT2_bin.48.fasta	0	3	group2
	BT2_bin.50.fasta	1	1	group1								BT2_bin.50.fasta	0	1	group2								BT2_bin.50.fasta	0	1	group2								BT2_bin.50.fasta	0	1	group2								BT2_bin.50.fasta	0	1	group2
	BT2_bin.55.fasta	0	1	group2								BT2_bin.55.fasta	0	1	group2								BT2_bin.55.fasta	0	1	group2								BT2_bin.55.fasta	1	1	group1								BT2_bin.55.fasta	0	1	group2
	BT2_bin.6.fasta	0	1	group2								BT2_bin.6.fasta	0	1	group2								BT2_bin.6.fasta	0	1	group2								BT2_bin.6.fasta	0	1	group2								BT2_bin.6.fasta	0	1	group2
	BT2_bin.60.fasta	0	3	group2								BT2_bin.60.fasta	0	3	group2								BT2_bin.60.fasta	0	3	group2								BT2_bin.60.fasta	0	3	group2								BT2_bin.60.fasta	0	3	group2
	BT2_bin.62.fasta	0	3	group2								BT2_bin.62.fasta	0	3	group2								BT2_bin.62.fasta	0	3	group2								BT2_bin.62.fasta	0	3	group2								BT2_bin.62.fasta	0	3	group2
	BT2_bin.64.fasta	0	1	group2								BT2_bin.64.fasta	1	1	group1								BT2_bin.64.fasta	0	1	group2								BT2_bin.64.fasta	0	1	group2								BT2_bin.64.fasta	0	1	group2
	BT2_bin.67.fasta	0	1	group2								BT2_bin.67.fasta	0	1	group2								BT2_bin.67.fasta	0	1	group2								BT2_bin.67.fasta	0	1	group2								BT2_bin.67.fasta	0	1	group2
	BT2_bin.68.fasta	0	1	group2								BT2_bin.68.fasta	0	1	group2								BT2_bin.68.fasta	0	1	group2								BT2_bin.68.fasta	0	1	group2								BT2_bin.68.fasta	0	1	group2
	BT2_bin.7.fasta	0	2	group2								BT2_bin.7.fasta	0	2	group2								BT2_bin.7.fasta	0	2	group2								BT2_bin.7.fasta	0	2	group2								BT2_bin.7.fasta	1	2	group1
	BT2_bin.70.fasta	0	2	group2								BT2_bin.70.fasta	0	2	group2								BT2_bin.70.fasta	0	2	group2								BT2_bin.70.fasta	0	2	group2								BT2_bin.70.fasta	0	2	group2
	BT2_bin.72.fasta	0	1	group2								BT2_bin.72.fasta	0	1	group2								BT2_bin.72.fasta	0	1	group2								BT2_bin.72.fasta	0	1	group2								BT2_bin.72.fasta	0	1	group2
	BT2_bin.8.fasta	0	2	group2								BT2_bin.8.fasta	0	2	group2								BT2_bin.8.fasta	0	2	group2								BT2_bin.8.fasta	0	2	group2								BT2_bin.8.fasta	0	2	group2
	BT5_bin.11.fasta	0	4	group2								BT5_bin.11.fasta	0	4	group2								BT5_bin.11.fasta	0	4	group2								BT5_bin.11.fasta	0	4	group2								BT5_bin.11.fasta	0	4	group2
	BT5_bin.12.fasta	2	3	group2								BT5_bin.12.fasta	0	3	group2								BT5_bin.12.fasta	0	3	group2								BT5_bin.12.fasta	2	3	group2								BT5_bin.12.fasta	0	3	group2
	BT5_bin.13.fasta	2	6	group2								BT5_bin.13.fasta	0	6	group2								BT5_bin.13.fasta	0	6	group2								BT5_bin.13.fasta	0	6	group2								BT5_bin.13.fasta	0	6	group2
	BT5_bin.15.fasta	1	1	group1								BT5_bin.15.fasta	0	1	group2								BT5_bin.15.fasta	0	1	group2								BT5_bin.15.fasta	0	1	group2								BT5_bin.15.fasta	0	1	group2
	BT5_bin.16.fasta	1	8	group1								BT5_bin.16.fasta	0	8	group2								BT5_bin.16.fasta	0	8	group2								BT5_bin.16.fasta	0	8	group2								BT5_bin.16.fasta	1	8	group1
	BT5_bin.17.fasta	0	5	group2								BT5_bin.17.fasta	0	5	group2								BT5_bin.17.fasta	0	5	group2								BT5_bin.17.fasta	0	5	group2								BT5_bin.17.fasta	0	5	group2
	BT5_bin.18.fasta	0	2	group2								BT5_bin.18.fasta	0	2	group2								BT5_bin.18.fasta	0	2	group2								BT5_bin.18.fasta	0	2	group2								BT5_bin.18.fasta	0	2	group2
	BT5_bin.19.fasta	5	1	group2								BT5_bin.19.fasta	0	1	group2								BT5_bin.19.fasta	0	1	group2								BT5_bin.19.fasta	0	1	group2								BT5_bin.19.fasta	0	1	group2
	BT5_bin.20.fasta	3	1	group2								BT5_bin.20.fasta	0	1	group2								BT5_bin.20.fasta	0	1	group2								BT5_bin.20.fasta	0	1	group2								BT5_bin.20.fasta	0	1	group2
	BT5_bin.21.fasta	2	4	group2								BT5_bin.21.fasta	0	4	group2								BT5_bin.21.fasta	0	4	group2								BT5_bin.21.fasta	0	4	group2								BT5_bin.21.fasta	0	4	group2
	BT5_bin.22.fasta	1	6	group1								BT5_bin.22.fasta	1	6	group1								BT5_bin.22.fasta	0	6	group2								BT5_bin.22.fasta	0	6	group2								BT5_bin.22.fasta	0	6	group2
	BT5_bin.5.fasta	2	5	group2								BT5_bin.5.fasta	0	5	group2								BT5_bin.5.fasta	0	5	group2								BT5_bin.5.fasta	0	5	group2								BT5_bin.5.fasta	0	5	group2
	BT5_bin.6.fasta	2	1	group2								BT5_bin.6.fasta	1	1	group1								BT5_bin.6.fasta	0	1	group2								BT5_bin.6.fasta	0	1	group2								BT5_bin.6.fasta	0	1	group2
	BT5_bin.7.fasta	2	1	group2								BT5_bin.7.fasta	0	1	group2								BT5_bin.7.fasta	0	1	group2								BT5_bin.7.fasta	0	1	group2								BT5_bin.7.fasta	0	1	group2
	BT5_bin.8.fasta	1	7	group1								BT5_bin.8.fasta	0	7	group2								BT5_bin.8.fasta	0	7	group2								BT5_bin.8.fasta	0	7	group2								BT5_bin.8.fasta	0	7	group2
	BT5_bin.9.fasta	0	5	group2								BT5_bin.9.fasta	1	5	group1								BT5_bin.9.fasta	0	5	group2								BT5_bin.9.fasta	0	5	group2								BT5_bin.9.fasta	0	5	group2
	BT6_bin.1.fasta	0	1	group2								BT6_bin.1.fasta	0	1	group2								BT6_bin.1.fasta	0	1	group2								BT6_bin.1.fasta	0	1	group2								BT6_bin.1.fasta	0	1	group2
	BT6_bin.10.fasta	5	1	group2								BT6_bin.10.fasta	1	1	group1								BT6_bin.10.fasta	0	1	group2								BT6_bin.10.fasta	0	1	group2								BT6_bin.10.fasta	0	1	group2
	BT6_bin.11.fasta	0	2	group2								BT6_bin.11.fasta	0	2	group2								BT6_bin.11.fasta	0	2	group2								BT6_bin.11.fasta	0	2	group2								BT6_bin.11.fasta	0	2	group2
	BT6_bin.12.fasta	1	2	group1								BT6_bin.12.fasta	0	2	group2								BT6_bin.12.fasta	0	2	group2								BT6_bin.12.fasta	1	2	group1								BT6_bin.12.fasta	0	2	group2
	BT6_bin.17.fasta	2	4	group2								BT6_bin.17.fasta	1	4	group1								BT6_bin.17.fasta	1	4	group1								BT6_bin.17.fasta	0	4	group2								BT6_bin.17.fasta	0	4	group2
	BT6_bin.18.fasta	0	2	group2								BT6_bin.18.fasta	0	2	group2								BT6_bin.18.fasta	0	2	group2								BT6_bin.18.fasta	0	2	group2								BT6_bin.18.fasta	1	2	group1
	BT6_bin.20.fasta	2	4	group2								BT6_bin.20.fasta	0	4	group2								BT6_bin.20.fasta	0	4	group2								BT6_bin.20.fasta	0	4	group2								BT6_bin.20.fasta	0	4	group2
	BT6_bin.6.fasta	0	1	group2								BT6_bin.6.fasta	0	1	group2								BT6_bin.6.fasta	0	1	group2								BT6_bin.6.fasta	0	1	group2								BT6_bin.6.fasta	0	1	group2
	BT6_bin.8.fasta	3	2	group2								BT6_bin.8.fasta	1	2	group1								BT6_bin.8.fasta	0	2	group2								BT6_bin.8.fasta	0	2	group2								BT6_bin.8.fasta	0	2	group2
	BT6_bin.9.fasta	1	2	group1								BT6_bin.9.fasta	1	2	group1								BT6_bin.9.fasta	0	2	group2								BT6_bin.9.fasta	0	2	group2								BT6_bin.9.fasta	0	2	group2
	C1_bin.11.fasta	1	2	group1								C1_bin.11.fasta	0	2	group2								C1_bin.11.fasta	1	2	group1								C1_bin.11.fasta	0	2	group2								C1_bin.11.fasta	0	2	group2
	C1_bin.12.fasta	7	2	group2								C1_bin.12.fasta	0	2	group2								C1_bin.12.fasta	1	2	group1								C1_bin.12.fasta	0	2	group2								C1_bin.12.fasta	0	2	group2
	C1_bin.14.fasta	1	1	group1								C1_bin.14.fasta	0	1	group2								C1_bin.14.fasta	0	1	group2								C1_bin.14.fasta	0	1	group2								C1_bin.14.fasta	0	1	group2
	C1_bin.21.fasta	0	3	group2								C1_bin.21.fasta	0	3	group2								C1_bin.21.fasta	0	3	group2								C1_bin.21.fasta	0	3	group2								C1_bin.21.fasta	0	3	group2
	C1_bin.25.fasta	6	3	group2								C1_bin.25.fasta	0	3	group2								C1_bin.25.fasta	0	3	group2								C1_bin.25.fasta	0	3	group2								C1_bin.25.fasta	0	3	group2
	C1_bin.27.fasta	4	1	group2								C1_bin.27.fasta	0	1	group2								C1_bin.27.fasta	0	1	group2								C1_bin.27.fasta	2	1	group2								C1_bin.27.fasta	0	1	group2
	C1_bin.28.fasta	0	1	group2								C1_bin.28.fasta	0	1	group2								C1_bin.28.fasta	0	1	group2								C1_bin.28.fasta	0	1	group2								C1_bin.28.fasta	0	1	group2
	C1_bin.3.fasta	0	3	group2								C1_bin.3.fasta	0	3	group2								C1_bin.3.fasta	0	3	group2								C1_bin.3.fasta	1	3	group1								C1_bin.3.fasta	2	3	group2
	C1_bin.34.fasta	1	1	group1								C1_bin.34.fasta	0	1	group2								C1_bin.34.fasta	0	1	group2								C1_bin.34.fasta	0	1	group2								C1_bin.34.fasta	1	1	group1
	C1_bin.4.fasta	0	9	group2								C1_bin.4.fasta	0	9	group2								C1_bin.4.fasta	0	9	group2								C1_bin.4.fasta	0	9	group2								C1_bin.4.fasta	0	9	group2
	C1_bin.42.fasta	6	1	group2								C1_bin.42.fasta	2	1	group2								C1_bin.42.fasta	0	1	group2								C1_bin.42.fasta	0	1	group2								C1_bin.42.fasta	1	1	group1
	C1_bin.56.fasta	1	4	group1								C1_bin.56.fasta	0	4	group2								C1_bin.56.fasta	0	4	group2								C1_bin.56.fasta	0	4	group2								C1_bin.56.fasta	0	4	group2
	C1_bin.67.fasta	0	2	group2								C1_bin.67.fasta	0	2	group2								C1_bin.67.fasta	0	2	group2								C1_bin.67.fasta	0	2	group2								C1_bin.67.fasta	0	2	group2
	C1_bin.72.fasta	0	1	group2								C1_bin.72.fasta	0	1	group2								C1_bin.72.fasta	0	1	group2								C1_bin.72.fasta	0	1	group2								C1_bin.72.fasta	0	1	group2
	C1_bin.74.fasta	0	3	group2								C1_bin.74.fasta	0	3	group2								C1_bin.74.fasta	1	3	group1								C1_bin.74.fasta	0	3	group2								C1_bin.74.fasta	1	3	group1
	C3_bin.1.fasta	0	1	group2								C3_bin.1.fasta	1	1	group1								C3_bin.1.fasta	0	1	group2								C3_bin.1.fasta	0	1	group2								C3_bin.1.fasta	0	1	group2
	C3_bin.10.fasta	0	1	group2								C3_bin.10.fasta	0	1	group2								C3_bin.10.fasta	1	1	group1								C3_bin.10.fasta	0	1	group2								C3_bin.10.fasta	0	1	group2
	C3_bin.11.fasta	0	1	group2								C3_bin.11.fasta	0	1	group2								C3_bin.11.fasta	0	1	group2								C3_bin.11.fasta	1	1	group1								C3_bin.11.fasta	0	1	group2
	C3_bin.15.fasta	1	1	group1								C3_bin.15.fasta	0	1	group2								C3_bin.15.fasta	2	1	group2								C3_bin.15.fasta	0	1	group2								C3_bin.15.fasta	0	1	group2
	C3_bin.18.fasta	1	1	group1								C3_bin.18.fasta	1	1	group1								C3_bin.18.fasta	0	1	group2								C3_bin.18.fasta	0	1	group2								C3_bin.18.fasta	1	1	group1
	C3_bin.2.fasta	1	1	group1								C3_bin.2.fasta	0	1	group2								C3_bin.2.fasta	0	1	group2								C3_bin.2.fasta	0	1	group2								C3_bin.2.fasta	0	1	group2
	C3_bin.21.fasta	1	2	group1								C3_bin.21.fasta	0	2	group2								C3_bin.21.fasta	1	2	group1								C3_bin.21.fasta	2	2	group2								C3_bin.21.fasta	0	2	group2
	C3_bin.23.fasta	1	2	group1								C3_bin.23.fasta	1	2	group1								C3_bin.23.fasta	1	2	group1								C3_bin.23.fasta	0	2	group2								C3_bin.23.fasta	0	2	group2
	C3_bin.24.fasta	0	1	group2								C3_bin.24.fasta	0	1	group2								C3_bin.24.fasta	0	1	group2								C3_bin.24.fasta	0	1	group2								C3_bin.24.fasta	0	1	group2
	C3_bin.30.fasta	2	2	group2								C3_bin.30.fasta	1	2	group1								C3_bin.30.fasta	0	2	group2								C3_bin.30.fasta	0	2	group2								C3_bin.30.fasta	0	2	group2
	C3_bin.32.fasta	1	1	group1								C3_bin.32.fasta	0	1	group2								C3_bin.32.fasta	0	1	group2								C3_bin.32.fasta	0	1	group2								C3_bin.32.fasta	0	1	group2
	C3_bin.37.fasta	0	1	group2								C3_bin.37.fasta	0	1	group2								C3_bin.37.fasta	0	1	group2								C3_bin.37.fasta	0	1	group2								C3_bin.37.fasta	0	1	group2
	C3_bin.38.fasta	1	7	group1								C3_bin.38.fasta	0	7	group2								C3_bin.38.fasta	0	7	group2								C3_bin.38.fasta	0	7	group2								C3_bin.38.fasta	0	7	group2
	C3_bin.4.fasta	4	1	group2								C3_bin.4.fasta	0	1	group2								C3_bin.4.fasta	1	1	group1								C3_bin.4.fasta	0	1	group2								C3_bin.4.fasta	1	1	group1
	C3_bin.40.fasta	0	3	group2								C3_bin.40.fasta	0	3	group2								C3_bin.40.fasta	0	3	group2								C3_bin.40.fasta	1	3	group1								C3_bin.40.fasta	0	3	group2
	C3_bin.42.fasta	0	1	group2								C3_bin.42.fasta	0	1	group2								C3_bin.42.fasta	1	1	group1								C3_bin.42.fasta	0	1	group2								C3_bin.42.fasta	0	1	group2
	C3_bin.51.fasta	1	2	group1								C3_bin.51.fasta	0	2	group2								C3_bin.51.fasta	0	2	group2								C3_bin.51.fasta	0	2	group2								C3_bin.51.fasta	0	2	group2
	C3_bin.52.fasta	1	4	group1								C3_bin.52.fasta	0	4	group2								C3_bin.52.fasta	0	4	group2								C3_bin.52.fasta	0	4	group2								C3_bin.52.fasta	0	4	group2
	C3_bin.53.fasta	0	1	group2								C3_bin.53.fasta	1	1	group1								C3_bin.53.fasta	0	1	group2								C3_bin.53.fasta	0	1	group2								C3_bin.53.fasta	0	1	group2
	C3_bin.54.fasta	0	16	group2								C3_bin.54.fasta	0	16	group2								C3_bin.54.fasta	0	16	group2								C3_bin.54.fasta	0	16	group2								C3_bin.54.fasta	0	16	group2
	C3_bin.55.fasta	2	1	group2								C3_bin.55.fasta	0	1	group2								C3_bin.55.fasta	3	1	group2								C3_bin.55.fasta	2	1	group2								C3_bin.55.fasta	0	1	group2
	C3_bin.58.fasta	0	1	group2								C3_bin.58.fasta	0	1	group2								C3_bin.58.fasta	0	1	group2								C3_bin.58.fasta	0	1	group2								C3_bin.58.fasta	1	1	group1
	C3_bin.62.fasta	0	1	group2								C3_bin.62.fasta	0	1	group2								C3_bin.62.fasta	1	1	group1								C3_bin.62.fasta	0	1	group2								C3_bin.62.fasta	0	1	group2
	C3_bin.8.fasta	0	1	group2								C3_bin.8.fasta	0	1	group2								C3_bin.8.fasta	0	1	group2								C3_bin.8.fasta	0	1	group2								C3_bin.8.fasta	0	1	group2
	C3_bin.9.fasta	2	2	group2								C3_bin.9.fasta	0	2	group2								C3_bin.9.fasta	0	2	group2								C3_bin.9.fasta	0	2	group2								C3_bin.9.fasta	0	2	group2
	C4_bin.21.fasta	6	1	group2								C4_bin.21.fasta	1	1	group1								C4_bin.21.fasta	1	1	group1								C4_bin.21.fasta	1	1	group1								C4_bin.21.fasta	1	1	group1
	C4_bin.24.fasta	1	2	group1								C4_bin.24.fasta	0	2	group2								C4_bin.24.fasta	0	2	group2								C4_bin.24.fasta	0	2	group2								C4_bin.24.fasta	0	2	group2
	C4_bin.26.fasta	5	1	group2								C4_bin.26.fasta	1	1	group1								C4_bin.26.fasta	0	1	group2								C4_bin.26.fasta	0	1	group2								C4_bin.26.fasta	0	1	group2
	C4_bin.3.fasta	2	2	group2								C4_bin.3.fasta	1	2	group1								C4_bin.3.fasta	0	2	group2								C4_bin.3.fasta	0	2	group2								C4_bin.3.fasta	0	2	group2
	C4_bin.31.fasta	1	6	group1								C4_bin.31.fasta	0	6	group2								C4_bin.31.fasta	0	6	group2								C4_bin.31.fasta	0	6	group2								C4_bin.31.fasta	0	6	group2
	C4_bin.37.fasta	1	1	group1								C4_bin.37.fasta	0	1	group2								C4_bin.37.fasta	0	1	group2								C4_bin.37.fasta	0	1	group2								C4_bin.37.fasta	0	1	group2
	C4_bin.4.fasta	1	1	group1								C4_bin.4.fasta	0	1	group2								C4_bin.4.fasta	0	1	group2								C4_bin.4.fasta	0	1	group2								C4_bin.4.fasta	0	1	group2
	C4_bin.40.fasta	0	2	group2								C4_bin.40.fasta	1	2	group1								C4_bin.40.fasta	1	2	group1								C4_bin.40.fasta	0	2	group2								C4_bin.40.fasta	0	2	group2
	C4_bin.41.fasta	7	1	group2								C4_bin.41.fasta	0	1	group2								C4_bin.41.fasta	0	1	group2								C4_bin.41.fasta	4	1	group2								C4_bin.41.fasta	0	1	group2
	C4_bin.5.fasta	0	3	group2								C4_bin.5.fasta	0	3	group2								C4_bin.5.fasta	0	3	group2								C4_bin.5.fasta	1	3	group1								C4_bin.5.fasta	0	3	group2
	C4_bin.50.fasta	2	1	group2								C4_bin.50.fasta	1	1	group1								C4_bin.50.fasta	0	1	group2								C4_bin.50.fasta	0	1	group2								C4_bin.50.fasta	1	1	group1
	C4_bin.58.fasta	3	1	group2								C4_bin.58.fasta	2	1	group2								C4_bin.58.fasta	0	1	group2								C4_bin.58.fasta	1	1	group1								C4_bin.58.fasta	0	1	group2
	C4_bin.62.fasta	3	1	group2								C4_bin.62.fasta	1	1	group1								C4_bin.62.fasta	0	1	group2								C4_bin.62.fasta	0	1	group2								C4_bin.62.fasta	0	1	group2
	C4_bin.63.fasta	3	1	group2								C4_bin.63.fasta	1	1	group1								C4_bin.63.fasta	0	1	group2								C4_bin.63.fasta	0	1	group2								C4_bin.63.fasta	3	1	group2
	C4_bin.65.fasta	0	1	group2								C4_bin.65.fasta	0	1	group2								C4_bin.65.fasta	0	1	group2								C4_bin.65.fasta	0	1	group2								C4_bin.65.fasta	0	1	group2
	C4_bin.68.fasta	0	1	group2								C4_bin.68.fasta	0	1	group2								C4_bin.68.fasta	1	1	group1								C4_bin.68.fasta	0	1	group2								C4_bin.68.fasta	0	1	group2
	C4_bin.7.fasta	1	1	group1								C4_bin.7.fasta	0	1	group2								C4_bin.7.fasta	0	1	group2								C4_bin.7.fasta	0	1	group2								C4_bin.7.fasta	1	1	group1
	C4_bin.76.fasta	16	1	group2								C4_bin.76.fasta	1	1	group1								C4_bin.76.fasta	3	1	group2								C4_bin.76.fasta	0	1	group2								C4_bin.76.fasta	2	1	group2
	C4_bin.78.fasta	2	1	group2								C4_bin.78.fasta	1	1	group1								C4_bin.78.fasta	1	1	group1								C4_bin.78.fasta	0	1	group2								C4_bin.78.fasta	0	1	group2
	C4_bin.81.fasta	7	2	group2								C4_bin.81.fasta	0	2	group2								C4_bin.81.fasta	0	2	group2								C4_bin.81.fasta	0	2	group2								C4_bin.81.fasta	0	2	group2
	C4_bin.86.fasta	3	1	group2								C4_bin.86.fasta	0	1	group2								C4_bin.86.fasta	1	1	group1								C4_bin.86.fasta	0	1	group2								C4_bin.86.fasta	0	1	group2
	C4_bin.89.fasta	0	1	group2								C4_bin.89.fasta	0	1	group2								C4_bin.89.fasta	0	1	group2								C4_bin.89.fasta	0	1	group2								C4_bin.89.fasta	0	1	group2
	CQ2_bin.1.fasta	0	2	group2								CQ2_bin.1.fasta	0	2	group2								CQ2_bin.1.fasta	0	2	group2								CQ2_bin.1.fasta	0	2	group2								CQ2_bin.1.fasta	0	2	group2
	CQ2_bin.10.fasta	0	3	group2								CQ2_bin.10.fasta	0	3	group2								CQ2_bin.10.fasta	0	3	group2								CQ2_bin.10.fasta	0	3	group2								CQ2_bin.10.fasta	0	3	group2
	CQ2_bin.104.fasta	0	1	group2								CQ2_bin.104.fasta	0	1	group2								CQ2_bin.104.fasta	0	1	group2								CQ2_bin.104.fasta	0	1	group2								CQ2_bin.104.fasta	0	1	group2
	CQ2_bin.108.fasta	2	2	group2								CQ2_bin.108.fasta	0	2	group2								CQ2_bin.108.fasta	3	2	group2								CQ2_bin.108.fasta	0	2	group2								CQ2_bin.108.fasta	2	2	group2
	CQ2_bin.12.fasta	5	1	group2								CQ2_bin.12.fasta	0	1	group2								CQ2_bin.12.fasta	0	1	group2								CQ2_bin.12.fasta	0	1	group2								CQ2_bin.12.fasta	0	1	group2
	CQ2_bin.18.fasta	0	2	group2								CQ2_bin.18.fasta	0	2	group2								CQ2_bin.18.fasta	0	2	group2								CQ2_bin.18.fasta	0	2	group2								CQ2_bin.18.fasta	0	2	group2
	CQ2_bin.19.fasta	1	1	group1								CQ2_bin.19.fasta	0	1	group2								CQ2_bin.19.fasta	0	1	group2								CQ2_bin.19.fasta	0	1	group2								CQ2_bin.19.fasta	0	1	group2
	CQ2_bin.2.fasta	1	1	group1								CQ2_bin.2.fasta	0	1	group2								CQ2_bin.2.fasta	1	1	group1								CQ2_bin.2.fasta	0	1	group2								CQ2_bin.2.fasta	2	1	group2
	CQ2_bin.21.fasta	1	1	group1								CQ2_bin.21.fasta	0	1	group2								CQ2_bin.21.fasta	0	1	group2								CQ2_bin.21.fasta	0	1	group2								CQ2_bin.21.fasta	0	1	group2
	CQ2_bin.23.fasta	1	1	group1								CQ2_bin.23.fasta	0	1	group2								CQ2_bin.23.fasta	0	1	group2								CQ2_bin.23.fasta	0	1	group2								CQ2_bin.23.fasta	0	1	group2
	CQ2_bin.24.fasta	0	1	group2								CQ2_bin.24.fasta	0	1	group2								CQ2_bin.24.fasta	0	1	group2								CQ2_bin.24.fasta	0	1	group2								CQ2_bin.24.fasta	0	1	group2
	CQ2_bin.25.fasta	0	1	group2								CQ2_bin.25.fasta	1	1	group1								CQ2_bin.25.fasta	0	1	group2								CQ2_bin.25.fasta	0	1	group2								CQ2_bin.25.fasta	0	1	group2
	CQ2_bin.26.fasta	0	1	group2								CQ2_bin.26.fasta	0	1	group2								CQ2_bin.26.fasta	0	1	group2								CQ2_bin.26.fasta	0	1	group2								CQ2_bin.26.fasta	0	1	group2
	CQ2_bin.36.fasta	1	1	group1								CQ2_bin.36.fasta	0	1	group2								CQ2_bin.36.fasta	0	1	group2								CQ2_bin.36.fasta	0	1	group2								CQ2_bin.36.fasta	0	1	group2
	CQ2_bin.39.fasta	0	2	group2								CQ2_bin.39.fasta	1	2	group1								CQ2_bin.39.fasta	0	2	group2								CQ2_bin.39.fasta	0	2	group2								CQ2_bin.39.fasta	0	2	group2
	CQ2_bin.43.fasta	0	2	group2								CQ2_bin.43.fasta	0	2	group2								CQ2_bin.43.fasta	0	2	group2								CQ2_bin.43.fasta	0	2	group2								CQ2_bin.43.fasta	0	2	group2
	CQ2_bin.44.fasta	0	2	group2								CQ2_bin.44.fasta	0	2	group2								CQ2_bin.44.fasta	0	2	group2								CQ2_bin.44.fasta	0	2	group2								CQ2_bin.44.fasta	0	2	group2
	CQ2_bin.5.fasta	6	2	group2								CQ2_bin.5.fasta	2	2	group2								CQ2_bin.5.fasta	3	2	group2								CQ2_bin.5.fasta	1	2	group1								CQ2_bin.5.fasta	3	2	group2
	CQ2_bin.53.fasta	2	1	group2								CQ2_bin.53.fasta	0	1	group2								CQ2_bin.53.fasta	1	1	group1								CQ2_bin.53.fasta	0	1	group2								CQ2_bin.53.fasta	0	1	group2
	CQ2_bin.57.fasta	2	1	group2								CQ2_bin.57.fasta	0	1	group2								CQ2_bin.57.fasta	0	1	group2								CQ2_bin.57.fasta	0	1	group2								CQ2_bin.57.fasta	0	1	group2
	CQ2_bin.59.fasta	2	1	group2								CQ2_bin.59.fasta	0	1	group2								CQ2_bin.59.fasta	1	1	group1								CQ2_bin.59.fasta	0	1	group2								CQ2_bin.59.fasta	0	1	group2
	CQ2_bin.65.fasta	1	2	group1								CQ2_bin.65.fasta	0	2	group2								CQ2_bin.65.fasta	0	2	group2								CQ2_bin.65.fasta	1	2	group1								CQ2_bin.65.fasta	0	2	group2
	CQ2_bin.67.fasta	0	2	group2								CQ2_bin.67.fasta	0	2	group2								CQ2_bin.67.fasta	0	2	group2								CQ2_bin.67.fasta	1	2	group1								CQ2_bin.67.fasta	0	2	group2
	CQ2_bin.7.fasta	4	3	group2								CQ2_bin.7.fasta	0	3	group2								CQ2_bin.7.fasta	0	3	group2								CQ2_bin.7.fasta	0	3	group2								CQ2_bin.7.fasta	0	3	group2
	CQ2_bin.71.fasta	5	1	group2								CQ2_bin.71.fasta	0	1	group2								CQ2_bin.71.fasta	1	1	group1								CQ2_bin.71.fasta	0	1	group2								CQ2_bin.71.fasta	0	1	group2
	CQ2_bin.72.fasta	0	1	group2								CQ2_bin.72.fasta	0	1	group2								CQ2_bin.72.fasta	0	1	group2								CQ2_bin.72.fasta	0	1	group2								CQ2_bin.72.fasta	0	1	group2
	CQ2_bin.73.fasta	1	2	group1								CQ2_bin.73.fasta	0	2	group2								CQ2_bin.73.fasta	0	2	group2								CQ2_bin.73.fasta	0	2	group2								CQ2_bin.73.fasta	0	2	group2
	CQ2_bin.74.fasta	2	1	group2								CQ2_bin.74.fasta	0	1	group2								CQ2_bin.74.fasta	0	1	group2								CQ2_bin.74.fasta	0	1	group2								CQ2_bin.74.fasta	0	1	group2
	CQ2_bin.75.fasta	0	3	group2								CQ2_bin.75.fasta	0	3	group2								CQ2_bin.75.fasta	0	3	group2								CQ2_bin.75.fasta	0	3	group2								CQ2_bin.75.fasta	0	3	group2
	CQ2_bin.80.fasta	2	1	group2								CQ2_bin.80.fasta	0	1	group2								CQ2_bin.80.fasta	1	1	group1								CQ2_bin.80.fasta	0	1	group2								CQ2_bin.80.fasta	0	1	group2
	CQ2_bin.81.fasta	0	3	group2								CQ2_bin.81.fasta	1	3	group1								CQ2_bin.81.fasta	0	3	group2								CQ2_bin.81.fasta	0	3	group2								CQ2_bin.81.fasta	0	3	group2
	CQ2_bin.83.fasta	0	1	group2								CQ2_bin.83.fasta	0	1	group2								CQ2_bin.83.fasta	0	1	group2								CQ2_bin.83.fasta	0	1	group2								CQ2_bin.83.fasta	0	1	group2
	CQ2_bin.84.fasta	0	1	group2								CQ2_bin.84.fasta	0	1	group2								CQ2_bin.84.fasta	0	1	group2								CQ2_bin.84.fasta	0	1	group2								CQ2_bin.84.fasta	0	1	group2
	CQ2_bin.85.fasta	0	1	group2								CQ2_bin.85.fasta	0	1	group2								CQ2_bin.85.fasta	1	1	group1								CQ2_bin.85.fasta	0	1	group2								CQ2_bin.85.fasta	0	1	group2
	CQ2_bin.86.fasta	3	3	group2								CQ2_bin.86.fasta	0	3	group2								CQ2_bin.86.fasta	0	3	group2								CQ2_bin.86.fasta	2	3	group2								CQ2_bin.86.fasta	0	3	group2
	CQ2_bin.91.fasta	0	2	group2								CQ2_bin.91.fasta	0	2	group2								CQ2_bin.91.fasta	0	2	group2								CQ2_bin.91.fasta	0	2	group2								CQ2_bin.91.fasta	0	2	group2
	CQ2_bin.92.fasta	1	2	group1								CQ2_bin.92.fasta	0	2	group2								CQ2_bin.92.fasta	0	2	group2								CQ2_bin.92.fasta	0	2	group2								CQ2_bin.92.fasta	1	2	group1
	CQ2_bin.93.fasta	2	1	group2								CQ2_bin.93.fasta	0	1	group2								CQ2_bin.93.fasta	0	1	group2								CQ2_bin.93.fasta	0	1	group2								CQ2_bin.93.fasta	0	1	group2
	CQ2_bin.98.fasta	0	1	group2								CQ2_bin.98.fasta	0	1	group2								CQ2_bin.98.fasta	0	1	group2								CQ2_bin.98.fasta	0	1	group2								CQ2_bin.98.fasta	0	1	group2
	CQ2_bin.99.fasta	0	3	group2								CQ2_bin.99.fasta	0	3	group2								CQ2_bin.99.fasta	0	3	group2								CQ2_bin.99.fasta	0	3	group2								CQ2_bin.99.fasta	0	3	group2
	CQ3_bin.1.fasta	0	2	group2								CQ3_bin.1.fasta	0	2	group2								CQ3_bin.1.fasta	0	2	group2								CQ3_bin.1.fasta	0	2	group2								CQ3_bin.1.fasta	0	2	group2
	CQ3_bin.11.fasta	0	3	group2								CQ3_bin.11.fasta	0	3	group2								CQ3_bin.11.fasta	0	3	group2								CQ3_bin.11.fasta	0	3	group2								CQ3_bin.11.fasta	0	3	group2
	CQ3_bin.20.fasta	3	1	group2								CQ3_bin.20.fasta	0	1	group2								CQ3_bin.20.fasta	0	1	group2								CQ3_bin.20.fasta	0	1	group2								CQ3_bin.20.fasta	0	1	group2
	CQ3_bin.27.fasta	1	4	group1								CQ3_bin.27.fasta	1	4	group1								CQ3_bin.27.fasta	1	4	group1								CQ3_bin.27.fasta	0	4	group2								CQ3_bin.27.fasta	0	4	group2
	CQ3_bin.28.fasta	0	9	group2								CQ3_bin.28.fasta	0	9	group2								CQ3_bin.28.fasta	0	9	group2								CQ3_bin.28.fasta	0	9	group2								CQ3_bin.28.fasta	0	9	group2
	CQ3_bin.3.fasta	4	2	group2								CQ3_bin.3.fasta	0	2	group2								CQ3_bin.3.fasta	1	2	group1								CQ3_bin.3.fasta	0	2	group2								CQ3_bin.3.fasta	1	2	group1
	CQ3_bin.30.fasta	3	1	group2								CQ3_bin.30.fasta	0	1	group2								CQ3_bin.30.fasta	0	1	group2								CQ3_bin.30.fasta	0	1	group2								CQ3_bin.30.fasta	0	1	group2
	CQ3_bin.32.fasta	0	4	group2								CQ3_bin.32.fasta	0	4	group2								CQ3_bin.32.fasta	0	4	group2								CQ3_bin.32.fasta	0	4	group2								CQ3_bin.32.fasta	0	4	group2
	CQ3_bin.33.fasta	0	1	group2								CQ3_bin.33.fasta	0	1	group2								CQ3_bin.33.fasta	0	1	group2								CQ3_bin.33.fasta	0	1	group2								CQ3_bin.33.fasta	0	1	group2
	CQ3_bin.34.fasta	0	2	group2								CQ3_bin.34.fasta	0	2	group2								CQ3_bin.34.fasta	0	2	group2								CQ3_bin.34.fasta	0	2	group2								CQ3_bin.34.fasta	0	2	group2
	CQ3_bin.35.fasta	0	1	group2								CQ3_bin.35.fasta	0	1	group2								CQ3_bin.35.fasta	0	1	group2								CQ3_bin.35.fasta	0	1	group2								CQ3_bin.35.fasta	0	1	group2
	CQ3_bin.36.fasta	5	1	group2								CQ3_bin.36.fasta	0	1	group2								CQ3_bin.36.fasta	0	1	group2								CQ3_bin.36.fasta	0	1	group2								CQ3_bin.36.fasta	1	1	group1
	CQ3_bin.37.fasta	0	2	group2								CQ3_bin.37.fasta	1	2	group1								CQ3_bin.37.fasta	0	2	group2								CQ3_bin.37.fasta	0	2	group2								CQ3_bin.37.fasta	0	2	group2
	CQ3_bin.4.fasta	0	4	group2								CQ3_bin.4.fasta	0	4	group2								CQ3_bin.4.fasta	0	4	group2								CQ3_bin.4.fasta	0	4	group2								CQ3_bin.4.fasta	1	4	group1
	CQ4_bin.13.fasta	1	1	group1								CQ4_bin.13.fasta	0	1	group2								CQ4_bin.13.fasta	2	1	group2								CQ4_bin.13.fasta	0	1	group2								CQ4_bin.13.fasta	0	1	group2
	CQ4_bin.15.fasta	2	1	group2								CQ4_bin.15.fasta	0	1	group2								CQ4_bin.15.fasta	1	1	group1								CQ4_bin.15.fasta	0	1	group2								CQ4_bin.15.fasta	0	1	group2
	CQ4_bin.18.fasta	1	4	group1								CQ4_bin.18.fasta	0	4	group2								CQ4_bin.18.fasta	0	4	group2								CQ4_bin.18.fasta	0	4	group2								CQ4_bin.18.fasta	0	4	group2
	CQ4_bin.25.fasta	0	1	group2								CQ4_bin.25.fasta	0	1	group2								CQ4_bin.25.fasta	0	1	group2								CQ4_bin.25.fasta	0	1	group2								CQ4_bin.25.fasta	0	1	group2
	CQ4_bin.26.fasta	0	4	group2								CQ4_bin.26.fasta	1	4	group1								CQ4_bin.26.fasta	0	4	group2								CQ4_bin.26.fasta	0	4	group2								CQ4_bin.26.fasta	0	4	group2
	CQ4_bin.3.fasta	0	3	group2								CQ4_bin.3.fasta	0	3	group2								CQ4_bin.3.fasta	0	3	group2								CQ4_bin.3.fasta	0	3	group2								CQ4_bin.3.fasta	1	3	group1
	CQ4_bin.31.fasta	0	1	group2								CQ4_bin.31.fasta	0	1	group2								CQ4_bin.31.fasta	0	1	group2								CQ4_bin.31.fasta	0	1	group2								CQ4_bin.31.fasta	0	1	group2
	CQ4_bin.32.fasta	1	3	group1								CQ4_bin.32.fasta	0	3	group2								CQ4_bin.32.fasta	0	3	group2								CQ4_bin.32.fasta	0	3	group2								CQ4_bin.32.fasta	0	3	group2
	CQ4_bin.34.fasta	3	2	group2								CQ4_bin.34.fasta	1	2	group1								CQ4_bin.34.fasta	5	2	group2								CQ4_bin.34.fasta	1	2	group1								CQ4_bin.34.fasta	2	2	group2
	CQ4_bin.37.fasta	0	1	group2								CQ4_bin.37.fasta	0	1	group2								CQ4_bin.37.fasta	0	1	group2								CQ4_bin.37.fasta	0	1	group2								CQ4_bin.37.fasta	0	1	group2
	CQ4_bin.7.fasta	0	5	group2								CQ4_bin.7.fasta	0	5	group2								CQ4_bin.7.fasta	0	5	group2								CQ4_bin.7.fasta	0	5	group2								CQ4_bin.7.fasta	0	5	group2
	CQ4_bin.8.fasta	3	2	group2								CQ4_bin.8.fasta	0	2	group2								CQ4_bin.8.fasta	2	2	group2								CQ4_bin.8.fasta	0	2	group2								CQ4_bin.8.fasta	1	2	group1
	CQ5_bin.11.fasta	0	1	group2								CQ5_bin.11.fasta	0	1	group2								CQ5_bin.11.fasta	1	1	group1								CQ5_bin.11.fasta	0	1	group2								CQ5_bin.11.fasta	0	1	group2
	CQ5_bin.12.fasta	0	4	group2								CQ5_bin.12.fasta	0	4	group2								CQ5_bin.12.fasta	0	4	group2								CQ5_bin.12.fasta	0	4	group2								CQ5_bin.12.fasta	0	4	group2
	CQ5_bin.16.fasta	0	2	group2								CQ5_bin.16.fasta	0	2	group2								CQ5_bin.16.fasta	0	2	group2								CQ5_bin.16.fasta	1	2	group1								CQ5_bin.16.fasta	0	2	group2
	CQ5_bin.17.fasta	3	4	group2								CQ5_bin.17.fasta	1	4	group1								CQ5_bin.17.fasta	1	4	group1								CQ5_bin.17.fasta	0	4	group2								CQ5_bin.17.fasta	1	4	group1
	CQ5_bin.18.fasta	0	1	group2								CQ5_bin.18.fasta	0	1	group2								CQ5_bin.18.fasta	0	1	group2								CQ5_bin.18.fasta	0	1	group2								CQ5_bin.18.fasta	0	1	group2
	CQ5_bin.19.fasta	0	2	group2								CQ5_bin.19.fasta	0	2	group2								CQ5_bin.19.fasta	0	2	group2								CQ5_bin.19.fasta	0	2	group2								CQ5_bin.19.fasta	0	2	group2
	CQ5_bin.24.fasta	0	2	group2								CQ5_bin.24.fasta	0	2	group2								CQ5_bin.24.fasta	0	2	group2								CQ5_bin.24.fasta	0	2	group2								CQ5_bin.24.fasta	0	2	group2
	CQ5_bin.28.fasta	1	2	group1								CQ5_bin.28.fasta	0	2	group2								CQ5_bin.28.fasta	0	2	group2								CQ5_bin.28.fasta	0	2	group2								CQ5_bin.28.fasta	0	2	group2
	CQ5_bin.8.fasta	0	1	group2								CQ5_bin.8.fasta	0	1	group2								CQ5_bin.8.fasta	0	1	group2								CQ5_bin.8.fasta	0	1	group2								CQ5_bin.8.fasta	0	1	group2
	CQ6_bin.11.fasta	4	1	group2								CQ6_bin.11.fasta	1	1	group1								CQ6_bin.11.fasta	1	1	group1								CQ6_bin.11.fasta	0	1	group2								CQ6_bin.11.fasta	0	1	group2
	CQ6_bin.12.fasta	0	2	group2								CQ6_bin.12.fasta	0	2	group2								CQ6_bin.12.fasta	0	2	group2								CQ6_bin.12.fasta	0	2	group2								CQ6_bin.12.fasta	0	2	group2
	CQ6_bin.14.fasta	1	1	group1								CQ6_bin.14.fasta	0	1	group2								CQ6_bin.14.fasta	0	1	group2								CQ6_bin.14.fasta	0	1	group2								CQ6_bin.14.fasta	1	1	group1
	CQ6_bin.19.fasta	2	1	group2								CQ6_bin.19.fasta	2	1	group2								CQ6_bin.19.fasta	1	1	group1								CQ6_bin.19.fasta	1	1	group1								CQ6_bin.19.fasta	0	1	group2
	CQ6_bin.20.fasta	0	1	group2								CQ6_bin.20.fasta	0	1	group2								CQ6_bin.20.fasta	0	1	group2								CQ6_bin.20.fasta	0	1	group2								CQ6_bin.20.fasta	0	1	group2
	CQ6_bin.29.fasta	0	1	group2								CQ6_bin.29.fasta	0	1	group2								CQ6_bin.29.fasta	0	1	group2								CQ6_bin.29.fasta	0	1	group2								CQ6_bin.29.fasta	0	1	group2
	CQ6_bin.31.fasta	2	1	group2								CQ6_bin.31.fasta	0	1	group2								CQ6_bin.31.fasta	0	1	group2								CQ6_bin.31.fasta	0	1	group2								CQ6_bin.31.fasta	0	1	group2
	CQ6_bin.35.fasta	0	11	group2								CQ6_bin.35.fasta	0	11	group2								CQ6_bin.35.fasta	0	11	group2								CQ6_bin.35.fasta	0	11	group2								CQ6_bin.35.fasta	0	11	group2
	CQ6_bin.5.fasta	7	1	group2								CQ6_bin.5.fasta	0	1	group2								CQ6_bin.5.fasta	3	1	group2								CQ6_bin.5.fasta	0	1	group2								CQ6_bin.5.fasta	2	1	group2
	E10_bin.1.fasta	0	14	group2								E10_bin.1.fasta	0	14	group2								E10_bin.1.fasta	0	14	group2								E10_bin.1.fasta	0	14	group2								E10_bin.1.fasta	0	14	group2
	E10_bin.14.fasta	0	3	group2								E10_bin.14.fasta	0	3	group2								E10_bin.14.fasta	0	3	group2								E10_bin.14.fasta	0	3	group2								E10_bin.14.fasta	0	3	group2
	E10_bin.15.fasta	7	1	group2								E10_bin.15.fasta	2	1	group2								E10_bin.15.fasta	1	1	group1								E10_bin.15.fasta	0	1	group2								E10_bin.15.fasta	1	1	group1
	E10_bin.16.fasta	0	1	group2								E10_bin.16.fasta	0	1	group2								E10_bin.16.fasta	0	1	group2								E10_bin.16.fasta	0	1	group2								E10_bin.16.fasta	0	1	group2
	E10_bin.21.fasta	0	1	group2								E10_bin.21.fasta	0	1	group2								E10_bin.21.fasta	0	1	group2								E10_bin.21.fasta	0	1	group2								E10_bin.21.fasta	0	1	group2
	E10_bin.23.fasta	2	2	group2								E10_bin.23.fasta	0	2	group2								E10_bin.23.fasta	0	2	group2								E10_bin.23.fasta	1	2	group1								E10_bin.23.fasta	0	2	group2
	E10_bin.25.fasta	1	1	group1								E10_bin.25.fasta	1	1	group1								E10_bin.25.fasta	1	1	group1								E10_bin.25.fasta	0	1	group2								E10_bin.25.fasta	0	1	group2
	E10_bin.26.fasta	0	3	group2								E10_bin.26.fasta	0	3	group2								E10_bin.26.fasta	0	3	group2								E10_bin.26.fasta	0	3	group2								E10_bin.26.fasta	0	3	group2
	E10_bin.27.fasta	1	1	group1								E10_bin.27.fasta	0	1	group2								E10_bin.27.fasta	1	1	group1								E10_bin.27.fasta	0	1	group2								E10_bin.27.fasta	0	1	group2
	E10_bin.31.fasta	3	2	group2								E10_bin.31.fasta	2	2	group2								E10_bin.31.fasta	1	2	group1								E10_bin.31.fasta	0	2	group2								E10_bin.31.fasta	0	2	group2
	E10_bin.32.fasta	1	2	group1								E10_bin.32.fasta	0	2	group2								E10_bin.32.fasta	0	2	group2								E10_bin.32.fasta	0	2	group2								E10_bin.32.fasta	0	2	group2
	E10_bin.34.fasta	0	6	group2								E10_bin.34.fasta	0	6	group2								E10_bin.34.fasta	0	6	group2								E10_bin.34.fasta	0	6	group2								E10_bin.34.fasta	0	6	group2
	E10_bin.9.fasta	1	1	group1								E10_bin.9.fasta	0	1	group2								E10_bin.9.fasta	0	1	group2								E10_bin.9.fasta	0	1	group2								E10_bin.9.fasta	0	1	group2
	E2_bin.1.fasta	0	3	group2								E2_bin.1.fasta	0	3	group2								E2_bin.1.fasta	0	3	group2								E2_bin.1.fasta	0	3	group2								E2_bin.1.fasta	0	3	group2
	E2_bin.10.fasta	0	1	group2								E2_bin.10.fasta	0	1	group2								E2_bin.10.fasta	0	1	group2								E2_bin.10.fasta	0	1	group2								E2_bin.10.fasta	0	1	group2
	E2_bin.12.fasta	0	2	group2								E2_bin.12.fasta	0	2	group2								E2_bin.12.fasta	0	2	group2								E2_bin.12.fasta	0	2	group2								E2_bin.12.fasta	0	2	group2
	E2_bin.17.fasta	0	2	group2								E2_bin.17.fasta	0	2	group2								E2_bin.17.fasta	0	2	group2								E2_bin.17.fasta	0	2	group2								E2_bin.17.fasta	0	2	group2
	E2_bin.22.fasta	4	10	group2								E2_bin.22.fasta	0	10	group2								E2_bin.22.fasta	0	10	group2								E2_bin.22.fasta	0	10	group2								E2_bin.22.fasta	0	10	group2
	E2_bin.23.fasta	0	2	group2								E2_bin.23.fasta	0	2	group2								E2_bin.23.fasta	0	2	group2								E2_bin.23.fasta	0	2	group2								E2_bin.23.fasta	0	2	group2
	E2_bin.24.fasta	0	1	group2								E2_bin.24.fasta	1	1	group1								E2_bin.24.fasta	0	1	group2								E2_bin.24.fasta	0	1	group2								E2_bin.24.fasta	0	1	group2
	E2_bin.25.fasta	0	5	group2								E2_bin.25.fasta	0	5	group2								E2_bin.25.fasta	0	5	group2								E2_bin.25.fasta	0	5	group2								E2_bin.25.fasta	0	5	group2
	E2_bin.26.fasta	0	10	group2								E2_bin.26.fasta	0	10	group2								E2_bin.26.fasta	0	10	group2								E2_bin.26.fasta	0	10	group2								E2_bin.26.fasta	0	10	group2
	E2_bin.3.fasta	0	2	group2								E2_bin.3.fasta	0	2	group2								E2_bin.3.fasta	0	2	group2								E2_bin.3.fasta	0	2	group2								E2_bin.3.fasta	0	2	group2
	E2_bin.4.fasta	0	1	group2								E2_bin.4.fasta	0	1	group2								E2_bin.4.fasta	0	1	group2								E2_bin.4.fasta	0	1	group2								E2_bin.4.fasta	0	1	group2
	E3_bin.12.fasta	0	1	group2								E3_bin.12.fasta	0	1	group2								E3_bin.12.fasta	0	1	group2								E3_bin.12.fasta	0	1	group2								E3_bin.12.fasta	1	1	group1
	E3_bin.15.fasta	0	1	group2								E3_bin.15.fasta	0	1	group2								E3_bin.15.fasta	0	1	group2								E3_bin.15.fasta	0	1	group2								E3_bin.15.fasta	0	1	group2
	E3_bin.21.fasta	0	2	group2								E3_bin.21.fasta	0	2	group2								E3_bin.21.fasta	1	2	group1								E3_bin.21.fasta	0	2	group2								E3_bin.21.fasta	0	2	group2
	E3_bin.22.fasta	0	2	group2								E3_bin.22.fasta	0	2	group2								E3_bin.22.fasta	0	2	group2								E3_bin.22.fasta	0	2	group2								E3_bin.22.fasta	0	2	group2
	E3_bin.23.fasta	0	1	group2								E3_bin.23.fasta	0	1	group2								E3_bin.23.fasta	0	1	group2								E3_bin.23.fasta	0	1	group2								E3_bin.23.fasta	0	1	group2
	E3_bin.26.fasta	0	6	group2								E3_bin.26.fasta	0	6	group2								E3_bin.26.fasta	0	6	group2								E3_bin.26.fasta	0	6	group2								E3_bin.26.fasta	0	6	group2
	E3_bin.27.fasta	0	1	group2								E3_bin.27.fasta	0	1	group2								E3_bin.27.fasta	0	1	group2								E3_bin.27.fasta	0	1	group2								E3_bin.27.fasta	0	1	group2
	E3_bin.3.fasta	1	1	group1								E3_bin.3.fasta	0	1	group2								E3_bin.3.fasta	0	1	group2								E3_bin.3.fasta	0	1	group2								E3_bin.3.fasta	0	1	group2
	E3_bin.33.fasta	0	1	group2								E3_bin.33.fasta	0	1	group2								E3_bin.33.fasta	0	1	group2								E3_bin.33.fasta	0	1	group2								E3_bin.33.fasta	1	1	group1
	E3_bin.34.fasta	0	2	group2								E3_bin.34.fasta	0	2	group2								E3_bin.34.fasta	0	2	group2								E3_bin.34.fasta	0	2	group2								E3_bin.34.fasta	0	2	group2
	E3_bin.35.fasta	0	1	group2								E3_bin.35.fasta	0	1	group2								E3_bin.35.fasta	0	1	group2								E3_bin.35.fasta	0	1	group2								E3_bin.35.fasta	0	1	group2
	E3_bin.36.fasta	0	1	group2								E3_bin.36.fasta	0	1	group2								E3_bin.36.fasta	0	1	group2								E3_bin.36.fasta	0	1	group2								E3_bin.36.fasta	0	1	group2
	E3_bin.50.fasta	0	10	group2								E3_bin.50.fasta	0	10	group2								E3_bin.50.fasta	0	10	group2								E3_bin.50.fasta	0	10	group2								E3_bin.50.fasta	0	10	group2
	E3_bin.8.fasta	0	1	group2								E3_bin.8.fasta	0	1	group2								E3_bin.8.fasta	0	1	group2								E3_bin.8.fasta	0	1	group2								E3_bin.8.fasta	0	1	group2
	E5_bin.1.fasta	1	4	group1								E5_bin.1.fasta	1	4	group1								E5_bin.1.fasta	0	4	group2								E5_bin.1.fasta	0	4	group2								E5_bin.1.fasta	0	4	group2
	E5_bin.10.fasta	0	2	group2								E5_bin.10.fasta	0	2	group2								E5_bin.10.fasta	0	2	group2								E5_bin.10.fasta	0	2	group2								E5_bin.10.fasta	0	2	group2
	E5_bin.13.fasta	0	1	group2								E5_bin.13.fasta	0	1	group2								E5_bin.13.fasta	0	1	group2								E5_bin.13.fasta	0	1	group2								E5_bin.13.fasta	0	1	group2
	E5_bin.14.fasta	1	1	group1								E5_bin.14.fasta	0	1	group2								E5_bin.14.fasta	0	1	group2								E5_bin.14.fasta	1	1	group1								E5_bin.14.fasta	0	1	group2
	E5_bin.22.fasta	1	2	group1								E5_bin.22.fasta	1	2	group1								E5_bin.22.fasta	1	2	group1								E5_bin.22.fasta	0	2	group2								E5_bin.22.fasta	0	2	group2
	E5_bin.29.fasta	2	2	group2								E5_bin.29.fasta	0	2	group2								E5_bin.29.fasta	1	2	group1								E5_bin.29.fasta	0	2	group2								E5_bin.29.fasta	0	2	group2
	E5_bin.30.fasta	0	2	group2								E5_bin.30.fasta	0	2	group2								E5_bin.30.fasta	0	2	group2								E5_bin.30.fasta	0	2	group2								E5_bin.30.fasta	0	2	group2
	E5_bin.31.fasta	0	10	group2								E5_bin.31.fasta	0	10	group2								E5_bin.31.fasta	0	10	group2								E5_bin.31.fasta	0	10	group2								E5_bin.31.fasta	0	10	group2
	E5_bin.32.fasta	0	2	group2								E5_bin.32.fasta	0	2	group2								E5_bin.32.fasta	0	2	group2								E5_bin.32.fasta	0	2	group2								E5_bin.32.fasta	0	2	group2
	E5_bin.34.fasta	0	1	group2								E5_bin.34.fasta	0	1	group2								E5_bin.34.fasta	0	1	group2								E5_bin.34.fasta	0	1	group2								E5_bin.34.fasta	0	1	group2
	E5_bin.36.fasta	0	4	group2								E5_bin.36.fasta	0	4	group2								E5_bin.36.fasta	0	4	group2								E5_bin.36.fasta	0	4	group2								E5_bin.36.fasta	0	4	group2
	E5_bin.37.fasta	1	3	group1								E5_bin.37.fasta	0	3	group2								E5_bin.37.fasta	0	3	group2								E5_bin.37.fasta	0	3	group2								E5_bin.37.fasta	0	3	group2
	E5_bin.38.fasta	0	1	group2								E5_bin.38.fasta	0	1	group2								E5_bin.38.fasta	0	1	group2								E5_bin.38.fasta	0	1	group2								E5_bin.38.fasta	0	1	group2
	E5_bin.4.fasta	0	1	group2								E5_bin.4.fasta	0	1	group2								E5_bin.4.fasta	0	1	group2								E5_bin.4.fasta	0	1	group2								E5_bin.4.fasta	0	1	group2
	E5_bin.40.fasta	0	2	group2								E5_bin.40.fasta	0	2	group2								E5_bin.40.fasta	0	2	group2								E5_bin.40.fasta	0	2	group2								E5_bin.40.fasta	0	2	group2
	E5_bin.43.fasta	0	2	group2								E5_bin.43.fasta	1	2	group1								E5_bin.43.fasta	0	2	group2								E5_bin.43.fasta	0	2	group2								E5_bin.43.fasta	0	2	group2
	E5_bin.44.fasta	2	1	group2								E5_bin.44.fasta	1	1	group1								E5_bin.44.fasta	0	1	group2								E5_bin.44.fasta	0	1	group2								E5_bin.44.fasta	0	1	group2
	E5_bin.45.fasta	1	3	group1								E5_bin.45.fasta	1	3	group1								E5_bin.45.fasta	0	3	group2								E5_bin.45.fasta	0	3	group2								E5_bin.45.fasta	1	3	group1
	E5_bin.47.fasta	0	2	group2								E5_bin.47.fasta	0	2	group2								E5_bin.47.fasta	0	2	group2								E5_bin.47.fasta	0	2	group2								E5_bin.47.fasta	0	2	group2
	E5_bin.50.fasta	0	1	group2								E5_bin.50.fasta	0	1	group2								E5_bin.50.fasta	0	1	group2								E5_bin.50.fasta	0	1	group2								E5_bin.50.fasta	0	1	group2
	E5_bin.52.fasta	2	1	group2								E5_bin.52.fasta	0	1	group2								E5_bin.52.fasta	2	1	group2								E5_bin.52.fasta	0	1	group2								E5_bin.52.fasta	0	1	group2
	E5_bin.55.fasta	0	2	group2								E5_bin.55.fasta	0	2	group2								E5_bin.55.fasta	0	2	group2								E5_bin.55.fasta	0	2	group2								E5_bin.55.fasta	1	2	group1
	E5_bin.56.fasta	4	1	group2								E5_bin.56.fasta	1	1	group1								E5_bin.56.fasta	0	1	group2								E5_bin.56.fasta	0	1	group2								E5_bin.56.fasta	0	1	group2
	E5_bin.57.fasta	1	4	group1								E5_bin.57.fasta	0	4	group2								E5_bin.57.fasta	0	4	group2								E5_bin.57.fasta	1	4	group1								E5_bin.57.fasta	0	4	group2
	E5_bin.58.fasta	4	1	group2								E5_bin.58.fasta	0	1	group2								E5_bin.58.fasta	0	1	group2								E5_bin.58.fasta	1	1	group1								E5_bin.58.fasta	0	1	group2
	E5_bin.6.fasta	0	2	group2								E5_bin.6.fasta	0	2	group2								E5_bin.6.fasta	0	2	group2								E5_bin.6.fasta	0	2	group2								E5_bin.6.fasta	0	2	group2
	E6_bin.10.fasta	0	2	group2								E6_bin.10.fasta	0	2	group2								E6_bin.10.fasta	0	2	group2								E6_bin.10.fasta	0	2	group2								E6_bin.10.fasta	0	2	group2
	E6_bin.13.fasta	1	2	group1								E6_bin.13.fasta	0	2	group2								E6_bin.13.fasta	0	2	group2								E6_bin.13.fasta	1	2	group1								E6_bin.13.fasta	1	2	group1
	E6_bin.14.fasta	0	9	group2								E6_bin.14.fasta	0	9	group2								E6_bin.14.fasta	0	9	group2								E6_bin.14.fasta	0	9	group2								E6_bin.14.fasta	0	9	group2
	E6_bin.18.fasta	10	2	group2								E6_bin.18.fasta	0	2	group2								E6_bin.18.fasta	12	2	group2								E6_bin.18.fasta	0	2	group2								E6_bin.18.fasta	0	2	group2
	E6_bin.19.fasta	4	1	group2								E6_bin.19.fasta	1	1	group1								E6_bin.19.fasta	1	1	group1								E6_bin.19.fasta	0	1	group2								E6_bin.19.fasta	0	1	group2
	E6_bin.2.fasta	0	20	group2								E6_bin.2.fasta	0	20	group2								E6_bin.2.fasta	0	20	group2								E6_bin.2.fasta	0	20	group2								E6_bin.2.fasta	0	20	group2
	E6_bin.20.fasta	2	1	group2								E6_bin.20.fasta	0	1	group2								E6_bin.20.fasta	5	1	group2								E6_bin.20.fasta	1	1	group1								E6_bin.20.fasta	1	1	group1
	E6_bin.23.fasta	0	3	group2								E6_bin.23.fasta	0	3	group2								E6_bin.23.fasta	0	3	group2								E6_bin.23.fasta	0	3	group2								E6_bin.23.fasta	0	3	group2
	E6_bin.26.fasta	0	2	group2								E6_bin.26.fasta	0	2	group2								E6_bin.26.fasta	0	2	group2								E6_bin.26.fasta	0	2	group2								E6_bin.26.fasta	0	2	group2
	E6_bin.29.fasta	2	4	group2								E6_bin.29.fasta	0	4	group2								E6_bin.29.fasta	0	4	group2								E6_bin.29.fasta	0	4	group2								E6_bin.29.fasta	1	4	group1
	E6_bin.34.fasta	0	6	group2								E6_bin.34.fasta	0	6	group2								E6_bin.34.fasta	0	6	group2								E6_bin.34.fasta	0	6	group2								E6_bin.34.fasta	0	6	group2
	E6_bin.5.fasta	1	1	group1								E6_bin.5.fasta	0	1	group2								E6_bin.5.fasta	0	1	group2								E6_bin.5.fasta	1	1	group1								E6_bin.5.fasta	0	1	group2
	E6_bin.7.fasta	0	1	group2								E6_bin.7.fasta	0	1	group2								E6_bin.7.fasta	0	1	group2								E6_bin.7.fasta	0	1	group2								E6_bin.7.fasta	0	1	group2
	E6_bin.9.fasta	3	6	group2								E6_bin.9.fasta	0	6	group2								E6_bin.9.fasta	0	6	group2								E6_bin.9.fasta	0	6	group2								E6_bin.9.fasta	0	6	group2
	E7_bin.12.fasta	1	5	group1								E7_bin.12.fasta	0	5	group2								E7_bin.12.fasta	0	5	group2								E7_bin.12.fasta	0	5	group2								E7_bin.12.fasta	0	5	group2
	E7_bin.14.fasta	0	1	group2								E7_bin.14.fasta	0	1	group2								E7_bin.14.fasta	0	1	group2								E7_bin.14.fasta	0	1	group2								E7_bin.14.fasta	0	1	group2
	E7_bin.16.fasta	0	1	group2								E7_bin.16.fasta	0	1	group2								E7_bin.16.fasta	0	1	group2								E7_bin.16.fasta	0	1	group2								E7_bin.16.fasta	1	1	group1
	E7_bin.17.fasta	0	2	group2								E7_bin.17.fasta	0	2	group2								E7_bin.17.fasta	0	2	group2								E7_bin.17.fasta	0	2	group2								E7_bin.17.fasta	0	2	group2
	E7_bin.18.fasta	0	1	group2								E7_bin.18.fasta	0	1	group2								E7_bin.18.fasta	0	1	group2								E7_bin.18.fasta	0	1	group2								E7_bin.18.fasta	0	1	group2
	E7_bin.2.fasta	3	2	group2								E7_bin.2.fasta	0	2	group2								E7_bin.2.fasta	3	2	group2								E7_bin.2.fasta	0	2	group2								E7_bin.2.fasta	0	2	group2
	E7_bin.20.fasta	1	2	group1								E7_bin.20.fasta	1	2	group1								E7_bin.20.fasta	0	2	group2								E7_bin.20.fasta	0	2	group2								E7_bin.20.fasta	0	2	group2
	E7_bin.23.fasta	3	4	group2								E7_bin.23.fasta	0	4	group2								E7_bin.23.fasta	0	4	group2								E7_bin.23.fasta	1	4	group1								E7_bin.23.fasta	1	4	group1
	E7_bin.5.fasta	0	1	group2								E7_bin.5.fasta	0	1	group2								E7_bin.5.fasta	0	1	group2								E7_bin.5.fasta	0	1	group2								E7_bin.5.fasta	0	1	group2
	E7_bin.6.fasta	0	4	group2								E7_bin.6.fasta	0	4	group2								E7_bin.6.fasta	0	4	group2								E7_bin.6.fasta	1	4	group1								E7_bin.6.fasta	0	4	group2
	E8_bin.14.fasta	7	1	group2								E8_bin.14.fasta	0	1	group2								E8_bin.14.fasta	2	1	group2								E8_bin.14.fasta	0	1	group2								E8_bin.14.fasta	1	1	group1
	E8_bin.15.fasta	0	1	group2								E8_bin.15.fasta	0	1	group2								E8_bin.15.fasta	0	1	group2								E8_bin.15.fasta	0	1	group2								E8_bin.15.fasta	0	1	group2
	E8_bin.18.fasta	0	2	group2								E8_bin.18.fasta	0	2	group2								E8_bin.18.fasta	2	2	group2								E8_bin.18.fasta	0	2	group2								E8_bin.18.fasta	0	2	group2
	E8_bin.19.fasta	0	2	group2								E8_bin.19.fasta	0	2	group2								E8_bin.19.fasta	0	2	group2								E8_bin.19.fasta	0	2	group2								E8_bin.19.fasta	0	2	group2
	E8_bin.2.fasta	0	1	group2								E8_bin.2.fasta	0	1	group2								E8_bin.2.fasta	0	1	group2								E8_bin.2.fasta	0	1	group2								E8_bin.2.fasta	0	1	group2
	E8_bin.21.fasta	0	2	group2								E8_bin.21.fasta	0	2	group2								E8_bin.21.fasta	0	2	group2								E8_bin.21.fasta	0	2	group2								E8_bin.21.fasta	0	2	group2
	E8_bin.22.fasta	6	3	group2								E8_bin.22.fasta	0	3	group2								E8_bin.22.fasta	2	3	group2								E8_bin.22.fasta	0	3	group2								E8_bin.22.fasta	0	3	group2
	E8_bin.24.fasta	1	1	group1								E8_bin.24.fasta	0	1	group2								E8_bin.24.fasta	0	1	group2								E8_bin.24.fasta	0	1	group2								E8_bin.24.fasta	0	1	group2
	E8_bin.29.fasta	0	3	group2								E8_bin.29.fasta	1	3	group1								E8_bin.29.fasta	0	3	group2								E8_bin.29.fasta	0	3	group2								E8_bin.29.fasta	0	3	group2
	E8_bin.34.fasta	3	1	group2								E8_bin.34.fasta	2	1	group2								E8_bin.34.fasta	5	1	group2								E8_bin.34.fasta	0	1	group2								E8_bin.34.fasta	1	1	group1
	E8_bin.35.fasta	3	1	group2								E8_bin.35.fasta	0	1	group2								E8_bin.35.fasta	0	1	group2								E8_bin.35.fasta	0	1	group2								E8_bin.35.fasta	0	1	group2
	E8_bin.36.fasta	0	1	group2								E8_bin.36.fasta	0	1	group2								E8_bin.36.fasta	0	1	group2								E8_bin.36.fasta	0	1	group2								E8_bin.36.fasta	0	1	group2
	E8_bin.43.fasta	0	2	group2								E8_bin.43.fasta	0	2	group2								E8_bin.43.fasta	0	2	group2								E8_bin.43.fasta	0	2	group2								E8_bin.43.fasta	1	2	group1
	E8_bin.47.fasta	0	1	group2								E8_bin.47.fasta	0	1	group2								E8_bin.47.fasta	0	1	group2								E8_bin.47.fasta	0	1	group2								E8_bin.47.fasta	0	1	group2
	E8_bin.5.fasta	3	1	group2								E8_bin.5.fasta	0	1	group2								E8_bin.5.fasta	0	1	group2								E8_bin.5.fasta	0	1	group2								E8_bin.5.fasta	0	1	group2
	E8_bin.50.fasta	3	1	group2								E8_bin.50.fasta	0	1	group2								E8_bin.50.fasta	0	1	group2								E8_bin.50.fasta	0	1	group2								E8_bin.50.fasta	0	1	group2
	E8_bin.51.fasta	0	1	group2								E8_bin.51.fasta	2	1	group2								E8_bin.51.fasta	1	1	group1								E8_bin.51.fasta	0	1	group2								E8_bin.51.fasta	0	1	group2
	E8_bin.56.fasta	3	1	group2								E8_bin.56.fasta	0	1	group2								E8_bin.56.fasta	0	1	group2								E8_bin.56.fasta	0	1	group2								E8_bin.56.fasta	0	1	group2
	E8_bin.58.fasta	0	3	group2								E8_bin.58.fasta	0	3	group2								E8_bin.58.fasta	0	3	group2								E8_bin.58.fasta	0	3	group2								E8_bin.58.fasta	0	3	group2
	E8_bin.7.fasta	0	2	group2								E8_bin.7.fasta	0	2	group2								E8_bin.7.fasta	0	2	group2								E8_bin.7.fasta	0	2	group2								E8_bin.7.fasta	0	2	group2
	E9_bin.13.fasta	0	1	group2								E9_bin.13.fasta	0	1	group2								E9_bin.13.fasta	0	1	group2								E9_bin.13.fasta	0	1	group2								E9_bin.13.fasta	0	1	group2
	E9_bin.15.fasta	0	1	group2								E9_bin.15.fasta	0	1	group2								E9_bin.15.fasta	0	1	group2								E9_bin.15.fasta	0	1	group2								E9_bin.15.fasta	1	1	group1
	E9_bin.23.fasta	0	4	group2								E9_bin.23.fasta	0	4	group2								E9_bin.23.fasta	0	4	group2								E9_bin.23.fasta	0	4	group2								E9_bin.23.fasta	0	4	group2
	E9_bin.29.fasta	0	1	group2								E9_bin.29.fasta	0	1	group2								E9_bin.29.fasta	0	1	group2								E9_bin.29.fasta	0	1	group2								E9_bin.29.fasta	0	1	group2
	E9_bin.33.fasta	0	3	group2								E9_bin.33.fasta	0	3	group2								E9_bin.33.fasta	0	3	group2								E9_bin.33.fasta	0	3	group2								E9_bin.33.fasta	0	3	group2
	E9_bin.45.fasta	0	3	group2								E9_bin.45.fasta	0	3	group2								E9_bin.45.fasta	0	3	group2								E9_bin.45.fasta	0	3	group2								E9_bin.45.fasta	0	3	group2
	E9_bin.46.fasta	1	1	group1								E9_bin.46.fasta	1	1	group1								E9_bin.46.fasta	1	1	group1								E9_bin.46.fasta	1	1	group1								E9_bin.46.fasta	2	1	group2
	E9_bin.47.fasta	0	1	group2								E9_bin.47.fasta	0	1	group2								E9_bin.47.fasta	0	1	group2								E9_bin.47.fasta	0	1	group2								E9_bin.47.fasta	0	1	group2
	E9_bin.5.fasta	1	2	group1								E9_bin.5.fasta	0	2	group2								E9_bin.5.fasta	0	2	group2								E9_bin.5.fasta	0	2	group2								E9_bin.5.fasta	0	2	group2
	E9_bin.51.fasta	0	1	group2								E9_bin.51.fasta	0	1	group2								E9_bin.51.fasta	0	1	group2								E9_bin.51.fasta	0	1	group2								E9_bin.51.fasta	0	1	group2
	E9_bin.53.fasta	12	2	group2								E9_bin.53.fasta	0	2	group2								E9_bin.53.fasta	4	2	group2								E9_bin.53.fasta	0	2	group2								E9_bin.53.fasta	0	2	group2
	E9_bin.54.fasta	3	2	group2								E9_bin.54.fasta	0	2	group2								E9_bin.54.fasta	2	2	group2								E9_bin.54.fasta	0	2	group2								E9_bin.54.fasta	1	2	group1
	E9_bin.55.fasta	1	3	group1								E9_bin.55.fasta	0	3	group2								E9_bin.55.fasta	0	3	group2								E9_bin.55.fasta	0	3	group2								E9_bin.55.fasta	0	3	group2
	E9_bin.56.fasta	0	2	group2								E9_bin.56.fasta	0	2	group2								E9_bin.56.fasta	0	2	group2								E9_bin.56.fasta	0	2	group2								E9_bin.56.fasta	0	2	group2
	E9_bin.66.fasta	3	2	group2								E9_bin.66.fasta	0	2	group2								E9_bin.66.fasta	1	2	group1								E9_bin.66.fasta	0	2	group2								E9_bin.66.fasta	0	2	group2
	E9_bin.7.fasta	0	2	group2								E9_bin.7.fasta	0	2	group2								E9_bin.7.fasta	0	2	group2								E9_bin.7.fasta	1	2	group1								E9_bin.7.fasta	0	2	group2
	E9_bin.70.fasta	0	1	group2								E9_bin.70.fasta	0	1	group2								E9_bin.70.fasta	0	1	group2								E9_bin.70.fasta	0	1	group2								E9_bin.70.fasta	0	1	group2
	E9_bin.74.fasta	0	1	group2								E9_bin.74.fasta	0	1	group2								E9_bin.74.fasta	0	1	group2								E9_bin.74.fasta	0	1	group2								E9_bin.74.fasta	0	1	group2
	E9_bin.78.fasta	1	2	group1								E9_bin.78.fasta	0	2	group2								E9_bin.78.fasta	0	2	group2								E9_bin.78.fasta	0	2	group2								E9_bin.78.fasta	0	2	group2
	E9_bin.79.fasta	0	9	group2								E9_bin.79.fasta	0	9	group2								E9_bin.79.fasta	0	9	group2								E9_bin.79.fasta	1	9	group1								E9_bin.79.fasta	0	9	group2
	E9_bin.81.fasta	0	1	group2								E9_bin.81.fasta	0	1	group2								E9_bin.81.fasta	0	1	group2								E9_bin.81.fasta	0	1	group2								E9_bin.81.fasta	0	1	group2
	GD1_bin.12.fasta	0	2	group2								GD1_bin.12.fasta	0	2	group2								GD1_bin.12.fasta	0	2	group2								GD1_bin.12.fasta	0	2	group2								GD1_bin.12.fasta	0	2	group2
	GD1_bin.15.fasta	0	4	group2								GD1_bin.15.fasta	1	4	group1								GD1_bin.15.fasta	0	4	group2								GD1_bin.15.fasta	0	4	group2								GD1_bin.15.fasta	0	4	group2
	GD1_bin.17.fasta	0	3	group2								GD1_bin.17.fasta	0	3	group2								GD1_bin.17.fasta	0	3	group2								GD1_bin.17.fasta	1	3	group1								GD1_bin.17.fasta	1	3	group1
	GD1_bin.18.fasta	3	1	group2								GD1_bin.18.fasta	0	1	group2								GD1_bin.18.fasta	0	1	group2								GD1_bin.18.fasta	0	1	group2								GD1_bin.18.fasta	0	1	group2
	GD1_bin.20.fasta	1	2	group1								GD1_bin.20.fasta	0	2	group2								GD1_bin.20.fasta	0	2	group2								GD1_bin.20.fasta	0	2	group2								GD1_bin.20.fasta	0	2	group2
	GD1_bin.21.fasta	2	2	group2								GD1_bin.21.fasta	2	2	group2								GD1_bin.21.fasta	1	2	group1								GD1_bin.21.fasta	2	2	group2								GD1_bin.21.fasta	0	2	group2
	GD1_bin.22.fasta	2	3	group2								GD1_bin.22.fasta	0	3	group2								GD1_bin.22.fasta	1	3	group1								GD1_bin.22.fasta	0	3	group2								GD1_bin.22.fasta	1	3	group1
	GD1_bin.24.fasta	0	2	group2								GD1_bin.24.fasta	0	2	group2								GD1_bin.24.fasta	0	2	group2								GD1_bin.24.fasta	0	2	group2								GD1_bin.24.fasta	0	2	group2
	GD1_bin.26.fasta	0	3	group2								GD1_bin.26.fasta	0	3	group2								GD1_bin.26.fasta	0	3	group2								GD1_bin.26.fasta	0	3	group2								GD1_bin.26.fasta	0	3	group2
	GD1_bin.27.fasta	0	1	group2								GD1_bin.27.fasta	0	1	group2								GD1_bin.27.fasta	0	1	group2								GD1_bin.27.fasta	0	1	group2								GD1_bin.27.fasta	0	1	group2
	GD1_bin.30.fasta	0	2	group2								GD1_bin.30.fasta	0	2	group2								GD1_bin.30.fasta	0	2	group2								GD1_bin.30.fasta	0	2	group2								GD1_bin.30.fasta	0	2	group2
	GD1_bin.35.fasta	0	3	group2								GD1_bin.35.fasta	1	3	group1								GD1_bin.35.fasta	0	3	group2								GD1_bin.35.fasta	0	3	group2								GD1_bin.35.fasta	0	3	group2
	GD1_bin.36.fasta	2	1	group2								GD1_bin.36.fasta	0	1	group2								GD1_bin.36.fasta	1	1	group1								GD1_bin.36.fasta	0	1	group2								GD1_bin.36.fasta	0	1	group2
	GD1_bin.40.fasta	0	4	group2								GD1_bin.40.fasta	0	4	group2								GD1_bin.40.fasta	0	4	group2								GD1_bin.40.fasta	0	4	group2								GD1_bin.40.fasta	0	4	group2
	GD1_bin.48.fasta	1	4	group1								GD1_bin.48.fasta	2	4	group2								GD1_bin.48.fasta	0	4	group2								GD1_bin.48.fasta	0	4	group2								GD1_bin.48.fasta	0	4	group2
	GD1_bin.5.fasta	2	3	group2								GD1_bin.5.fasta	0	3	group2								GD1_bin.5.fasta	0	3	group2								GD1_bin.5.fasta	0	3	group2								GD1_bin.5.fasta	1	3	group1
	GD1_bin.50.fasta	0	1	group2								GD1_bin.50.fasta	0	1	group2								GD1_bin.50.fasta	0	1	group2								GD1_bin.50.fasta	0	1	group2								GD1_bin.50.fasta	0	1	group2
	GD1_bin.51.fasta	8	1	group2								GD1_bin.51.fasta	0	1	group2								GD1_bin.51.fasta	2	1	group2								GD1_bin.51.fasta	0	1	group2								GD1_bin.51.fasta	0	1	group2
	GD1_bin.53.fasta	3	1	group2								GD1_bin.53.fasta	0	1	group2								GD1_bin.53.fasta	1	1	group1								GD1_bin.53.fasta	0	1	group2								GD1_bin.53.fasta	0	1	group2
	GD1_bin.6.fasta	2	1	group2								GD1_bin.6.fasta	1	1	group1								GD1_bin.6.fasta	0	1	group2								GD1_bin.6.fasta	0	1	group2								GD1_bin.6.fasta	0	1	group2
	GD1_bin.60.fasta	2	3	group2								GD1_bin.60.fasta	1	3	group1								GD1_bin.60.fasta	0	3	group2								GD1_bin.60.fasta	0	3	group2								GD1_bin.60.fasta	0	3	group2
	GD1_bin.61.fasta	0	3	group2								GD1_bin.61.fasta	0	3	group2								GD1_bin.61.fasta	1	3	group1								GD1_bin.61.fasta	0	3	group2								GD1_bin.61.fasta	0	3	group2
	GD1_bin.62.fasta	5	4	group2								GD1_bin.62.fasta	0	4	group2								GD1_bin.62.fasta	0	4	group2								GD1_bin.62.fasta	0	4	group2								GD1_bin.62.fasta	0	4	group2
	GD1_bin.63.fasta	4	1	group2								GD1_bin.63.fasta	1	1	group1								GD1_bin.63.fasta	2	1	group2								GD1_bin.63.fasta	0	1	group2								GD1_bin.63.fasta	0	1	group2
	GD1_bin.64.fasta	2	2	group2								GD1_bin.64.fasta	0	2	group2								GD1_bin.64.fasta	0	2	group2								GD1_bin.64.fasta	0	2	group2								GD1_bin.64.fasta	0	2	group2
	GD1_bin.66.fasta	0	1	group2								GD1_bin.66.fasta	0	1	group2								GD1_bin.66.fasta	0	1	group2								GD1_bin.66.fasta	0	1	group2								GD1_bin.66.fasta	1	1	group1
	GD1_bin.69.fasta	0	9	group2								GD1_bin.69.fasta	0	9	group2								GD1_bin.69.fasta	0	9	group2								GD1_bin.69.fasta	0	9	group2								GD1_bin.69.fasta	0	9	group2
	GD1_bin.70.fasta	0	2	group2								GD1_bin.70.fasta	0	2	group2								GD1_bin.70.fasta	0	2	group2								GD1_bin.70.fasta	1	2	group1								GD1_bin.70.fasta	0	2	group2
	GD1_bin.71.fasta	0	2	group2								GD1_bin.71.fasta	0	2	group2								GD1_bin.71.fasta	0	2	group2								GD1_bin.71.fasta	0	2	group2								GD1_bin.71.fasta	0	2	group2
	GD1_bin.72.fasta	0	1	group2								GD1_bin.72.fasta	0	1	group2								GD1_bin.72.fasta	0	1	group2								GD1_bin.72.fasta	0	1	group2								GD1_bin.72.fasta	1	1	group1
	GD10_bin.1.fasta	1	1	group1								GD10_bin.1.fasta	0	1	group2								GD10_bin.1.fasta	0	1	group2								GD10_bin.1.fasta	0	1	group2								GD10_bin.1.fasta	0	1	group2
	GD10_bin.13.fasta	0	3	group2								GD10_bin.13.fasta	0	3	group2								GD10_bin.13.fasta	0	3	group2								GD10_bin.13.fasta	0	3	group2								GD10_bin.13.fasta	0	3	group2
	GD10_bin.14.fasta	1	2	group1								GD10_bin.14.fasta	0	2	group2								GD10_bin.14.fasta	0	2	group2								GD10_bin.14.fasta	0	2	group2								GD10_bin.14.fasta	0	2	group2
	GD10_bin.19.fasta	1	1	group1								GD10_bin.19.fasta	0	1	group2								GD10_bin.19.fasta	2	1	group2								GD10_bin.19.fasta	0	1	group2								GD10_bin.19.fasta	0	1	group2
	GD10_bin.23.fasta	0	3	group2								GD10_bin.23.fasta	0	3	group2								GD10_bin.23.fasta	0	3	group2								GD10_bin.23.fasta	0	3	group2								GD10_bin.23.fasta	0	3	group2
	GD10_bin.34.fasta	1	2	group1								GD10_bin.34.fasta	0	2	group2								GD10_bin.34.fasta	0	2	group2								GD10_bin.34.fasta	0	2	group2								GD10_bin.34.fasta	0	2	group2
	GD10_bin.43.fasta	0	5	group2								GD10_bin.43.fasta	0	5	group2								GD10_bin.43.fasta	0	5	group2								GD10_bin.43.fasta	0	5	group2								GD10_bin.43.fasta	0	5	group2
	GD10_bin.5.fasta	2	1	group2								GD10_bin.5.fasta	0	1	group2								GD10_bin.5.fasta	0	1	group2								GD10_bin.5.fasta	0	1	group2								GD10_bin.5.fasta	0	1	group2
	GD10_bin.53.fasta	4	2	group2								GD10_bin.53.fasta	0	2	group2								GD10_bin.53.fasta	2	2	group2								GD10_bin.53.fasta	0	2	group2								GD10_bin.53.fasta	3	2	group2
	GD10_bin.55.fasta	0	3	group2								GD10_bin.55.fasta	0	3	group2								GD10_bin.55.fasta	1	3	group1								GD10_bin.55.fasta	0	3	group2								GD10_bin.55.fasta	0	3	group2
	GD10_bin.56.fasta	0	1	group2								GD10_bin.56.fasta	0	1	group2								GD10_bin.56.fasta	0	1	group2								GD10_bin.56.fasta	0	1	group2								GD10_bin.56.fasta	0	1	group2
	GD10_bin.58.fasta	0	3	group2								GD10_bin.58.fasta	0	3	group2								GD10_bin.58.fasta	0	3	group2								GD10_bin.58.fasta	1	3	group1								GD10_bin.58.fasta	0	3	group2
	GD10_bin.61.fasta	0	1	group2								GD10_bin.61.fasta	0	1	group2								GD10_bin.61.fasta	0	1	group2								GD10_bin.61.fasta	0	1	group2								GD10_bin.61.fasta	0	1	group2
	GD10_bin.63.fasta	0	2	group2								GD10_bin.63.fasta	0	2	group2								GD10_bin.63.fasta	0	2	group2								GD10_bin.63.fasta	0	2	group2								GD10_bin.63.fasta	0	2	group2
	GD10_bin.68.fasta	7	1	group2								GD10_bin.68.fasta	0	1	group2								GD10_bin.68.fasta	1	1	group1								GD10_bin.68.fasta	1	1	group1								GD10_bin.68.fasta	1	1	group1
	GD10_bin.69.fasta	3	1	group2								GD10_bin.69.fasta	0	1	group2								GD10_bin.69.fasta	0	1	group2								GD10_bin.69.fasta	2	1	group2								GD10_bin.69.fasta	0	1	group2
	GD10_bin.8.fasta	0	9	group2								GD10_bin.8.fasta	0	9	group2								GD10_bin.8.fasta	0	9	group2								GD10_bin.8.fasta	0	9	group2								GD10_bin.8.fasta	0	9	group2
	GD11_bin.11.fasta	1	2	group1								GD11_bin.11.fasta	0	2	group2								GD11_bin.11.fasta	0	2	group2								GD11_bin.11.fasta	0	2	group2								GD11_bin.11.fasta	0	2	group2
	GD11_bin.12.fasta	0	2	group2								GD11_bin.12.fasta	0	2	group2								GD11_bin.12.fasta	0	2	group2								GD11_bin.12.fasta	0	2	group2								GD11_bin.12.fasta	0	2	group2
	GD11_bin.13.fasta	0	7	group2								GD11_bin.13.fasta	0	7	group2								GD11_bin.13.fasta	2	7	group2								GD11_bin.13.fasta	0	7	group2								GD11_bin.13.fasta	0	7	group2
	GD11_bin.15.fasta	2	3	group2								GD11_bin.15.fasta	0	3	group2								GD11_bin.15.fasta	0	3	group2								GD11_bin.15.fasta	0	3	group2								GD11_bin.15.fasta	0	3	group2
	GD11_bin.16.fasta	0	2	group2								GD11_bin.16.fasta	0	2	group2								GD11_bin.16.fasta	0	2	group2								GD11_bin.16.fasta	0	2	group2								GD11_bin.16.fasta	0	2	group2
	GD11_bin.18.fasta	4	1	group2								GD11_bin.18.fasta	2	1	group2								GD11_bin.18.fasta	0	1	group2								GD11_bin.18.fasta	1	1	group1								GD11_bin.18.fasta	0	1	group2
	GD11_bin.19.fasta	0	1	group2								GD11_bin.19.fasta	0	1	group2								GD11_bin.19.fasta	0	1	group2								GD11_bin.19.fasta	0	1	group2								GD11_bin.19.fasta	0	1	group2
	GD11_bin.24.fasta	1	1	group1								GD11_bin.24.fasta	0	1	group2								GD11_bin.24.fasta	0	1	group2								GD11_bin.24.fasta	0	1	group2								GD11_bin.24.fasta	1	1	group1
	GD11_bin.26.fasta	1	4	group1								GD11_bin.26.fasta	1	4	group1								GD11_bin.26.fasta	0	4	group2								GD11_bin.26.fasta	1	4	group1								GD11_bin.26.fasta	0	4	group2
	GD11_bin.27.fasta	1	1	group1								GD11_bin.27.fasta	0	1	group2								GD11_bin.27.fasta	0	1	group2								GD11_bin.27.fasta	0	1	group2								GD11_bin.27.fasta	0	1	group2
	GD11_bin.3.fasta	1	2	group1								GD11_bin.3.fasta	0	2	group2								GD11_bin.3.fasta	0	2	group2								GD11_bin.3.fasta	0	2	group2								GD11_bin.3.fasta	0	2	group2
	GD11_bin.6.fasta	1	1	group1								GD11_bin.6.fasta	0	1	group2								GD11_bin.6.fasta	0	1	group2								GD11_bin.6.fasta	0	1	group2								GD11_bin.6.fasta	0	1	group2
	GD11_bin.8.fasta	0	2	group2								GD11_bin.8.fasta	0	2	group2								GD11_bin.8.fasta	0	2	group2								GD11_bin.8.fasta	0	2	group2								GD11_bin.8.fasta	0	2	group2
	GD12_bin.10.fasta	0	1	group2								GD12_bin.10.fasta	0	1	group2								GD12_bin.10.fasta	0	1	group2								GD12_bin.10.fasta	0	1	group2								GD12_bin.10.fasta	1	1	group1
	GD12_bin.13.fasta	0	1	group2								GD12_bin.13.fasta	0	1	group2								GD12_bin.13.fasta	0	1	group2								GD12_bin.13.fasta	0	1	group2								GD12_bin.13.fasta	0	1	group2
	GD12_bin.16.fasta	3	1	group2								GD12_bin.16.fasta	0	1	group2								GD12_bin.16.fasta	0	1	group2								GD12_bin.16.fasta	1	1	group1								GD12_bin.16.fasta	0	1	group2
	GD12_bin.17.fasta	0	6	group2								GD12_bin.17.fasta	0	6	group2								GD12_bin.17.fasta	0	6	group2								GD12_bin.17.fasta	0	6	group2								GD12_bin.17.fasta	0	6	group2
	GD12_bin.18.fasta	2	1	group2								GD12_bin.18.fasta	0	1	group2								GD12_bin.18.fasta	1	1	group1								GD12_bin.18.fasta	0	1	group2								GD12_bin.18.fasta	0	1	group2
	GD12_bin.19.fasta	1	2	group1								GD12_bin.19.fasta	1	2	group1								GD12_bin.19.fasta	2	2	group2								GD12_bin.19.fasta	0	2	group2								GD12_bin.19.fasta	1	2	group1
	GD12_bin.2.fasta	0	1	group2								GD12_bin.2.fasta	1	1	group1								GD12_bin.2.fasta	0	1	group2								GD12_bin.2.fasta	0	1	group2								GD12_bin.2.fasta	0	1	group2
	GD12_bin.22.fasta	1	2	group1								GD12_bin.22.fasta	0	2	group2								GD12_bin.22.fasta	0	2	group2								GD12_bin.22.fasta	0	2	group2								GD12_bin.22.fasta	0	2	group2
	GD12_bin.23.fasta	1	3	group1								GD12_bin.23.fasta	1	3	group1								GD12_bin.23.fasta	1	3	group1								GD12_bin.23.fasta	0	3	group2								GD12_bin.23.fasta	0	3	group2
	GD12_bin.25.fasta	0	2	group2								GD12_bin.25.fasta	0	2	group2								GD12_bin.25.fasta	0	2	group2								GD12_bin.25.fasta	0	2	group2								GD12_bin.25.fasta	0	2	group2
	GD12_bin.28.fasta	0	3	group2								GD12_bin.28.fasta	0	3	group2								GD12_bin.28.fasta	0	3	group2								GD12_bin.28.fasta	0	3	group2								GD12_bin.28.fasta	0	3	group2
	GD12_bin.3.fasta	4	3	group2								GD12_bin.3.fasta	1	3	group1								GD12_bin.3.fasta	1	3	group1								GD12_bin.3.fasta	0	3	group2								GD12_bin.3.fasta	1	3	group1
	GD12_bin.30.fasta	0	2	group2								GD12_bin.30.fasta	0	2	group2								GD12_bin.30.fasta	0	2	group2								GD12_bin.30.fasta	0	2	group2								GD12_bin.30.fasta	0	2	group2
	GD12_bin.31.fasta	0	1	group2								GD12_bin.31.fasta	0	1	group2								GD12_bin.31.fasta	0	1	group2								GD12_bin.31.fasta	0	1	group2								GD12_bin.31.fasta	1	1	group1
	GD12_bin.33.fasta	3	1	group2								GD12_bin.33.fasta	1	1	group1								GD12_bin.33.fasta	0	1	group2								GD12_bin.33.fasta	0	1	group2								GD12_bin.33.fasta	0	1	group2
	GD12_bin.35.fasta	1	3	group1								GD12_bin.35.fasta	0	3	group2								GD12_bin.35.fasta	1	3	group1								GD12_bin.35.fasta	0	3	group2								GD12_bin.35.fasta	0	3	group2
	GD12_bin.4.fasta	0	3	group2								GD12_bin.4.fasta	0	3	group2								GD12_bin.4.fasta	0	3	group2								GD12_bin.4.fasta	0	3	group2								GD12_bin.4.fasta	0	3	group2
	GD12_bin.5.fasta	2	12	group2								GD12_bin.5.fasta	0	12	group2								GD12_bin.5.fasta	0	12	group2								GD12_bin.5.fasta	0	12	group2								GD12_bin.5.fasta	0	12	group2
	GD13_bin.1.fasta	0	1	group2								GD13_bin.1.fasta	0	1	group2								GD13_bin.1.fasta	0	1	group2								GD13_bin.1.fasta	0	1	group2								GD13_bin.1.fasta	0	1	group2
	GD13_bin.19.fasta	0	1	group2								GD13_bin.19.fasta	0	1	group2								GD13_bin.19.fasta	0	1	group2								GD13_bin.19.fasta	0	1	group2								GD13_bin.19.fasta	0	1	group2
	GD13_bin.2.fasta	2	1	group2								GD13_bin.2.fasta	0	1	group2								GD13_bin.2.fasta	0	1	group2								GD13_bin.2.fasta	0	1	group2								GD13_bin.2.fasta	0	1	group2
	GD13_bin.26.fasta	1	1	group1								GD13_bin.26.fasta	0	1	group2								GD13_bin.26.fasta	0	1	group2								GD13_bin.26.fasta	0	1	group2								GD13_bin.26.fasta	0	1	group2
	GD13_bin.27.fasta	4	4	group2								GD13_bin.27.fasta	1	4	group1								GD13_bin.27.fasta	1	4	group1								GD13_bin.27.fasta	0	4	group2								GD13_bin.27.fasta	1	4	group1
	GD13_bin.29.fasta	0	2	group2								GD13_bin.29.fasta	0	2	group2								GD13_bin.29.fasta	0	2	group2								GD13_bin.29.fasta	0	2	group2								GD13_bin.29.fasta	0	2	group2
	GD13_bin.3.fasta	0	2	group2								GD13_bin.3.fasta	0	2	group2								GD13_bin.3.fasta	0	2	group2								GD13_bin.3.fasta	0	2	group2								GD13_bin.3.fasta	0	2	group2
	GD13_bin.30.fasta	2	5	group2								GD13_bin.30.fasta	0	5	group2								GD13_bin.30.fasta	2	5	group2								GD13_bin.30.fasta	0	5	group2								GD13_bin.30.fasta	0	5	group2
	GD13_bin.33.fasta	1	1	group1								GD13_bin.33.fasta	1	1	group1								GD13_bin.33.fasta	0	1	group2								GD13_bin.33.fasta	0	1	group2								GD13_bin.33.fasta	0	1	group2
	GD13_bin.35.fasta	0	2	group2								GD13_bin.35.fasta	0	2	group2								GD13_bin.35.fasta	0	2	group2								GD13_bin.35.fasta	0	2	group2								GD13_bin.35.fasta	0	2	group2
	GD13_bin.36.fasta	0	1	group2								GD13_bin.36.fasta	0	1	group2								GD13_bin.36.fasta	0	1	group2								GD13_bin.36.fasta	0	1	group2								GD13_bin.36.fasta	0	1	group2
	GD13_bin.38.fasta	1	3	group1								GD13_bin.38.fasta	0	3	group2								GD13_bin.38.fasta	0	3	group2								GD13_bin.38.fasta	0	3	group2								GD13_bin.38.fasta	0	3	group2
	GD13_bin.39.fasta	1	6	group1								GD13_bin.39.fasta	0	6	group2								GD13_bin.39.fasta	2	6	group2								GD13_bin.39.fasta	0	6	group2								GD13_bin.39.fasta	0	6	group2
	GD13_bin.42.fasta	0	2	group2								GD13_bin.42.fasta	0	2	group2								GD13_bin.42.fasta	0	2	group2								GD13_bin.42.fasta	0	2	group2								GD13_bin.42.fasta	0	2	group2
	GD13_bin.44.fasta	3	4	group2								GD13_bin.44.fasta	0	4	group2								GD13_bin.44.fasta	0	4	group2								GD13_bin.44.fasta	0	4	group2								GD13_bin.44.fasta	1	4	group1
	GD13_bin.46.fasta	0	2	group2								GD13_bin.46.fasta	0	2	group2								GD13_bin.46.fasta	0	2	group2								GD13_bin.46.fasta	0	2	group2								GD13_bin.46.fasta	1	2	group1
	GD13_bin.49.fasta	3	1	group2								GD13_bin.49.fasta	1	1	group1								GD13_bin.49.fasta	2	1	group2								GD13_bin.49.fasta	0	1	group2								GD13_bin.49.fasta	0	1	group2
	GD13_bin.51.fasta	0	4	group2								GD13_bin.51.fasta	0	4	group2								GD13_bin.51.fasta	0	4	group2								GD13_bin.51.fasta	0	4	group2								GD13_bin.51.fasta	0	4	group2
	GD13_bin.52.fasta	0	1	group2								GD13_bin.52.fasta	0	1	group2								GD13_bin.52.fasta	0	1	group2								GD13_bin.52.fasta	0	1	group2								GD13_bin.52.fasta	1	1	group1
	GD13_bin.53.fasta	1	1	group1								GD13_bin.53.fasta	1	1	group1								GD13_bin.53.fasta	0	1	group2								GD13_bin.53.fasta	0	1	group2								GD13_bin.53.fasta	1	1	group1
	GD13_bin.58.fasta	0	1	group2								GD13_bin.58.fasta	0	1	group2								GD13_bin.58.fasta	0	1	group2								GD13_bin.58.fasta	0	1	group2								GD13_bin.58.fasta	0	1	group2
	GD13_bin.59.fasta	0	1	group2								GD13_bin.59.fasta	0	1	group2								GD13_bin.59.fasta	0	1	group2								GD13_bin.59.fasta	0	1	group2								GD13_bin.59.fasta	0	1	group2
	GD13_bin.62.fasta	0	1	group2								GD13_bin.62.fasta	0	1	group2								GD13_bin.62.fasta	0	1	group2								GD13_bin.62.fasta	0	1	group2								GD13_bin.62.fasta	1	1	group1
	GD13_bin.63.fasta	0	1	group2								GD13_bin.63.fasta	0	1	group2								GD13_bin.63.fasta	0	1	group2								GD13_bin.63.fasta	0	1	group2								GD13_bin.63.fasta	0	1	group2
	GD13_bin.64.fasta	2	1	group2								GD13_bin.64.fasta	0	1	group2								GD13_bin.64.fasta	1	1	group1								GD13_bin.64.fasta	0	1	group2								GD13_bin.64.fasta	0	1	group2
	GD13_bin.66.fasta	0	1	group2								GD13_bin.66.fasta	0	1	group2								GD13_bin.66.fasta	0	1	group2								GD13_bin.66.fasta	0	1	group2								GD13_bin.66.fasta	0	1	group2
	GD13_bin.68.fasta	0	1	group2								GD13_bin.68.fasta	0	1	group2								GD13_bin.68.fasta	0	1	group2								GD13_bin.68.fasta	0	1	group2								GD13_bin.68.fasta	2	1	group2
	GD13_bin.74.fasta	1	1	group1								GD13_bin.74.fasta	0	1	group2								GD13_bin.74.fasta	0	1	group2								GD13_bin.74.fasta	0	1	group2								GD13_bin.74.fasta	0	1	group2
	GD13_bin.76.fasta	2	1	group2								GD13_bin.76.fasta	0	1	group2								GD13_bin.76.fasta	0	1	group2								GD13_bin.76.fasta	0	1	group2								GD13_bin.76.fasta	0	1	group2
	GD13_bin.77.fasta	1	2	group1								GD13_bin.77.fasta	0	2	group2								GD13_bin.77.fasta	0	2	group2								GD13_bin.77.fasta	0	2	group2								GD13_bin.77.fasta	0	2	group2
	GD13_bin.79.fasta	2	4	group2								GD13_bin.79.fasta	1	4	group1								GD13_bin.79.fasta	0	4	group2								GD13_bin.79.fasta	0	4	group2								GD13_bin.79.fasta	0	4	group2
	GD13_bin.83.fasta	0	1	group2								GD13_bin.83.fasta	0	1	group2								GD13_bin.83.fasta	0	1	group2								GD13_bin.83.fasta	0	1	group2								GD13_bin.83.fasta	0	1	group2
	GD13_bin.86.fasta	3	1	group2								GD13_bin.86.fasta	0	1	group2								GD13_bin.86.fasta	0	1	group2								GD13_bin.86.fasta	0	1	group2								GD13_bin.86.fasta	0	1	group2
	GD13_bin.87.fasta	0	1	group2								GD13_bin.87.fasta	1	1	group1								GD13_bin.87.fasta	0	1	group2								GD13_bin.87.fasta	0	1	group2								GD13_bin.87.fasta	0	1	group2
	GD13_bin.89.fasta	0	1	group2								GD13_bin.89.fasta	0	1	group2								GD13_bin.89.fasta	0	1	group2								GD13_bin.89.fasta	0	1	group2								GD13_bin.89.fasta	0	1	group2
	GD14_bin.1.fasta	0	1	group2								GD14_bin.1.fasta	1	1	group1								GD14_bin.1.fasta	0	1	group2								GD14_bin.1.fasta	0	1	group2								GD14_bin.1.fasta	0	1	group2
	GD14_bin.14.fasta	0	1	group2								GD14_bin.14.fasta	0	1	group2								GD14_bin.14.fasta	0	1	group2								GD14_bin.14.fasta	0	1	group2								GD14_bin.14.fasta	0	1	group2
	GD14_bin.19.fasta	0	5	group2								GD14_bin.19.fasta	0	5	group2								GD14_bin.19.fasta	0	5	group2								GD14_bin.19.fasta	0	5	group2								GD14_bin.19.fasta	0	5	group2
	GD14_bin.2.fasta	0	1	group2								GD14_bin.2.fasta	1	1	group1								GD14_bin.2.fasta	0	1	group2								GD14_bin.2.fasta	0	1	group2								GD14_bin.2.fasta	0	1	group2
	GD14_bin.21.fasta	1	5	group1								GD14_bin.21.fasta	1	5	group1								GD14_bin.21.fasta	1	5	group1								GD14_bin.21.fasta	0	5	group2								GD14_bin.21.fasta	0	5	group2
	GD14_bin.22.fasta	0	1	group2								GD14_bin.22.fasta	0	1	group2								GD14_bin.22.fasta	0	1	group2								GD14_bin.22.fasta	0	1	group2								GD14_bin.22.fasta	0	1	group2
	GD14_bin.23.fasta	0	2	group2								GD14_bin.23.fasta	0	2	group2								GD14_bin.23.fasta	0	2	group2								GD14_bin.23.fasta	0	2	group2								GD14_bin.23.fasta	0	2	group2
	GD14_bin.24.fasta	1	2	group1								GD14_bin.24.fasta	0	2	group2								GD14_bin.24.fasta	1	2	group1								GD14_bin.24.fasta	0	2	group2								GD14_bin.24.fasta	1	2	group1
	GD14_bin.25.fasta	0	3	group2								GD14_bin.25.fasta	0	3	group2								GD14_bin.25.fasta	0	3	group2								GD14_bin.25.fasta	0	3	group2								GD14_bin.25.fasta	0	3	group2
	GD14_bin.28.fasta	0	1	group2								GD14_bin.28.fasta	0	1	group2								GD14_bin.28.fasta	0	1	group2								GD14_bin.28.fasta	0	1	group2								GD14_bin.28.fasta	0	1	group2
	GD14_bin.30.fasta	2	9	group2								GD14_bin.30.fasta	1	9	group1								GD14_bin.30.fasta	1	9	group1								GD14_bin.30.fasta	0	9	group2								GD14_bin.30.fasta	0	9	group2
	GD14_bin.32.fasta	1	3	group1								GD14_bin.32.fasta	1	3	group1								GD14_bin.32.fasta	0	3	group2								GD14_bin.32.fasta	0	3	group2								GD14_bin.32.fasta	0	3	group2
	GD14_bin.33.fasta	0	1	group2								GD14_bin.33.fasta	0	1	group2								GD14_bin.33.fasta	0	1	group2								GD14_bin.33.fasta	0	1	group2								GD14_bin.33.fasta	0	1	group2
	GD14_bin.41.fasta	0	1	group2								GD14_bin.41.fasta	0	1	group2								GD14_bin.41.fasta	0	1	group2								GD14_bin.41.fasta	0	1	group2								GD14_bin.41.fasta	0	1	group2
	GD14_bin.42.fasta	1	1	group1								GD14_bin.42.fasta	0	1	group2								GD14_bin.42.fasta	0	1	group2								GD14_bin.42.fasta	0	1	group2								GD14_bin.42.fasta	0	1	group2
	GD14_bin.43.fasta	1	3	group1								GD14_bin.43.fasta	0	3	group2								GD14_bin.43.fasta	0	3	group2								GD14_bin.43.fasta	0	3	group2								GD14_bin.43.fasta	0	3	group2
	GD14_bin.45.fasta	0	1	group2								GD14_bin.45.fasta	0	1	group2								GD14_bin.45.fasta	0	1	group2								GD14_bin.45.fasta	0	1	group2								GD14_bin.45.fasta	0	1	group2
	GD14_bin.48.fasta	0	2	group2								GD14_bin.48.fasta	0	2	group2								GD14_bin.48.fasta	1	2	group1								GD14_bin.48.fasta	0	2	group2								GD14_bin.48.fasta	0	2	group2
	GD14_bin.5.fasta	0	1	group2								GD14_bin.5.fasta	0	1	group2								GD14_bin.5.fasta	0	1	group2								GD14_bin.5.fasta	0	1	group2								GD14_bin.5.fasta	0	1	group2
	GD14_bin.50.fasta	0	1	group2								GD14_bin.50.fasta	0	1	group2								GD14_bin.50.fasta	0	1	group2								GD14_bin.50.fasta	0	1	group2								GD14_bin.50.fasta	0	1	group2
	GD14_bin.51.fasta	3	3	group2								GD14_bin.51.fasta	1	3	group1								GD14_bin.51.fasta	0	3	group2								GD14_bin.51.fasta	0	3	group2								GD14_bin.51.fasta	0	3	group2
	GD14_bin.52.fasta	0	5	group2								GD14_bin.52.fasta	0	5	group2								GD14_bin.52.fasta	0	5	group2								GD14_bin.52.fasta	0	5	group2								GD14_bin.52.fasta	0	5	group2
	GD14_bin.59.fasta	1	2	group1								GD14_bin.59.fasta	0	2	group2								GD14_bin.59.fasta	0	2	group2								GD14_bin.59.fasta	0	2	group2								GD14_bin.59.fasta	0	2	group2
	GD14_bin.6.fasta	2	1	group2								GD14_bin.6.fasta	1	1	group1								GD14_bin.6.fasta	0	1	group2								GD14_bin.6.fasta	0	1	group2								GD14_bin.6.fasta	0	1	group2
	GD14_bin.61.fasta	1	2	group1								GD14_bin.61.fasta	0	2	group2								GD14_bin.61.fasta	0	2	group2								GD14_bin.61.fasta	0	2	group2								GD14_bin.61.fasta	0	2	group2
	GD14_bin.62.fasta	0	1	group2								GD14_bin.62.fasta	0	1	group2								GD14_bin.62.fasta	0	1	group2								GD14_bin.62.fasta	0	1	group2								GD14_bin.62.fasta	0	1	group2
	GD14_bin.64.fasta	0	3	group2								GD14_bin.64.fasta	0	3	group2								GD14_bin.64.fasta	0	3	group2								GD14_bin.64.fasta	0	3	group2								GD14_bin.64.fasta	0	3	group2
	GD14_bin.66.fasta	0	3	group2								GD14_bin.66.fasta	1	3	group1								GD14_bin.66.fasta	0	3	group2								GD14_bin.66.fasta	0	3	group2								GD14_bin.66.fasta	0	3	group2
	GD14_bin.68.fasta	1	2	group1								GD14_bin.68.fasta	0	2	group2								GD14_bin.68.fasta	0	2	group2								GD14_bin.68.fasta	0	2	group2								GD14_bin.68.fasta	0	2	group2
	GD14_bin.7.fasta	0	2	group2								GD14_bin.7.fasta	0	2	group2								GD14_bin.7.fasta	0	2	group2								GD14_bin.7.fasta	0	2	group2								GD14_bin.7.fasta	0	2	group2
	GD14_bin.70.fasta	0	1	group2								GD14_bin.70.fasta	0	1	group2								GD14_bin.70.fasta	0	1	group2								GD14_bin.70.fasta	0	1	group2								GD14_bin.70.fasta	0	1	group2
	GD14_bin.71.fasta	0	1	group2								GD14_bin.71.fasta	0	1	group2								GD14_bin.71.fasta	0	1	group2								GD14_bin.71.fasta	0	1	group2								GD14_bin.71.fasta	0	1	group2
	GD14_bin.8.fasta	0	3	group2								GD14_bin.8.fasta	0	3	group2								GD14_bin.8.fasta	1	3	group1								GD14_bin.8.fasta	0	3	group2								GD14_bin.8.fasta	0	3	group2
	GD15_bin.11.fasta	0	1	group2								GD15_bin.11.fasta	0	1	group2								GD15_bin.11.fasta	0	1	group2								GD15_bin.11.fasta	0	1	group2								GD15_bin.11.fasta	0	1	group2
	GD15_bin.21.fasta	5	1	group2								GD15_bin.21.fasta	1	1	group1								GD15_bin.21.fasta	0	1	group2								GD15_bin.21.fasta	1	1	group1								GD15_bin.21.fasta	3	1	group2
	GD15_bin.22.fasta	0	4	group2								GD15_bin.22.fasta	0	4	group2								GD15_bin.22.fasta	0	4	group2								GD15_bin.22.fasta	0	4	group2								GD15_bin.22.fasta	0	4	group2
	GD15_bin.31.fasta	1	1	group1								GD15_bin.31.fasta	0	1	group2								GD15_bin.31.fasta	1	1	group1								GD15_bin.31.fasta	0	1	group2								GD15_bin.31.fasta	1	1	group1
	GD15_bin.33.fasta	0	2	group2								GD15_bin.33.fasta	1	2	group1								GD15_bin.33.fasta	0	2	group2								GD15_bin.33.fasta	1	2	group1								GD15_bin.33.fasta	0	2	group2
	GD15_bin.34.fasta	1	1	group1								GD15_bin.34.fasta	1	1	group1								GD15_bin.34.fasta	0	1	group2								GD15_bin.34.fasta	0	1	group2								GD15_bin.34.fasta	2	1	group2
	GD15_bin.35.fasta	4	1	group2								GD15_bin.35.fasta	0	1	group2								GD15_bin.35.fasta	1	1	group1								GD15_bin.35.fasta	0	1	group2								GD15_bin.35.fasta	0	1	group2
	GD15_bin.38.fasta	0	1	group2								GD15_bin.38.fasta	0	1	group2								GD15_bin.38.fasta	0	1	group2								GD15_bin.38.fasta	0	1	group2								GD15_bin.38.fasta	0	1	group2
	GD15_bin.4.fasta	0	3	group2								GD15_bin.4.fasta	0	3	group2								GD15_bin.4.fasta	0	3	group2								GD15_bin.4.fasta	0	3	group2								GD15_bin.4.fasta	0	3	group2
	GD15_bin.43.fasta	5	2	group2								GD15_bin.43.fasta	0	2	group2								GD15_bin.43.fasta	0	2	group2								GD15_bin.43.fasta	0	2	group2								GD15_bin.43.fasta	1	2	group1
	GD15_bin.44.fasta	4	2	group2								GD15_bin.44.fasta	0	2	group2								GD15_bin.44.fasta	1	2	group1								GD15_bin.44.fasta	2	2	group2								GD15_bin.44.fasta	0	2	group2
	GD15_bin.45.fasta	1	3	group1								GD15_bin.45.fasta	0	3	group2								GD15_bin.45.fasta	5	3	group2								GD15_bin.45.fasta	0	3	group2								GD15_bin.45.fasta	0	3	group2
	GD15_bin.8.fasta	5	1	group2								GD15_bin.8.fasta	0	1	group2								GD15_bin.8.fasta	1	1	group1								GD15_bin.8.fasta	1	1	group1								GD15_bin.8.fasta	0	1	group2
	GD15_bin.9.fasta	1	2	group1								GD15_bin.9.fasta	0	2	group2								GD15_bin.9.fasta	1	2	group1								GD15_bin.9.fasta	0	2	group2								GD15_bin.9.fasta	0	2	group2
	GD16_bin.15.fasta	2	9	group2								GD16_bin.15.fasta	0	9	group2								GD16_bin.15.fasta	0	9	group2								GD16_bin.15.fasta	0	9	group2								GD16_bin.15.fasta	0	9	group2
	GD16_bin.16.fasta	1	1	group1								GD16_bin.16.fasta	0	1	group2								GD16_bin.16.fasta	0	1	group2								GD16_bin.16.fasta	0	1	group2								GD16_bin.16.fasta	1	1	group1
	GD16_bin.18.fasta	1	1	group1								GD16_bin.18.fasta	0	1	group2								GD16_bin.18.fasta	0	1	group2								GD16_bin.18.fasta	0	1	group2								GD16_bin.18.fasta	0	1	group2
	GD16_bin.23.fasta	4	4	group2								GD16_bin.23.fasta	0	4	group2								GD16_bin.23.fasta	0	4	group2								GD16_bin.23.fasta	0	4	group2								GD16_bin.23.fasta	0	4	group2
	GD16_bin.26.fasta	1	1	group1								GD16_bin.26.fasta	0	1	group2								GD16_bin.26.fasta	0	1	group2								GD16_bin.26.fasta	0	1	group2								GD16_bin.26.fasta	0	1	group2
	GD16_bin.3.fasta	4	2	group2								GD16_bin.3.fasta	0	2	group2								GD16_bin.3.fasta	2	2	group2								GD16_bin.3.fasta	1	2	group1								GD16_bin.3.fasta	0	2	group2
	GD16_bin.31.fasta	3	3	group2								GD16_bin.31.fasta	0	3	group2								GD16_bin.31.fasta	1	3	group1								GD16_bin.31.fasta	0	3	group2								GD16_bin.31.fasta	2	3	group2
	GD16_bin.32.fasta	0	1	group2								GD16_bin.32.fasta	0	1	group2								GD16_bin.32.fasta	0	1	group2								GD16_bin.32.fasta	0	1	group2								GD16_bin.32.fasta	0	1	group2
	GD16_bin.33.fasta	0	2	group2								GD16_bin.33.fasta	2	2	group2								GD16_bin.33.fasta	0	2	group2								GD16_bin.33.fasta	0	2	group2								GD16_bin.33.fasta	0	2	group2
	GD16_bin.4.fasta	5	1	group2								GD16_bin.4.fasta	0	1	group2								GD16_bin.4.fasta	2	1	group2								GD16_bin.4.fasta	0	1	group2								GD16_bin.4.fasta	1	1	group1
	GD16_bin.5.fasta	0	3	group2								GD16_bin.5.fasta	1	3	group1								GD16_bin.5.fasta	0	3	group2								GD16_bin.5.fasta	0	3	group2								GD16_bin.5.fasta	0	3	group2
	GD16_bin.51.fasta	0	4	group2								GD16_bin.51.fasta	1	4	group1								GD16_bin.51.fasta	1	4	group1								GD16_bin.51.fasta	4	4	group2								GD16_bin.51.fasta	2	4	group2
	GD16_bin.57.fasta	0	3	group2								GD16_bin.57.fasta	0	3	group2								GD16_bin.57.fasta	1	3	group1								GD16_bin.57.fasta	0	3	group2								GD16_bin.57.fasta	0	3	group2
	GD16_bin.60.fasta	11	1	group2								GD16_bin.60.fasta	1	1	group1								GD16_bin.60.fasta	0	1	group2								GD16_bin.60.fasta	0	1	group2								GD16_bin.60.fasta	2	1	group2
	GD16_bin.61.fasta	5	1	group2								GD16_bin.61.fasta	0	1	group2								GD16_bin.61.fasta	1	1	group1								GD16_bin.61.fasta	0	1	group2								GD16_bin.61.fasta	0	1	group2
	GD16_bin.64.fasta	0	2	group2								GD16_bin.64.fasta	1	2	group1								GD16_bin.64.fasta	0	2	group2								GD16_bin.64.fasta	0	2	group2								GD16_bin.64.fasta	1	2	group1
	GD16_bin.8.fasta	1	1	group1								GD16_bin.8.fasta	0	1	group2								GD16_bin.8.fasta	0	1	group2								GD16_bin.8.fasta	0	1	group2								GD16_bin.8.fasta	0	1	group2
	GD17_bin.1.fasta	0	2	group2								GD17_bin.1.fasta	0	2	group2								GD17_bin.1.fasta	0	2	group2								GD17_bin.1.fasta	0	2	group2								GD17_bin.1.fasta	0	2	group2
	GD17_bin.11.fasta	0	2	group2								GD17_bin.11.fasta	0	2	group2								GD17_bin.11.fasta	1	2	group1								GD17_bin.11.fasta	0	2	group2								GD17_bin.11.fasta	0	2	group2
	GD17_bin.15.fasta	0	7	group2								GD17_bin.15.fasta	0	7	group2								GD17_bin.15.fasta	0	7	group2								GD17_bin.15.fasta	1	7	group1								GD17_bin.15.fasta	0	7	group2
	GD17_bin.17.fasta	1	10	group1								GD17_bin.17.fasta	0	10	group2								GD17_bin.17.fasta	0	10	group2								GD17_bin.17.fasta	0	10	group2								GD17_bin.17.fasta	0	10	group2
	GD17_bin.18.fasta	4	5	group2								GD17_bin.18.fasta	0	5	group2								GD17_bin.18.fasta	2	5	group2								GD17_bin.18.fasta	2	5	group2								GD17_bin.18.fasta	0	5	group2
	GD17_bin.20.fasta	4	2	group2								GD17_bin.20.fasta	1	2	group1								GD17_bin.20.fasta	1	2	group1								GD17_bin.20.fasta	0	2	group2								GD17_bin.20.fasta	0	2	group2
	GD17_bin.21.fasta	0	1	group2								GD17_bin.21.fasta	0	1	group2								GD17_bin.21.fasta	0	1	group2								GD17_bin.21.fasta	0	1	group2								GD17_bin.21.fasta	0	1	group2
	GD17_bin.24.fasta	2	6	group2								GD17_bin.24.fasta	0	6	group2								GD17_bin.24.fasta	0	6	group2								GD17_bin.24.fasta	0	6	group2								GD17_bin.24.fasta	0	6	group2
	GD17_bin.25.fasta	0	1	group2								GD17_bin.25.fasta	0	1	group2								GD17_bin.25.fasta	0	1	group2								GD17_bin.25.fasta	0	1	group2								GD17_bin.25.fasta	0	1	group2
	GD17_bin.30.fasta	0	6	group2								GD17_bin.30.fasta	0	6	group2								GD17_bin.30.fasta	0	6	group2								GD17_bin.30.fasta	0	6	group2								GD17_bin.30.fasta	0	6	group2
	GD17_bin.31.fasta	1	1	group1								GD17_bin.31.fasta	1	1	group1								GD17_bin.31.fasta	1	1	group1								GD17_bin.31.fasta	0	1	group2								GD17_bin.31.fasta	1	1	group1
	GD17_bin.32.fasta	0	7	group2								GD17_bin.32.fasta	0	7	group2								GD17_bin.32.fasta	0	7	group2								GD17_bin.32.fasta	0	7	group2								GD17_bin.32.fasta	0	7	group2
	GD17_bin.6.fasta	0	3	group2								GD17_bin.6.fasta	0	3	group2								GD17_bin.6.fasta	0	3	group2								GD17_bin.6.fasta	1	3	group1								GD17_bin.6.fasta	0	3	group2
	GD17_bin.9.fasta	0	2	group2								GD17_bin.9.fasta	0	2	group2								GD17_bin.9.fasta	0	2	group2								GD17_bin.9.fasta	0	2	group2								GD17_bin.9.fasta	0	2	group2
	GD18_bin.15.fasta	1	3	group1								GD18_bin.15.fasta	1	3	group1								GD18_bin.15.fasta	1	3	group1								GD18_bin.15.fasta	0	3	group2								GD18_bin.15.fasta	0	3	group2
	GD18_bin.18.fasta	1	1	group1								GD18_bin.18.fasta	0	1	group2								GD18_bin.18.fasta	0	1	group2								GD18_bin.18.fasta	0	1	group2								GD18_bin.18.fasta	0	1	group2
	GD18_bin.19.fasta	1	6	group1								GD18_bin.19.fasta	0	6	group2								GD18_bin.19.fasta	1	6	group1								GD18_bin.19.fasta	1	6	group1								GD18_bin.19.fasta	2	6	group2
	GD18_bin.21.fasta	1	7	group1								GD18_bin.21.fasta	0	7	group2								GD18_bin.21.fasta	0	7	group2								GD18_bin.21.fasta	0	7	group2								GD18_bin.21.fasta	1	7	group1
	GD18_bin.22.fasta	3	1	group2								GD18_bin.22.fasta	0	1	group2								GD18_bin.22.fasta	6	1	group2								GD18_bin.22.fasta	2	1	group2								GD18_bin.22.fasta	1	1	group1
	GD18_bin.23.fasta	2	2	group2								GD18_bin.23.fasta	0	2	group2								GD18_bin.23.fasta	1	2	group1								GD18_bin.23.fasta	0	2	group2								GD18_bin.23.fasta	0	2	group2
	GD18_bin.24.fasta	2	6	group2								GD18_bin.24.fasta	2	6	group2								GD18_bin.24.fasta	1	6	group1								GD18_bin.24.fasta	3	6	group2								GD18_bin.24.fasta	0	6	group2
	GD18_bin.25.fasta	1	4	group1								GD18_bin.25.fasta	0	4	group2								GD18_bin.25.fasta	0	4	group2								GD18_bin.25.fasta	0	4	group2								GD18_bin.25.fasta	0	4	group2
	GD18_bin.27.fasta	0	2	group2								GD18_bin.27.fasta	0	2	group2								GD18_bin.27.fasta	2	2	group2								GD18_bin.27.fasta	0	2	group2								GD18_bin.27.fasta	0	2	group2
	GD18_bin.3.fasta	1	1	group1								GD18_bin.3.fasta	1	1	group1								GD18_bin.3.fasta	0	1	group2								GD18_bin.3.fasta	1	1	group1								GD18_bin.3.fasta	0	1	group2
	GD18_bin.32.fasta	0	10	group2								GD18_bin.32.fasta	0	10	group2								GD18_bin.32.fasta	0	10	group2								GD18_bin.32.fasta	0	10	group2								GD18_bin.32.fasta	0	10	group2
	GD18_bin.35.fasta	0	3	group2								GD18_bin.35.fasta	0	3	group2								GD18_bin.35.fasta	0	3	group2								GD18_bin.35.fasta	0	3	group2								GD18_bin.35.fasta	0	3	group2
	GD18_bin.36.fasta	0	7	group2								GD18_bin.36.fasta	0	7	group2								GD18_bin.36.fasta	0	7	group2								GD18_bin.36.fasta	0	7	group2								GD18_bin.36.fasta	1	7	group1
	GD18_bin.4.fasta	1	3	group1								GD18_bin.4.fasta	1	3	group1								GD18_bin.4.fasta	1	3	group1								GD18_bin.4.fasta	0	3	group2								GD18_bin.4.fasta	0	3	group2
	GD18_bin.41.fasta	0	9	group2								GD18_bin.41.fasta	0	9	group2								GD18_bin.41.fasta	0	9	group2								GD18_bin.41.fasta	0	9	group2								GD18_bin.41.fasta	0	9	group2
	GD18_bin.42.fasta	1	1	group1								GD18_bin.42.fasta	0	1	group2								GD18_bin.42.fasta	0	1	group2								GD18_bin.42.fasta	0	1	group2								GD18_bin.42.fasta	0	1	group2
	GD6_bin.10.fasta	0	2	group2								GD6_bin.10.fasta	1	2	group1								GD6_bin.10.fasta	0	2	group2								GD6_bin.10.fasta	0	2	group2								GD6_bin.10.fasta	0	2	group2
	GD6_bin.13.fasta	0	1	group2								GD6_bin.13.fasta	0	1	group2								GD6_bin.13.fasta	0	1	group2								GD6_bin.13.fasta	0	1	group2								GD6_bin.13.fasta	0	1	group2
	GD6_bin.16.fasta	0	2	group2								GD6_bin.16.fasta	0	2	group2								GD6_bin.16.fasta	0	2	group2								GD6_bin.16.fasta	0	2	group2								GD6_bin.16.fasta	0	2	group2
	GD6_bin.20.fasta	3	1	group2								GD6_bin.20.fasta	1	1	group1								GD6_bin.20.fasta	1	1	group1								GD6_bin.20.fasta	0	1	group2								GD6_bin.20.fasta	0	1	group2
	GD6_bin.23.fasta	0	2	group2								GD6_bin.23.fasta	0	2	group2								GD6_bin.23.fasta	0	2	group2								GD6_bin.23.fasta	0	2	group2								GD6_bin.23.fasta	0	2	group2
	GD6_bin.26.fasta	1	2	group1								GD6_bin.26.fasta	1	2	group1								GD6_bin.26.fasta	0	2	group2								GD6_bin.26.fasta	0	2	group2								GD6_bin.26.fasta	0	2	group2
	GD6_bin.27.fasta	3	3	group2								GD6_bin.27.fasta	1	3	group1								GD6_bin.27.fasta	0	3	group2								GD6_bin.27.fasta	1	3	group1								GD6_bin.27.fasta	0	3	group2
	GD6_bin.32.fasta	0	2	group2								GD6_bin.32.fasta	0	2	group2								GD6_bin.32.fasta	0	2	group2								GD6_bin.32.fasta	0	2	group2								GD6_bin.32.fasta	0	2	group2
	GD6_bin.35.fasta	0	3	group2								GD6_bin.35.fasta	0	3	group2								GD6_bin.35.fasta	0	3	group2								GD6_bin.35.fasta	0	3	group2								GD6_bin.35.fasta	0	3	group2
	GD6_bin.36.fasta	0	3	group2								GD6_bin.36.fasta	0	3	group2								GD6_bin.36.fasta	0	3	group2								GD6_bin.36.fasta	0	3	group2								GD6_bin.36.fasta	0	3	group2
	GD6_bin.4.fasta	0	1	group2								GD6_bin.4.fasta	0	1	group2								GD6_bin.4.fasta	0	1	group2								GD6_bin.4.fasta	0	1	group2								GD6_bin.4.fasta	0	1	group2
	GD6_bin.40.fasta	0	9	group2								GD6_bin.40.fasta	0	9	group2								GD6_bin.40.fasta	0	9	group2								GD6_bin.40.fasta	0	9	group2								GD6_bin.40.fasta	0	9	group2
	GD6_bin.41.fasta	1	1	group1								GD6_bin.41.fasta	0	1	group2								GD6_bin.41.fasta	0	1	group2								GD6_bin.41.fasta	0	1	group2								GD6_bin.41.fasta	0	1	group2
	GD6_bin.45.fasta	0	1	group2								GD6_bin.45.fasta	0	1	group2								GD6_bin.45.fasta	0	1	group2								GD6_bin.45.fasta	0	1	group2								GD6_bin.45.fasta	1	1	group1
	GD6_bin.46.fasta	1	7	group1								GD6_bin.46.fasta	1	7	group1								GD6_bin.46.fasta	0	7	group2								GD6_bin.46.fasta	0	7	group2								GD6_bin.46.fasta	0	7	group2
	GD6_bin.49.fasta	0	1	group2								GD6_bin.49.fasta	1	1	group1								GD6_bin.49.fasta	0	1	group2								GD6_bin.49.fasta	0	1	group2								GD6_bin.49.fasta	0	1	group2
	GD6_bin.50.fasta	2	1	group2								GD6_bin.50.fasta	2	1	group2								GD6_bin.50.fasta	0	1	group2								GD6_bin.50.fasta	1	1	group1								GD6_bin.50.fasta	0	1	group2
	GD6_bin.52.fasta	0	2	group2								GD6_bin.52.fasta	0	2	group2								GD6_bin.52.fasta	0	2	group2								GD6_bin.52.fasta	0	2	group2								GD6_bin.52.fasta	0	2	group2
	GD6_bin.55.fasta	4	1	group2								GD6_bin.55.fasta	0	1	group2								GD6_bin.55.fasta	0	1	group2								GD6_bin.55.fasta	0	1	group2								GD6_bin.55.fasta	0	1	group2
	GD6_bin.56.fasta	2	1	group2								GD6_bin.56.fasta	1	1	group1								GD6_bin.56.fasta	0	1	group2								GD6_bin.56.fasta	1	1	group1								GD6_bin.56.fasta	0	1	group2
	GD6_bin.61.fasta	5	3	group2								GD6_bin.61.fasta	1	3	group1								GD6_bin.61.fasta	1	3	group1								GD6_bin.61.fasta	1	3	group1								GD6_bin.61.fasta	0	3	group2
	GD6_bin.64.fasta	1	2	group1								GD6_bin.64.fasta	0	2	group2								GD6_bin.64.fasta	0	2	group2								GD6_bin.64.fasta	0	2	group2								GD6_bin.64.fasta	0	2	group2
	GD6_bin.65.fasta	2	1	group2								GD6_bin.65.fasta	0	1	group2								GD6_bin.65.fasta	0	1	group2								GD6_bin.65.fasta	0	1	group2								GD6_bin.65.fasta	0	1	group2
	GD6_bin.66.fasta	0	1	group2								GD6_bin.66.fasta	0	1	group2								GD6_bin.66.fasta	0	1	group2								GD6_bin.66.fasta	0	1	group2								GD6_bin.66.fasta	1	1	group1
	GD6_bin.68.fasta	1	1	group1								GD6_bin.68.fasta	0	1	group2								GD6_bin.68.fasta	0	1	group2								GD6_bin.68.fasta	0	1	group2								GD6_bin.68.fasta	0	1	group2
	GD6_bin.69.fasta	0	1	group2								GD6_bin.69.fasta	0	1	group2								GD6_bin.69.fasta	0	1	group2								GD6_bin.69.fasta	0	1	group2								GD6_bin.69.fasta	1	1	group1
	GD6_bin.72.fasta	0	1	group2								GD6_bin.72.fasta	0	1	group2								GD6_bin.72.fasta	0	1	group2								GD6_bin.72.fasta	0	1	group2								GD6_bin.72.fasta	0	1	group2
	GD6_bin.73.fasta	0	6	group2								GD6_bin.73.fasta	0	6	group2								GD6_bin.73.fasta	0	6	group2								GD6_bin.73.fasta	0	6	group2								GD6_bin.73.fasta	0	6	group2
	GD6_bin.8.fasta	0	1	group2								GD6_bin.8.fasta	0	1	group2								GD6_bin.8.fasta	0	1	group2								GD6_bin.8.fasta	0	1	group2								GD6_bin.8.fasta	0	1	group2
	GD6_bin.9.fasta	1	2	group1								GD6_bin.9.fasta	0	2	group2								GD6_bin.9.fasta	0	2	group2								GD6_bin.9.fasta	0	2	group2								GD6_bin.9.fasta	0	2	group2
	GD7_bin.1.fasta	1	1	group1								GD7_bin.1.fasta	0	1	group2								GD7_bin.1.fasta	0	1	group2								GD7_bin.1.fasta	0	1	group2								GD7_bin.1.fasta	0	1	group2
	GD7_bin.14.fasta	0	1	group2								GD7_bin.14.fasta	0	1	group2								GD7_bin.14.fasta	0	1	group2								GD7_bin.14.fasta	0	1	group2								GD7_bin.14.fasta	0	1	group2
	GD7_bin.16.fasta	1	3	group1								GD7_bin.16.fasta	0	3	group2								GD7_bin.16.fasta	0	3	group2								GD7_bin.16.fasta	0	3	group2								GD7_bin.16.fasta	0	3	group2
	GD7_bin.2.fasta	0	1	group2								GD7_bin.2.fasta	0	1	group2								GD7_bin.2.fasta	0	1	group2								GD7_bin.2.fasta	0	1	group2								GD7_bin.2.fasta	0	1	group2
	GD7_bin.20.fasta	0	3	group2								GD7_bin.20.fasta	0	3	group2								GD7_bin.20.fasta	0	3	group2								GD7_bin.20.fasta	0	3	group2								GD7_bin.20.fasta	0	3	group2
	GD7_bin.23.fasta	3	1	group2								GD7_bin.23.fasta	0	1	group2								GD7_bin.23.fasta	0	1	group2								GD7_bin.23.fasta	1	1	group1								GD7_bin.23.fasta	0	1	group2
	GD7_bin.25.fasta	0	3	group2								GD7_bin.25.fasta	0	3	group2								GD7_bin.25.fasta	0	3	group2								GD7_bin.25.fasta	0	3	group2								GD7_bin.25.fasta	0	3	group2
	GD7_bin.28.fasta	0	1	group2								GD7_bin.28.fasta	0	1	group2								GD7_bin.28.fasta	0	1	group2								GD7_bin.28.fasta	0	1	group2								GD7_bin.28.fasta	0	1	group2
	GD7_bin.33.fasta	0	1	group2								GD7_bin.33.fasta	0	1	group2								GD7_bin.33.fasta	0	1	group2								GD7_bin.33.fasta	0	1	group2								GD7_bin.33.fasta	0	1	group2
	GD7_bin.35.fasta	0	1	group2								GD7_bin.35.fasta	0	1	group2								GD7_bin.35.fasta	0	1	group2								GD7_bin.35.fasta	0	1	group2								GD7_bin.35.fasta	1	1	group1
	GD7_bin.36.fasta	2	4	group2								GD7_bin.36.fasta	0	4	group2								GD7_bin.36.fasta	0	4	group2								GD7_bin.36.fasta	0	4	group2								GD7_bin.36.fasta	1	4	group1
	GD7_bin.37.fasta	0	2	group2								GD7_bin.37.fasta	0	2	group2								GD7_bin.37.fasta	0	2	group2								GD7_bin.37.fasta	0	2	group2								GD7_bin.37.fasta	0	2	group2
	GD7_bin.4.fasta	0	3	group2								GD7_bin.4.fasta	0	3	group2								GD7_bin.4.fasta	0	3	group2								GD7_bin.4.fasta	0	3	group2								GD7_bin.4.fasta	0	3	group2
	GD7_bin.44.fasta	1	10	group1								GD7_bin.44.fasta	0	10	group2								GD7_bin.44.fasta	0	10	group2								GD7_bin.44.fasta	0	10	group2								GD7_bin.44.fasta	0	10	group2
	GD7_bin.45.fasta	0	1	group2								GD7_bin.45.fasta	0	1	group2								GD7_bin.45.fasta	0	1	group2								GD7_bin.45.fasta	0	1	group2								GD7_bin.45.fasta	0	1	group2
	GD7_bin.54.fasta	0	3	group2								GD7_bin.54.fasta	0	3	group2								GD7_bin.54.fasta	0	3	group2								GD7_bin.54.fasta	0	3	group2								GD7_bin.54.fasta	0	3	group2
	GD7_bin.55.fasta	4	1	group2								GD7_bin.55.fasta	1	1	group1								GD7_bin.55.fasta	0	1	group2								GD7_bin.55.fasta	0	1	group2								GD7_bin.55.fasta	0	1	group2
	GD7_bin.6.fasta	1	1	group1								GD7_bin.6.fasta	0	1	group2								GD7_bin.6.fasta	0	1	group2								GD7_bin.6.fasta	0	1	group2								GD7_bin.6.fasta	0	1	group2
	GD7_bin.60.fasta	0	1	group2								GD7_bin.60.fasta	0	1	group2								GD7_bin.60.fasta	0	1	group2								GD7_bin.60.fasta	0	1	group2								GD7_bin.60.fasta	0	1	group2
	GD7_bin.61.fasta	9	1	group2								GD7_bin.61.fasta	0	1	group2								GD7_bin.61.fasta	1	1	group1								GD7_bin.61.fasta	0	1	group2								GD7_bin.61.fasta	0	1	group2
	GD7_bin.63.fasta	0	1	group2								GD7_bin.63.fasta	0	1	group2								GD7_bin.63.fasta	0	1	group2								GD7_bin.63.fasta	0	1	group2								GD7_bin.63.fasta	1	1	group1
	GD7_bin.64.fasta	7	1	group2								GD7_bin.64.fasta	0	1	group2								GD7_bin.64.fasta	1	1	group1								GD7_bin.64.fasta	0	1	group2								GD7_bin.64.fasta	1	1	group1
	GD7_bin.66.fasta	0	2	group2								GD7_bin.66.fasta	0	2	group2								GD7_bin.66.fasta	0	2	group2								GD7_bin.66.fasta	0	2	group2								GD7_bin.66.fasta	1	2	group1
	GD7_bin.7.fasta	0	4	group2								GD7_bin.7.fasta	0	4	group2								GD7_bin.7.fasta	1	4	group1								GD7_bin.7.fasta	0	4	group2								GD7_bin.7.fasta	0	4	group2
	GD7_bin.9.fasta	0	2	group2								GD7_bin.9.fasta	0	2	group2								GD7_bin.9.fasta	0	2	group2								GD7_bin.9.fasta	0	2	group2								GD7_bin.9.fasta	0	2	group2
	GD9_bin.1.fasta	0	3	group2								GD9_bin.1.fasta	1	3	group1								GD9_bin.1.fasta	0	3	group2								GD9_bin.1.fasta	0	3	group2								GD9_bin.1.fasta	0	3	group2
	GD9_bin.11.fasta	0	1	group2								GD9_bin.11.fasta	0	1	group2								GD9_bin.11.fasta	0	1	group2								GD9_bin.11.fasta	0	1	group2								GD9_bin.11.fasta	0	1	group2
	GD9_bin.14.fasta	0	1	group2								GD9_bin.14.fasta	0	1	group2								GD9_bin.14.fasta	0	1	group2								GD9_bin.14.fasta	0	1	group2								GD9_bin.14.fasta	0	1	group2
	GD9_bin.16.fasta	1	1	group1								GD9_bin.16.fasta	0	1	group2								GD9_bin.16.fasta	0	1	group2								GD9_bin.16.fasta	0	1	group2								GD9_bin.16.fasta	0	1	group2
	GD9_bin.17.fasta	1	1	group1								GD9_bin.17.fasta	0	1	group2								GD9_bin.17.fasta	0	1	group2								GD9_bin.17.fasta	0	1	group2								GD9_bin.17.fasta	0	1	group2
	GD9_bin.19.fasta	1	1	group1								GD9_bin.19.fasta	2	1	group2								GD9_bin.19.fasta	0	1	group2								GD9_bin.19.fasta	0	1	group2								GD9_bin.19.fasta	1	1	group1
	GD9_bin.20.fasta	0	3	group2								GD9_bin.20.fasta	0	3	group2								GD9_bin.20.fasta	0	3	group2								GD9_bin.20.fasta	0	3	group2								GD9_bin.20.fasta	0	3	group2
	GD9_bin.21.fasta	2	1	group2								GD9_bin.21.fasta	0	1	group2								GD9_bin.21.fasta	4	1	group2								GD9_bin.21.fasta	0	1	group2								GD9_bin.21.fasta	0	1	group2
	GD9_bin.22.fasta	0	1	group2								GD9_bin.22.fasta	1	1	group1								GD9_bin.22.fasta	1	1	group1								GD9_bin.22.fasta	1	1	group1								GD9_bin.22.fasta	1	1	group1
	GD9_bin.25.fasta	0	1	group2								GD9_bin.25.fasta	0	1	group2								GD9_bin.25.fasta	0	1	group2								GD9_bin.25.fasta	0	1	group2								GD9_bin.25.fasta	1	1	group1
	GD9_bin.32.fasta	4	2	group2								GD9_bin.32.fasta	0	2	group2								GD9_bin.32.fasta	1	2	group1								GD9_bin.32.fasta	0	2	group2								GD9_bin.32.fasta	0	2	group2
	GD9_bin.33.fasta	1	1	group1								GD9_bin.33.fasta	0	1	group2								GD9_bin.33.fasta	0	1	group2								GD9_bin.33.fasta	0	1	group2								GD9_bin.33.fasta	0	1	group2
	GD9_bin.34.fasta	1	2	group1								GD9_bin.34.fasta	1	2	group1								GD9_bin.34.fasta	0	2	group2								GD9_bin.34.fasta	0	2	group2								GD9_bin.34.fasta	0	2	group2
	GD9_bin.36.fasta	1	1	group1								GD9_bin.36.fasta	1	1	group1								GD9_bin.36.fasta	1	1	group1								GD9_bin.36.fasta	0	1	group2								GD9_bin.36.fasta	0	1	group2
	GD9_bin.41.fasta	0	4	group2								GD9_bin.41.fasta	0	4	group2								GD9_bin.41.fasta	0	4	group2								GD9_bin.41.fasta	0	4	group2								GD9_bin.41.fasta	0	4	group2
	GD9_bin.6.fasta	0	1	group2								GD9_bin.6.fasta	0	1	group2								GD9_bin.6.fasta	0	1	group2								GD9_bin.6.fasta	1	1	group1								GD9_bin.6.fasta	0	1	group2
	GD9_bin.7.fasta	0	1	group2								GD9_bin.7.fasta	0	1	group2								GD9_bin.7.fasta	0	1	group2								GD9_bin.7.fasta	2	1	group2								GD9_bin.7.fasta	1	1	group1
	GD9_bin.8.fasta	2	1	group2								GD9_bin.8.fasta	1	1	group1								GD9_bin.8.fasta	1	1	group1								GD9_bin.8.fasta	2	1	group2								GD9_bin.8.fasta	1	1	group1
	GD9_bin.9.fasta	0	1	group2								GD9_bin.9.fasta	0	1	group2								GD9_bin.9.fasta	0	1	group2								GD9_bin.9.fasta	0	1	group2								GD9_bin.9.fasta	0	1	group2
	GS10_bin.12.fasta	1	4	group1								GS10_bin.12.fasta	0	4	group2								GS10_bin.12.fasta	0	4	group2								GS10_bin.12.fasta	1	4	group1								GS10_bin.12.fasta	0	4	group2
	GS10_bin.19.fasta	0	1	group2								GS10_bin.19.fasta	0	1	group2								GS10_bin.19.fasta	0	1	group2								GS10_bin.19.fasta	0	1	group2								GS10_bin.19.fasta	0	1	group2
	GS10_bin.21.fasta	1	2	group1								GS10_bin.21.fasta	0	2	group2								GS10_bin.21.fasta	0	2	group2								GS10_bin.21.fasta	0	2	group2								GS10_bin.21.fasta	0	2	group2
	GS10_bin.22.fasta	1	4	group1								GS10_bin.22.fasta	0	4	group2								GS10_bin.22.fasta	0	4	group2								GS10_bin.22.fasta	0	4	group2								GS10_bin.22.fasta	0	4	group2
	GS10_bin.23.fasta	0	1	group2								GS10_bin.23.fasta	1	1	group1								GS10_bin.23.fasta	0	1	group2								GS10_bin.23.fasta	0	1	group2								GS10_bin.23.fasta	0	1	group2
	GS10_bin.26.fasta	0	7	group2								GS10_bin.26.fasta	0	7	group2								GS10_bin.26.fasta	0	7	group2								GS10_bin.26.fasta	0	7	group2								GS10_bin.26.fasta	0	7	group2
	GS10_bin.31.fasta	0	2	group2								GS10_bin.31.fasta	0	2	group2								GS10_bin.31.fasta	0	2	group2								GS10_bin.31.fasta	0	2	group2								GS10_bin.31.fasta	0	2	group2
	GS10_bin.34.fasta	1	4	group1								GS10_bin.34.fasta	0	4	group2								GS10_bin.34.fasta	0	4	group2								GS10_bin.34.fasta	0	4	group2								GS10_bin.34.fasta	0	4	group2
	GS10_bin.39.fasta	0	12	group2								GS10_bin.39.fasta	0	12	group2								GS10_bin.39.fasta	0	12	group2								GS10_bin.39.fasta	0	12	group2								GS10_bin.39.fasta	0	12	group2
	GS10_bin.40.fasta	1	2	group1								GS10_bin.40.fasta	0	2	group2								GS10_bin.40.fasta	0	2	group2								GS10_bin.40.fasta	0	2	group2								GS10_bin.40.fasta	0	2	group2
	GS10_bin.41.fasta	2	1	group2								GS10_bin.41.fasta	0	1	group2								GS10_bin.41.fasta	1	1	group1								GS10_bin.41.fasta	0	1	group2								GS10_bin.41.fasta	0	1	group2
	GS10_bin.42.fasta	0	1	group2								GS10_bin.42.fasta	0	1	group2								GS10_bin.42.fasta	1	1	group1								GS10_bin.42.fasta	0	1	group2								GS10_bin.42.fasta	0	1	group2
	GS10_bin.43.fasta	0	1	group2								GS10_bin.43.fasta	0	1	group2								GS10_bin.43.fasta	0	1	group2								GS10_bin.43.fasta	0	1	group2								GS10_bin.43.fasta	2	1	group2
	GS10_bin.5.fasta	0	1	group2								GS10_bin.5.fasta	0	1	group2								GS10_bin.5.fasta	0	1	group2								GS10_bin.5.fasta	0	1	group2								GS10_bin.5.fasta	0	1	group2
	GS10_bin.7.fasta	5	1	group2								GS10_bin.7.fasta	0	1	group2								GS10_bin.7.fasta	1	1	group1								GS10_bin.7.fasta	0	1	group2								GS10_bin.7.fasta	0	1	group2
	GS12_bin.1.fasta	4	2	group2								GS12_bin.1.fasta	0	2	group2								GS12_bin.1.fasta	1	2	group1								GS12_bin.1.fasta	0	2	group2								GS12_bin.1.fasta	0	2	group2
	GS12_bin.10.fasta	0	1	group2								GS12_bin.10.fasta	0	1	group2								GS12_bin.10.fasta	0	1	group2								GS12_bin.10.fasta	0	1	group2								GS12_bin.10.fasta	0	1	group2
	GS12_bin.12.fasta	1	3	group1								GS12_bin.12.fasta	0	3	group2								GS12_bin.12.fasta	0	3	group2								GS12_bin.12.fasta	0	3	group2								GS12_bin.12.fasta	0	3	group2
	GS12_bin.15.fasta	0	4	group2								GS12_bin.15.fasta	0	4	group2								GS12_bin.15.fasta	0	4	group2								GS12_bin.15.fasta	0	4	group2								GS12_bin.15.fasta	0	4	group2
	GS12_bin.23.fasta	0	1	group2								GS12_bin.23.fasta	0	1	group2								GS12_bin.23.fasta	0	1	group2								GS12_bin.23.fasta	1	1	group1								GS12_bin.23.fasta	0	1	group2
	GS12_bin.24.fasta	1	13	group1								GS12_bin.24.fasta	1	13	group1								GS12_bin.24.fasta	0	13	group2								GS12_bin.24.fasta	0	13	group2								GS12_bin.24.fasta	0	13	group2
	GS12_bin.25.fasta	0	2	group2								GS12_bin.25.fasta	1	2	group1								GS12_bin.25.fasta	0	2	group2								GS12_bin.25.fasta	0	2	group2								GS12_bin.25.fasta	0	2	group2
	GS12_bin.26.fasta	4	1	group2								GS12_bin.26.fasta	0	1	group2								GS12_bin.26.fasta	0	1	group2								GS12_bin.26.fasta	0	1	group2								GS12_bin.26.fasta	0	1	group2
	GS12_bin.28.fasta	0	3	group2								GS12_bin.28.fasta	0	3	group2								GS12_bin.28.fasta	0	3	group2								GS12_bin.28.fasta	0	3	group2								GS12_bin.28.fasta	0	3	group2
	GS12_bin.3.fasta	0	2	group2								GS12_bin.3.fasta	0	2	group2								GS12_bin.3.fasta	0	2	group2								GS12_bin.3.fasta	0	2	group2								GS12_bin.3.fasta	0	2	group2
	GS12_bin.7.fasta	3	1	group2								GS12_bin.7.fasta	1	1	group1								GS12_bin.7.fasta	2	1	group2								GS12_bin.7.fasta	0	1	group2								GS12_bin.7.fasta	0	1	group2
	GS12_bin.9.fasta	1	1	group1								GS12_bin.9.fasta	0	1	group2								GS12_bin.9.fasta	0	1	group2								GS12_bin.9.fasta	0	1	group2								GS12_bin.9.fasta	0	1	group2
	GS2_bin.10.fasta	0	1	group2								GS2_bin.10.fasta	2	1	group2								GS2_bin.10.fasta	0	1	group2								GS2_bin.10.fasta	2	1	group2								GS2_bin.10.fasta	0	1	group2
	GS2_bin.112.fasta	0	3	group2								GS2_bin.112.fasta	0	3	group2								GS2_bin.112.fasta	0	3	group2								GS2_bin.112.fasta	0	3	group2								GS2_bin.112.fasta	0	3	group2
	GS2_bin.116.fasta	0	2	group2								GS2_bin.116.fasta	0	2	group2								GS2_bin.116.fasta	0	2	group2								GS2_bin.116.fasta	0	2	group2								GS2_bin.116.fasta	0	2	group2
	GS2_bin.117.fasta	1	1	group1								GS2_bin.117.fasta	1	1	group1								GS2_bin.117.fasta	0	1	group2								GS2_bin.117.fasta	0	1	group2								GS2_bin.117.fasta	0	1	group2
	GS2_bin.122.fasta	3	2	group2								GS2_bin.122.fasta	0	2	group2								GS2_bin.122.fasta	0	2	group2								GS2_bin.122.fasta	0	2	group2								GS2_bin.122.fasta	0	2	group2
	GS2_bin.123.fasta	0	3	group2								GS2_bin.123.fasta	0	3	group2								GS2_bin.123.fasta	1	3	group1								GS2_bin.123.fasta	0	3	group2								GS2_bin.123.fasta	0	3	group2
	GS2_bin.124.fasta	0	1	group2								GS2_bin.124.fasta	1	1	group1								GS2_bin.124.fasta	0	1	group2								GS2_bin.124.fasta	0	1	group2								GS2_bin.124.fasta	0	1	group2
	GS2_bin.125.fasta	12	1	group2								GS2_bin.125.fasta	1	1	group1								GS2_bin.125.fasta	3	1	group2								GS2_bin.125.fasta	0	1	group2								GS2_bin.125.fasta	1	1	group1
	GS2_bin.13.fasta	0	1	group2								GS2_bin.13.fasta	1	1	group1								GS2_bin.13.fasta	0	1	group2								GS2_bin.13.fasta	0	1	group2								GS2_bin.13.fasta	0	1	group2
	GS2_bin.18.fasta	4	2	group2								GS2_bin.18.fasta	0	2	group2								GS2_bin.18.fasta	0	2	group2								GS2_bin.18.fasta	0	2	group2								GS2_bin.18.fasta	0	2	group2
	GS2_bin.27.fasta	1	1	group1								GS2_bin.27.fasta	0	1	group2								GS2_bin.27.fasta	0	1	group2								GS2_bin.27.fasta	1	1	group1								GS2_bin.27.fasta	1	1	group1
	GS2_bin.3.fasta	1	2	group1								GS2_bin.3.fasta	0	2	group2								GS2_bin.3.fasta	0	2	group2								GS2_bin.3.fasta	0	2	group2								GS2_bin.3.fasta	0	2	group2
	GS2_bin.34.fasta	2	4	group2								GS2_bin.34.fasta	1	4	group1								GS2_bin.34.fasta	0	4	group2								GS2_bin.34.fasta	0	4	group2								GS2_bin.34.fasta	0	4	group2
	GS2_bin.41.fasta	3	6	group2								GS2_bin.41.fasta	0	6	group2								GS2_bin.41.fasta	0	6	group2								GS2_bin.41.fasta	2	6	group2								GS2_bin.41.fasta	0	6	group2
	GS2_bin.47.fasta	6	3	group2								GS2_bin.47.fasta	0	3	group2								GS2_bin.47.fasta	1	3	group1								GS2_bin.47.fasta	0	3	group2								GS2_bin.47.fasta	0	3	group2
	GS2_bin.54.fasta	1	1	group1								GS2_bin.54.fasta	0	1	group2								GS2_bin.54.fasta	0	1	group2								GS2_bin.54.fasta	0	1	group2								GS2_bin.54.fasta	0	1	group2
	GS2_bin.55.fasta	2	5	group2								GS2_bin.55.fasta	1	5	group1								GS2_bin.55.fasta	0	5	group2								GS2_bin.55.fasta	0	5	group2								GS2_bin.55.fasta	0	5	group2
	GS2_bin.56.fasta	2	2	group2								GS2_bin.56.fasta	0	2	group2								GS2_bin.56.fasta	0	2	group2								GS2_bin.56.fasta	0	2	group2								GS2_bin.56.fasta	0	2	group2
	GS2_bin.58.fasta	0	2	group2								GS2_bin.58.fasta	0	2	group2								GS2_bin.58.fasta	0	2	group2								GS2_bin.58.fasta	0	2	group2								GS2_bin.58.fasta	0	2	group2
	GS2_bin.71.fasta	0	2	group2								GS2_bin.71.fasta	0	2	group2								GS2_bin.71.fasta	0	2	group2								GS2_bin.71.fasta	0	2	group2								GS2_bin.71.fasta	0	2	group2
	GS2_bin.76.fasta	2	3	group2								GS2_bin.76.fasta	2	3	group2								GS2_bin.76.fasta	0	3	group2								GS2_bin.76.fasta	0	3	group2								GS2_bin.76.fasta	0	3	group2
	GS2_bin.82.fasta	0	1	group2								GS2_bin.82.fasta	0	1	group2								GS2_bin.82.fasta	0	1	group2								GS2_bin.82.fasta	0	1	group2								GS2_bin.82.fasta	0	1	group2
	GS2_bin.88.fasta	0	1	group2								GS2_bin.88.fasta	0	1	group2								GS2_bin.88.fasta	0	1	group2								GS2_bin.88.fasta	0	1	group2								GS2_bin.88.fasta	1	1	group1
	GS2_bin.92.fasta	2	1	group2								GS2_bin.92.fasta	0	1	group2								GS2_bin.92.fasta	0	1	group2								GS2_bin.92.fasta	2	1	group2								GS2_bin.92.fasta	0	1	group2
	GS2_bin.96.fasta	0	5	group2								GS2_bin.96.fasta	1	5	group1								GS2_bin.96.fasta	0	5	group2								GS2_bin.96.fasta	0	5	group2								GS2_bin.96.fasta	0	5	group2
	GS21_bin.1.fasta	0	3	group2								GS21_bin.1.fasta	0	3	group2								GS21_bin.1.fasta	0	3	group2								GS21_bin.1.fasta	0	3	group2								GS21_bin.1.fasta	0	3	group2
	GS21_bin.10.fasta	0	1	group2								GS21_bin.10.fasta	0	1	group2								GS21_bin.10.fasta	0	1	group2								GS21_bin.10.fasta	0	1	group2								GS21_bin.10.fasta	0	1	group2
	GS21_bin.11.fasta	1	6	group1								GS21_bin.11.fasta	0	6	group2								GS21_bin.11.fasta	0	6	group2								GS21_bin.11.fasta	0	6	group2								GS21_bin.11.fasta	0	6	group2
	GS21_bin.12.fasta	1	3	group1								GS21_bin.12.fasta	1	3	group1								GS21_bin.12.fasta	0	3	group2								GS21_bin.12.fasta	0	3	group2								GS21_bin.12.fasta	0	3	group2
	GS21_bin.14.fasta	2	1	group2								GS21_bin.14.fasta	0	1	group2								GS21_bin.14.fasta	0	1	group2								GS21_bin.14.fasta	0	1	group2								GS21_bin.14.fasta	0	1	group2
	GS21_bin.17.fasta	0	1	group2								GS21_bin.17.fasta	1	1	group1								GS21_bin.17.fasta	0	1	group2								GS21_bin.17.fasta	0	1	group2								GS21_bin.17.fasta	0	1	group2
	GS21_bin.18.fasta	0	1	group2								GS21_bin.18.fasta	0	1	group2								GS21_bin.18.fasta	0	1	group2								GS21_bin.18.fasta	0	1	group2								GS21_bin.18.fasta	1	1	group1
	GS21_bin.19.fasta	0	1	group2								GS21_bin.19.fasta	0	1	group2								GS21_bin.19.fasta	0	1	group2								GS21_bin.19.fasta	0	1	group2								GS21_bin.19.fasta	0	1	group2
	GS21_bin.2.fasta	1	1	group1								GS21_bin.2.fasta	0	1	group2								GS21_bin.2.fasta	0	1	group2								GS21_bin.2.fasta	0	1	group2								GS21_bin.2.fasta	0	1	group2
	GS21_bin.20.fasta	0	3	group2								GS21_bin.20.fasta	0	3	group2								GS21_bin.20.fasta	0	3	group2								GS21_bin.20.fasta	0	3	group2								GS21_bin.20.fasta	0	3	group2
	GS21_bin.21.fasta	0	3	group2								GS21_bin.21.fasta	1	3	group1								GS21_bin.21.fasta	0	3	group2								GS21_bin.21.fasta	0	3	group2								GS21_bin.21.fasta	0	3	group2
	GS21_bin.22.fasta	0	1	group2								GS21_bin.22.fasta	0	1	group2								GS21_bin.22.fasta	0	1	group2								GS21_bin.22.fasta	0	1	group2								GS21_bin.22.fasta	0	1	group2
	GS21_bin.4.fasta	2	3	group2								GS21_bin.4.fasta	0	3	group2								GS21_bin.4.fasta	0	3	group2								GS21_bin.4.fasta	0	3	group2								GS21_bin.4.fasta	1	3	group1
	GS21_bin.7.fasta	3	1	group2								GS21_bin.7.fasta	0	1	group2								GS21_bin.7.fasta	0	1	group2								GS21_bin.7.fasta	0	1	group2								GS21_bin.7.fasta	0	1	group2
	GS21_bin.9.fasta	0	3	group2								GS21_bin.9.fasta	0	3	group2								GS21_bin.9.fasta	0	3	group2								GS21_bin.9.fasta	0	3	group2								GS21_bin.9.fasta	0	3	group2
	GS25_bin.1.fasta	2	5	group2								GS25_bin.1.fasta	0	5	group2								GS25_bin.1.fasta	0	5	group2								GS25_bin.1.fasta	0	5	group2								GS25_bin.1.fasta	0	5	group2
	GS25_bin.10.fasta	2	1	group2								GS25_bin.10.fasta	0	1	group2								GS25_bin.10.fasta	1	1	group1								GS25_bin.10.fasta	0	1	group2								GS25_bin.10.fasta	0	1	group2
	GS25_bin.16.fasta	0	1	group2								GS25_bin.16.fasta	0	1	group2								GS25_bin.16.fasta	0	1	group2								GS25_bin.16.fasta	0	1	group2								GS25_bin.16.fasta	0	1	group2
	GS25_bin.17.fasta	5	1	group2								GS25_bin.17.fasta	0	1	group2								GS25_bin.17.fasta	2	1	group2								GS25_bin.17.fasta	1	1	group1								GS25_bin.17.fasta	0	1	group2
	GS25_bin.19.fasta	2	3	group2								GS25_bin.19.fasta	1	3	group1								GS25_bin.19.fasta	0	3	group2								GS25_bin.19.fasta	0	3	group2								GS25_bin.19.fasta	0	3	group2
	GS25_bin.2.fasta	2	7	group2								GS25_bin.2.fasta	1	7	group1								GS25_bin.2.fasta	0	7	group2								GS25_bin.2.fasta	2	7	group2								GS25_bin.2.fasta	0	7	group2
	GS25_bin.20.fasta	1	6	group1								GS25_bin.20.fasta	1	6	group1								GS25_bin.20.fasta	0	6	group2								GS25_bin.20.fasta	0	6	group2								GS25_bin.20.fasta	0	6	group2
	GS25_bin.21.fasta	0	5	group2								GS25_bin.21.fasta	0	5	group2								GS25_bin.21.fasta	0	5	group2								GS25_bin.21.fasta	0	5	group2								GS25_bin.21.fasta	0	5	group2
	GS25_bin.22.fasta	2	3	group2								GS25_bin.22.fasta	0	3	group2								GS25_bin.22.fasta	0	3	group2								GS25_bin.22.fasta	0	3	group2								GS25_bin.22.fasta	0	3	group2
	GS25_bin.25.fasta	9	3	group2								GS25_bin.25.fasta	0	3	group2								GS25_bin.25.fasta	0	3	group2								GS25_bin.25.fasta	0	3	group2								GS25_bin.25.fasta	0	3	group2
	GS25_bin.30.fasta	1	3	group1								GS25_bin.30.fasta	0	3	group2								GS25_bin.30.fasta	0	3	group2								GS25_bin.30.fasta	0	3	group2								GS25_bin.30.fasta	0	3	group2
	GS25_bin.33.fasta	3	2	group2								GS25_bin.33.fasta	0	2	group2								GS25_bin.33.fasta	1	2	group1								GS25_bin.33.fasta	0	2	group2								GS25_bin.33.fasta	0	2	group2
	GS25_bin.34.fasta	0	2	group2								GS25_bin.34.fasta	0	2	group2								GS25_bin.34.fasta	0	2	group2								GS25_bin.34.fasta	0	2	group2								GS25_bin.34.fasta	0	2	group2
	GS25_bin.35.fasta	2	5	group2								GS25_bin.35.fasta	0	5	group2								GS25_bin.35.fasta	1	5	group1								GS25_bin.35.fasta	1	5	group1								GS25_bin.35.fasta	0	5	group2
	GS25_bin.36.fasta	3	8	group2								GS25_bin.36.fasta	1	8	group1								GS25_bin.36.fasta	0	8	group2								GS25_bin.36.fasta	0	8	group2								GS25_bin.36.fasta	0	8	group2
	GS25_bin.38.fasta	2	1	group2								GS25_bin.38.fasta	0	1	group2								GS25_bin.38.fasta	1	1	group1								GS25_bin.38.fasta	2	1	group2								GS25_bin.38.fasta	0	1	group2
	GS25_bin.39.fasta	4	1	group2								GS25_bin.39.fasta	0	1	group2								GS25_bin.39.fasta	1	1	group1								GS25_bin.39.fasta	0	1	group2								GS25_bin.39.fasta	0	1	group2
	GS25_bin.4.fasta	8	1	group2								GS25_bin.4.fasta	1	1	group1								GS25_bin.4.fasta	6	1	group2								GS25_bin.4.fasta	1	1	group1								GS25_bin.4.fasta	0	1	group2
	GS25_bin.41.fasta	0	2	group2								GS25_bin.41.fasta	0	2	group2								GS25_bin.41.fasta	0	2	group2								GS25_bin.41.fasta	0	2	group2								GS25_bin.41.fasta	0	2	group2
	GS25_bin.43.fasta	1	1	group1								GS25_bin.43.fasta	2	1	group2								GS25_bin.43.fasta	0	1	group2								GS25_bin.43.fasta	2	1	group2								GS25_bin.43.fasta	0	1	group2
	GS25_bin.46.fasta	2	3	group2								GS25_bin.46.fasta	1	3	group1								GS25_bin.46.fasta	0	3	group2								GS25_bin.46.fasta	0	3	group2								GS25_bin.46.fasta	0	3	group2
	GS25_bin.5.fasta	0	1	group2								GS25_bin.5.fasta	0	1	group2								GS25_bin.5.fasta	1	1	group1								GS25_bin.5.fasta	0	1	group2								GS25_bin.5.fasta	0	1	group2
	GS25_bin.54.fasta	0	1	group2								GS25_bin.54.fasta	0	1	group2								GS25_bin.54.fasta	0	1	group2								GS25_bin.54.fasta	0	1	group2								GS25_bin.54.fasta	0	1	group2
	GS25_bin.56.fasta	0	1	group2								GS25_bin.56.fasta	0	1	group2								GS25_bin.56.fasta	0	1	group2								GS25_bin.56.fasta	0	1	group2								GS25_bin.56.fasta	0	1	group2
	GS25_bin.57.fasta	1	12	group1								GS25_bin.57.fasta	0	12	group2								GS25_bin.57.fasta	0	12	group2								GS25_bin.57.fasta	0	12	group2								GS25_bin.57.fasta	0	12	group2
	GS25_bin.6.fasta	2	4	group2								GS25_bin.6.fasta	0	4	group2								GS25_bin.6.fasta	1	4	group1								GS25_bin.6.fasta	0	4	group2								GS25_bin.6.fasta	0	4	group2
	GS25_bin.7.fasta	5	2	group2								GS25_bin.7.fasta	0	2	group2								GS25_bin.7.fasta	1	2	group1								GS25_bin.7.fasta	0	2	group2								GS25_bin.7.fasta	0	2	group2
	GS25_bin.8.fasta	2	8	group2								GS25_bin.8.fasta	0	8	group2								GS25_bin.8.fasta	0	8	group2								GS25_bin.8.fasta	0	8	group2								GS25_bin.8.fasta	0	8	group2
	GS26_bin.10.fasta	3	2	group2								GS26_bin.10.fasta	0	2	group2								GS26_bin.10.fasta	0	2	group2								GS26_bin.10.fasta	0	2	group2								GS26_bin.10.fasta	0	2	group2
	GS26_bin.11.fasta	1	1	group1								GS26_bin.11.fasta	0	1	group2								GS26_bin.11.fasta	0	1	group2								GS26_bin.11.fasta	2	1	group2								GS26_bin.11.fasta	0	1	group2
	GS26_bin.14.fasta	2	1	group2								GS26_bin.14.fasta	0	1	group2								GS26_bin.14.fasta	0	1	group2								GS26_bin.14.fasta	0	1	group2								GS26_bin.14.fasta	0	1	group2
	GS26_bin.15.fasta	2	3	group2								GS26_bin.15.fasta	2	3	group2								GS26_bin.15.fasta	1	3	group1								GS26_bin.15.fasta	0	3	group2								GS26_bin.15.fasta	0	3	group2
	GS26_bin.16.fasta	1	1	group1								GS26_bin.16.fasta	1	1	group1								GS26_bin.16.fasta	0	1	group2								GS26_bin.16.fasta	0	1	group2								GS26_bin.16.fasta	1	1	group1
	GS26_bin.19.fasta	2	2	group2								GS26_bin.19.fasta	1	2	group1								GS26_bin.19.fasta	3	2	group2								GS26_bin.19.fasta	2	2	group2								GS26_bin.19.fasta	0	2	group2
	GS26_bin.2.fasta	6	5	group2								GS26_bin.2.fasta	2	5	group2								GS26_bin.2.fasta	0	5	group2								GS26_bin.2.fasta	3	5	group2								GS26_bin.2.fasta	0	5	group2
	GS26_bin.24.fasta	1	2	group1								GS26_bin.24.fasta	2	2	group2								GS26_bin.24.fasta	0	2	group2								GS26_bin.24.fasta	0	2	group2								GS26_bin.24.fasta	0	2	group2
	GS26_bin.25.fasta	1	4	group1								GS26_bin.25.fasta	1	4	group1								GS26_bin.25.fasta	1	4	group1								GS26_bin.25.fasta	0	4	group2								GS26_bin.25.fasta	0	4	group2
	GS26_bin.27.fasta	1	1	group1								GS26_bin.27.fasta	2	1	group2								GS26_bin.27.fasta	0	1	group2								GS26_bin.27.fasta	0	1	group2								GS26_bin.27.fasta	0	1	group2
	GS26_bin.29.fasta	2	5	group2								GS26_bin.29.fasta	1	5	group1								GS26_bin.29.fasta	0	5	group2								GS26_bin.29.fasta	0	5	group2								GS26_bin.29.fasta	0	5	group2
	GS26_bin.3.fasta	0	2	group2								GS26_bin.3.fasta	1	2	group1								GS26_bin.3.fasta	1	2	group1								GS26_bin.3.fasta	0	2	group2								GS26_bin.3.fasta	1	2	group1
	GS26_bin.38.fasta	1	1	group1								GS26_bin.38.fasta	0	1	group2								GS26_bin.38.fasta	1	1	group1								GS26_bin.38.fasta	0	1	group2								GS26_bin.38.fasta	1	1	group1
	GS26_bin.39.fasta	0	1	group2								GS26_bin.39.fasta	0	1	group2								GS26_bin.39.fasta	0	1	group2								GS26_bin.39.fasta	0	1	group2								GS26_bin.39.fasta	0	1	group2
	GS26_bin.4.fasta	3	1	group2								GS26_bin.4.fasta	0	1	group2								GS26_bin.4.fasta	1	1	group1								GS26_bin.4.fasta	1	1	group1								GS26_bin.4.fasta	1	1	group1
	GS26_bin.42.fasta	2	1	group2								GS26_bin.42.fasta	0	1	group2								GS26_bin.42.fasta	0	1	group2								GS26_bin.42.fasta	0	1	group2								GS26_bin.42.fasta	0	1	group2
	GS26_bin.47.fasta	2	2	group2								GS26_bin.47.fasta	1	2	group1								GS26_bin.47.fasta	0	2	group2								GS26_bin.47.fasta	0	2	group2								GS26_bin.47.fasta	2	2	group2
	GS26_bin.9.fasta	0	1	group2								GS26_bin.9.fasta	0	1	group2								GS26_bin.9.fasta	0	1	group2								GS26_bin.9.fasta	0	1	group2								GS26_bin.9.fasta	0	1	group2
	GS3_bin.1.fasta	4	13	group2								GS3_bin.1.fasta	0	13	group2								GS3_bin.1.fasta	0	13	group2								GS3_bin.1.fasta	0	13	group2								GS3_bin.1.fasta	0	13	group2
	GS3_bin.10.fasta	3	3	group2								GS3_bin.10.fasta	0	3	group2								GS3_bin.10.fasta	0	3	group2								GS3_bin.10.fasta	0	3	group2								GS3_bin.10.fasta	0	3	group2
	GS3_bin.12.fasta	0	3	group2								GS3_bin.12.fasta	0	3	group2								GS3_bin.12.fasta	0	3	group2								GS3_bin.12.fasta	0	3	group2								GS3_bin.12.fasta	0	3	group2
	GS3_bin.13.fasta	2	15	group2								GS3_bin.13.fasta	1	15	group1								GS3_bin.13.fasta	0	15	group2								GS3_bin.13.fasta	0	15	group2								GS3_bin.13.fasta	0	15	group2
	GS3_bin.16.fasta	1	1	group1								GS3_bin.16.fasta	0	1	group2								GS3_bin.16.fasta	0	1	group2								GS3_bin.16.fasta	0	1	group2								GS3_bin.16.fasta	0	1	group2
	GS3_bin.17.fasta	0	4	group2								GS3_bin.17.fasta	0	4	group2								GS3_bin.17.fasta	0	4	group2								GS3_bin.17.fasta	0	4	group2								GS3_bin.17.fasta	0	4	group2
	GS3_bin.18.fasta	0	5	group2								GS3_bin.18.fasta	0	5	group2								GS3_bin.18.fasta	0	5	group2								GS3_bin.18.fasta	0	5	group2								GS3_bin.18.fasta	0	5	group2
	GS3_bin.19.fasta	4	1	group2								GS3_bin.19.fasta	0	1	group2								GS3_bin.19.fasta	1	1	group1								GS3_bin.19.fasta	0	1	group2								GS3_bin.19.fasta	0	1	group2
	GS3_bin.3.fasta	1	1	group1								GS3_bin.3.fasta	1	1	group1								GS3_bin.3.fasta	0	1	group2								GS3_bin.3.fasta	0	1	group2								GS3_bin.3.fasta	0	1	group2
	GS3_bin.4.fasta	2	1	group2								GS3_bin.4.fasta	1	1	group1								GS3_bin.4.fasta	0	1	group2								GS3_bin.4.fasta	1	1	group1								GS3_bin.4.fasta	1	1	group1
	GS3_bin.5.fasta	2	3	group2								GS3_bin.5.fasta	0	3	group2								GS3_bin.5.fasta	0	3	group2								GS3_bin.5.fasta	0	3	group2								GS3_bin.5.fasta	0	3	group2
	GS3_bin.7.fasta	1	1	group1								GS3_bin.7.fasta	0	1	group2								GS3_bin.7.fasta	0	1	group2								GS3_bin.7.fasta	0	1	group2								GS3_bin.7.fasta	0	1	group2
	GS31_bin.10.fasta	0	1	group2								GS31_bin.10.fasta	0	1	group2								GS31_bin.10.fasta	0	1	group2								GS31_bin.10.fasta	0	1	group2								GS31_bin.10.fasta	0	1	group2
	GS31_bin.11.fasta	0	1	group2								GS31_bin.11.fasta	0	1	group2								GS31_bin.11.fasta	0	1	group2								GS31_bin.11.fasta	0	1	group2								GS31_bin.11.fasta	0	1	group2
	GS31_bin.18.fasta	0	8	group2								GS31_bin.18.fasta	1	8	group1								GS31_bin.18.fasta	0	8	group2								GS31_bin.18.fasta	0	8	group2								GS31_bin.18.fasta	0	8	group2
	GS31_bin.19.fasta	0	2	group2								GS31_bin.19.fasta	0	2	group2								GS31_bin.19.fasta	0	2	group2								GS31_bin.19.fasta	0	2	group2								GS31_bin.19.fasta	0	2	group2
	GS31_bin.6.fasta	0	2	group2								GS31_bin.6.fasta	0	2	group2								GS31_bin.6.fasta	0	2	group2								GS31_bin.6.fasta	0	2	group2								GS31_bin.6.fasta	0	2	group2
	GS35_bin.10.fasta	1	10	group1								GS35_bin.10.fasta	0	10	group2								GS35_bin.10.fasta	0	10	group2								GS35_bin.10.fasta	0	10	group2								GS35_bin.10.fasta	0	10	group2
	GS35_bin.11.fasta	0	3	group2								GS35_bin.11.fasta	0	3	group2								GS35_bin.11.fasta	0	3	group2								GS35_bin.11.fasta	1	3	group1								GS35_bin.11.fasta	0	3	group2
	GS35_bin.14.fasta	3	3	group2								GS35_bin.14.fasta	0	3	group2								GS35_bin.14.fasta	1	3	group1								GS35_bin.14.fasta	0	3	group2								GS35_bin.14.fasta	0	3	group2
	GS35_bin.16.fasta	0	2	group2								GS35_bin.16.fasta	1	2	group1								GS35_bin.16.fasta	0	2	group2								GS35_bin.16.fasta	0	2	group2								GS35_bin.16.fasta	0	2	group2
	GS35_bin.21.fasta	0	4	group2								GS35_bin.21.fasta	0	4	group2								GS35_bin.21.fasta	0	4	group2								GS35_bin.21.fasta	0	4	group2								GS35_bin.21.fasta	0	4	group2
	GS35_bin.22.fasta	1	3	group1								GS35_bin.22.fasta	0	3	group2								GS35_bin.22.fasta	0	3	group2								GS35_bin.22.fasta	0	3	group2								GS35_bin.22.fasta	0	3	group2
	GS35_bin.25.fasta	0	1	group2								GS35_bin.25.fasta	0	1	group2								GS35_bin.25.fasta	0	1	group2								GS35_bin.25.fasta	0	1	group2								GS35_bin.25.fasta	0	1	group2
	GS35_bin.36.fasta	0	13	group2								GS35_bin.36.fasta	0	13	group2								GS35_bin.36.fasta	0	13	group2								GS35_bin.36.fasta	0	13	group2								GS35_bin.36.fasta	0	13	group2
	GS35_bin.39.fasta	0	6	group2								GS35_bin.39.fasta	0	6	group2								GS35_bin.39.fasta	1	6	group1								GS35_bin.39.fasta	0	6	group2								GS35_bin.39.fasta	0	6	group2
	GS35_bin.45.fasta	2	3	group2								GS35_bin.45.fasta	2	3	group2								GS35_bin.45.fasta	0	3	group2								GS35_bin.45.fasta	0	3	group2								GS35_bin.45.fasta	0	3	group2
	GS35_bin.51.fasta	0	2	group2								GS35_bin.51.fasta	0	2	group2								GS35_bin.51.fasta	0	2	group2								GS35_bin.51.fasta	0	2	group2								GS35_bin.51.fasta	0	2	group2
	GS35_bin.53.fasta	2	2	group2								GS35_bin.53.fasta	1	2	group1								GS35_bin.53.fasta	0	2	group2								GS35_bin.53.fasta	0	2	group2								GS35_bin.53.fasta	0	2	group2
	GS35_bin.56.fasta	0	2	group2								GS35_bin.56.fasta	0	2	group2								GS35_bin.56.fasta	0	2	group2								GS35_bin.56.fasta	0	2	group2								GS35_bin.56.fasta	0	2	group2
	GS35_bin.61.fasta	0	2	group2								GS35_bin.61.fasta	0	2	group2								GS35_bin.61.fasta	0	2	group2								GS35_bin.61.fasta	0	2	group2								GS35_bin.61.fasta	0	2	group2
	GS35_bin.62.fasta	0	3	group2								GS35_bin.62.fasta	0	3	group2								GS35_bin.62.fasta	0	3	group2								GS35_bin.62.fasta	0	3	group2								GS35_bin.62.fasta	0	3	group2
	GS35_bin.64.fasta	3	2	group2								GS35_bin.64.fasta	1	2	group1								GS35_bin.64.fasta	0	2	group2								GS35_bin.64.fasta	0	2	group2								GS35_bin.64.fasta	0	2	group2
	GS35_bin.66.fasta	0	1	group2								GS35_bin.66.fasta	0	1	group2								GS35_bin.66.fasta	0	1	group2								GS35_bin.66.fasta	0	1	group2								GS35_bin.66.fasta	0	1	group2
	GS35_bin.7.fasta	2	1	group2								GS35_bin.7.fasta	0	1	group2								GS35_bin.7.fasta	0	1	group2								GS35_bin.7.fasta	0	1	group2								GS35_bin.7.fasta	0	1	group2
	GS37_bin.12.fasta	0	1	group2								GS37_bin.12.fasta	0	1	group2								GS37_bin.12.fasta	0	1	group2								GS37_bin.12.fasta	0	1	group2								GS37_bin.12.fasta	1	1	group1
	GS37_bin.16.fasta	0	1	group2								GS37_bin.16.fasta	0	1	group2								GS37_bin.16.fasta	0	1	group2								GS37_bin.16.fasta	0	1	group2								GS37_bin.16.fasta	0	1	group2
	GS37_bin.19.fasta	3	1	group2								GS37_bin.19.fasta	0	1	group2								GS37_bin.19.fasta	0	1	group2								GS37_bin.19.fasta	0	1	group2								GS37_bin.19.fasta	0	1	group2
	GS37_bin.20.fasta	0	2	group2								GS37_bin.20.fasta	0	2	group2								GS37_bin.20.fasta	0	2	group2								GS37_bin.20.fasta	0	2	group2								GS37_bin.20.fasta	0	2	group2
	GS37_bin.21.fasta	0	1	group2								GS37_bin.21.fasta	0	1	group2								GS37_bin.21.fasta	0	1	group2								GS37_bin.21.fasta	0	1	group2								GS37_bin.21.fasta	0	1	group2
	GS37_bin.22.fasta	0	5	group2								GS37_bin.22.fasta	0	5	group2								GS37_bin.22.fasta	0	5	group2								GS37_bin.22.fasta	0	5	group2								GS37_bin.22.fasta	0	5	group2
	GS37_bin.28.fasta	5	11	group2								GS37_bin.28.fasta	1	11	group1								GS37_bin.28.fasta	0	11	group2								GS37_bin.28.fasta	1	11	group1								GS37_bin.28.fasta	0	11	group2
	GS37_bin.39.fasta	0	1	group2								GS37_bin.39.fasta	0	1	group2								GS37_bin.39.fasta	0	1	group2								GS37_bin.39.fasta	0	1	group2								GS37_bin.39.fasta	0	1	group2
	GS37_bin.41.fasta	0	2	group2								GS37_bin.41.fasta	0	2	group2								GS37_bin.41.fasta	0	2	group2								GS37_bin.41.fasta	0	2	group2								GS37_bin.41.fasta	0	2	group2
	GS37_bin.42.fasta	0	3	group2								GS37_bin.42.fasta	0	3	group2								GS37_bin.42.fasta	0	3	group2								GS37_bin.42.fasta	1	3	group1								GS37_bin.42.fasta	0	3	group2
	GS37_bin.45.fasta	0	1	group2								GS37_bin.45.fasta	0	1	group2								GS37_bin.45.fasta	0	1	group2								GS37_bin.45.fasta	0	1	group2								GS37_bin.45.fasta	0	1	group2
	GS37_bin.48.fasta	0	1	group2								GS37_bin.48.fasta	0	1	group2								GS37_bin.48.fasta	0	1	group2								GS37_bin.48.fasta	0	1	group2								GS37_bin.48.fasta	0	1	group2
	GS37_bin.49.fasta	0	8	group2								GS37_bin.49.fasta	0	8	group2								GS37_bin.49.fasta	0	8	group2								GS37_bin.49.fasta	0	8	group2								GS37_bin.49.fasta	0	8	group2
	GS37_bin.5.fasta	0	2	group2								GS37_bin.5.fasta	0	2	group2								GS37_bin.5.fasta	0	2	group2								GS37_bin.5.fasta	0	2	group2								GS37_bin.5.fasta	0	2	group2
	GS37_bin.52.fasta	0	2	group2								GS37_bin.52.fasta	0	2	group2								GS37_bin.52.fasta	0	2	group2								GS37_bin.52.fasta	0	2	group2								GS37_bin.52.fasta	0	2	group2
	GS37_bin.55.fasta	0	1	group2								GS37_bin.55.fasta	0	1	group2								GS37_bin.55.fasta	0	1	group2								GS37_bin.55.fasta	0	1	group2								GS37_bin.55.fasta	0	1	group2
	GS37_bin.57.fasta	0	2	group2								GS37_bin.57.fasta	0	2	group2								GS37_bin.57.fasta	0	2	group2								GS37_bin.57.fasta	0	2	group2								GS37_bin.57.fasta	0	2	group2
	GS37_bin.60.fasta	0	5	group2								GS37_bin.60.fasta	0	5	group2								GS37_bin.60.fasta	0	5	group2								GS37_bin.60.fasta	0	5	group2								GS37_bin.60.fasta	0	5	group2
	GS37_bin.9.fasta	0	1	group2								GS37_bin.9.fasta	0	1	group2								GS37_bin.9.fasta	0	1	group2								GS37_bin.9.fasta	1	1	group1								GS37_bin.9.fasta	0	1	group2
	GS4_bin.1.fasta	3	2	group2								GS4_bin.1.fasta	0	2	group2								GS4_bin.1.fasta	0	2	group2								GS4_bin.1.fasta	0	2	group2								GS4_bin.1.fasta	0	2	group2
	GS4_bin.13.fasta	0	14	group2								GS4_bin.13.fasta	0	14	group2								GS4_bin.13.fasta	1	14	group1								GS4_bin.13.fasta	0	14	group2								GS4_bin.13.fasta	0	14	group2
	GS4_bin.20.fasta	1	1	group1								GS4_bin.20.fasta	0	1	group2								GS4_bin.20.fasta	0	1	group2								GS4_bin.20.fasta	0	1	group2								GS4_bin.20.fasta	0	1	group2
	GS4_bin.23.fasta	1	1	group1								GS4_bin.23.fasta	0	1	group2								GS4_bin.23.fasta	0	1	group2								GS4_bin.23.fasta	0	1	group2								GS4_bin.23.fasta	0	1	group2
	GS4_bin.24.fasta	2	2	group2								GS4_bin.24.fasta	3	2	group2								GS4_bin.24.fasta	2	2	group2								GS4_bin.24.fasta	0	2	group2								GS4_bin.24.fasta	0	2	group2
	GS4_bin.28.fasta	2	4	group2								GS4_bin.28.fasta	0	4	group2								GS4_bin.28.fasta	0	4	group2								GS4_bin.28.fasta	0	4	group2								GS4_bin.28.fasta	0	4	group2
	GS4_bin.30.fasta	5	2	group2								GS4_bin.30.fasta	0	2	group2								GS4_bin.30.fasta	1	2	group1								GS4_bin.30.fasta	0	2	group2								GS4_bin.30.fasta	1	2	group1
	GS4_bin.31.fasta	1	1	group1								GS4_bin.31.fasta	2	1	group2								GS4_bin.31.fasta	0	1	group2								GS4_bin.31.fasta	0	1	group2								GS4_bin.31.fasta	0	1	group2
	GS4_bin.34.fasta	4	1	group2								GS4_bin.34.fasta	0	1	group2								GS4_bin.34.fasta	1	1	group1								GS4_bin.34.fasta	0	1	group2								GS4_bin.34.fasta	1	1	group1
	GS4_bin.41.fasta	2	1	group2								GS4_bin.41.fasta	0	1	group2								GS4_bin.41.fasta	0	1	group2								GS4_bin.41.fasta	0	1	group2								GS4_bin.41.fasta	1	1	group1
	GS4_bin.43.fasta	2	1	group2								GS4_bin.43.fasta	0	1	group2								GS4_bin.43.fasta	0	1	group2								GS4_bin.43.fasta	1	1	group1								GS4_bin.43.fasta	1	1	group1
	GS4_bin.51.fasta	1	1	group1								GS4_bin.51.fasta	0	1	group2								GS4_bin.51.fasta	0	1	group2								GS4_bin.51.fasta	0	1	group2								GS4_bin.51.fasta	0	1	group2
	GS4_bin.56.fasta	0	1	group2								GS4_bin.56.fasta	0	1	group2								GS4_bin.56.fasta	0	1	group2								GS4_bin.56.fasta	1	1	group1								GS4_bin.56.fasta	0	1	group2
	GS4_bin.61.fasta	0	2	group2								GS4_bin.61.fasta	0	2	group2								GS4_bin.61.fasta	0	2	group2								GS4_bin.61.fasta	0	2	group2								GS4_bin.61.fasta	0	2	group2
	GS4_bin.9.fasta	2	7	group2								GS4_bin.9.fasta	0	7	group2								GS4_bin.9.fasta	1	7	group1								GS4_bin.9.fasta	0	7	group2								GS4_bin.9.fasta	0	7	group2
	GS41_bin.1.fasta	0	3	group2								GS41_bin.1.fasta	0	3	group2								GS41_bin.1.fasta	0	3	group2								GS41_bin.1.fasta	0	3	group2								GS41_bin.1.fasta	0	3	group2
	GS41_bin.100.fasta	3	3	group2								GS41_bin.100.fasta	0	3	group2								GS41_bin.100.fasta	0	3	group2								GS41_bin.100.fasta	0	3	group2								GS41_bin.100.fasta	0	3	group2
	GS41_bin.101.fasta	1	1	group1								GS41_bin.101.fasta	0	1	group2								GS41_bin.101.fasta	0	1	group2								GS41_bin.101.fasta	0	1	group2								GS41_bin.101.fasta	0	1	group2
	GS41_bin.102.fasta	0	2	group2								GS41_bin.102.fasta	1	2	group1								GS41_bin.102.fasta	0	2	group2								GS41_bin.102.fasta	0	2	group2								GS41_bin.102.fasta	0	2	group2
	GS41_bin.103.fasta	0	2	group2								GS41_bin.103.fasta	0	2	group2								GS41_bin.103.fasta	0	2	group2								GS41_bin.103.fasta	0	2	group2								GS41_bin.103.fasta	0	2	group2
	GS41_bin.12.fasta	0	1	group2								GS41_bin.12.fasta	0	1	group2								GS41_bin.12.fasta	0	1	group2								GS41_bin.12.fasta	0	1	group2								GS41_bin.12.fasta	0	1	group2
	GS41_bin.14.fasta	0	3	group2								GS41_bin.14.fasta	0	3	group2								GS41_bin.14.fasta	0	3	group2								GS41_bin.14.fasta	0	3	group2								GS41_bin.14.fasta	0	3	group2
	GS41_bin.15.fasta	3	9	group2								GS41_bin.15.fasta	0	9	group2								GS41_bin.15.fasta	0	9	group2								GS41_bin.15.fasta	0	9	group2								GS41_bin.15.fasta	0	9	group2
	GS41_bin.19.fasta	0	2	group2								GS41_bin.19.fasta	0	2	group2								GS41_bin.19.fasta	0	2	group2								GS41_bin.19.fasta	0	2	group2								GS41_bin.19.fasta	1	2	group1
	GS41_bin.2.fasta	0	2	group2								GS41_bin.2.fasta	0	2	group2								GS41_bin.2.fasta	0	2	group2								GS41_bin.2.fasta	0	2	group2								GS41_bin.2.fasta	0	2	group2
	GS41_bin.20.fasta	0	2	group2								GS41_bin.20.fasta	1	2	group1								GS41_bin.20.fasta	0	2	group2								GS41_bin.20.fasta	0	2	group2								GS41_bin.20.fasta	0	2	group2
	GS41_bin.21.fasta	0	2	group2								GS41_bin.21.fasta	0	2	group2								GS41_bin.21.fasta	0	2	group2								GS41_bin.21.fasta	0	2	group2								GS41_bin.21.fasta	0	2	group2
	GS41_bin.23.fasta	0	1	group2								GS41_bin.23.fasta	0	1	group2								GS41_bin.23.fasta	0	1	group2								GS41_bin.23.fasta	0	1	group2								GS41_bin.23.fasta	0	1	group2
	GS41_bin.25.fasta	0	1	group2								GS41_bin.25.fasta	0	1	group2								GS41_bin.25.fasta	0	1	group2								GS41_bin.25.fasta	0	1	group2								GS41_bin.25.fasta	0	1	group2
	GS41_bin.27.fasta	8	1	group2								GS41_bin.27.fasta	1	1	group1								GS41_bin.27.fasta	0	1	group2								GS41_bin.27.fasta	0	1	group2								GS41_bin.27.fasta	0	1	group2
	GS41_bin.29.fasta	0	2	group2								GS41_bin.29.fasta	0	2	group2								GS41_bin.29.fasta	0	2	group2								GS41_bin.29.fasta	0	2	group2								GS41_bin.29.fasta	0	2	group2
	GS41_bin.3.fasta	0	1	group2								GS41_bin.3.fasta	0	1	group2								GS41_bin.3.fasta	0	1	group2								GS41_bin.3.fasta	0	1	group2								GS41_bin.3.fasta	0	1	group2
	GS41_bin.30.fasta	5	1	group2								GS41_bin.30.fasta	0	1	group2								GS41_bin.30.fasta	0	1	group2								GS41_bin.30.fasta	1	1	group1								GS41_bin.30.fasta	1	1	group1
	GS41_bin.31.fasta	9	2	group2								GS41_bin.31.fasta	1	2	group1								GS41_bin.31.fasta	1	2	group1								GS41_bin.31.fasta	0	2	group2								GS41_bin.31.fasta	0	2	group2
	GS41_bin.32.fasta	0	1	group2								GS41_bin.32.fasta	0	1	group2								GS41_bin.32.fasta	0	1	group2								GS41_bin.32.fasta	0	1	group2								GS41_bin.32.fasta	0	1	group2
	GS41_bin.38.fasta	15	3	group2								GS41_bin.38.fasta	4	3	group2								GS41_bin.38.fasta	2	3	group2								GS41_bin.38.fasta	0	3	group2								GS41_bin.38.fasta	1	3	group1
	GS41_bin.39.fasta	0	2	group2								GS41_bin.39.fasta	1	2	group1								GS41_bin.39.fasta	0	2	group2								GS41_bin.39.fasta	0	2	group2								GS41_bin.39.fasta	0	2	group2
[truncated: 9,578 more rows]
[truncated: 5 more columns]
