# Supplementary material for: The defensome of prokaryotes in aquifers
Source: Nat Commun. 2025 Jul 14;16:6482. doi: 10.1038/s41467-025-61467-w (PMC12259885; doi:10.1038/s41467-025-61467-w)
Supplement: Supplementary file 6 — Source Data [file 41467_2025_61467_MOESM6_ESM.zip › Source_Data_Fig5.xlsx]

## Sheet: Fig.5A
count	edge_id	connector	node	stage
1282	1	from	Plasmid	subclass_label
1282	1	to	Acidobacteriota	predict
12894	2	from	Plasmid	subclass_label
12894	2	to	Actinomycetota	predict
2118	3	from	Plasmid	subclass_label
2118	3	to	Bacillota	predict
1546	4	from	Plasmid	subclass_label
1546	4	to	Bacteroidota	predict
881	5	from	Plasmid	subclass_label
881	5	to	Bdellovibrionota	predict
667	6	from	Plasmid	subclass_label
667	6	to	Campylobacterota	predict
1187	7	from	Plasmid	subclass_label
1187	7	to	Chloroflexota	predict
546	8	from	Plasmid	subclass_label
546	8	to	Cyanobacteriota	predict
1415	9	from	Plasmid	subclass_label
1415	9	to	Deinococcota	predict
1950	10	from	Plasmid	subclass_label
1950	10	to	Desulfobacterota	predict
713	11	from	Plasmid	subclass_label
713	11	to	Methylomirabilota	predict
626	12	from	Plasmid	subclass_label
626	12	to	Nitrospirota	predict
711	13	from	Plasmid	subclass_label
711	13	to	Patescibacteria	predict
777	14	from	Plasmid	subclass_label
777	14	to	Planctomycetota	predict
133771	15	from	Plasmid	subclass_label
133771	15	to	Pseudomonadota	predict
2813	16	from	Plasmid	subclass_label
2813	16	to	Other phyla	predict
586	17	from	Phage	subclass_label
586	17	to	Acidobacteriota	predict
2394	18	from	Phage	subclass_label
2394	18	to	Actinomycetota	predict
2699	19	from	Phage	subclass_label
2699	19	to	Bacillota	predict
2672	20	from	Phage	subclass_label
2672	20	to	Bacteroidota	predict
538	21	from	Phage	subclass_label
538	21	to	Bdellovibrionota	predict
513	22	from	Phage	subclass_label
513	22	to	Campylobacterota	predict
1231	23	from	Phage	subclass_label
1231	23	to	Chloroflexota	predict
2226	24	from	Phage	subclass_label
2226	24	to	Desulfobacterota	predict
696	25	from	Phage	subclass_label
696	25	to	Nitrospirota	predict
1863	26	from	Phage	subclass_label
1863	26	to	Patescibacteria	predict
1426	27	from	Phage	subclass_label
1426	27	to	Planctomycetota	predict
14453	28	from	Phage	subclass_label
14453	28	to	Pseudomonadota	predict
3626	29	from	Phage	subclass_label
3626	29	to	Other phyla	predict
638	30	from	Phage	subclass_label
638	30	to	Verrucomicrobiota	predict
53	31	from	Prophage	subclass_label
53	31	to	Acidobacteriota	predict
120	32	from	Prophage	subclass_label
120	32	to	Actinomycetota	predict
188	33	from	Prophage	subclass_label
188	33	to	Bacillota	predict
275	34	from	Prophage	subclass_label
275	34	to	Bacteroidota	predict
52	35	from	Prophage	subclass_label
52	35	to	Bdellovibrionota	predict
69	36	from	Prophage	subclass_label
69	36	to	Campylobacterota	predict
45	37	from	Prophage	subclass_label
45	37	to	Chloroflexota	predict
347	38	from	Prophage	subclass_label
347	38	to	Desulfobacterota	predict
59	39	from	Prophage	subclass_label
59	39	to	Nitrospirota	predict
80	40	from	Prophage	subclass_label
80	40	to	Patescibacteria	predict
93	41	from	Prophage	subclass_label
93	41	to	Planctomycetota	predict
3071	42	from	Prophage	subclass_label
3071	42	to	Pseudomonadota	predict
239	43	from	Prophage	subclass_label
239	43	to	Other phyla	predict
50	44	from	Prophage	subclass_label
50	44	to	Verrucomicrobiota	predict
161	45	from	Integron	subclass_label
161	45	to	Acidobacteriota	predict
317	46	from	Integron	subclass_label
317	46	to	Desulfobacterota	predict
105	47	from	Integron	subclass_label
105	47	to	Methylomirabilota	predict
119	48	from	Integron	subclass_label
119	48	to	Nitrospirota	predict
1327	49	from	Integron	subclass_label
1327	49	to	Pseudomonadota	predict
577	50	from	Integron	subclass_label
577	50	to	Other phyla	predict
91	51	from	Integron	subclass_label
91	51	to	Verrucomicrobiota	predict
41	52	from	ICEs/IMEs	subclass_label
41	52	to	Bacteroidota	predict
41	53	from	ICEs/IMEs	subclass_label
41	53	to	Bdellovibrionota	predict
488	54	from	ICEs/IMEs	subclass_label
488	54	to	Pseudomonadota	predict
36	55	from	ICEs/IMEs	subclass_label
36	55	to	Other phyla	predict

## Sheet: Fig.5B
phyla	mge_plasmid	mge_prophage	mge_phage	mge_integron	mge_ICE	variable	value
Acidobacteriota	Plasmid	Prophage	Phage	Integron	ICE/IME	plasmidbili	61.5458
Actinomycetota	Plasmid	Prophage	Phage	Integron	ICE/IME	plasmidbili	83.4617
Bacillota	Plasmid	Prophage	Phage	Integron	ICE/IME	plasmidbili	42.2081
Bacteroidota	Plasmid	Prophage	Phage	Integron	ICE/IME	plasmidbili	33.859
Bdellovibrionota	Plasmid	Prophage	Phage	Integron	ICE/IME	plasmidbili	57.6571
Campylobacterota	Plasmid	Prophage	Phage	Integron	ICE/IME	plasmidbili	52.3548
Chloroflexota	Plasmid	Prophage	Phage	Integron	ICE/IME	plasmidbili	47.499
Cyanobacteriota	Plasmid	Prophage	Phage	Integron	ICE/IME	plasmidbili	61.6949
Deinococcota	Plasmid	Prophage	Phage	Integron	ICE/IME	plasmidbili	92.4837
Desulfobacterota	Plasmid	Prophage	Phage	Integron	ICE/IME	plasmidbili	40.2643
Methylomirabilota	Plasmid	Prophage	Phage	Integron	ICE/IME	plasmidbili	62.3252
Nitrospirota	Plasmid	Prophage	Phage	Integron	ICE/IME	plasmidbili	41.7333
Patescibacteria	Plasmid	Prophage	Phage	Integron	ICE/IME	plasmidbili	26.7092
Planctomycetota	Plasmid	Prophage	Phage	Integron	ICE/IME	plasmidbili	33.0357
Pseudomonadota	Plasmid	Prophage	Phage	Integron	ICE/IME	plasmidbili	87.3692		s
Verrucomicrobiota	Plasmid	Prophage	Phage	Integron	ICE/IME	plasmidbili	32.8448
Acidobacteriota	Plasmid	Prophage	Phage	Integron	ICE/IME	prophagebili	2.54441
Actinomycetota	Plasmid	Prophage	Phage	Integron	ICE/IME	prophagebili	0.776749
Bacillota	Plasmid	Prophage	Phage	Integron	ICE/IME	prophagebili	3.74651
Bacteroidota	Plasmid	Prophage	Phage	Integron	ICE/IME	prophagebili	6.02278
Bdellovibrionota	Plasmid	Prophage	Phage	Integron	ICE/IME	prophagebili	3.40314
Campylobacterota	Plasmid	Prophage	Phage	Integron	ICE/IME	prophagebili	5.41601
Chloroflexota	Plasmid	Prophage	Phage	Integron	ICE/IME	prophagebili	1.80072
Cyanobacteriota	Plasmid	Prophage	Phage	Integron	ICE/IME	prophagebili	2.82486
Deinococcota	Plasmid	Prophage	Phage	Integron	ICE/IME	prophagebili	0.130719
Desulfobacterota	Plasmid	Prophage	Phage	Integron	ICE/IME	prophagebili	7.16498
Methylomirabilota	Plasmid	Prophage	Phage	Integron	ICE/IME	prophagebili	0.0874126
Nitrospirota	Plasmid	Prophage	Phage	Integron	ICE/IME	prophagebili	3.93333
Patescibacteria	Plasmid	Prophage	Phage	Integron	ICE/IME	prophagebili	3.00526
Planctomycetota	Plasmid	Prophage	Phage	Integron	ICE/IME	prophagebili	3.95408
Pseudomonadota	Plasmid	Prophage	Phage	Integron	ICE/IME	prophagebili	2.00575
Verrucomicrobiota	Plasmid	Prophage	Phage	Integron	ICE/IME	prophagebili	4.31034
Acidobacteriota	Plasmid	Prophage	Phage	Integron	ICE/IME	phagebili	28.1325
Actinomycetota	Plasmid	Prophage	Phage	Integron	ICE/IME	phagebili	15.4961
Bacillota	Plasmid	Prophage	Phage	Integron	ICE/IME	phagebili	53.7864
Bacteroidota	Plasmid	Prophage	Phage	Integron	ICE/IME	phagebili	58.5195
Bdellovibrionota	Plasmid	Prophage	Phage	Integron	ICE/IME	phagebili	35.2094
Campylobacterota	Plasmid	Prophage	Phage	Integron	ICE/IME	phagebili	40.2669
Chloroflexota	Plasmid	Prophage	Phage	Integron	ICE/IME	phagebili	49.2597
Cyanobacteriota	Plasmid	Prophage	Phage	Integron	ICE/IME	phagebili	34.4633
Deinococcota	Plasmid	Prophage	Phage	Integron	ICE/IME	phagebili	7.38562
Desulfobacterota	Plasmid	Prophage	Phage	Integron	ICE/IME	phagebili	45.9632
Methylomirabilota	Plasmid	Prophage	Phage	Integron	ICE/IME	phagebili	28.4091
Nitrospirota	Plasmid	Prophage	Phage	Integron	ICE/IME	phagebili	46.4
Patescibacteria	Plasmid	Prophage	Phage	Integron	ICE/IME	phagebili	69.985
Planctomycetota	Plasmid	Prophage	Phage	Integron	ICE/IME	phagebili	60.6293
Pseudomonadota	Plasmid	Prophage	Phage	Integron	ICE/IME	phagebili	9.43962
Verrucomicrobiota	Plasmid	Prophage	Phage	Integron	ICE/IME	phagebili	55
Acidobacteriota	Plasmid	Prophage	Phage	Integron	ICE/IME	integronbili	7.72924
Actinomycetota	Plasmid	Prophage	Phage	Integron	ICE/IME	integronbili	0.265389
Bacillota	Plasmid	Prophage	Phage	Integron	ICE/IME	integronbili	0.11957
Bacteroidota	Plasmid	Prophage	Phage	Integron	ICE/IME	integronbili	0.700832
Bdellovibrionota	Plasmid	Prophage	Phage	Integron	ICE/IME	integronbili	1.04712
Campylobacterota	Plasmid	Prophage	Phage	Integron	ICE/IME	integronbili	1.49137
Chloroflexota	Plasmid	Prophage	Phage	Integron	ICE/IME	integronbili	1.44058
Cyanobacteriota	Plasmid	Prophage	Phage	Integron	ICE/IME	integronbili	0.903955
Deinococcota	Plasmid	Prophage	Phage	Integron	ICE/IME	integronbili	0
Desulfobacterota	Plasmid	Prophage	Phage	Integron	ICE/IME	integronbili	6.54553
Methylomirabilota	Plasmid	Prophage	Phage	Integron	ICE/IME	integronbili	9.17832
Nitrospirota	Plasmid	Prophage	Phage	Integron	ICE/IME	integronbili	7.93333
Patescibacteria	Plasmid	Prophage	Phage	Integron	ICE/IME	integronbili	0.26296
Planctomycetota	Plasmid	Prophage	Phage	Integron	ICE/IME	integronbili	2.38095
Pseudomonadota	Plasmid	Prophage	Phage	Integron	ICE/IME	integronbili	0.866697
Verrucomicrobiota	Plasmid	Prophage	Phage	Integron	ICE/IME	integronbili	7.84483
Acidobacteriota	Plasmid	Prophage	Phage	Integron	ICE/IME	ICEbili	0.0480077
Actinomycetota	Plasmid	Prophage	Phage	Integron	ICE/IME	ICEbili	0
Bacillota	Plasmid	Prophage	Phage	Integron	ICE/IME	ICEbili	0.139498
Bacteroidota	Plasmid	Prophage	Phage	Integron	ICE/IME	ICEbili	0.897941
Bdellovibrionota	Plasmid	Prophage	Phage	Integron	ICE/IME	ICEbili	2.68325
Campylobacterota	Plasmid	Prophage	Phage	Integron	ICE/IME	ICEbili	0.470958
Chloroflexota	Plasmid	Prophage	Phage	Integron	ICE/IME	ICEbili	0
Cyanobacteriota	Plasmid	Prophage	Phage	Integron	ICE/IME	ICEbili	0.112994
Deinococcota	Plasmid	Prophage	Phage	Integron	ICE/IME	ICEbili	0
Desulfobacterota	Plasmid	Prophage	Phage	Integron	ICE/IME	ICEbili	0.0619451
Methylomirabilota	Plasmid	Prophage	Phage	Integron	ICE/IME	ICEbili	0
Nitrospirota	Plasmid	Prophage	Phage	Integron	ICE/IME	ICEbili	0
Patescibacteria	Plasmid	Prophage	Phage	Integron	ICE/IME	ICEbili	0.0375657
Planctomycetota	Plasmid	Prophage	Phage	Integron	ICE/IME	ICEbili	0
Pseudomonadota	Plasmid	Prophage	Phage	Integron	ICE/IME	ICEbili	0.318725
Verrucomicrobiota	Plasmid	Prophage	Phage	Integron	ICE/IME	ICEbili	0

## Sheet: Fig.5C
size	dsnumber	ds_density	location
122519	2	0.016324	Prophage
53020	1	0.0188608	Prophage
41931	1	0.0238487	Prophage
88749	2	0.0225355	Prophage
65672	1	0.0152272	Prophage
47543	1	0.0210336	Prophage
13013	2	0.153692	Prophage
26000	1	0.0384615	Prophage
41940	3	0.0715308	Prophage
83363	1	0.0119957	Prophage
120630	1	0.00828981	Prophage
42321	1	0.0236289	Prophage
126244	2	0.0158423	Prophage
34848	2	0.0573921	Prophage
44479	1	0.0224825	Prophage
50825	1	0.0196754	Prophage
38484	1	0.0259848	Prophage
51150	1	0.0195503	Prophage
99697	1	0.0100304	Prophage
41830	1	0.0239063	Prophage
39847	2	0.050192	Prophage
54014	1	0.0185137	Prophage
71041	1	0.0140764	Prophage
68918	3	0.04353	Prophage
18530	1	0.0539665	Prophage
55244	1	0.0181015	Prophage
48454	1	0.0206381	Prophage
46254	5	0.108099	Prophage
30466	1	0.0328235	Prophage
147313	1	0.00678827	Prophage
61203	1	0.0163391	Prophage
108640	3	0.0276141	Prophage
91939	2	0.0217536	Prophage
189056	1	0.00528944	Prophage
296332	1	0.00337459	Prophage
138751	1	0.00720716	Prophage
40963	2	0.0488245	Prophage
43979	1	0.0227381	Prophage
49283	1	0.020291	Prophage
58474	2	0.0342032	Prophage
65122	2	0.0307116	Prophage
20082	1	0.0497958	Prophage
23689	1	0.0422137	Prophage
41733	2	0.0479237	Prophage
19217	1	0.0520373	Prophage
55135	1	0.0181373	Prophage
36684	1	0.0272598	Prophage
158663	3	0.018908	Prophage
48518	1	0.0206109	Prophage
32661	2	0.0612351	Prophage
80685	1	0.0123939	Prophage
20535	2	0.0973947	Prophage
38322	2	0.0521893	Prophage
61409	4	0.065137	Prophage
41568	1	0.024057	Prophage
23930	1	0.0417885	Prophage
114053	2	0.0175357	Prophage
106380	2	0.0188005	Prophage
58809	1	0.0170042	Prophage
39701	1	0.0251883	Prophage
38660	1	0.0258665	Prophage
34388	1	0.0290799	Prophage
109555	1	0.00912784	Prophage
42893	2	0.0466277	Prophage
39107	1	0.0255709	Prophage
56990	1	0.0175469	Prophage
154137	1	0.00648773	Prophage
62702	1	0.0159485	Prophage
50511	1	0.0197977	Prophage
63366	1	0.0157813	Prophage
39744	1	0.025161	Prophage
41260	1	0.0242365	Prophage
29463	1	0.0339409	Prophage
26100	1	0.0383142	Prophage
80193	1	0.0124699	Prophage
173959	1	0.00574848	Prophage
93866	1	0.0106535	Prophage
55788	1	0.017925	Prophage
69071	2	0.0289557	Prophage
34374	1	0.0290918	Prophage
178061	2	0.0112321	Prophage
41859	1	0.0238897	Prophage
115952	1	0.00862426	Prophage
27306	1	0.036622	Prophage
58327	1	0.0171447	Prophage
18327	1	0.0545643	Prophage
55830	1	0.0179115	Prophage
57028	1	0.0175352	Prophage
41411	2	0.0482963	Prophage
84822	1	0.0117894	Prophage
52064	2	0.0384143	Prophage
31853	1	0.0313942	Prophage
90346	2	0.0221371	Prophage
53633	1	0.0186452	Prophage
53679	3	0.0558878	Prophage
65473	1	0.0152735	Prophage
129516	1	0.00772105	Prophage
147794	1	0.00676617	Prophage
56400	1	0.0177305	Prophage
84712	1	0.0118047	Prophage
64731	1	0.0154485	Prophage
129364	1	0.00773013	Prophage
61948	2	0.0322851	Prophage
78258	2	0.0255565	Prophage
74558	1	0.0134124	Prophage
35928	2	0.0556669	Prophage
63971	1	0.0156321	Prophage
112605	1	0.0088806	Prophage
47940	1	0.0208594	Prophage
45086	2	0.0443597	Prophage
123768	1	0.00807963	Prophage
28667	1	0.0348833	Prophage
104834	1	0.00953889	Prophage
72417	1	0.0138089	Prophage
95751	1	0.0104438	Prophage
25953	1	0.0385312	Prophage
29460	1	0.0339443	Prophage
61519	1	0.0162551	Prophage
98083	2	0.0203909	Prophage
19158	1	0.0521975	Prophage
38963	1	0.0256654	Prophage
76671	2	0.0260855	Prophage
38859	1	0.0257341	Prophage
46265	5	0.108073	Prophage
68783	1	0.0145385	Prophage
113196	1	0.00883423	Prophage
51993	2	0.0384667	Prophage
70626	2	0.0283182	Prophage
14146	1	0.0706914	Prophage
44118	1	0.0226665	Prophage
76393	1	0.0130902	Prophage
27453	1	0.0364259	Prophage
49132	1	0.0203533	Prophage
62087	1	0.0161064	Prophage
79220	1	0.0126231	Prophage
61957	1	0.0161402	Prophage
36952	1	0.0270621	Prophage
49823	1	0.0200711	Prophage
39212	1	0.0255024	Prophage
77902	1	0.0128366	Prophage
36759	1	0.0272042	Prophage
69451	1	0.0143986	Prophage
83418	2	0.0239756	Prophage
72388	2	0.0276289	Prophage
16789	1	0.0595628	Prophage
152343	1	0.00656413	Prophage
71468	1	0.0139923	Prophage
81028	2	0.0246828	Prophage
35897	2	0.055715	Prophage
16720	1	0.0598086	Prophage
85713	1	0.0116668	Prophage
54692	1	0.0182842	Prophage
37525	1	0.0266489	Prophage
157745	1	0.00633935	Prophage
76439	1	0.0130823	Prophage
75917	1	0.0131723	Prophage
24986	1	0.0400224	Prophage
87073	1	0.0114846	Prophage
40222	2	0.049724	Prophage
44783	2	0.0446598	Prophage
45052	1	0.0221966	Prophage
89647	1	0.0111549	Prophage
234234	3	0.0128077	Prophage
112899	2	0.0177149	Prophage
95237	4	0.0420005	Prophage
42035	2	0.0475794	Prophage
47828	1	0.0209083	Prophage
43363	1	0.0230611	Prophage
99287	1	0.0100718	Prophage
99192	1	0.0100815	Prophage
10346	1	0.0966557	Prophage
40320	1	0.0248016	Prophage
42721	1	0.0234077	Prophage
37878	1	0.0264005	Prophage
35758	1	0.0279658	Prophage
66187	1	0.0151087	Prophage
56349	2	0.0354931	Prophage
63519	1	0.0157433	Prophage
37264	1	0.0268356	Prophage
116477	1	0.00858539	Prophage
130419	1	0.00766759	Prophage
44473	1	0.0224856	Prophage
93604	2	0.0213666	Prophage
89386	4	0.0447497	Prophage
61314	1	0.0163095	Prophage
104304	2	0.0191747	Prophage
39567	4	0.101094	Prophage
15182	1	0.0658675	Prophage
18053	1	0.0553925	Prophage
54984	1	0.0181871	Prophage
70172	1	0.0142507	Prophage
64527	2	0.0309948	Prophage
33395	1	0.0299446	Prophage
58062	1	0.017223	Prophage
106917	1	0.00935305	Prophage
62459	2	0.032021	Prophage
46055	1	0.0217132	Prophage
104507	2	0.0191375	Prophage
74563	1	0.0134115	Prophage
68185	1	0.014666	Prophage
21216	1	0.0471342	Prophage
59730	1	0.016742	Prophage
46041	1	0.0217198	Prophage
46831	1	0.0213534	Prophage
68668	1	0.0145628	Prophage
96658	1	0.0103458	Prophage
150644	1	0.00663817	Prophage
20026	1	0.0499351	Prophage
50715	1	0.019718	Prophage
55314	1	0.0180786	Prophage
11442	1	0.0873973	Prophage
46337	2	0.0431621	Prophage
96815	1	0.010329	Prophage
39840	1	0.0251004	Prophage
74337	1	0.0134523	Prophage
68421	1	0.0146154	Prophage
206343	2	0.0096926	Prophage
99080	1	0.0100929	Prophage
162245	1	0.00616352	Prophage
30461	1	0.0328289	Prophage
54389	2	0.0367721	Prophage
54887	1	0.0182193	Prophage
61519	1	0.0162551	Prophage
32451	1	0.0308157	Prophage
74251	1	0.0134678	Prophage
10494	1	0.0952925	Prophage
17002	2	0.117633	Prophage
50925	1	0.0196367	Prophage
36455	1	0.0274311	Prophage
108450	1	0.00922084	Prophage
86400	1	0.0115741	Prophage
98731	1	0.0101285	Prophage
26206	1	0.0381592	Prophage
16986	1	0.058872	Prophage
247176	1	0.0040457	Prophage
84588	1	0.011822	Prophage
170457	2	0.0117332	Prophage
101388	3	0.0295893	Prophage
32587	1	0.0306871	Prophage
148435	2	0.0134739	Prophage
26990	1	0.0370508	Prophage
18818	1	0.0531406	Prophage
40154	1	0.0249041	Prophage
95112	1	0.0105139	Prophage
23437	1	0.0426676	Prophage
48402	1	0.0206603	Prophage
44207	1	0.0226209	Prophage
99445	1	0.0100558	Prophage
44450	1	0.0224972	Prophage
36480	2	0.0548246	Prophage
209229	1	0.00477945	Prophage
69098	1	0.0144722	Prophage
217856	3	0.0137706	Prophage
46393	2	0.04311	Prophage
78470	1	0.0127437	Prophage
57746	1	0.0173172	Prophage
74904	1	0.0133504	Prophage
52080	1	0.0192012	Prophage
26807	1	0.0373037	Prophage
84735	2	0.023603	Prophage
24154	1	0.041401	Prophage
35613	2	0.0561593	Prophage
112498	2	0.0177781	Prophage
74032	1	0.0135077	Prophage
57983	1	0.0172464	Prophage
71938	1	0.0139009	Prophage
90423	2	0.0221183	Prophage
22432	2	0.0891583	Prophage
29108	1	0.0343548	Prophage
36738	1	0.0272198	Prophage
13867	1	0.0721137	Prophage
85829	1	0.0116511	Prophage
28528	1	0.0350533	Prophage
67477	1	0.0148199	Prophage
108425	4	0.0368919	Prophage
274037	1	0.00364914	Prophage
71457	1	0.0139944	Prophage
69182	1	0.0144546	Prophage
210657	1	0.00474705	Prophage
24652	1	0.0405647	Prophage
48087	1	0.0207956	Prophage
35643	2	0.056112	Prophage
43800	1	0.0228311	Prophage
113220	1	0.00883236	Prophage
22286	1	0.0448712	Prophage
29110	1	0.0343525	Prophage
29520	1	0.0338753	Prophage
51490	1	0.0194212	Prophage
30967	1	0.0322924	Prophage
28205	1	0.0354547	Prophage
127398	1	0.00784942	Prophage
35635	1	0.0280623	Prophage
125207	5	0.0399339	Prophage
76204	1	0.0131227	Prophage
90829	3	0.0330291	Prophage
20752	1	0.0481881	Prophage
65798	1	0.015198	Prophage
30206	1	0.033106	Prophage
70407	1	0.0142031	Prophage
48595	1	0.0205782	Prophage
84237	2	0.0237425	Prophage
64348	5	0.0777025	Prophage
105682	2	0.0189247	Prophage
56675	1	0.0176445	Prophage
43212	1	0.0231417	Prophage
11967	1	0.0835631	Prophage
82545	1	0.0121146	Prophage
73099	1	0.0136801	Prophage
57857	1	0.017284	Prophage
68526	1	0.014593	Prophage
19982	1	0.050045	Prophage
37901	1	0.0263845	Prophage
92701	2	0.0215747	Prophage
54620	1	0.0183083	Prophage
33434	1	0.0299097	Prophage
82275	1	0.0121544	Prophage
18176	2	0.110035	Prophage
30851	2	0.0648277	Prophage
94006	1	0.0106376	Prophage
82432	1	0.0121312	Prophage
38702	1	0.0258385	Prophage
95344	1	0.0104883	Prophage
42170	1	0.0237135	Prophage
15853	2	0.126159	Prophage
44434	2	0.0450106	Prophage
38011	1	0.0263082	Prophage
146717	1	0.00681584	Prophage
90057	2	0.0222082	Prophage
36545	1	0.0273635	Prophage
21503	1	0.0465051	Prophage
26156	1	0.0382321	Prophage
85169	1	0.0117414	Prophage
74687	1	0.0133892	Prophage
63727	1	0.0156919	Prophage
37762	1	0.0264816	Prophage
28995	1	0.0344887	Prophage
15643	1	0.0639264	Prophage
115819	2	0.0172683	Prophage
20855	1	0.0479501	Prophage
137143	1	0.00729166	Prophage
77281	1	0.0129398	Prophage
91184	1	0.0109668	Prophage
83790	1	0.0119346	Prophage
68779	1	0.0145393	Prophage
37740	2	0.0529942	Prophage
18007	1	0.055534	Prophage
50558	1	0.0197793	Prophage
52019	1	0.0192237	Prophage
40441	1	0.0247274	Prophage
88194	1	0.0113386	Prophage
40873	1	0.024466	Prophage
96153	2	0.0208002	Prophage
89260	1	0.0112032	Prophage
137038	1	0.00729725	Prophage
33386	1	0.0299527	Prophage
148025	2	0.0135112	Prophage
68210	1	0.0146606	Prophage
NA	NA	NA	NA
NA	NA	NA	NA
NA	NA	NA	NA
NA	NA	NA	NA
NA	NA	NA	NA
NA	NA	NA	NA
NA	NA	NA	NA
NA	NA	NA	NA
NA	NA	NA	NA
NA	NA	NA	NA
NA	NA	NA	NA
NA	NA	NA	NA
NA	NA	NA	NA
NA	NA	NA	NA
NA	NA	NA	NA
NA	NA	NA	NA
NA	NA	NA	NA
NA	NA	NA	NA
NA	NA	NA	NA
NA	NA	NA	NA
NA	NA	NA	NA
NA	NA	NA	NA
NA	NA	NA	NA
NA	NA	NA	NA
NA	NA	NA	NA
NA	NA	NA	NA
NA	NA	NA	NA
NA	NA	NA	NA
NA	NA	NA	NA
NA	NA	NA	NA
NA	NA	NA	NA
NA	NA	NA	NA
NA	NA	NA	NA
NA	NA	NA	NA
NA	NA	NA	NA
NA	NA	NA	NA
NA	NA	NA	NA
NA	NA	NA	NA
NA	NA	NA	NA
NA	NA	NA	NA
NA	NA	NA	NA
NA	NA	NA	NA
NA	NA	NA	NA
NA	NA	NA	NA
NA	NA	NA	NA
NA	NA	NA	NA
NA	NA	NA	NA
NA	NA	NA	NA
NA	NA	NA	NA
NA	NA	NA	NA
NA	NA	NA	NA
NA	NA	NA	NA
NA	NA	NA	NA
NA	NA	NA	NA
NA	NA	NA	NA
NA	NA	NA	NA
NA	NA	NA	NA
NA	NA	NA	NA
NA	NA	NA	NA
NA	NA	NA	NA
NA	NA	NA	NA
NA	NA	NA	NA
NA	NA	NA	NA
NA	NA	NA	NA
NA	NA	NA	NA
NA	NA	NA	NA
NA	NA	NA	NA
NA	NA	NA	NA
NA	NA	NA	NA
NA	NA	NA	NA
NA	NA	NA	NA
NA	NA	NA	NA
NA	NA	NA	NA
NA	NA	NA	NA
NA	NA	NA	NA
NA	NA	NA	NA
NA	NA	NA	NA
NA	NA	NA	NA
NA	NA	NA	NA
NA	NA	NA	NA
NA	NA	NA	NA
NA	NA	NA	NA
NA	NA	NA	NA
NA	NA	NA	NA
NA	NA	NA	NA
NA	NA	NA	NA
NA	NA	NA	NA
NA	NA	NA	NA
NA	NA	NA	NA
NA	NA	NA	NA
NA	NA	NA	NA
NA	NA	NA	NA
NA	NA	NA	NA
NA	NA	NA	NA
NA	NA	NA	NA
NA	NA	NA	NA
95856	1	0.0104323	Phage
NA	NA	NA	NA
NA	NA	NA	NA
NA	NA	NA	NA
NA	NA	NA	NA
NA	NA	NA	NA
NA	NA	NA	NA
NA	NA	NA	NA
NA	NA	NA	NA
NA	NA	NA	NA
NA	NA	NA	NA
NA	NA	NA	NA
NA	NA	NA	NA
NA	NA	NA	NA
NA	NA	NA	NA
NA	NA	NA	NA
NA	NA	NA	NA
NA	NA	NA	NA
NA	NA	NA	NA
NA	NA	NA	NA
NA	NA	NA	NA
NA	NA	NA	NA
NA	NA	NA	NA
NA	NA	NA	NA
NA	NA	NA	NA
NA	NA	NA	NA
NA	NA	NA	NA
NA	NA	NA	NA
NA	NA	NA	NA
NA	NA	NA	NA
NA	NA	NA	NA
NA	NA	NA	NA
NA	NA	NA	NA
NA	NA	NA	NA
NA	NA	NA	NA
NA	NA	NA	NA
NA	NA	NA	NA
NA	NA	NA	NA
NA	NA	NA	NA
NA	NA	NA	NA
NA	NA	NA	NA
NA	NA	NA	NA
NA	NA	NA	NA
NA	NA	NA	NA
NA	NA	NA	NA
NA	NA	NA	NA
NA	NA	NA	NA
NA	NA	NA	NA
NA	NA	NA	NA
NA	NA	NA	NA
NA	NA	NA	NA
NA	NA	NA	NA
NA	NA	NA	NA
NA	NA	NA	NA
NA	NA	NA	NA
NA	NA	NA	NA
NA	NA	NA	NA
NA	NA	NA	NA
144141	3	0.020813	Phage
NA	NA	NA	NA
NA	NA	NA	NA
NA	NA	NA	NA
NA	NA	NA	NA
NA	NA	NA	NA
NA	NA	NA	NA
NA	NA	NA	NA
NA	NA	NA	NA
NA	NA	NA	NA
NA	NA	NA	NA
NA	NA	NA	NA
NA	NA	NA	NA
NA	NA	NA	NA
NA	NA	NA	NA
NA	NA	NA	NA
NA	NA	NA	NA
NA	NA	NA	NA
NA	NA	NA	NA
NA	NA	NA	NA
NA	NA	NA	NA
NA	NA	NA	NA
NA	NA	NA	NA
NA	NA	NA	NA
NA	NA	NA	NA
NA	NA	NA	NA
NA	NA	NA	NA
NA	NA	NA	NA
NA	NA	NA	NA
NA	NA	NA	NA
NA	NA	NA	NA
NA	NA	NA	NA
NA	NA	NA	NA
NA	NA	NA	NA
NA	NA	NA	NA
NA	NA	NA	NA
NA	NA	NA	NA
NA	NA	NA	NA
NA	NA	NA	NA
NA	NA	NA	NA
NA	NA	NA	NA
NA	NA	NA	NA
NA	NA	NA	NA
NA	NA	NA	NA
NA	NA	NA	NA
NA	NA	NA	NA
NA	NA	NA	NA
NA	NA	NA	NA
NA	NA	NA	NA
NA	NA	NA	NA
NA	NA	NA	NA
NA	NA	NA	NA
NA	NA	NA	NA
NA	NA	NA	NA
NA	NA	NA	NA
NA	NA	NA	NA
NA	NA	NA	NA
NA	NA	NA	NA
NA	NA	NA	NA
NA	NA	NA	NA
NA	NA	NA	NA
NA	NA	NA	NA
NA	NA	NA	NA
NA	NA	NA	NA
NA	NA	NA	NA
NA	NA	NA	NA
NA	NA	NA	NA
NA	NA	NA	NA
NA	NA	NA	NA
NA	NA	NA	NA
NA	NA	NA	NA
NA	NA	NA	NA
NA	NA	NA	NA
NA	NA	NA	NA
NA	NA	NA	NA
NA	NA	NA	NA
NA	NA	NA	NA
NA	NA	NA	NA
NA	NA	NA	NA
NA	NA	NA	NA
NA	NA	NA	NA
NA	NA	NA	NA
NA	NA	NA	NA
NA	NA	NA	NA
NA	NA	NA	NA
NA	NA	NA	NA
NA	NA	NA	NA
NA	NA	NA	NA
NA	NA	NA	NA
NA	NA	NA	NA
NA	NA	NA	NA
NA	NA	NA	NA
NA	NA	NA	NA
NA	NA	NA	NA
NA	NA	NA	NA
NA	NA	NA	NA
NA	NA	NA	NA
NA	NA	NA	NA
NA	NA	NA	NA
NA	NA	NA	NA
NA	NA	NA	NA
NA	NA	NA	NA
NA	NA	NA	NA
NA	NA	NA	NA
NA	NA	NA	NA
NA	NA	NA	NA
NA	NA	NA	NA
NA	NA	NA	NA
NA	NA	NA	NA
NA	NA	NA	NA
NA	NA	NA	NA
NA	NA	NA	NA
NA	NA	NA	NA
NA	NA	NA	NA
NA	NA	NA	NA
NA	NA	NA	NA
NA	NA	NA	NA
NA	NA	NA	NA
NA	NA	NA	NA
NA	NA	NA	NA
NA	NA	NA	NA
NA	NA	NA	NA
NA	NA	NA	NA
NA	NA	NA	NA
NA	NA	NA	NA
NA	NA	NA	NA
NA	NA	NA	NA
NA	NA	NA	NA
NA	NA	NA	NA
NA	NA	NA	NA
NA	NA	NA	NA
NA	NA	NA	NA
NA	NA	NA	NA
NA	NA	NA	NA
NA	NA	NA	NA
NA	NA	NA	NA
NA	NA	NA	NA
NA	NA	NA	NA
NA	NA	NA	NA
NA	NA	NA	NA
NA	NA	NA	NA
NA	NA	NA	NA
NA	NA	NA	NA
NA	NA	NA	NA
NA	NA	NA	NA
NA	NA	NA	NA
NA	NA	NA	NA
NA	NA	NA	NA
NA	NA	NA	NA
NA	NA	NA	NA
NA	NA	NA	NA
NA	NA	NA	NA
NA	NA	NA	NA
NA	NA	NA	NA
NA	NA	NA	NA
NA	NA	NA	NA
NA	NA	NA	NA
NA	NA	NA	NA
NA	NA	NA	NA
NA	NA	NA	NA
NA	NA	NA	NA
NA	NA	NA	NA
NA	NA	NA	NA
NA	NA	NA	NA
NA	NA	NA	NA
NA	NA	NA	NA
NA	NA	NA	NA
NA	NA	NA	NA
NA	NA	NA	NA
NA	NA	NA	NA
NA	NA	NA	NA
NA	NA	NA	NA
NA	NA	NA	NA
NA	NA	NA	NA
NA	NA	NA	NA
NA	NA	NA	NA
NA	NA	NA	NA
NA	NA	NA	NA
NA	NA	NA	NA
NA	NA	NA	NA
NA	NA	NA	NA
NA	NA	NA	NA
NA	NA	NA	NA
NA	NA	NA	NA
NA	NA	NA	NA
NA	NA	NA	NA
NA	NA	NA	NA
NA	NA	NA	NA
NA	NA	NA	NA
NA	NA	NA	NA
NA	NA	NA	NA
NA	NA	NA	NA
NA	NA	NA	NA
NA	NA	NA	NA
NA	NA	NA	NA
NA	NA	NA	NA
NA	NA	NA	NA
NA	NA	NA	NA
NA	NA	NA	NA
NA	NA	NA	NA
NA	NA	NA	NA
NA	NA	NA	NA
NA	NA	NA	NA
NA	NA	NA	NA
NA	NA	NA	NA
NA	NA	NA	NA
NA	NA	NA	NA
NA	NA	NA	NA
NA	NA	NA	NA
NA	NA	NA	NA
NA	NA	NA	NA
NA	NA	NA	NA
NA	NA	NA	NA
NA	NA	NA	NA
NA	NA	NA	NA
NA	NA	NA	NA
NA	NA	NA	NA
NA	NA	NA	NA
NA	NA	NA	NA
NA	NA	NA	NA
NA	NA	NA	NA
NA	NA	NA	NA
NA	NA	NA	NA
NA	NA	NA	NA
NA	NA	NA	NA
NA	NA	NA	NA
NA	NA	NA	NA
NA	NA	NA	NA
NA	NA	NA	NA
NA	NA	NA	NA
NA	NA	NA	NA
NA	NA	NA	NA
NA	NA	NA	NA
NA	NA	NA	NA
NA	NA	NA	NA
NA	NA	NA	NA
NA	NA	NA	NA
NA	NA	NA	NA
NA	NA	NA	NA
NA	NA	NA	NA
NA	NA	NA	NA
NA	NA	NA	NA
NA	NA	NA	NA
NA	NA	NA	NA
NA	NA	NA	NA
NA	NA	NA	NA
NA	NA	NA	NA
NA	NA	NA	NA
NA	NA	NA	NA
NA	NA	NA	NA
NA	NA	NA	NA
NA	NA	NA	NA
NA	NA	NA	NA
NA	NA	NA	NA
NA	NA	NA	NA
NA	NA	NA	NA
NA	NA	NA	NA
NA	NA	NA	NA
NA	NA	NA	NA
NA	NA	NA	NA
NA	NA	NA	NA
NA	NA	NA	NA
NA	NA	NA	NA
NA	NA	NA	NA
NA	NA	NA	NA
NA	NA	NA	NA
NA	NA	NA	NA
NA	NA	NA	NA
NA	NA	NA	NA
NA	NA	NA	NA
NA	NA	NA	NA
NA	NA	NA	NA
NA	NA	NA	NA
NA	NA	NA	NA
NA	NA	NA	NA
NA	NA	NA	NA
NA	NA	NA	NA
NA	NA	NA	NA
NA	NA	NA	NA
NA	NA	NA	NA
NA	NA	NA	NA
NA	NA	NA	NA
NA	NA	NA	NA
NA	NA	NA	NA
NA	NA	NA	NA
NA	NA	NA	NA
NA	NA	NA	NA
NA	NA	NA	NA
NA	NA	NA	NA
NA	NA	NA	NA
NA	NA	NA	NA
NA	NA	NA	NA
NA	NA	NA	NA
NA	NA	NA	NA
NA	NA	NA	NA
NA	NA	NA	NA
NA	NA	NA	NA
NA	NA	NA	NA
NA	NA	NA	NA
NA	NA	NA	NA
NA	NA	NA	NA
NA	NA	NA	NA
NA	NA	NA	NA
NA	NA	NA	NA
NA	NA	NA	NA
NA	NA	NA	NA
NA	NA	NA	NA
NA	NA	NA	NA
NA	NA	NA	NA
NA	NA	NA	NA
NA	NA	NA	NA
NA	NA	NA	NA
NA	NA	NA	NA
NA	NA	NA	NA
NA	NA	NA	NA
NA	NA	NA	NA
NA	NA	NA	NA
NA	NA	NA	NA
NA	NA	NA	NA
NA	NA	NA	NA
NA	NA	NA	NA
NA	NA	NA	NA
NA	NA	NA	NA
NA	NA	NA	NA
NA	NA	NA	NA
NA	NA	NA	NA
NA	NA	NA	NA
NA	NA	NA	NA
NA	NA	NA	NA
NA	NA	NA	NA
NA	NA	NA	NA
NA	NA	NA	NA
NA	NA	NA	NA
NA	NA	NA	NA
NA	NA	NA	NA
NA	NA	NA	NA
NA	NA	NA	NA
NA	NA	NA	NA
NA	NA	NA	NA
NA	NA	NA	NA
NA	NA	NA	NA
NA	NA	NA	NA
NA	NA	NA	NA
NA	NA	NA	NA
NA	NA	NA	NA
NA	NA	NA	NA
NA	NA	NA	NA
NA	NA	NA	NA
NA	NA	NA	NA
NA	NA	NA	NA
NA	NA	NA	NA
NA	NA	NA	NA
NA	NA	NA	NA
NA	NA	NA	NA
NA	NA	NA	NA
NA	NA	NA	NA
NA	NA	NA	NA
NA	NA	NA	NA
NA	NA	NA	NA
NA	NA	NA	NA
NA	NA	NA	NA
NA	NA	NA	NA
NA	NA	NA	NA
NA	NA	NA	NA
NA	NA	NA	NA
NA	NA	NA	NA
NA	NA	NA	NA
NA	NA	NA	NA
NA	NA	NA	NA
NA	NA	NA	NA
NA	NA	NA	NA
NA	NA	NA	NA
NA	NA	NA	NA
NA	NA	NA	NA
NA	NA	NA	NA
NA	NA	NA	NA
NA	NA	NA	NA
NA	NA	NA	NA
NA	NA	NA	NA
NA	NA	NA	NA
NA	NA	NA	NA
NA	NA	NA	NA
NA	NA	NA	NA
NA	NA	NA	NA
NA	NA	NA	NA
NA	NA	NA	NA
NA	NA	NA	NA
NA	NA	NA	NA
NA	NA	NA	NA
NA	NA	NA	NA
NA	NA	NA	NA
NA	NA	NA	NA
NA	NA	NA	NA
NA	NA	NA	NA
NA	NA	NA	NA
NA	NA	NA	NA
NA	NA	NA	NA
NA	NA	NA	NA
NA	NA	NA	NA
NA	NA	NA	NA
NA	NA	NA	NA
NA	NA	NA	NA
NA	NA	NA	NA
NA	NA	NA	NA
NA	NA	NA	NA
NA	NA	NA	NA
NA	NA	NA	NA
NA	NA	NA	NA
NA	NA	NA	NA
NA	NA	NA	NA
NA	NA	NA	NA
NA	NA	NA	NA
NA	NA	NA	NA
NA	NA	NA	NA
NA	NA	NA	NA
NA	NA	NA	NA
NA	NA	NA	NA
NA	NA	NA	NA
NA	NA	NA	NA
NA	NA	NA	NA
NA	NA	NA	NA
NA	NA	NA	NA
NA	NA	NA	NA
NA	NA	NA	NA
NA	NA	NA	NA
NA	NA	NA	NA
NA	NA	NA	NA
NA	NA	NA	NA
NA	NA	NA	NA
NA	NA	NA	NA
NA	NA	NA	NA
NA	NA	NA	NA
NA	NA	NA	NA
NA	NA	NA	NA
NA	NA	NA	NA
NA	NA	NA	NA
NA	NA	NA	NA
NA	NA	NA	NA
NA	NA	NA	NA
NA	NA	NA	NA
NA	NA	NA	NA
NA	NA	NA	NA
NA	NA	NA	NA
NA	NA	NA	NA
NA	NA	NA	NA
NA	NA	NA	NA
NA	NA	NA	NA
NA	NA	NA	NA
NA	NA	NA	NA
NA	NA	NA	NA
NA	NA	NA	NA
NA	NA	NA	NA
NA	NA	NA	NA
NA	NA	NA	NA
NA	NA	NA	NA
NA	NA	NA	NA
NA	NA	NA	NA
NA	NA	NA	NA
NA	NA	NA	NA
NA	NA	NA	NA
NA	NA	NA	NA
NA	NA	NA	NA
NA	NA	NA	NA
NA	NA	NA	NA
NA	NA	NA	NA
NA	NA	NA	NA
NA	NA	NA	NA
NA	NA	NA	NA
NA	NA	NA	NA
NA	NA	NA	NA
NA	NA	NA	NA
NA	NA	NA	NA
NA	NA	NA	NA
NA	NA	NA	NA
NA	NA	NA	NA
NA	NA	NA	NA
NA	NA	NA	NA
NA	NA	NA	NA
NA	NA	NA	NA
NA	NA	NA	NA
NA	NA	NA	NA
NA	NA	NA	NA
NA	NA	NA	NA
NA	NA	NA	NA
NA	NA	NA	NA
NA	NA	NA	NA
NA	NA	NA	NA
NA	NA	NA	NA
NA	NA	NA	NA
NA	NA	NA	NA
NA	NA	NA	NA
NA	NA	NA	NA
NA	NA	NA	NA
9892	1	0.101092	Phage
NA	NA	NA	NA
NA	NA	NA	NA
NA	NA	NA	NA
NA	NA	NA	NA
NA	NA	NA	NA
NA	NA	NA	NA
NA	NA	NA	NA
NA	NA	NA	NA
NA	NA	NA	NA
NA	NA	NA	NA
NA	NA	NA	NA
NA	NA	NA	NA
NA	NA	NA	NA
NA	NA	NA	NA
NA	NA	NA	NA
NA	NA	NA	NA
NA	NA	NA	NA
NA	NA	NA	NA
NA	NA	NA	NA
NA	NA	NA	NA
NA	NA	NA	NA
NA	NA	NA	NA
NA	NA	NA	NA
NA	NA	NA	NA
NA	NA	NA	NA
NA	NA	NA	NA
NA	NA	NA	NA
NA	NA	NA	NA
NA	NA	NA	NA
NA	NA	NA	NA
NA	NA	NA	NA
NA	NA	NA	NA
NA	NA	NA	NA
NA	NA	NA	NA
NA	NA	NA	NA
NA	NA	NA	NA
NA	NA	NA	NA
NA	NA	NA	NA
NA	NA	NA	NA
NA	NA	NA	NA
NA	NA	NA	NA
NA	NA	NA	NA
NA	NA	NA	NA
NA	NA	NA	NA
NA	NA	NA	NA
NA	NA	NA	NA
NA	NA	NA	NA
NA	NA	NA	NA
NA	NA	NA	NA
NA	NA	NA	NA
NA	NA	NA	NA
NA	NA	NA	NA
NA	NA	NA	NA
NA	NA	NA	NA
NA	NA	NA	NA
NA	NA	NA	NA
NA	NA	NA	NA
NA	NA	NA	NA
NA	NA	NA	NA
NA	NA	NA	NA
NA	NA	NA	NA
NA	NA	NA	NA
NA	NA	NA	NA
NA	NA	NA	NA
NA	NA	NA	NA
NA	NA	NA	NA
NA	NA	NA	NA
NA	NA	NA	NA
NA	NA	NA	NA
NA	NA	NA	NA
NA	NA	NA	NA
NA	NA	NA	NA
NA	NA	NA	NA
NA	NA	NA	NA
NA	NA	NA	NA
NA	NA	NA	NA
NA	NA	NA	NA
NA	NA	NA	NA
NA	NA	NA	NA
35840	2	0.0558036	Phage
NA	NA	NA	NA
NA	NA	NA	NA
NA	NA	NA	NA
NA	NA	NA	NA
NA	NA	NA	NA
NA	NA	NA	NA
NA	NA	NA	NA
NA	NA	NA	NA
NA	NA	NA	NA
NA	NA	NA	NA
NA	NA	NA	NA
NA	NA	NA	NA
NA	NA	NA	NA
NA	NA	NA	NA
NA	NA	NA	NA
NA	NA	NA	NA
NA	NA	NA	NA
NA	NA	NA	NA
NA	NA	NA	NA
NA	NA	NA	NA
NA	NA	NA	NA
NA	NA	NA	NA
NA	NA	NA	NA
NA	NA	NA	NA
NA	NA	NA	NA
NA	NA	NA	NA
NA	NA	NA	NA
NA	NA	NA	NA
NA	NA	NA	NA
NA	NA	NA	NA
NA	NA	NA	NA
NA	NA	NA	NA
NA	NA	NA	NA
NA	NA	NA	NA
NA	NA	NA	NA
NA	NA	NA	NA
NA	NA	NA	NA
NA	NA	NA	NA
NA	NA	NA	NA
NA	NA	NA	NA
NA	NA	NA	NA
NA	NA	NA	NA
NA	NA	NA	NA
NA	NA	NA	NA
NA	NA	NA	NA
NA	NA	NA	NA
NA	NA	NA	NA
NA	NA	NA	NA
NA	NA	NA	NA
NA	NA	NA	NA
NA	NA	NA	NA
NA	NA	NA	NA
NA	NA	NA	NA
NA	NA	NA	NA
NA	NA	NA	NA
NA	NA	NA	NA
NA	NA	NA	NA
NA	NA	NA	NA
NA	NA	NA	NA
NA	NA	NA	NA
NA	NA	NA	NA
NA	NA	NA	NA
NA	NA	NA	NA
NA	NA	NA	NA
NA	NA	NA	NA
NA	NA	NA	NA
NA	NA	NA	NA
NA	NA	NA	NA
NA	NA	NA	NA
NA	NA	NA	NA
NA	NA	NA	NA
NA	NA	NA	NA
NA	NA	NA	NA
NA	NA	NA	NA
NA	NA	NA	NA
NA	NA	NA	NA
NA	NA	NA	NA
NA	NA	NA	NA
NA	NA	NA	NA
NA	NA	NA	NA
NA	NA	NA	NA
NA	NA	NA	NA
NA	NA	NA	NA
NA	NA	NA	NA
NA	NA	NA	NA
NA	NA	NA	NA
NA	NA	NA	NA
NA	NA	NA	NA
NA	NA	NA	NA
NA	NA	NA	NA
NA	NA	NA	NA
NA	NA	NA	NA
NA	NA	NA	NA
NA	NA	NA	NA
NA	NA	NA	NA
NA	NA	NA	NA
NA	NA	NA	NA
NA	NA	NA	NA
NA	NA	NA	NA
NA	NA	NA	NA
NA	NA	NA	NA
NA	NA	NA	NA
NA	NA	NA	NA
NA	NA	NA	NA
NA	NA	NA	NA
NA	NA	NA	NA
NA	NA	NA	NA
NA	NA	NA	NA
NA	NA	NA	NA
NA	NA	NA	NA
NA	NA	NA	NA
NA	NA	NA	NA
NA	NA	NA	NA
NA	NA	NA	NA
NA	NA	NA	NA
NA	NA	NA	NA
NA	NA	NA	NA
NA	NA	NA	NA
NA	NA	NA	NA
NA	NA	NA	NA
NA	NA	NA	NA
NA	NA	NA	NA
NA	NA	NA	NA
NA	NA	NA	NA
NA	NA	NA	NA
NA	NA	NA	NA
NA	NA	NA	NA
NA	NA	NA	NA
NA	NA	NA	NA
NA	NA	NA	NA
NA	NA	NA	NA
NA	NA	NA	NA
NA	NA	NA	NA
NA	NA	NA	NA
NA	NA	NA	NA
NA	NA	NA	NA
NA	NA	NA	NA
NA	NA	NA	NA
NA	NA	NA	NA
NA	NA	NA	NA
NA	NA	NA	NA
NA	NA	NA	NA
NA	NA	NA	NA
NA	NA	NA	NA
NA	NA	NA	NA
NA	NA	NA	NA
NA	NA	NA	NA
NA	NA	NA	NA
NA	NA	NA	NA
NA	NA	NA	NA
NA	NA	NA	NA
NA	NA	NA	NA
NA	NA	NA	NA
NA	NA	NA	NA
NA	NA	NA	NA
NA	NA	NA	NA
NA	NA	NA	NA
NA	NA	NA	NA
NA	NA	NA	NA
NA	NA	NA	NA
NA	NA	NA	NA
NA	NA	NA	NA
NA	NA	NA	NA
NA	NA	NA	NA
NA	NA	NA	NA
NA	NA	NA	NA
NA	NA	NA	NA
NA	NA	NA	NA
NA	NA	NA	NA
NA	NA	NA	NA
NA	NA	NA	NA
NA	NA	NA	NA
NA	NA	NA	NA
NA	NA	NA	NA
NA	NA	NA	NA
NA	NA	NA	NA
NA	NA	NA	NA
NA	NA	NA	NA
NA	NA	NA	NA
NA	NA	NA	NA
NA	NA	NA	NA
NA	NA	NA	NA
NA	NA	NA	NA
NA	NA	NA	NA
NA	NA	NA	NA
NA	NA	NA	NA
NA	NA	NA	NA
NA	NA	NA	NA
NA	NA	NA	NA
NA	NA	NA	NA
NA	NA	NA	NA
NA	NA	NA	NA
NA	NA	NA	NA
NA	NA	NA	NA
NA	NA	NA	NA
NA	NA	NA	NA
NA	NA	NA	NA
NA	NA	NA	NA
NA	NA	NA	NA
NA	NA	NA	NA
NA	NA	NA	NA
NA	NA	NA	NA
NA	NA	NA	NA
NA	NA	NA	NA
NA	NA	NA	NA
NA	NA	NA	NA
NA	NA	NA	NA
NA	NA	NA	NA
NA	NA	NA	NA
NA	NA	NA	NA
NA	NA	NA	NA
NA	NA	NA	NA
NA	NA	NA	NA
NA	NA	NA	NA
NA	NA	NA	NA
NA	NA	NA	NA
NA	NA	NA	NA
NA	NA	NA	NA
NA	NA	NA	NA
NA	NA	NA	NA
NA	NA	NA	NA
NA	NA	NA	NA
NA	NA	NA	NA
NA	NA	NA	NA
NA	NA	NA	NA
NA	NA	NA	NA
NA	NA	NA	NA
NA	NA	NA	NA
NA	NA	NA	NA
NA	NA	NA	NA
NA	NA	NA	NA
NA	NA	NA	NA
NA	NA	NA	NA
NA	NA	NA	NA
NA	NA	NA	NA
NA	NA	NA	NA
NA	NA	NA	NA
NA	NA	NA	NA
NA	NA	NA	NA
NA	NA	NA	NA
NA	NA	NA	NA
NA	NA	NA	NA
NA	NA	NA	NA
NA	NA	NA	NA
NA	NA	NA	NA
NA	NA	NA	NA
NA	NA	NA	NA
NA	NA	NA	NA
NA	NA	NA	NA
NA	NA	NA	NA
NA	NA	NA	NA
NA	NA	NA	NA
NA	NA	NA	NA
52291	1	0.0191237	Phage
NA	NA	NA	NA
NA	NA	NA	NA
NA	NA	NA	NA
NA	NA	NA	NA
NA	NA	NA	NA
NA	NA	NA	NA
NA	NA	NA	NA
NA	NA	NA	NA
NA	NA	NA	NA
NA	NA	NA	NA
NA	NA	NA	NA
NA	NA	NA	NA
NA	NA	NA	NA
NA	NA	NA	NA
NA	NA	NA	NA
NA	NA	NA	NA
NA	NA	NA	NA
NA	NA	NA	NA
NA	NA	NA	NA
NA	NA	NA	NA
NA	NA	NA	NA
NA	NA	NA	NA
NA	NA	NA	NA
NA	NA	NA	NA
NA	NA	NA	NA
NA	NA	NA	NA
NA	NA	NA	NA
NA	NA	NA	NA
NA	NA	NA	NA
NA	NA	NA	NA
NA	NA	NA	NA
NA	NA	NA	NA
NA	NA	NA	NA
NA	NA	NA	NA
NA	NA	NA	NA
NA	NA	NA	NA
NA	NA	NA	NA
NA	NA	NA	NA
NA	NA	NA	NA
NA	NA	NA	NA
NA	NA	NA	NA
NA	NA	NA	NA
NA	NA	NA	NA
NA	NA	NA	NA
NA	NA	NA	NA
NA	NA	NA	NA
NA	NA	NA	NA
NA	NA	NA	NA
NA	NA	NA	NA
NA	NA	NA	NA
NA	NA	NA	NA
NA	NA	NA	NA
NA	NA	NA	NA
NA	NA	NA	NA
NA	NA	NA	NA
NA	NA	NA	NA
NA	NA	NA	NA
NA	NA	NA	NA
NA	NA	NA	NA
NA	NA	NA	NA
NA	NA	NA	NA
NA	NA	NA	NA
NA	NA	NA	NA
NA	NA	NA	NA
NA	NA	NA	NA
NA	NA	NA	NA
NA	NA	NA	NA
NA	NA	NA	NA
NA	NA	NA	NA
NA	NA	NA	NA
NA	NA	NA	NA
NA	NA	NA	NA
NA	NA	NA	NA
NA	NA	NA	NA
NA	NA	NA	NA
NA	NA	NA	NA
NA	NA	NA	NA
NA	NA	NA	NA
NA	NA	NA	NA
NA	NA	NA	NA
NA	NA	NA	NA
NA	NA	NA	NA
NA	NA	NA	NA
NA	NA	NA	NA
NA	NA	NA	NA
NA	NA	NA	NA
NA	NA	NA	NA
NA	NA	NA	NA
NA	NA	NA	NA
NA	NA	NA	NA
NA	NA	NA	NA
NA	NA	NA	NA
NA	NA	NA	NA
NA	NA	NA	NA
NA	NA	NA	NA
NA	NA	NA	NA
NA	NA	NA	NA
NA	NA	NA	NA
NA	NA	NA	NA
NA	NA	NA	NA
NA	NA	NA	NA
NA	NA	NA	NA
NA	NA	NA	NA
NA	NA	NA	NA
NA	NA	NA	NA
NA	NA	NA	NA
NA	NA	NA	NA
NA	NA	NA	NA
NA	NA	NA	NA
NA	NA	NA	NA
NA	NA	NA	NA
NA	NA	NA	NA
NA	NA	NA	NA
NA	NA	NA	NA
NA	NA	NA	NA
NA	NA	NA	NA
NA	NA	NA	NA
NA	NA	NA	NA
NA	NA	NA	NA
NA	NA	NA	NA
NA	NA	NA	NA
NA	NA	NA	NA
NA	NA	NA	NA
NA	NA	NA	NA
NA	NA	NA	NA
NA	NA	NA	NA
NA	NA	NA	NA
NA	NA	NA	NA
NA	NA	NA	NA
NA	NA	NA	NA
NA	NA	NA	NA
NA	NA	NA	NA
NA	NA	NA	NA
NA	NA	NA	NA
NA	NA	NA	NA
NA	NA	NA	NA
NA	NA	NA	NA
NA	NA	NA	NA
NA	NA	NA	NA
NA	NA	NA	NA
NA	NA	NA	NA
NA	NA	NA	NA
NA	NA	NA	NA
NA	NA	NA	NA
NA	NA	NA	NA
NA	NA	NA	NA
NA	NA	NA	NA
NA	NA	NA	NA
NA	NA	NA	NA
NA	NA	NA	NA
NA	NA	NA	NA
NA	NA	NA	NA
NA	NA	NA	NA
NA	NA	NA	NA
NA	NA	NA	NA
NA	NA	NA	NA
NA	NA	NA	NA
NA	NA	NA	NA
NA	NA	NA	NA
NA	NA	NA	NA
NA	NA	NA	NA
NA	NA	NA	NA
NA	NA	NA	NA
NA	NA	NA	NA
NA	NA	NA	NA
NA	NA	NA	NA
NA	NA	NA	NA
NA	NA	NA	NA
NA	NA	NA	NA
NA	NA	NA	NA
NA	NA	NA	NA
NA	NA	NA	NA
NA	NA	NA	NA
NA	NA	NA	NA
NA	NA	NA	NA
NA	NA	NA	NA
NA	NA	NA	NA
NA	NA	NA	NA
NA	NA	NA	NA
NA	NA	NA	NA
NA	NA	NA	NA
NA	NA	NA	NA
NA	NA	NA	NA
NA	NA	NA	NA
NA	NA	NA	NA
NA	NA	NA	NA
NA	NA	NA	NA
NA	NA	NA	NA
NA	NA	NA	NA
NA	NA	NA	NA
NA	NA	NA	NA
NA	NA	NA	NA
NA	NA	NA	NA
NA	NA	NA	NA
NA	NA	NA	NA
NA	NA	NA	NA
NA	NA	NA	NA
NA	NA	NA	NA
NA	NA	NA	NA
NA	NA	NA	NA
NA	NA	NA	NA
NA	NA	NA	NA
NA	NA	NA	NA
NA	NA	NA	NA
NA	NA	NA	NA
NA	NA	NA	NA
NA	NA	NA	NA
NA	NA	NA	NA
NA	NA	NA	NA
NA	NA	NA	NA
NA	NA	NA	NA
NA	NA	NA	NA
NA	NA	NA	NA
NA	NA	NA	NA
NA	NA	NA	NA
NA	NA	NA	NA
NA	NA	NA	NA
NA	NA	NA	NA
NA	NA	NA	NA
NA	NA	NA	NA
NA	NA	NA	NA
NA	NA	NA	NA
NA	NA	NA	NA
NA	NA	NA	NA
NA	NA	NA	NA
NA	NA	NA	NA
NA	NA	NA	NA
NA	NA	NA	NA
NA	NA	NA	NA
NA	NA	NA	NA
NA	NA	NA	NA
NA	NA	NA	NA
NA	NA	NA	NA
NA	NA	NA	NA
NA	NA	NA	NA
NA	NA	NA	NA
NA	NA	NA	NA
NA	NA	NA	NA
NA	NA	NA	NA
NA	NA	NA	NA
NA	NA	NA	NA
NA	NA	NA	NA
NA	NA	NA	NA
NA	NA	NA	NA
NA	NA	NA	NA
NA	NA	NA	NA
NA	NA	NA	NA
NA	NA	NA	NA
NA	NA	NA	NA
NA	NA	NA	NA
NA	NA	NA	NA
NA	NA	NA	NA
NA	NA	NA	NA
NA	NA	NA	NA
NA	NA	NA	NA
27461	10	0.364153	Phage
NA	NA	NA	NA
NA	NA	NA	NA
NA	NA	NA	NA
NA	NA	NA	NA
NA	NA	NA	NA
NA	NA	NA	NA
NA	NA	NA	NA
NA	NA	NA	NA
NA	NA	NA	NA
NA	NA	NA	NA
NA	NA	NA	NA
NA	NA	NA	NA
NA	NA	NA	NA
10236	1	0.0976944	Phage
NA	NA	NA	NA
NA	NA	NA	NA
NA	NA	NA	NA
NA	NA	NA	NA
NA	NA	NA	NA
NA	NA	NA	NA
NA	NA	NA	NA
NA	NA	NA	NA
NA	NA	NA	NA
NA	NA	NA	NA
NA	NA	NA	NA
NA	NA	NA	NA
NA	NA	NA	NA
NA	NA	NA	NA
NA	NA	NA	NA
NA	NA	NA	NA
NA	NA	NA	NA
NA	NA	NA	NA
NA	NA	NA	NA
NA	NA	NA	NA
NA	NA	NA	NA
NA	NA	NA	NA
NA	NA	NA	NA
NA	NA	NA	NA
NA	NA	NA	NA
NA	NA	NA	NA
NA	NA	NA	NA
NA	NA	NA	NA
NA	NA	NA	NA
NA	NA	NA	NA
NA	NA	NA	NA
NA	NA	NA	NA
NA	NA	NA	NA
NA	NA	NA	NA
NA	NA	NA	NA
NA	NA	NA	NA
NA	NA	NA	NA
NA	NA	NA	NA
NA	NA	NA	NA
NA	NA	NA	NA
NA	NA	NA	NA
NA	NA	NA	NA
NA	NA	NA	NA
NA	NA	NA	NA
NA	NA	NA	NA
NA	NA	NA	NA
NA	NA	NA	NA
NA	NA	NA	NA
NA	NA	NA	NA
NA	NA	NA	NA
NA	NA	NA	NA
NA	NA	NA	NA
NA	NA	NA	NA
NA	NA	NA	NA
NA	NA	NA	NA
NA	NA	NA	NA
NA	NA	NA	NA
NA	NA	NA	NA
NA	NA	NA	NA
NA	NA	NA	NA
NA	NA	NA	NA
NA	NA	NA	NA
NA	NA	NA	NA
NA	NA	NA	NA
NA	NA	NA	NA
NA	NA	NA	NA
NA	NA	NA	NA
NA	NA	NA	NA
NA	NA	NA	NA
NA	NA	NA	NA
NA	NA	NA	NA
NA	NA	NA	NA
NA	NA	NA	NA
NA	NA	NA	NA
NA	NA	NA	NA
NA	NA	NA	NA
NA	NA	NA	NA
NA	NA	NA	NA
NA	NA	NA	NA
NA	NA	NA	NA
NA	NA	NA	NA
NA	NA	NA	NA
NA	NA	NA	NA
NA	NA	NA	NA
NA	NA	NA	NA
NA	NA	NA	NA
NA	NA	NA	NA
NA	NA	NA	NA
NA	NA	NA	NA
NA	NA	NA	NA
NA	NA	NA	NA
NA	NA	NA	NA
NA	NA	NA	NA
NA	NA	NA	NA
NA	NA	NA	NA
NA	NA	NA	NA
NA	NA	NA	NA
NA	NA	NA	NA
NA	NA	NA	NA
NA	NA	NA	NA
NA	NA	NA	NA
NA	NA	NA	NA
NA	NA	NA	NA
NA	NA	NA	NA
NA	NA	NA	NA
NA	NA	NA	NA
NA	NA	NA	NA
NA	NA	NA	NA
NA	NA	NA	NA
NA	NA	NA	NA
NA	NA	NA	NA
NA	NA	NA	NA
NA	NA	NA	NA
NA	NA	NA	NA
NA	NA	NA	NA
NA	NA	NA	NA
NA	NA	NA	NA
NA	NA	NA	NA
NA	NA	NA	NA
NA	NA	NA	NA
NA	NA	NA	NA
NA	NA	NA	NA
NA	NA	NA	NA
NA	NA	NA	NA
NA	NA	NA	NA
NA	NA	NA	NA
NA	NA	NA	NA
NA	NA	NA	NA
NA	NA	NA	NA
NA	NA	NA	NA
NA	NA	NA	NA
NA	NA	NA	NA
NA	NA	NA	NA
NA	NA	NA	NA
NA	NA	NA	NA
NA	NA	NA	NA
NA	NA	NA	NA
NA	NA	NA	NA
NA	NA	NA	NA
NA	NA	NA	NA
NA	NA	NA	NA
NA	NA	NA	NA
NA	NA	NA	NA
NA	NA	NA	NA
NA	NA	NA	NA
NA	NA	NA	NA
NA	NA	NA	NA
NA	NA	NA	NA
NA	NA	NA	NA
NA	NA	NA	NA
NA	NA	NA	NA
NA	NA	NA	NA
NA	NA	NA	NA
NA	NA	NA	NA
NA	NA	NA	NA
NA	NA	NA	NA
NA	NA	NA	NA
NA	NA	NA	NA
NA	NA	NA	NA
NA	NA	NA	NA
NA	NA	NA	NA
NA	NA	NA	NA
NA	NA	NA	NA
NA	NA	NA	NA
NA	NA	NA	NA
NA	NA	NA	NA
NA	NA	NA	NA
NA	NA	NA	NA
NA	NA	NA	NA
NA	NA	NA	NA
NA	NA	NA	NA
NA	NA	NA	NA
NA	NA	NA	NA
NA	NA	NA	NA
NA	NA	NA	NA
NA	NA	NA	NA
NA	NA	NA	NA
NA	NA	NA	NA
NA	NA	NA	NA
NA	NA	NA	NA
NA	NA	NA	NA
NA	NA	NA	NA
NA	NA	NA	NA
NA	NA	NA	NA
NA	NA	NA	NA
NA	NA	NA	NA
NA	NA	NA	NA
NA	NA	NA	NA
NA	NA	NA	NA
NA	NA	NA	NA
NA	NA	NA	NA
NA	NA	NA	NA
NA	NA	NA	NA
NA	NA	NA	NA
NA	NA	NA	NA
NA	NA	NA	NA
NA	NA	NA	NA
NA	NA	NA	NA
NA	NA	NA	NA
NA	NA	NA	NA
NA	NA	NA	NA
NA	NA	NA	NA
NA	NA	NA	NA
NA	NA	NA	NA
NA	NA	NA	NA
NA	NA	NA	NA
NA	NA	NA	NA
NA	NA	NA	NA
NA	NA	NA	NA
NA	NA	NA	NA
NA	NA	NA	NA
NA	NA	NA	NA
NA	NA	NA	NA
NA	NA	NA	NA
NA	NA	NA	NA
NA	NA	NA	NA
NA	NA	NA	NA
NA	NA	NA	NA
NA	NA	NA	NA
NA	NA	NA	NA
NA	NA	NA	NA
NA	NA	NA	NA
NA	NA	NA	NA
NA	NA	NA	NA
NA	NA	NA	NA
NA	NA	NA	NA
NA	NA	NA	NA
NA	NA	NA	NA
NA	NA	NA	NA
NA	NA	NA	NA
NA	NA	NA	NA
NA	NA	NA	NA
NA	NA	NA	NA
NA	NA	NA	NA
NA	NA	NA	NA
NA	NA	NA	NA
NA	NA	NA	NA
NA	NA	NA	NA
NA	NA	NA	NA
NA	NA	NA	NA
NA	NA	NA	NA
NA	NA	NA	NA
NA	NA	NA	NA
NA	NA	NA	NA
NA	NA	NA	NA
NA	NA	NA	NA
NA	NA	NA	NA
NA	NA	NA	NA
NA	NA	NA	NA
NA	NA	NA	NA
NA	NA	NA	NA
NA	NA	NA	NA
NA	NA	NA	NA
NA	NA	NA	NA
NA	NA	NA	NA
NA	NA	NA	NA
NA	NA	NA	NA
NA	NA	NA	NA
NA	NA	NA	NA
NA	NA	NA	NA
NA	NA	NA	NA
NA	NA	NA	NA
NA	NA	NA	NA
NA	NA	NA	NA
3688	1	0.27115	Phage
NA	NA	NA	NA
NA	NA	NA	NA
NA	NA	NA	NA
NA	NA	NA	NA
NA	NA	NA	NA
NA	NA	NA	NA
NA	NA	NA	NA
NA	NA	NA	NA
NA	NA	NA	NA
NA	NA	NA	NA
NA	NA	NA	NA
61102	1	0.0163661	Phage
NA	NA	NA	NA
NA	NA	NA	NA
NA	NA	NA	NA
NA	NA	NA	NA
NA	NA	NA	NA
NA	NA	NA	NA
NA	NA	NA	NA
NA	NA	NA	NA
NA	NA	NA	NA
NA	NA	NA	NA
NA	NA	NA	NA
NA	NA	NA	NA
NA	NA	NA	NA
117899	1	0.00848184	Phage
NA	NA	NA	NA
NA	NA	NA	NA
NA	NA	NA	NA
NA	NA	NA	NA
NA	NA	NA	NA
NA	NA	NA	NA
NA	NA	NA	NA
NA	NA	NA	NA
NA	NA	NA	NA
NA	NA	NA	NA
NA	NA	NA	NA
NA	NA	NA	NA
NA	NA	NA	NA
NA	NA	NA	NA
NA	NA	NA	NA
NA	NA	NA	NA
NA	NA	NA	NA
NA	NA	NA	NA
NA	NA	NA	NA
NA	NA	NA	NA
NA	NA	NA	NA
NA	NA	NA	NA
NA	NA	NA	NA
NA	NA	NA	NA
NA	NA	NA	NA
NA	NA	NA	NA
NA	NA	NA	NA
NA	NA	NA	NA
NA	NA	NA	NA
NA	NA	NA	NA
NA	NA	NA	NA
NA	NA	NA	NA
NA	NA	NA	NA
NA	NA	NA	NA
NA	NA	NA	NA
NA	NA	NA	NA
NA	NA	NA	NA
NA	NA	NA	NA
NA	NA	NA	NA
NA	NA	NA	NA
NA	NA	NA	NA
NA	NA	NA	NA
NA	NA	NA	NA
NA	NA	NA	NA
NA	NA	NA	NA
NA	NA	NA	NA
NA	NA	NA	NA
NA	NA	NA	NA
NA	NA	NA	NA
NA	NA	NA	NA
NA	NA	NA	NA
NA	NA	NA	NA
NA	NA	NA	NA
NA	NA	NA	NA
NA	NA	NA	NA
NA	NA	NA	NA
NA	NA	NA	NA
NA	NA	NA	NA
NA	NA	NA	NA
NA	NA	NA	NA
NA	NA	NA	NA
NA	NA	NA	NA
NA	NA	NA	NA
NA	NA	NA	NA
NA	NA	NA	NA
NA	NA	NA	NA
NA	NA	NA	NA
NA	NA	NA	NA
NA	NA	NA	NA
NA	NA	NA	NA
NA	NA	NA	NA
NA	NA	NA	NA
NA	NA	NA	NA
NA	NA	NA	NA
NA	NA	NA	NA
NA	NA	NA	NA
NA	NA	NA	NA
NA	NA	NA	NA
NA	NA	NA	NA
NA	NA	NA	NA
NA	NA	NA	NA
NA	NA	NA	NA
NA	NA	NA	NA
NA	NA	NA	NA
NA	NA	NA	NA
NA	NA	NA	NA
NA	NA	NA	NA
NA	NA	NA	NA
NA	NA	NA	NA
NA	NA	NA	NA
NA	NA	NA	NA
NA	NA	NA	NA
NA	NA	NA	NA
NA	NA	NA	NA
NA	NA	NA	NA
NA	NA	NA	NA
NA	NA	NA	NA
NA	NA	NA	NA
NA	NA	NA	NA
[truncated: 45,714 more rows]

## Sheet: Fig.5D
	Plasmid	Phage	Prophage	Chromosome	Integron	ICEs/IMEs
Abi2	0.201904	1.79044	2.5747	1.02607	5.70026	0
AbiC	1.16297	2.57823	0	0.970325	0	0
AbiD	1.1285	0.699437	0.464219	1.00232	0	0
AbiE	1.59657	0.671288	0.280823	0.966925	0.38858	0.397832
AbiH	0.326152	2.68566	3.56496	1.01075	0	0
AbiJ	1.2295	2.24473	0	0.965497	2.04188	0
AbiL	0.260755	1.4452	0.831292	1.0532	0	0
AbiP2	0.807615	0.89522	0	1.02607	0	0
AbiQ	0.323046	4.29705	0	1.00463	0	0
AbiU	0.347962	1.02855	0	1.05572	1.09154	0
AbiZ	0.985564	1.63871	4.713	0.97182	0	0
Avs	1.021	0.862285	0.619994	0.999384	2.74527	0
Azaca	3.72291	1.57209	0	0.76647	0	25.6214
BREX	2.41304	2.34859	1.00069	0.86753	1.10774	2.83529
Borvo	1.34602	2.38725	0	0.959707	0	0
BstA	0.382554	5.08862	19.5135	0.870507	0	0
CBASS	3.36159	1.86311	1.82414	0.794092	1.26205	7.10654
CapRel	0.479771	2.76543	1.22362	1.01166	0	0
CasFinder	0.487535	0.295895	0.0709174	1.05891	0.471024	0
DISARM	1.72718	4.46723	0	0.895214	0	0
DRT	0.71788	1.061	1.52575	1.00508	4.22241	4.32295
DarTG	0.64195	1.19363	0	1.02882	1.16928	1.4964
Detocs	3.04809	2.07922	0	0.835874	0	0
Dnd	3.18621	1.76591	0	0.830757	0	0
Dodola	2.90741	12.8912	0	0.661585	0	0
Dpd	6.64552	3.68319	0	0.535569	0	0
Druantia	2.25575	2.22261	0	0.89352	0	0
Dsr	1.63798	0.907828	0	0.96287	0	0
GAPS1	1.89614	1.86828	5.37328	0.894898	0	0
Gabija	2.92195	1.22466	1.11227	0.846829	1.64167	2.10095
Gao_Ape	0.692241	6.13865	0	0.892615	19.5437	0
Gao_Her	1.99528	2.52768	3.63487	0.886437	0	0
Gao_Iet	2.81931	0.781283	1.1235	0.855383	0	12.733
Gao_Ppl	0.705683	1.25157	0	1.0277	0	0
Gao_Qat	4.52264	1.9098	0	0.694256	3.04014	23.3439
Gao_RL	0.484569	3.22279	0	1.01075	0	0
Gao_TerY	0.668371	0.740871	0	1.03927	0	0
Gao_Tmn	1.24603	3.68319	0	0.945121	0	0
Gao_Upx	0.392894	1.74205	0	1.04304	0	0
GasderMIN	0.25959	2.30199	0	1.04357	0	0
Hachiman	3.99321	2.78513	1.71646	0.724885	1.26672	12.9688
Hna	2.18762	1.25157	2.69968	0.888536	1.99232	5.0994
Kiwa	1.40888	1.41973	1.63329	0.937488	5.42403	9.2553
Lamassu-Fam	2.46245	1.91548	3.58086	0.855244	0.609834	4.68266
Lit	5.62725	3.11883	2.98997	0.604674	0	0
MADS	1.32155	2.34385	0	0.962305	0	0
MazEF	0.641393	0.265636	0.179761	1.0425	1.98991	0.509322
Menshen	0.842729	1.24552	1.79109	1.00676	0	0
Mokosh	4.22044	1.48516	0	0.752032	0	4.8409
NLR	0.257293	1.14081	4.92154	1.02458	3.63202	0
Olokun	5.53041	1.40121	2.01498	0.647203	0	0
PD-Lambda-1	0.780238	1.63871	7.33134	0.968705	1.15937	0
PD-Lambda-5	0.689505	2.80243	11.7235	0.932669	0	0
PD-T4-2	0.646092	1.43235	0	1.02913	0	0
PD-T4-3	0.927898	1.3714	1.31474	0.993159	2.91077	0
PD-T4-5	5.81483	0.859411	2.47171	0.632181	0	0
PD-T4-7	1.56553	1.98326	5.70394	0.916041	0	0
PD-T4-8	3.09299	1.3714	0	0.844577	0	0
PD-T4-9	0.250639	2.22261	6.39235	1.00759	0	0
PD-T7-1	4.80753	1.01505	0	0.70326	3.23164	8.27147
PD-T7-2	1.4633	0.744539	0.917714	0.967996	0.677258	3.46692
PD-T7-4	0.358056	2.54013	1.82639	1.01573	2.02177	0
PD-T7-5	1.53022	2.12026	1.21959	0.92854	2.70012	6.91103
Paris	0.56533	1.31299	0.686586	1.02505	3.04014	0
PfiAT	1.124	0.664493	0	0.994651	3.52593	1.80494
PrrC	0.815611	2.55271	1.22362	0.982552	1.35452	3.46692
PsyrTA	0.363427	0.920797	0.662065	1.05145	1.46578	0
Pycsar	1.59871	0.494546	0.948226	0.964459	1.04966	0
RM	0.623862	1.05821	0.871009	1.029	0.90813	0.573921
Retron	1.1858	1.46048	1.40014	0.972723	1.8599	1.58682
RloC	2.07874	1.56751	1.98362	0.903136	1.19772	0
RosmerTA	4.96744	3.40093	3.26042	0.645516	1.0312	0
Rst_TIR-NLR	1.28268	3.79152	0	0.940488	0	0
SEFIR	0.516874	1.14588	0	1.02423	7.29633	0
SanaTA	2.52447	0.648884	1.7107	0.888034	0.688622	0
Septu	1.22733	0.725581	0.695603	0.988171	1.7967	0
Shango	3.16834	0.826357	0.792214	0.834049	1.75393	4.48921
Shedu	1.42827	1.12776	0.498999	0.964626	2.7619	0
ShosTA	1.87287	3.16348	2.27458	0.892937	0	0
SoFIC	0.412892	0.525652	0.364918	1.0583	0.634787	0.147705
SpbK	0.931863	1.65271	2.37664	0.98955	0	0
SspBCDE	3.38728	4.38049	2.69968	0.744015	0	10.1988
Thoeris	1.81713	2.47907	4.45621	0.890595	1.97317	0
Tiamat	1.289	1.58758	1.82639	0.955985	2.02177	5.17476
Uzume	1.11824	2.47907	0	0.954209	7.89267	0
Viperin	1.25629	0.795751	2.28862	0.980126	0	0
Wadjet	1.15136	0.830081	0	0.996851	1.0571	1.35283
Zorya	0.505149	1.49318	0	1.03452	1.58463	0
dCTPdeaminase	0.699815	2.25666	0.405641	1.00854	0	0
dGTPase	2.14112	0.333105	0	0.934539	0	0
pAgo	2.32047	1.21044	0.87032	0.897298	0.642283	1.64394

## Sheet: Fig.5E
	dssnumber	ds
Septu	76	Septu
Lamassu-Fam	51	Lamassu-Fam
SanaTA	57	SanaTA
SoFIC	102	SoFIC
RM	638	RM
Gabija	76	Gabija
AbiE	80	AbiE
CBASS	97	CBASS
BREX	53	BREX
Others	866	Others

## Sheet: Fig.5F
sample	genome	Defense Island Name	Contig	Total Gene Count	Defense Types	First Record Num	Last Record Num	col1	col2	col3	col4	col5	col6	col7	CPR
B10	B10_bin.42.fasta	Defense Island 553	B10_bin.42.fasta_B10_bin.42.fasta_k141_2579542_length_215706_cov_121.0027_RloC_1419	8	AbiE,RM,PsyrTA,RloC	191	199	d__Bacteria	p__Campylobacterota	c__Campylobacteria	o__Campylobacterales	f__Sulfurimonadaceae	g__Sulfurimonas	s__	Other phyla
B12	B12_bin.41.fasta	Defense Island 554	B12_bin.41.fasta_B12_bin.41.fasta_k141_229477_length_481614_cov_33.9997_CBASS_III_4912	7	RM,Gao_Iet,CBASS	200	212	d__Bacteria	p__Bacteroidota	c__Bacteroidia	o__Chitinophagales	f__Chitinophagaceae	g__JJ008	s__	Other phyla
B13	B13_bin.25.fasta	Defense Island 230	B13_bin.25.fasta_B13_bin.25.fasta_k141_1509045_length_74659_cov_22.6413_PD-T7-5_2767	6	RM,Lit,PD-T7-1,PD-T7-5	5	12	d__Bacteria	p__Pseudomonadota	c__Alphaproteobacteria	o__Rhizobiales	f__Aestuariivirgaceae	g__Aestuariivirga	s__	Pseudomonadota
B13	B13_bin.29.fasta	Defense Island 1	B13_bin.29.fasta_B13_bin.29.fasta_k141_870410_length_247777_cov_34.7610_Thoeris_I_1610	11	RM,CBASS,Lamassu-Fam,Thoeris	145	159	d__Bacteria	p__Planctomycetota	c__Planctomycetia	o__Planctomycetales	f__Planctomycetaceae	g__SXXK01	s__	Other phyla
B13	B13_bin.41.fasta	Defense Island 2	B13_bin.41.fasta_B13_bin.41.fasta_k141_218760_length_27680_cov_12.0019_CBASS_II_2669	8	AbiE,RM,CBASS	4	16	d__Bacteria	p__Omnitrophota	c__Koll11	o__Gygaellales	f__UBA12090	g__2-02-FULL-45-21	s__	Other phyla
B13	B13_bin.52.fasta	Defense Island 41	B13_bin.52.fasta_B13_bin.52.fasta_k141_1990823_length_56987_cov_57.3751_MazEF_2684	6	RM,DRT,MazEF	2	15	d__Bacteria	p__Pseudomonadota	c__Gammaproteobacteria	o__Burkholderiales	f__Burkholderiaceae	g__Giesbergeria	s__	Pseudomonadota
B13	B13_bin.67.fasta	Defense Island 231	B13_bin.67.fasta_B13_bin.67.fasta_k141_1824084_length_280076_cov_33.9977_RM_Type_IIG_6405	6	PD-T7-2,BREX,RM	243	253	d__Bacteria	p__Pseudomonadota	c__Alphaproteobacteria	o__Caulobacterales	f__Caulobacteraceae	g__Phenylobacterium	s__	Pseudomonadota
B15	B15_bin.42.fasta	Defense Island 160	B15_bin.42.fasta_B15_bin.42.fasta_k141_2537545_length_35738_cov_13.0055_RM_Type_IV_5818	7	Septu,RM	10	29	d__Bacteria	p__Pseudomonadota	c__Gammaproteobacteria	o__Pseudomonadales	f__Moraxellaceae	g__Acinetobacter	s__Acinetobacter albensis
B18	B18_bin.49.fasta	Defense Island 42	B18_bin.49.fasta_B18_bin.49.fasta_k141_2196005_length_134291_cov_38.0699_Shedu_602	7	RM,DISARM,Shedu	28	35	d__Bacteria	p__Pseudomonadota	c__Gammaproteobacteria	o__Xanthomonadales	f__Xanthomonadaceae	g__GCA-002840015	s__	Pseudomonadota
B22	B22_bin.5.fasta	Defense Island 232	B22_bin.5.fasta_B22_bin.5.fasta_k141_706793_length_87781_cov_19.0940_ShosTA_1777	6	Gabija,RosmerTA,ShosTA	50	58	d__Bacteria	p__Pseudomonadota	c__Alphaproteobacteria	o__Caulobacterales	f__Caulobacteraceae	g__Caulobacter	s__	Pseudomonadota
B24	B24_bin.62.fasta	Defense Island 555	B24_bin.62.fasta_B24_bin.62.fasta_k141_2460999_length_271728_cov_38.2308_AbiU_1614	12	Wadjet,Thoeris,AbiU	122	140	d__Bacteria	p__Bacteroidota	c__Bacteroidia	o__Chitinophagales	f__Chitinophagaceae	g__Sediminibacterium	s__Sediminibacterium magnilacihabitans	Other phyla
B25	B25_bin.15.fasta	Defense Island 161	B25_bin.15.fasta_B25_bin.15.fasta_k141_557208_length_120590_cov_18.0020_RM_Type_I_5825	6	Druantia,Shedu,RM	71	78	d__Bacteria	p__Pseudomonadota	c__Gammaproteobacteria	o__Pseudomonadales	f__Cellvibrionaceae	g__Cellvibrio	s__	Pseudomonadota
B25	B25_bin.9.fasta	Defense Island 120	B25_bin.9.fasta_B25_bin.9.fasta_k141_12241_length_132988_cov_19.3746_Zorya_TypeII_2145	9	Wadjet,AbiE,Zorya	25	36	d__Bacteria	p__Pseudomonadota	c__Gammaproteobacteria	o__Enterobacterales	f__Alteromonadaceae	g__Pararheinheimera	s__	Pseudomonadota
B27	B27_bin.10.fasta	Defense Island 556	B27_bin.10.fasta_B27_bin.10.fasta_k141_848368_length_139355_cov_32.8745_PD-T7-2_2927	6	RM,AbiD,PD-T7-2	79	84	d__Bacteria	p__Bacteroidota	c__Bacteroidia	o__Flavobacteriales	f__Flavobacteriaceae	g__Flavobacterium	s__	Other phyla
B29	B29_bin.59.fasta	Defense Island 557	B29_bin.59.fasta_B29_bin.59.fasta_k141_30380_length_32637_cov_116.0034_CAS_Cluster_10970	15	CasFinder,DarTG	17	33	d__Bacteria	p__Campylobacterota	c__Campylobacteria	o__Campylobacterales	f__Sulfurimonadaceae	g__Sulfurimonas	s__	Other phyla
B29	B29_bin.72.fasta	Defense Island 233	B29_bin.72.fasta_B29_bin.72.fasta_k141_1581830_length_47222_cov_42.2518_PD-T7-2_2331	7	BREX,Gao_Ppl,PD-T7-2	13	23	d__Bacteria	p__Spirochaetota	c__Spirochaetia	o__SPDA01	f__SPDA01	g__SPDA01	s__	Other phyla
B31	B31_bin.42.fasta	Defense Island 91	B31_bin.42.fasta_B31_bin.42.fasta_k141_1935451_length_116682_cov_11.9960_PARIS_II_merge_1072	5	RM,CBASS,Paris	46	50	d__Bacteria	p__Patescibacteria	c__Gracilibacteria	o__UBA1369	f__UBA1369	g__JADZCU01	s__	CPR
B35	B35_bin.14.fasta	Defense Island 162	B35_bin.14.fasta_B35_bin.14.fasta_k141_703767_length_174478_cov_43.0779_DarTG_1679	5	AbiE,RM,DarTG	48	58	d__Bacteria	p__Verrucomicrobiota	c__Kiritimatiellia	o__JAAZAB01	f__JAAZAB01	g__JAQUQV01	s__	Other phyla
B37	B37_bin.46.fasta	Defense Island 163	B37_bin.46.fasta_B37_bin.46.fasta_k141_922558_length_36110_cov_17.9783_SoFic_4349	6	RM,CBASS,SoFIC	24	30	d__Bacteria	p__Verrucomicrobiota	c__Kiritimatiellia	o__JAAZAB01	f__JAAZAB01	g__JAQUQV01	s__	Other phyla
B38	B38_bin.67.fasta	Defense Island 430	B38_bin.67.fasta_B38_bin.67.fasta_k141_1202280_length_29372_cov_50.9941_PARIS_II_3416	10	BREX,RM,Paris	3	25	d__Bacteria	p__Pseudomonadota	c__Gammaproteobacteria	o__Burkholderiales	f__Gallionellaceae	g__Gallionella	s__	Pseudomonadota
B41	B41_bin.13.fasta	Defense Island 431	B41_bin.13.fasta_B41_bin.13.fasta_k141_613434_length_78018_cov_15.8153_RM_Type_I_7582	9	Lamassu-Fam,CBASS,RM	39	58	d__Bacteria	p__Pseudomonadota	c__Gammaproteobacteria	o__Burkholderiales	f__Burkholderiaceae	g__Rhodoferax	s__	Pseudomonadota
B42	B42_bin.2.fasta	Defense Island 432	B42_bin.2.fasta_B42_bin.2.fasta_k141_1006365_length_102059_cov_37.6522_RM_Type_IV_7586	9	RM,Shedu,Thoeris,Mokosh	57	73	d__Bacteria	p__Pseudomonadota	c__Gammaproteobacteria	o__Burkholderiales	f__Burkholderiaceae	g__Rhodoferax	s__	Pseudomonadota
B42	B42_bin.5.fasta	Defense Island 558	B42_bin.5.fasta_B42_bin.5.fasta_k141_450918_length_22380_cov_18.2804_Gabija_156	6	AbiH,PD-T7-2,Tiamat,Gabija	6	14	d__Bacteria	p__Fusobacteriota	c__Fusobacteriia	o__Fusobacteriales	f__Fusobacteriaceae	g__JAFGUR01	s__	Other phyla
B42	B42_bin.9.fasta	Defense Island 559	B42_bin.9.fasta_B42_bin.9.fasta_k141_1372849_length_9124_cov_61.4163_SoFic_5134	5	RM,Septu,SoFIC	2	6	d__Bacteria	p__Campylobacterota	c__Campylobacteria	o__Campylobacterales	f__Arcobacteraceae	g__Aliarcobacter	s__	Other phyla
B44	B44_bin.10.fasta	Defense Island 164	B44_bin.10.fasta_B44_bin.10.fasta_k141_1459417_length_25114_cov_14.7988_AbiD_143	6	RM,Gao_Her,AbiD	7	12	d__Bacteria	p__Pseudomonadota	c__Gammaproteobacteria	o__Pseudomonadales	f__Ketobacteraceae	g__HdN1	s__
B44	B44_bin.25.fasta	Defense Island 165	B44_bin.25.fasta_B44_bin.25.fasta_k141_1417178_length_6851_cov_6.0000_AbiZ_326	4	BREX,RM,AbiZ	1	4	d__Bacteria	p__Bdellovibrionota	c__UBA1018	o__UBA1018	f__CAIMNF01	g__CAIMNF01	s__
B44	B44_bin.4.fasta	Defense Island 560	B44_bin.4.fasta_B44_bin.4.fasta_k141_251819_length_57443_cov_9.0000_RM_Type_IIG_8213	6	DarTG,Tiamat,Lamassu-Fam,RM	23	29	d__Bacteria	p__Bacteroidota	c__Bacteroidia	o__2-12-FULL-35-15	f__2-12-FULL-35-15	g__2-12-FULL-35-15	s__
B6	B6_bin.8.fasta	Defense Island 121	B6_bin.8.fasta_B6_bin.8.fasta_k141_468168_length_69901_cov_11.7806_RloC_487	8	RM,pAgo,DarTG,RloC	22	33	d__Bacteria	p__Desulfobacterota	c__Desulfobacteria	o__C00003060	f__C00003060	g__JABXJX01	s__	Other phyla
B8	B8_bin.24.fasta	Defense Island 3	B8_bin.24.fasta_B8_bin.24.fasta_k141_348072_length_91060_cov_10.0000_CBASS_II_2895	10	RM,DISARM,Shedu,CBASS	47	60	d__Bacteria	p__Pseudomonadota	c__Gammaproteobacteria	o__Nevskiales	f__CAJXLF01	g__	s__	Pseudomonadota
B8	B8_bin.35.fasta	Defense Island 433	B8_bin.35.fasta_B8_bin.35.fasta_k141_253078_length_130598_cov_109.8582_Thoeris_II_3389	7	RM,ShosTA,Thoeris	94	109	d__Bacteria	p__Pseudomonadota	c__Gammaproteobacteria	o__Burkholderiales	f__Thiobacillaceae	g__PFJX01	s__	Pseudomonadota
B8	B8_bin.37.fasta	Defense Island 43	B8_bin.37.fasta_B8_bin.37.fasta_k141_583276_length_104319_cov_18.0005_Lit_39	5	SanaTA,PD-T7-5,PD-T7-1,Lit	12	20	d__Bacteria	p__Pseudomonadota	c__Alphaproteobacteria	o__Rhizobiales	f__Beijerinckiaceae	g__Methylocystis	s__	Pseudomonadota
B8	B8_bin.58.fasta	Defense Island 166	B8_bin.58.fasta_B8_bin.58.fasta_k141_196189_length_64031_cov_33.0174_DarTG_1682	6	RM,SoFIC,DarTG	38	48	d__Bacteria	p__Caldisericota	c__Caldisericia	o__UBA6126	f__UBA6126	g__T3SED10-260	s__	Other phyla
B8	B8_bin.67.fasta	Defense Island 400	B8_bin.67.fasta_B8_bin.67.fasta_k141_681767_length_173701_cov_46.0117_RM_Type_II_3660	9	Mokosh,DISARM,RM	104	121	d__Bacteria	p__Actinomycetota	c__Acidimicrobiia	o__Acidimicrobiales	f__AC-14	g__	s__	Other phyla
B8	B8_bin.69.fasta	Defense Island 234	B8_bin.69.fasta_B8_bin.69.fasta_k141_818421_length_248305_cov_112.0134_RM_Type_II_6436	6	RM,RloC	171	182	d__Bacteria	p__Bacillota_D	c__Dethiobacteria	o__DTU022	f__DTU022	g__UBA993	s__	Other phyla
B9	B9_bin.18.fasta	Defense Island 4	B9_bin.18.fasta_B9_bin.18.fasta_k141_221033_length_26133_cov_190.8995_RM_Type_I_4047	7	Pycsar,DarTG,RM	11	21	d__Bacteria	p__Omnitrophota	c__Koll11	o__Gygaellales	f__Profunditerraquicolaceae	g__UBA1562	s__	Other phyla
BT5	BT5_bin.6.fasta	Defense Island 561	BT5_bin.6.fasta_BT5_bin.6.fasta_k141_296998_length_79283_cov_241.6988_RM_Type_I_6359	7	AbiD,Septu,pAgo,RM	2	12	d__Bacteria	p__Bacteroidota	c__Bacteroidia	o__Flavobacteriales	f__Flavobacteriaceae	g__Flavobacterium	s__
C1	C1_bin.10.fasta	Defense Island 167	C1_bin.10.fasta_C1_bin.10.fasta_k141_1413643_length_34756_cov_64.2427_BREX_I_3962	9	Septu,Menshen,RM,BREX	1	13	d__Bacteria	p__Cyanobacteriota	c__Sericytochromatia	o__UBA7694	f__UBA7694	g__GCA-2770975	s__
C1	C1_bin.10.fasta	Defense Island 168	C1_bin.10.fasta_C1_bin.10.fasta_k141_729609_length_76110_cov_70.0922_Septu_2403	5	Pycsar,RM,Septu	34	48	d__Bacteria	p__Cyanobacteriota	c__Sericytochromatia	o__UBA7694	f__UBA7694	g__GCA-2770975	s__
C3	C3_bin.55.fasta	Defense Island 315	C3_bin.55.fasta_C3_bin.55.fasta_k141_806703_length_145976_cov_24.5060_RM_Type_I_5490	8	PD-Lambda-2,PD-Lambda-5,RM	34	46	d__Bacteria	p__Pseudomonadota	c__Gammaproteobacteria	o__Burkholderiales	f__UBA6910	g__JACPEG01	s__
C4	C4_bin.58.fasta	Defense Island 316	C4_bin.58.fasta_C4_bin.58.fasta_k141_1690482_length_219481_cov_46.2699_pAgo_LongB_3216	6	Borvo,RM,pAgo	201	207	d__Bacteria	p__Acidobacteriota	c__Vicinamibacteria	o__Vicinamibacterales	f__UBA2999	g__12-FULL-67-14b	s__
C4	C4_bin.58.fasta	Defense Island 317	C4_bin.58.fasta_C4_bin.58.fasta_k141_265909_length_565865_cov_43.2187_Gabija_180	9	PD-T7-1,RM,Lamassu-Fam,Gabija	391	403	d__Bacteria	p__Acidobacteriota	c__Vicinamibacteria	o__Vicinamibacterales	f__UBA2999	g__12-FULL-67-14b	s__
C4	C4_bin.87.fasta	Defense Island 5	C4_bin.87.fasta_C4_bin.87.fasta_k141_1658113_length_20749_cov_35.9609_RM_Type_IIG_5460	6	Lamassu-Fam,CBASS,RM	3	9	d__Bacteria	p__Desulfobacterota_B	c__Binatia	o__Bin18	f__Bin18	g__JABFSC01	s__
CQ2	CQ2_bin.5.fasta	Defense Island 434	CQ2_bin.5.fasta_CQ2_bin.5.fasta_k141_1708402_length_55111_cov_75.0000_RM_Type_IV_9896	7	RM,Septu	15	21	d__Bacteria	p__Pseudomonadota	c__Gammaproteobacteria	o__Burkholderiales	f__Burkholderiaceae	g__Rubrivivax	s__
CQ2	CQ2_bin.62.fasta	Defense Island 122	CQ2_bin.62.fasta_CQ2_bin.62.fasta_k141_21239_length_26794_cov_27.0589_Gao_RL_1645	8	RM,PfiAT,Gao_RL	7	26	d__Bacteria	p__Pseudomonadota	c__Gammaproteobacteria	o__Methylococcales	f__Methylococcaceae	g__UBA6136	s__
CQ4	CQ4_bin.27.fasta	Defense Island 562	CQ4_bin.27.fasta_CQ4_bin.27.fasta_k141_878119_length_12477_cov_7.0000_Septu_2203	5	Hachiman,AbiD,Septu	4	9	d__Bacteria	p__Campylobacterota	c__Campylobacteria	o__Campylobacterales	f__	g__	s__
CQ6	CQ6_bin.19.fasta	Defense Island 44	CQ6_bin.19.fasta_CQ6_bin.19.fasta_k141_624737_length_85996_cov_85.0033_AbiD_455	5	RM,SoFIC,AbiD	34	38	d__Bacteria	p__Pseudomonadota	c__Gammaproteobacteria	o__Burkholderiales	f__Burkholderiaceae	g__BK-30	s__	Pseudomonadota
GD13	GD13_bin.12.fasta	Defense Island 123	GD13_bin.12.fasta_GD13_bin.12.fasta_k141_1811166_length_67811_cov_9.4035_RM_Type_IV_4403	11	Detocs,CBASS,RM	38	56	d__Bacteria	p__Bacteroidota	c__Bacteroidia	o__B-17B0	f__B-17BO	g__JAHEYG01	s__	Other phyla
GD14	GD14_bin.30.fasta	Defense Island 169	GD14_bin.30.fasta_GD14_bin.30.fasta_k141_1180324_length_62387_cov_22.9230_RM_Type_IV_7386	5	SoFIC,RM	22	33	d__Bacteria	p__Pseudomonadota	c__Gammaproteobacteria	o__Pseudomonadales	f__Moraxellaceae	g__Acinetobacter	s__Acinetobacter junii
GD15	GD15_bin.35.fasta	Defense Island 435	GD15_bin.35.fasta_GD15_bin.35.fasta_k141_36996_length_132933_cov_148.4830_Gabija_408	8	RM,Gabija	91	98	d__Bacteria	p__Pseudomonadota	c__Gammaproteobacteria	o__Burkholderiales	f__Burkholderiaceae	g__Aquabacterium	s__
GD15	GD15_bin.43.fasta	Defense Island 45	GD15_bin.43.fasta_GD15_bin.43.fasta_k141_488048_length_603782_cov_35.7074_Gao_Iet_556	6	RM,Retron,Gao_Iet	472	479	d__Bacteria	p__Desulfobacterota	c__Desulfuromonadia	o__Geobacterales	f__Pseudopelobacteraceae	g__Pelotalea	s__
GD6	GD6_bin.26.fasta	Defense Island 318	GD6_bin.26.fasta_GD6_bin.26.fasta_k141_1204485_length_11859_cov_10.0000_SoFic_3697	5	RM,AbiD,SoFIC	5	9	d__Bacteria	p__Pseudomonadota	c__Gammaproteobacteria	o__Methylococcales	f__Methylococcaceae	g__UBA6136	s__	Pseudomonadota
GS12	GS12_bin.1.fasta	Defense Island 46	GS12_bin.1.fasta_GS12_bin.1.fasta_k141_743363_length_24229_cov_62.2664_pAgo_S1B_2577	6	RM,DRT,pAgo	5	17	d__Bacteria	p__Pseudomonadota	c__Gammaproteobacteria	o__Burkholderiales	f__Burkholderiaceae	g__Acidovorax	s__Acidovorax sp000238595
GS21	GS21_bin.4.fasta	Defense Island 47	GS21_bin.4.fasta_GS21_bin.4.fasta_k141_276803_length_92744_cov_49.9267_Septu_1093	6	RM,Septu	50	62	d__Bacteria	p__Pseudomonadota	c__Gammaproteobacteria	o__Burkholderiales	f__Burkholderiaceae	g__	s__
GS26	GS26_bin.2.fasta	Defense Island 170	GS26_bin.2.fasta_GS26_bin.2.fasta_k141_1726891_length_11184_cov_10.3902_AbiE_1274	5	RM,RloC,AbiE	1	6	d__Bacteria	p__Pseudomonadota	c__Gammaproteobacteria	o__Pseudomonadales	f__Oleiphilaceae	g__	s__	Pseudomonadota
GS26	GS26_bin.32.fasta	Defense Island 563	GS26_bin.32.fasta_GS26_bin.32.fasta_k141_1733803_length_124506_cov_159.9489_Thoeris_I_2865	7	SoFIC,RM,Thoeris	2	16	d__Bacteria	p__Bacteroidota	c__Bacteroidia	o__2-12-FULL-35-15	f__2-12-FULL-35-15	g__2-12-FULL-35-15	s__	Other phyla
GS26	GS26_bin.7.fasta	Defense Island 564	GS26_bin.7.fasta_GS26_bin.7.fasta_k141_1990084_length_199696_cov_77.9934_Thoeris_I_2866	7	RM,SoFIC,Thoeris	58	71	d__Bacteria	p__Bacteroidota	c__Bacteroidia	o__2-12-FULL-35-15	f__2-12-FULL-35-15	g__2-12-FULL-35-15	s__	Other phyla
GS31	GS31_bin.4.fasta	Defense Island 48	GS31_bin.4.fasta_GS31_bin.4.fasta_k141_2989885_length_30829_cov_13.9953_RM_Type_IIG_5414	5	PD-T7-2,RosmerTA,RM	19	25	d__Bacteria	p__Pseudomonadota	c__Alphaproteobacteria	o__Sphingomonadales	f__Sphingomonadaceae	g__Novosphingobium	s__	Pseudomonadota
GS4	GS4_bin.35.fasta	Defense Island 49	GS4_bin.35.fasta_GS4_bin.35.fasta_k141_2579101_length_697336_cov_33.0010_RM_Type_I_4987	7	Retron,CBASS,RM	472	479	d__Bacteria	p__Pseudomonadota	c__Alphaproteobacteria	o__Sphingomonadales	f__Sphingomonadaceae	g__Sphingobium	s__Sphingobium fluviale
GS4	GS4_bin.9.fasta	Defense Island 171	GS4_bin.9.fasta_GS4_bin.9.fasta_k141_1956813_length_78800_cov_12.5979_Gao_TerY_872	8	RosmerTA,Hachiman,Tiamat,Gao_TerY	53	72	d__Bacteria	p__Pseudomonadota	c__Gammaproteobacteria	o__Burkholderiales	f__Burkholderiaceae	g__Undibacterium	s__Undibacterium umbellatum
GS41	GS41_bin.38.fasta	Defense Island 436	GS41_bin.38.fasta_GS41_bin.38.fasta_k141_349474_length_39680_cov_28.6499_SoFic_5117	6	BREX,RM,SoFIC	27	37	d__Bacteria	p__Pseudomonadota	c__Gammaproteobacteria	o__Chromatiales	f__Chromatiaceae	g__Thiocapsa	s__
GS41	GS41_bin.89.fasta	Defense Island 437	GS41_bin.89.fasta_GS41_bin.89.fasta_k141_484356_length_26463_cov_20.0592_Zorya_TypeI_3853	10	DISARM,RM,Zorya	6	15	d__Bacteria	p__Pseudomonadota	c__Gammaproteobacteria	o__Burkholderiales	f__Burkholderiaceae	g__Quisquiliibacterium	s__
GS47	GS47_bin.10.fasta	Defense Island 438	GS47_bin.10.fasta_GS47_bin.10.fasta_k141_435596_length_15060_cov_13.9808_Gao_Qat_3465	8	SanaTA,RosmerTA,Gao_Qat	4	14	d__Bacteria	p__Pseudomonadota	c__Gammaproteobacteria	o__Burkholderiales	f__Burkholderiaceae	g__Polaromonas	s__Polaromonas sp002278925	Pseudomonadota
GS47	GS47_bin.19.fasta	Defense Island 565	GS47_bin.19.fasta_GS47_bin.19.fasta_k141_864798_length_90610_cov_90.0308_AbiH_636	6	PD-T4-7,AbiD,Tiamat,PD-T7-2,AbiH	35	46	d__Bacteria	p__Fusobacteriota	c__Fusobacteriia	o__Fusobacteriales	f__Fusobacteriaceae	g__JAFGUR01	s__JAFGUR01 sp017988045	Other phyla
GS47	GS47_bin.3.fasta	Defense Island 439	GS47_bin.3.fasta_GS47_bin.3.fasta_k141_944331_length_247009_cov_25.5927_Septu_1846	8	Wadjet,RM,Septu	144	162	d__Bacteria	p__Pseudomonadota	c__Gammaproteobacteria	o__Burkholderiales	f__Rhodocyclaceae	g__Zoogloea	s__	Pseudomonadota
GS54	GS54_bin.35.fasta	Defense Island 6	GS54_bin.35.fasta_GS54_bin.35.fasta_k141_805445_length_61018_cov_19.1319_MazEF_2217	7	RM,AbiE,MazEF	47	56	d__Bacteria	p__Methylomirabilota	c__Methylomirabilia	o__Rokubacteriales	f__JACPHL01	g__JACPHL01	s__JACPHL01 sp016188625
GS57	GS57_bin.19.fasta	Defense Island 319	GS57_bin.19.fasta_GS57_bin.19.fasta_k141_601785_length_43064_cov_13.7460_Menshen_2688	9	Mokosh,BREX,Menshen	17	25	d__Bacteria	p__Myxococcota	c__UBA796	o__UBA796	f__SXON01	g__CAJBVW01	s__
GS57	GS57_bin.27.fasta	Defense Island 566	GS57_bin.27.fasta_GS57_bin.27.fasta_k141_1077861_length_84546_cov_57.4718_Tiamat_4056	6	RM,CBASS,Tiamat	55	67	d__Bacteria	p__Bacteroidota	c__Bacteroidia	o__Flavobacteriales	f__Flavobacteriaceae	g__Flavobacterium	s__Flavobacterium sp025947285
GS57	GS57_bin.41.fasta	Defense Island 440	GS57_bin.41.fasta_GS57_bin.41.fasta_k141_469871_length_161093_cov_71.9308_DarTG_2576	6	AbiE,RM,DarTG	76	85	d__Bacteria	p__Pseudomonadota	c__Gammaproteobacteria	o__Burkholderiales	f__Burkholderiaceae	g__Methylibium	s__
GS57	GS57_bin.6.fasta	Defense Island 7	GS57_bin.6.fasta_GS57_bin.6.fasta_k141_1599555_length_25171_cov_9.0010_Pycsar_2768	5	AbiE,RM,Pycsar	2	11	d__Bacteria	p__Verrucomicrobiota	c__Verrucomicrobiae	o__Verrucomicrobiales	f__V1-33	g__CAIZWU01	s__
GS58	GS58_bin.31.fasta	Defense Island 50	GS58_bin.31.fasta_GS58_bin.31.fasta_k141_1588940_length_77667_cov_28.8959_RM_Type_II_6533	5	Retron,pAgo,RM	31	35	d__Bacteria	p__Pseudomonadota	c__Alphaproteobacteria	o__Sphingomonadales	f__Sphingomonadaceae	g__	s__	Pseudomonadota
GS58	GS58_bin.51.fasta	Defense Island 8	GS58_bin.51.fasta_GS58_bin.51.fasta_k141_221362_length_24237_cov_12.0923_AbiE_504	5	RM,SoFIC,AbiE	12	24	d__Bacteria	p__Myxococcota	c__UBA796	o__UBA796	f__	g__	s__	Other phyla
GS58	GS58_bin.54.fasta	Defense Island 235	GS58_bin.54.fasta_GS58_bin.54.fasta_k141_1216833_length_40133_cov_49.3688_RM_Type_II_7369	7	SanaTA,Hachiman,RM	2	10	d__Bacteria	p__Pseudomonadota	c__Gammaproteobacteria	o__Pseudomonadales	f__Porticoccaceae	g__JALOAH01	s__	Pseudomonadota
GS58	GS58_bin.66.fasta	Defense Island 320	GS58_bin.66.fasta_GS58_bin.66.fasta_k141_1376470_length_11624_cov_9.0000_AbiE_192	6	CBASS,Lamassu-Fam,AbiE	1	11	d__Bacteria	p__Gemmatimonadota	c__Gemmatimonadetes	o__Gemmatimonadales	f__Gemmatimonadaceae	g__PNKF01	s__	Other phyla
GS58	GS58_bin.68.fasta	Defense Island 236	GS58_bin.68.fasta_GS58_bin.68.fasta_k141_1435642_length_195249_cov_123.0000_Lamassu-Cap4_nuclease_231	5	RM,Olokun,Lamassu-Fam	104	112	d__Bacteria	p__Pseudomonadota	c__Alphaproteobacteria	o__Sphingomonadales	f__Sphingomonadaceae	g__Blastomonas	s__Blastomonas ursincola	Pseudomonadota
GS67	GS67_bin.2.fasta	Defense Island 321	GS67_bin.2.fasta_GS67_bin.2.fasta_k141_289936_length_11819_cov_22.0267_PD-Lambda-1_1534	6	Lit,CBASS,PD-Lambda-1	4	10	d__Bacteria	p__Pseudomonadota	c__Gammaproteobacteria	o__Pseudomonadales	f__Pseudomonadaceae	g__Stutzerimonas	s__Stutzerimonas stutzeri_P	Pseudomonadota
GS67	GS67_bin.4.fasta	Defense Island 567	GS67_bin.4.fasta_GS67_bin.4.fasta_k141_309589_length_42125_cov_61.2880_Gabija_171	5	Gao_Tmn,AbiE,Gabija	18	22	d__Bacteria	p__Bacteroidota	c__Bacteroidia	o__Flavobacteriales	f__Flavobacteriaceae	g__Flavobacterium	s__	Other phyla
GS72	GS72_bin.58.fasta	Defense Island 51	GS72_bin.58.fasta_GS72_bin.58.fasta_k141_519680_length_337287_cov_16.9997_RM_Type_I_4150	7	ISG15-like,dGTPase,RM	7	20	d__Bacteria	p__Pseudomonadota	c__Alphaproteobacteria	o__Sphingomonadales	f__Sphingomonadaceae	g__Croceicoccus	s__	Pseudomonadota
GS72	GS72_bin.9.fasta	Defense Island 52	GS72_bin.9.fasta_GS72_bin.9.fasta_k141_117015_length_124613_cov_129.9566_RM_Type_IIG_5477	6	BREX,Septu,RM	31	39	d__Bacteria	p__Pseudomonadota	c__Gammaproteobacteria	o__Burkholderiales	f__Burkholderiaceae	g__Acidovorax	s__Acidovorax facilis	Pseudomonadota
GU10	GU10_bin.38.fasta	Defense Island 441	GU10_bin.38.fasta_GU10_bin.38.fasta_k141_261811_length_372711_cov_17.6188_RosmerTA_3567	7	Lamassu-Fam,SanaTA,RosmerTA	272	280	d__Bacteria	p__Pseudomonadota	c__Gammaproteobacteria	o__Burkholderiales	f__Burkholderiaceae	g__Paucimonas	s__	Pseudomonadota
GU12	GU12_bin.24.fasta	Defense Island 401	GU12_bin.24.fasta_GU12_bin.24.fasta_k141_1164633_length_15008_cov_29.6255_AbiD_15	5	RM,AbiJ,AbiD	3	7	d__Bacteria	p__Actinomycetota	c__Actinomycetes	o__Actinomycetales	f__Microbacteriaceae	g__Rhodoluna	s__	Other phyla
GU12	GU12_bin.63.fasta	Defense Island 568	GU12_bin.63.fasta_GU12_bin.63.fasta_k141_266985_length_178774_cov_39.9887_RM_Type_IIG_8312	9	Avs,Wadjet,RM	139	149	d__Bacteria	p__Bacteroidota	c__Bacteroidia	o__2-12-FULL-35-15	f__2-12-FULL-35-15	g__2-12-FULL-35-15	s__2-12-FULL-35-15 sp021155045	Other phyla
GU12	GU12_bin.63.fasta	Defense Island 569	GU12_bin.63.fasta_GU12_bin.63.fasta_k141_317600_length_184527_cov_46.0085_RM_Type_II_8313	5	Retron,RM,DRT	76	102	d__Bacteria	p__Bacteroidota	c__Bacteroidia	o__2-12-FULL-35-15	f__2-12-FULL-35-15	g__2-12-FULL-35-15	s__2-12-FULL-35-15 sp021155045	Other phyla
GU14	GU14_bin.24.fasta	Defense Island 237	GU14_bin.24.fasta_GU14_bin.24.fasta_k141_358398_length_51378_cov_53.2028_Shedu_290	5	RM,AbiE,Shedu	28	33	d__Bacteria	p__Pseudomonadota	c__Alphaproteobacteria	o__Rickettsiales	f__UBA1997	g__UBA2645	s__UBA2645 sp945862455	Pseudomonadota
GU7	GU7_bin.6.fasta	Defense Island 238	GU7_bin.6.fasta_GU7_bin.6.fasta_k141_462984_length_371821_cov_43.5613_RM_Type_I_5133	7	RM,RloC	99	111	d__Bacteria	p__Bacillota_C	c__Negativicutes	o__Acidaminococcales	f__Acidaminococcaceae	g__Phascolarctobacterium	s__Phascolarctobacterium faecium	Other phyla
GX18	GX18_bin.41.fasta	Defense Island 442	GX18_bin.41.fasta_GX18_bin.41.fasta_k141_335978_length_9649_cov_396.7360_AbiD_920	6	DarTG,RM,AbiD	1	7	d__Bacteria	p__Pseudomonadota	c__Gammaproteobacteria	o__Burkholderiales	f__Burkholderiaceae	g__Aquabacterium	s__
GX21	GX21_bin.16.fasta	Defense Island 443	GX21_bin.16.fasta_GX21_bin.16.fasta_k141_1528310_length_33787_cov_17.1178_SoFic_4764	6	Wadjet,PfiAT,SoFIC	23	28	d__Bacteria	p__Pseudomonadota	c__Gammaproteobacteria	o__Burkholderiales	f__Burkholderiaceae	g__Hylemonella	s__
GX5	GX5_bin.5.fasta	Defense Island 53	GX5_bin.5.fasta_GX5_bin.5.fasta_k141_262680_length_156440_cov_288.8405_SoFic_3235	7	Gao_Upx,Gabija,RM,SoFIC	37	53	d__Bacteria	p__Pseudomonadota	c__Gammaproteobacteria	o__Xanthomonadales	f__Xanthomonadaceae	g__Lysobacter_D	s__
GX7	GX7_bin.66.fasta	Defense Island 9	GX7_bin.66.fasta_GX7_bin.66.fasta_k141_216462_length_30999_cov_23.3130_SanaTA_3112	7	BREX,AbiE,SanaTA	4	11	d__Bacteria	p__Nitrospirota	c__Nitrospiria	o__Nitrospirales	f__Nitrospiraceae	g__Nitrospira_D	s__
H1	H1_bin.24.fasta	Defense Island 322	H1_bin.24.fasta_H1_bin.24.fasta_k141_954598_length_150731_cov_19.2702_RM_Type_IIG_6855	6	RM,Gabija	37	51	d__Bacteria	p__Desulfobacterota	c__Desulfuromonadia	o__Geobacterales	f__Pseudopelobacteraceae	g__JACRCG01	s__	Other phyla
H1	H1_bin.53.fasta	Defense Island 570	H1_bin.53.fasta_H1_bin.53.fasta_k141_260378_length_32873_cov_40.1154_RM_Type_I_6450	10	Gabija,Septu,RM	14	26	d__Bacteria	p__Bacteroidota	c__Bacteroidia	o__2-12-FULL-35-15	f__2-12-FULL-35-15	g__2-12-FULL-35-15	s__	Other phyla
H1	H1_bin.56.fasta	Defense Island 172	H1_bin.56.fasta_H1_bin.56.fasta_k141_759476_length_29755_cov_20.9783_Gabija_81	5	Shedu,RM,Gabija	11	17	d__Bacteria	p__Desulfobacterota	c__JAENJC01	o__JAENJC01	f__JAENJC01	g__JAENJC01	s__	Other phyla
H14	H14_bin.1.fasta	Defense Island 402	H14_bin.1.fasta_H14_bin.1.fasta_k141_1644955_length_57433_cov_10.0000_Gao_Ppl_761	6	MazEF,RM,Gao_Ppl	15	30	d__Bacteria	p__Actinomycetota	c__Coriobacteriia	o__Anaerosomatales	f__PALSA-660	g__JANYAK01	s__
H14	H14_bin.19.fasta	Defense Island 239	H14_bin.19.fasta_H14_bin.19.fasta_k141_2579676_length_58060_cov_10.0000_NLR_like_bNACHT01_2161	7	AbiE,SoFIC,RM,NLR	43	49	d__Bacteria	p__Eisenbacteria	c__RBG-16-71-46	o__JABDJR01	f__	g__	s__
H16	H16_bin.66.fasta	Defense Island 240	H16_bin.66.fasta_H16_bin.66.fasta_k141_621209_length_35196_cov_35.0004_CBASS_III_3073	10	AbiE,Shango,CBASS	4	18	d__Bacteria	p__Pseudomonadota	c__Alphaproteobacteria	o__Rhizobiales	f__Beijerinckiaceae	g__Bosea	s__
H16	H16_bin.69.fasta	Defense Island 54	H16_bin.69.fasta_H16_bin.69.fasta_k141_545902_length_47982_cov_65.0427_DarTG_1545	8	RM,DarTG	13	34	d__Bacteria	p__Pseudomonadota	c__Alphaproteobacteria	o__Sphingomonadales	f__Sphingomonadaceae	g__Sphingorhabdus_B	s__
H2	H2_bin.19.fasta	Defense Island 574	H2_bin.19.fasta_H2_bin.19.fasta_k141_2598628_length_181079_cov_92.0058_Zorya_TypeII_3251	10	DRT,RM,Detocs,Zorya	95	113	d__Bacteria	p__Bacteroidota	c__Bacteroidia	o__NS11-12g	f__UKL13-3	g__B1	s__	Other phyla
H2	H2_bin.20.fasta	Defense Island 403	H2_bin.20.fasta_H2_bin.20.fasta_k141_2132203_length_133065_cov_39.1019_RM_Type_IV_4546	5	RM,Phrann_gp29_gp30	104	115	d__Bacteria	p__Actinomycetota	c__Actinomycetes	o__S36-B12	f__UBA10799	g__UBA10799	s__	Other phyla
H2	H2_bin.26.fasta	Defense Island 242	H2_bin.26.fasta_H2_bin.26.fasta_k141_1804072_length_49910_cov_22.3009_CBASS_I_3587	7	RM,AbiE,CBASS	35	42	d__Bacteria	p__Chlamydiota	c__Chlamydiia	o__Chlamydiales	f__Parachlamydiaceae_A	g__	s__	Other phyla
H2	H2_bin.37.fasta	Defense Island 173	H2_bin.37.fasta_H2_bin.37.fasta_k141_220265_length_26778_cov_14.9884_PD-T7-2_2502	7	Kiwa,RM,PD-T7-2	6	15	d__Bacteria	p__Pseudomonadota	c__Gammaproteobacteria	o__Burkholderiales	f__Nitrosomonadaceae	g__Nitrosomonas	s__Nitrosomonas sp919902625	Pseudomonadota
H2	H2_bin.38.fasta	Defense Island 126	H2_bin.38.fasta_H2_bin.38.fasta_k141_2443606_length_13118_cov_64.8333_Kiwa_4	6	RM,Septu,Kiwa	3	8	d__Bacteria	p__Pseudomonadota	c__Gammaproteobacteria	o__Burkholderiales	f__UBA11063	g__Aquella	s__	Pseudomonadota
H2	H2_bin.9.fasta	Defense Island 404	H2_bin.9.fasta_H2_bin.9.fasta_k141_775286_length_466000_cov_57.2738_RM_Type_IV_4550	5	RM,Gabija	41	48	d__Bacteria	p__Actinomycetota	c__Actinomycetes	o__S36-B12	f__UBA10799	g__UBA10799	s__UBA10799 sp003452655	Other phyla
H21	H21_bin.11.fasta	Defense Island 92	H21_bin.11.fasta_H21_bin.11.fasta_k141_1065500_length_54139_cov_13.3673_Pycsar_1964	5	DRT,RM,Pycsar	17	21	d__Bacteria	p__Patescibacteria	c__CPR2	o__UBA1875	f__JAJYID01	g__JAKANV01	s__
H21	H21_bin.69.fasta	Defense Island 10	H21_bin.69.fasta_H21_bin.69.fasta_k141_2141663_length_78665_cov_9.0000_AbiE_512	7	RM,Avs,AbiE	52	67	d__Bacteria	p__Omnitrophota	c__Koll11	o__Gygaellales	f__UBA12090	g__UBA12090	s__
H25	H25_bin.1.fasta	Defense Island 571	H25_bin.1.fasta_H25_bin.1.fasta_k141_1045851_length_36536_cov_35.2477_CBASS_II_4069	13	Olokun,BREX,SanaTA,CBASS	2	16	d__Bacteria	p__Bacteroidota	c__Bacteroidia	o__Bacteroidales	f__Prolixibacteraceae	g__UBA6024	s__	Other phyla
H25	H25_bin.43.fasta	Defense Island 572	H25_bin.43.fasta_H25_bin.43.fasta_k141_510537_length_27971_cov_8.0000_SoFic_5137	6	RM,Lamassu-Fam,Gabija,SoFIC	10	19	d__Bacteria	p__Fusobacteriota	c__Fusobacteriia	o__Fusobacteriales	f__Fusobacteriaceae	g__JAFGUR01	s__	Other phyla
H25	H25_bin.45.fasta	Defense Island 323	H25_bin.45.fasta_H25_bin.45.fasta_k141_582643_length_120680_cov_17.1093_RM_Type_II_8543	8	Wadjet,Druantia,RM	33	46	d__Bacteria	p__Pseudomonadota	c__Gammaproteobacteria	o__Burkholderiales	f__Gallionellaceae	g__Gallionella	s__Gallionella sp030645535	Pseudomonadota
H25	H25_bin.5.fasta	Defense Island 444	H25_bin.5.fasta_H25_bin.5.fasta_k141_1031063_length_580794_cov_32.2350_Retron_II_6068	5	Old_exonuclease,RM,Retron	504	511	d__Bacteria	p__Pseudomonadota	c__Gammaproteobacteria	o__Burkholderiales	f__Gallionellaceae	g__Gallionella	s__	Pseudomonadota
H26	H26_bin.48.fasta	Defense Island 324	H26_bin.48.fasta_H26_bin.48.fasta_k141_204532_length_45541_cov_16.9973_CAS_Cluster_9283	9	SoFIC,CasFinder	29	44	d__Bacteria	p__Pseudomonadota	c__Gammaproteobacteria	o__Burkholderiales	f__Gallionellaceae	g__Gallionella	s__
H27	H27_bin.29.fasta	Defense Island 124	H27_bin.29.fasta_H27_bin.29.fasta_k141_1390522_length_12589_cov_20.9647_RM_Type_I_4446	5	RM,Shedu	2	8	d__Bacteria	p__Desulfobacterota	c__GWC2-55-46	o__GWC2-55-46	f__GWC2-55-46	g__JACRNL01	s__
H27	H27_bin.3.fasta	Defense Island 93	H27_bin.3.fasta_H27_bin.3.fasta_k141_1106997_length_13423_cov_43.0854_SoFic_1899	6	RM,Gabija,SoFIC	7	12	d__Bacteria	p__Patescibacteria	c__Paceibacteria	o__UBA9973	f__21-14-all-36-13	g__VMGX01	s__
H27	H27_bin.46.fasta	Defense Island 94	H27_bin.46.fasta_H27_bin.46.fasta_k141_1048517_length_43415_cov_36.8357_RloC_115	5	Lit,RM,RloC	15	22	d__Bacteria	p__Omnitrophota	c__Omnitrophia	o__Omnitrophales	f__Aquincolibacteriaceae	g__JAHFHB01	s__
H27	H27_bin.65.fasta	Defense Island 573	H27_bin.65.fasta_H27_bin.65.fasta_k141_1270594_length_23056_cov_12.5976_SoFic_5285	6	RM,AbiE,SoFIC	3	8	d__Bacteria	p__Myxococcota_A	c__UBA9160	o__UBA9160	f__UBA9160	g__MYXO	s__
H28	H28_bin.46.fasta	Defense Island 95	H28_bin.46.fasta_H28_bin.46.fasta_k141_2030323_length_115105_cov_17.9617_PD-Lambda-5_2635	5	PD-T7-4,RM,PD-Lambda-5	35	42	d__Bacteria	p__Patescibacteria	c__Microgenomatia	o__UBA1406	f__GWC2-37-13	g__JAKBEU01	s__
H28	H28_bin.71.fasta	Defense Island 125	H28_bin.71.fasta_H28_bin.71.fasta_k141_287614_length_26375_cov_10.3247_RloC_1153	5	SoFIC,RM,RloC	9	19	d__Bacteria	p__Patescibacteria	c__Gracilibacteria	o__UBA1369	f__	g__	s__
H28	H28_bin.79.fasta	Defense Island 241	H28_bin.79.fasta_H28_bin.79.fasta_k141_1389100_length_267865_cov_16.9996_Shango_2722	10	CBASS,Mokosh,Shango	142	159	d__Bacteria	p__Pseudomonadota	c__Alphaproteobacteria	o__Rhizobiales	f__Xanthobacteraceae	g__Bradyrhizobium	s__
H3	H3_bin.28.fasta	Defense Island 325	H3_bin.28.fasta_H3_bin.28.fasta_k141_1671463_length_6618_cov_10.0000_SoFic_3774	6	RM,AbiE,SoFIC	1	6	d__Bacteria	p__Gemmatimonadota	c__Gemmatimonadetes	o__Gemmatimonadales	f__JACORV01	g__JACORV01	s__JACORV01 sp030697825	Other phyla
H37	H37_bin.43.fasta	Defense Island 11	H37_bin.43.fasta_H37_bin.43.fasta_k141_3008277_length_93300_cov_30.9729_DarTG_1232	6	SoFIC,RM,DarTG	9	22	d__Bacteria	p__Acidobacteriota	c__Thermoanaerobaculia	o__Gp7-AA8	f__Gp7-AA8	g__	s__	Other phyla
H40	H40_bin.39.fasta	Defense Island 326	H40_bin.39.fasta_H40_bin.39.fasta_k141_1240085_length_42922_cov_49.0423_RM_Type_I_5762	10	CBASS,Septu,RM	2	19	d__Bacteria	p__Desulfobacterota	c__Desulfobulbia	o__Desulfobulbales	f__Desulfocapsaceae	g__UBA2270	s__UBA2270 sp002347745	Other phyla
H41	H41_bin.16.fasta	Defense Island 327	H41_bin.16.fasta_H41_bin.16.fasta_k141_2129985_length_104400_cov_40.0333_AbiE_1078	6	Hachiman,SanaTA,AbiE	36	49	d__Bacteria	p__Pseudomonadota	c__Gammaproteobacteria	o__Pseudomonadales	f__Pseudomonadaceae	g__Pseudomonas_E	s__
H41	H41_bin.2.fasta	Defense Island 243	H41_bin.2.fasta_H41_bin.2.fasta_k141_467119_length_32511_cov_12.8488_BREX_I_3109	9	CasFinder,SoFIC,BREX	2	10	d__Bacteria	p__Bacillota	c__Bacilli	o__Lactobacillales	f__Aerococcaceae	g__Trichococcus	s__
H41	H41_bin.3.fasta	Defense Island 445	H41_bin.3.fasta_H41_bin.3.fasta_k141_2246795_length_29273_cov_21.3130_BREX_I_5118	6	Paris,RM,BREX	1	15	d__Bacteria	p__Pseudomonadota	c__Gammaproteobacteria	o__Burkholderiales	f__Burkholderiaceae	g__Rhodoferax	s__
H44	H44_bin.28.fasta	Defense Island 174	H44_bin.28.fasta_H44_bin.28.fasta_k141_87003_length_51703_cov_18.0045_CBASS_II_3976	12	Hachiman,BREX,CBASS	3	19	d__Bacteria	p__Pseudomonadota	c__Gammaproteobacteria	o__Methylococcales	f__Methylomonadaceae	g__Methyloglobulus	s__Methyloglobulus sp013140405
H44	H44_bin.55.fasta	Defense Island 12	H44_bin.55.fasta_H44_bin.55.fasta_k141_430756_length_24744_cov_7.9977_RM_Type_I_4141	5	RM,Shedu	12	18	d__Bacteria	p__Armatimonadota	c__Fimbriimonadia	o__Fimbriimonadales	f__Fimbriimonadaceae	g__JANYLD01	s__
H46	H46_bin.50.fasta	Defense Island 175	H46_bin.50.fasta_H46_bin.50.fasta_k141_2568171_length_9345_cov_6.0000_BstA_181	4	RM,AbiD,BstA	1	6	d__Bacteria	p__Pseudomonadota	c__Gammaproteobacteria	o__Methylococcales	f__Methylomonadaceae	g__UBA10906	s__	Pseudomonadota
H48	H48_bin.33.fasta	Defense Island 446	H48_bin.33.fasta_H48_bin.33.fasta_k141_920937_length_73387_cov_27.0000_RM_Type_I_7907	9	RM,Gao_Mza	12	28	d__Bacteria	p__Pseudomonadota	c__Gammaproteobacteria	o__Burkholderiales	f__Burkholderiaceae	g__Polaromonas	s__	Pseudomonadota
H50	H50_bin.31.fasta	Defense Island 328	H50_bin.31.fasta_H50_bin.31.fasta_k141_1345365_length_396655_cov_15.1570_Gabija_203	5	SoFIC,RM,Gabija	142	148	d__Bacteria	p__Fibrobacterota	c__Fibrobacteria	o__UBA5070	f__UBA5070	g__UBA5070	s__	Other phyla
H50	H50_bin.31.fasta	Defense Island 329	H50_bin.31.fasta_H50_bin.31.fasta_k141_1403827_length_248199_cov_16.3238_Shango_2650	12	BREX,AbiE,Avs,Shango	2	19	d__Bacteria	p__Fibrobacterota	c__Fibrobacteria	o__UBA5070	f__UBA5070	g__UBA5070	s__	Other phyla
H58	H58_bin.2.fasta	Defense Island 244	H58_bin.2.fasta_H58_bin.2.fasta_k141_956917_length_93691_cov_12.3153_RM_Type_II_7416	7	Kiwa,Gao_Her,RM	17	23	d__Bacteria	p__Bacillota_A	c__Clostridia	o__Oscillospirales	f__Ruminococcaceae	g__JAIHAL01	s__	Other phyla
H59	H59_bin.10.fasta	Defense Island 447	H59_bin.10.fasta_H59_bin.10.fasta_k141_627663_length_459882_cov_210.5635_SoFic_4149	6	RM,Dazbog,SoFIC	358	364	d__Bacteria	p__Pseudomonadota	c__Gammaproteobacteria	o__Burkholderiales	f__Rhodocyclaceae	g__Sulfuricystis	s__
H59	H59_bin.38.fasta	Defense Island 330	H59_bin.38.fasta_H59_bin.38.fasta_k141_692141_length_80647_cov_75.0004_AbiD_142	8	RM,Kiwa,AbiD	6	24	d__Bacteria	p__Desulfobacterota	c__Desulfuromonadia	o__Geobacterales	f__DSM-12255	g__VEOV01	s__
H61	H61_bin.1.fasta	Defense Island 331	H61_bin.1.fasta_H61_bin.1.fasta_k141_530087_length_45163_cov_20.0581_Zorya_TypeI_2758	8	RM,Zorya	18	29	d__Bacteria	p__Pseudomonadota	c__Gammaproteobacteria	o__Pseudomonadales	f__Pseudomonadaceae	g__Pseudomonas_E	s__Pseudomonas_E mandelii	Pseudomonadota
H61	H61_bin.13.fasta	Defense Island 575	H61_bin.13.fasta_H61_bin.13.fasta_k141_274515_length_567353_cov_19.0102_RM_Type_III_7401	5	RM,RloC	100	110	d__Bacteria	p__Bacteroidota	c__Bacteroidia	o__Flavobacteriales	f__Crocinitomicaceae	g__Fluviicola	s__	Other phyla
H65	H65_bin.34.fasta	Defense Island 576	H65_bin.34.fasta_H65_bin.34.fasta_k141_211281_length_117791_cov_16.1792_CBASS_II_4974	9	Azaca,RM,CBASS	73	83	d__Bacteria	p__Bacteroidota	c__Bacteroidia	o__2-12-FULL-35-15	f__2-12-FULL-35-15	g__2-12-FULL-35-15	s__	Other phyla
H65	H65_bin.38.fasta	Defense Island 448	H65_bin.38.fasta_H65_bin.38.fasta_k141_505892_length_29649_cov_250.3832_AbiJ_430	6	RM,SanaTA,AbiJ	3	9	d__Bacteria	p__Pseudomonadota	c__Gammaproteobacteria	o__Burkholderiales	f__Gallionellaceae	g__CAITJF01	s__	Pseudomonadota
H65	H65_bin.7.fasta	Defense Island 127	H65_bin.7.fasta_H65_bin.7.fasta_k141_681599_length_52488_cov_286.8798_RM_Type_II_5657	6	Hachiman,RM	12	25	d__Bacteria	p__Bacillota_A	c__Clostridia	o__Clostridiales	f__Clostridiaceae	g__	s__	Other phyla
H65	H65_bin.9.fasta	Defense Island 128	H65_bin.9.fasta_H65_bin.9.fasta_k141_642230_length_516784_cov_27.6109_RM_Type_IV_4516	9	SoFIC,Zorya,RM	147	158	d__Bacteria	p__Pseudomonadota	c__Gammaproteobacteria	o__Enterobacterales	f__Enterobacteriaceae	g__Serratia_J	s__Serratia_J liquefaciens	Pseudomonadota
H66	H66_bin.25.fasta	Defense Island 449	H66_bin.25.fasta_H66_bin.25.fasta_k141_598445_length_39594_cov_26.0235_ISG15-like_3513	9	AbiE,Lamassu-Fam,ISG15-like	18	35	d__Bacteria	p__Pseudomonadota	c__Gammaproteobacteria	o__Burkholderiales	f__Burkholderiaceae	g__Ramlibacter	s__	Pseudomonadota
H68	H68_bin.34.fasta	Defense Island 450	H68_bin.34.fasta_H68_bin.34.fasta_k141_76297_length_42055_cov_118.3858_Gabija_175	6	Septu,pAgo,Gabija	23	29	d__Bacteria	p__Pseudomonadota	c__Gammaproteobacteria	o__Burkholderiales	f__Burkholderiaceae	g__Rhodoferax	s__	Pseudomonadota
H68	H68_bin.36.fasta	Defense Island 55	H68_bin.36.fasta_H68_bin.36.fasta_k141_146643_length_152873_cov_208.9798_CBASS_II_3726	7	RM,CBASS	27	42	d__Bacteria	p__Pseudomonadota	c__Alphaproteobacteria	o__Sphingomonadales	f__Sphingomonadaceae	g__Novosphingobium	s__	Pseudomonadota
H7	H7_bin.21.fasta	Defense Island 451	H7_bin.21.fasta_H7_bin.21.fasta_k141_966476_length_549798_cov_53.4868_Avs_II_2446	10	Shango,RM,Wadjet,Avs	87	100	d__Bacteria	p__Pseudomonadota	c__Gammaproteobacteria	o__Burkholderiales	f__Burkholderiaceae	g__Rhodoferax	s__
H7	H7_bin.66.fasta	Defense Island 332	H7_bin.66.fasta_H7_bin.66.fasta_k141_962194_length_52989_cov_9.9963_pAgo_SPARTA_3217	8	DISARM,Gabija,pAgo	2	10	d__Bacteria	p__Desulfobacterota	c__Desulfuromonadia	o__Geobacterales	f__Pseudopelobacteraceae	g__JACRCG01	s__
HuN3	HuN3_bin.28.fasta	Defense Island 96	HuN3_bin.28.fasta_HuN3_bin.28.fasta_k141_715227_length_722555_cov_59.9831_RosmerTA_1162	6	RM,Septu,RosmerTA	305	310	d__Bacteria	p__Pseudomonadota	c__Gammaproteobacteria	o__Burkholderiales	f__Burkholderiaceae	g__CAIKVZ01	s__	Pseudomonadota
Ji1	Ji1_bin.31.fasta	Defense Island 601	Ji1_bin.31.fasta_Ji1_bin.31.fasta_k141_2462780_length_33346_cov_15.0000_RM_Type_IIG_8639	4	Gabija,Retron,RM	21	25	d__Bacteria	p__Bacteroidota	c__Bacteroidia	o__Bacteroidales	f__WCHB1-69	g__UBA5429	s__
Ji1	Ji1_bin.38.fasta	Defense Island 190	Ji1_bin.38.fasta_Ji1_bin.38.fasta_k141_573127_length_78865_cov_25.1643_SEFIR_3315	6	RM,pAgo,SEFIR	19	27	d__Bacteria	p__Pseudomonadota	c__Gammaproteobacteria	o__Methylococcales	f__Methylomonadaceae	g__Methylomonas	s__Methylomonas lenta
Ji1	Ji1_bin.59.fasta	Defense Island 138	Ji1_bin.59.fasta_Ji1_bin.59.fasta_k141_489161_length_217444_cov_24.0041_RM_Type_I_4665	6	PD-T4-3,Gabija,RM	21	30	d__Bacteria	p__Fibrobacterota	c__Fibrobacteria	o__Fibrobacterales	f__Fibrobacteraceae	g__CAIRAY01	s__
Ji10	Ji10_bin.51.fasta	Defense Island 65	Ji10_bin.51.fasta_Ji10_bin.51.fasta_k141_1355813_length_174998_cov_55.1738_AbiJ_7	6	Gabija,RM,AbiJ	64	76	d__Bacteria	p__Pseudomonadota	c__Gammaproteobacteria	o__Burkholderiales	f__Burkholderiaceae	g__Curvibacter	s__
Ji11	Ji11_bin.28.fasta	Defense Island 253	Ji11_bin.28.fasta_Ji11_bin.28.fasta_k141_1494271_length_45666_cov_17.0248_RM_Type_II_7515	7	Shango,RosmerTA,RM	45	56	d__Bacteria	p__Pseudomonadota	c__Alphaproteobacteria	o__Rhizobiales	f__Hyphomicrobiaceae	g__JAKAML01	s__
Ji11	Ji11_bin.3.fasta	Defense Island 595	Ji11_bin.3.fasta_Ji11_bin.3.fasta_k141_976507_length_35082_cov_25.3653_DRT8_2113	6	RM,AbiE,DRT	4	13	d__Bacteria	p__Campylobacterota	c__Campylobacteria	o__Campylobacterales	f__Sulfurimonadaceae	g__Sulfuricurvum	s__
Ji11	Ji11_bin.38.fasta	Defense Island 473	Ji11_bin.38.fasta_Ji11_bin.38.fasta_k141_1088127_length_667421_cov_60.9835_DarTG_2391	6	RM,RloC,DarTG	75	80	d__Bacteria	p__Pseudomonadota	c__Gammaproteobacteria	o__Burkholderiales	f__SG8-39	g__SZAS-79	s__
Ji11	Ji11_bin.38.fasta	Defense Island 474	Ji11_bin.38.fasta_Ji11_bin.38.fasta_k141_269925_length_933041_cov_49.6906_Tiamat_6095	6	Wadjet,RosmerTA,Tiamat	227	237	d__Bacteria	p__Pseudomonadota	c__Gammaproteobacteria	o__Burkholderiales	f__SG8-39	g__SZAS-79	s__
Ji11	Ji11_bin.58.fasta	Defense Island 596	Ji11_bin.58.fasta_Ji11_bin.58.fasta_k141_478899_length_281023_cov_166.0011_Thoeris_II_2881	6	RM,RloC,Thoeris	142	151	d__Bacteria	p__Bacteroidota	c__Bacteroidia	o__Chitinophagales	f__Chitinophagaceae	g__Sediminibacterium	s__
Ji12	Ji12_bin.40.fasta	Defense Island 137	Ji12_bin.40.fasta_Ji12_bin.40.fasta_k141_1323458_length_103555_cov_57.8560_DarTG_1539	7	Lamassu-Fam,SspBCDE,DarTG	40	51	d__Bacteria	p__Bacteroidota	c__Bacteroidia	o__Bacteroidales	f__Lentimicrobiaceae	g__Lentimicrobium	s__	Other phyla
Ji13	Ji13_bin.107.fasta	Defense Island 100	Ji13_bin.107.fasta_Ji13_bin.107.fasta_k141_498407_length_117601_cov_26.9992_CBASS_I_1480	6	RM,CBASS	32	39	d__Bacteria	p__Patescibacteria	c__Paceibacteria	o__UBA9973	f__CAIJYI01	g__	s__
Ji13	Ji13_bin.31.fasta	Defense Island 101	Ji13_bin.31.fasta_Ji13_bin.31.fasta_k141_91641_length_27768_cov_38.7157_RM_Type_II_3496	5	Shedu,RM	2	6	d__Bacteria	p__Bacteroidota	c__Bacteroidia	o__Palsa-948	f__Palsa-948	g__	s__
Ji13	Ji13_bin.57.fasta	Defense Island 597	Ji13_bin.57.fasta_Ji13_bin.57.fasta_k141_726321_length_83875_cov_23.0002_AbiO_1075	6	RM,Septu,AbiO	5	12	d__Bacteria	p__Campylobacterota	c__Campylobacteria	o__Campylobacterales	f__Sulfurimonadaceae	g__Sulfuricurvum	s__
Ji13	Ji13_bin.68.fasta	Defense Island 189	Ji13_bin.68.fasta_Ji13_bin.68.fasta_k141_1114956_length_95175_cov_20.1107_RM_Type_II_6238	8	MazEF,RM	43	52	d__Bacteria	p__Desulfobacterota	c__Syntrophia	o__Syntrophales	f__JACQWR01	g__JAPLJV01	s__
Ji14	Ji14_bin.14.fasta	Defense Island 343	Ji14_bin.14.fasta_Ji14_bin.14.fasta_k141_1268567_length_334593_cov_30.9758_Menshen_2656	8	Shango,PfiAT,Menshen	85	97	d__Bacteria	p__Pseudomonadota	c__Gammaproteobacteria	o__Pseudomonadales	f__Moraxellaceae	g__Fluviicoccus	s__
Ji14	Ji14_bin.14.fasta	Defense Island 344	Ji14_bin.14.fasta_Ji14_bin.14.fasta_k141_1373221_length_264203_cov_29.5902_BREX_I_3133	10	Mokosh,RM,BREX	90	104	d__Bacteria	p__Pseudomonadota	c__Gammaproteobacteria	o__Pseudomonadales	f__Moraxellaceae	g__Fluviicoccus	s__
Ji14	Ji14_bin.28.fasta	Defense Island 475	Ji14_bin.28.fasta_Ji14_bin.28.fasta_k141_2616565_length_31021_cov_66.8701_SanaTA_6218	6	RM,AbiJ,SanaTA	27	32	d__Bacteria	p__Pseudomonadota	c__Gammaproteobacteria	o__Burkholderiales	f__Gallionellaceae	g__Gallionella	s__Gallionella altingense
Ji14	Ji14_bin.50.fasta	Defense Island 476	Ji14_bin.50.fasta_Ji14_bin.50.fasta_k141_1017553_length_57515_cov_31.0223_dCTPdeaminase_867	10	CBASS,RM,Zorya,dCTPdeaminase	10	25	d__Bacteria	p__Pseudomonadota	c__Gammaproteobacteria	o__Burkholderiales	f__Rhodocyclaceae	g__	s__
Ji14	Ji14_bin.50.fasta	Defense Island 477	Ji14_bin.50.fasta_Ji14_bin.50.fasta_k141_3091767_length_55383_cov_25.9900_CAS_Cluster_13415	9	RM,CasFinder	31	47	d__Bacteria	p__Pseudomonadota	c__Gammaproteobacteria	o__Burkholderiales	f__Rhodocyclaceae	g__	s__
Ji16	Ji16_bin.27.fasta	Defense Island 345	Ji16_bin.27.fasta_Ji16_bin.27.fasta_k141_1214607_length_147895_cov_133.0267_SoFic_3923	5	AbiD,RM,SoFIC	109	113	d__Bacteria	p__Desulfobacterota	c__Desulfuromonadia	o__Geobacterales	f__Pseudopelobacteraceae	g__JACRCG01	s__
Ji16	Ji16_bin.30.fasta	Defense Island 598	Ji16_bin.30.fasta_Ji16_bin.30.fasta_k141_465628_length_20577_cov_10.0000_SanaTA_4114	11	CBASS,BREX,SanaTA	4	15	d__Bacteria	p__Bacteroidota	c__Bacteroidia	o__Bacteroidales	f__Prolixibacteraceae	g__UBA6024	s__
Ji17	Ji17_bin.10.fasta	Defense Island 599	Ji17_bin.10.fasta_Ji17_bin.10.fasta_k141_2057751_length_59367_cov_47.1292_RM_Type_I_6679	7	RM,Septu	12	20	d__Bacteria	p__Bacteroidota	c__Bacteroidia	o__Flavobacteriales	f__Crocinitomicaceae	g__M0103	s__	Other phyla
Ji17	Ji17_bin.10.fasta	Defense Island 600	Ji17_bin.10.fasta_Ji17_bin.10.fasta_k141_2370922_length_28605_cov_55.9914_Dazbog_3628	5	pAgo,RM,Dazbog	10	19	d__Bacteria	p__Bacteroidota	c__Bacteroidia	o__Flavobacteriales	f__Crocinitomicaceae	g__M0103	s__	Other phyla
Ji21	Ji21_bin.13.fasta	Defense Island 602	Ji21_bin.13.fasta_Ji21_bin.13.fasta_k141_149407_length_29072_cov_58.9980_Gao_Tmn_456	10	CBASS,RM,Gao_Tmn	9	22	d__Bacteria	p__Bacteroidota	c__Bacteroidia	o__Flavobacteriales	f__Flavobacteriaceae	g__Flavobacterium	s__	Other phyla
Ji23	Ji23_bin.11.fasta	Defense Island 346	Ji23_bin.11.fasta_Ji23_bin.11.fasta_k141_890859_length_109292_cov_23.0011_RM_Type_I_6030	6	AbiL,RloC,RM	83	90	d__Bacteria	p__Desulfobacterota	c__Desulfuromonadia	o__Geobacterales	f__Pseudopelobacteraceae	g__JACRCG01	s__	Other phyla
Ji24	Ji24_bin.27.fasta	Defense Island 20	Ji24_bin.27.fasta_Ji24_bin.27.fasta_k141_1736348_length_15314_cov_121.5346_Gabija_110	7	RM,PD-T7-2,Gabija	3	10	d__Bacteria	p__Nitrospirota	c__Nitrospiria	o__Nitrospirales	f__Nitrospiraceae	g__Palsa-1315	s__	Other phyla
Ji24	Ji24_bin.27.fasta	Defense Island 21	Ji24_bin.27.fasta_Ji24_bin.27.fasta_k141_777584_length_153617_cov_128.0168_Kiwa_30	7	CBASS,RM,Kiwa	127	136	d__Bacteria	p__Nitrospirota	c__Nitrospiria	o__Nitrospirales	f__Nitrospiraceae	g__Palsa-1315	s__	Other phyla
Ji24	Ji24_bin.62.fasta	Defense Island 478	Ji24_bin.62.fasta_Ji24_bin.62.fasta_k141_385149_length_488664_cov_29.0630_Septu_2705	9	AbiE,SanaTA,Lamassu-Fam,Septu	417	426	d__Bacteria	p__Pseudomonadota	c__Gammaproteobacteria	o__Burkholderiales	f__Burkholderiaceae	g__Rhodoferax	s__Rhodoferax sp018780565	Pseudomonadota
Ji24	Ji24_bin.9.fasta	Defense Island 347	Ji24_bin.9.fasta_Ji24_bin.9.fasta_k141_1880177_length_55377_cov_15.0000_RM_Type_IIG_6790	8	Septu,RM	33	43	d__Bacteria	p__Myxococcota	c__UBA796	o__UBA796	f__GCA-2862545	g__CAIOSP01	s__	Other phyla
Ji28	Ji28_bin.16.fasta	Defense Island 603	Ji28_bin.16.fasta_Ji28_bin.16.fasta_k141_274027_length_195295_cov_21.0200_SoFic_5139	6	RM,Gabija,SoFIC	18	23	d__Bacteria	p__Campylobacterota	c__Campylobacteria	o__Campylobacterales	f__Sulfurimonadaceae	g__Sulfurimonas	s__	Other phyla
Ji29	Ji29_bin.42.fasta	Defense Island 139	Ji29_bin.42.fasta_Ji29_bin.42.fasta_k141_508339_length_342643_cov_405.6093_Septu_1450	9	Lamassu-Fam,RM,Septu	8	34	d__Bacteria	p__Desulfobacterota	c__GWC2-55-46	o__GWC2-55-46	f__GWC2-55-46	g__GWA2-54-12	s__	Other phyla
Ji3	Ji3_bin.16.fasta	Defense Island 141	Ji3_bin.16.fasta_k141_686865_length_22351_cov_13.2001_RM_Type_I_4690	7	Retron,pAgo,RM	5	13	d__Bacteria	p__Nitrospirota	c__Thermodesulfovibrionia	o__Thermodesulfovibrionales	f__UBA9159	g__CAKKPH01	s__	Other phyla
Ji3	Ji3_bin.25.fasta	Defense Island 604	Ji3_bin.25.fasta_k141_1552113_length_77914_cov_13.0000_Hna_3580	5	Viperin,RM,Hna	35	41	d__Bacteria	p__Bacteroidota	c__Bacteroidia	o__Bacteroidales	f__GWA2-32-17	g__GWA2-32-17	s__	Other phyla
Ji33	Ji33_bin.22.fasta	Defense Island 140	Ji33_bin.22.fasta_k141_890517_length_103364_cov_104.2915_Lamassu-Cap4_nuclease_194	9	Gabija,CasFinder,Lamassu-Fam	3	15	d__Bacteria	p__Pseudomonadota	c__Gammaproteobacteria	o__Enterobacterales	f__Shewanellaceae	g__Shewanella	s__	Pseudomonadota
Ji34	Ji34_bin.16.fasta	Defense Island 348	Ji34_bin.16.fasta_k141_23868_length_36883_cov_60.6242_SoFic_3954	5	RM,SoFIC	1	9	d__Bacteria	p__Pseudomonadota	c__Gammaproteobacteria	o__Pseudomonadales	f__Moraxellaceae	g__UBA2031	s__	Pseudomonadota
Ji34	Ji34_bin.22.fasta	Defense Island 349	Ji34_bin.22.fasta_k141_301968_length_27752_cov_11.0038_AbiD_98	5	AbiU,RM,AbiD	10	18	d__Bacteria	p__Desulfobacterota	c__Desulfuromonadia	o__Desulfuromonadales	f__WTL	g__	s__	Other phyla
Ji35	Ji35_bin.103.fasta	Defense Island 406	Ji35_bin.103.fasta_k141_2123745_length_126915_cov_118.0026_RM_Type_III_4346	5	SoFIC,Gao_Iet,RM	2	9	d__Bacteria	p__Pseudomonadota	c__Gammaproteobacteria	o__UBA9214	f__UBA9214	g__UBA9214	s__	Pseudomonadota
Ji36	Ji36_bin.1.fasta	Defense Island 254	Ji36_bin.1.fasta_k141_1502400_length_413206_cov_75.3388_PD-Lambda-1_1785	8	Druantia,ShosTA,CBASS,PD-Lambda-1	309	331	d__Bacteria	p__Pseudomonadota	c__Alphaproteobacteria	o__Caulobacterales	f__Caulobacteraceae	g__Phenylobacterium	s__Phenylobacterium sp024699945
Ji36	Ji36_bin.23.fasta	Defense Island 479	Ji36_bin.23.fasta_k141_1020271_length_23680_cov_21.5660_RM_Type_IV_8278	6	RM,Mokosh	1	13	d__Bacteria	p__Pseudomonadota	c__Gammaproteobacteria	o__Burkholderiales	f__Burkholderiaceae	g__Aquabacterium	s__Aquabacterium fontiphilum
Ji36	Ji36_bin.31.fasta	Defense Island 480	Ji36_bin.31.fasta_k141_745702_length_220116_cov_90.2393_SoFic_6841	6	RM,SoFIC	1	15	d__Bacteria	p__Pseudomonadota	c__Gammaproteobacteria	o__Burkholderiales	f__Burkholderiaceae	g__Aquabacterium	s__Aquabacterium olei_A
Ji37	Ji37_bin.1.fasta	Defense Island 66	Ji37_bin.1.fasta_k141_1808370_length_45823_cov_146.4866_BREX_I_3103	7	Paris,RM,BREX	26	37	d__Bacteria	p__Pseudomonadota	c__Gammaproteobacteria	o__Burkholderiales	f__Burkholderiaceae	g__Malikia	s__Malikia spinosa	Pseudomonadota
Ji37	Ji37_bin.47.fasta	Defense Island 481	Ji37_bin.47.fasta_k141_1488042_length_198511_cov_85.4602_Gao_Qat_3379	8	SanaTA,Gabija,Gao_Qat	13	21	d__Bacteria	p__Pseudomonadota	c__Gammaproteobacteria	o__Burkholderiales	f__Rhodocyclaceae	g__Azonexus	s__Azonexus sp008080565	Pseudomonadota
Ji39	Ji39_bin.41.fasta	Defense Island 350	Ji39_bin.41.fasta_k141_2269068_length_103386_cov_57.4989_SoFic_3230	6	Dazbog,RM,SoFIC	10	23	d__Bacteria	p__Pseudomonadota	c__Gammaproteobacteria	o__Pseudomonadales	f__Pseudomonadaceae	g__Pseudomonas_E	s__	Pseudomonadota
Ji40	Ji40_bin.19.fasta	Defense Island 255	Ji40_bin.19.fasta_k141_213858_length_59180_cov_2976.7642_RM_Type_IV_6173	6	DRT,RM	35	41	d__Bacteria	p__Bacillota_I	c__Bacilli_A	o__Erysipelotrichales	f__Erysipelotrichaceae	g__UBA2212	s__UBA2212 sp021847325	Other phyla
Ji40	Ji40_bin.2.fasta	Defense Island 351	Ji40_bin.2.fasta_k141_195632_length_16316_cov_12.0015_SoFic_3964	5	RM,AbiD,SoFIC	6	12	d__Bacteria	p__Fibrobacterota	c__Fibrobacteria	o__UBA5070	f__UBA5070	g__UBA5070	s__	Other phyla
Ji40	Ji40_bin.2.fasta	Defense Island 352	Ji40_bin.2.fasta_k141_777089_length_91573_cov_13.0000_Hachiman_2880	5	Gabija,Avs,Hachiman	5	9	d__Bacteria	p__Fibrobacterota	c__Fibrobacteria	o__UBA5070	f__UBA5070	g__UBA5070	s__	Other phyla
Ji40	Ji40_bin.44.fasta	Defense Island 353	Ji40_bin.44.fasta_k141_1094753_length_127567_cov_88.0205_ISG15-like_2900	8	RM,PD-T7-2,ISG15-like	99	113	d__Bacteria	p__Desulfobacterota	c__Desulfuromonadia	o__Geobacterales	f__Pseudopelobacteraceae	g__JACRCG01	s__	Other phyla
Ji40	Ji40_bin.9.fasta	Defense Island 256	Ji40_bin.9.fasta_k141_1140404_length_47005_cov_53.4402_SoFic_4420	6	RM,SoFIC	8	18	d__Bacteria	p__Bacillota_B	c__Dehalobacteriia	o__Dehalobacteriales	f__Dehalobacteriaceae	g__	s__	Other phyla
Ji41	Ji41_bin.12.fasta	Defense Island 191	Ji41_bin.12.fasta_k141_932584_length_56085_cov_31.6802_PD-T7-2_2544	7	RM,PsyrTA,PD-T7-2	2	11	d__Bacteria	p__Methylomirabilota	c__Methylomirabilia	o__Methylomirabilales	f__Methylomirabilaceae	g__Methylomirabilis	s__
Ji44	Ji44_bin.1.fasta	Defense Island 192	Ji44_bin.1.fasta_k141_108357_length_521448_cov_19.0026_SoFic_4282	6	AbiE,Retron,SoFIC	197	210	d__Bacteria	p__Pseudomonadota	c__Gammaproteobacteria	o__Pseudomonadales	f__Ketobacteraceae	g__HdN1	s__
Ji44	Ji44_bin.63.fasta	Defense Island 605	Ji44_bin.63.fasta_k141_9087_length_13076_cov_20.1666_Menshen_3531	5	RM,BREX,Menshen	1	6	d__Bacteria	p__Bacteroidota	c__Bacteroidia	o__Flavobacteriales	f__Crocinitomicaceae	g__CAIUKX01	s__
Ji45	Ji45_bin.46.fasta	Defense Island 354	Ji45_bin.46.fasta_k141_334433_length_225837_cov_36.0117_Shango_2660	9	PfiAT,Wadjet,Shango	132	146	d__Bacteria	p__Pseudomonadota	c__Gammaproteobacteria	o__Pseudomonadales	f__Moraxellaceae	g__Fluviicoccus	s__Fluviicoccus sp030646115	Pseudomonadota
Ji45	Ji45_bin.48.fasta	Defense Island 193	Ji45_bin.48.fasta_k141_484294_length_100919_cov_24.0909_RM_Type_III_7043	9	Wadjet,RosmerTA,RloC,RM	42	56	d__Bacteria	p__Pseudomonadota	c__Gammaproteobacteria	o__Methylococcales	f__Methylomonadaceae	g__Methylobacter_A	s__	Pseudomonadota
Ji46	Ji46_bin.1.fasta	Defense Island 606	Ji46_bin.1.fasta_k141_1046630_length_53894_cov_32.9464_Lamassu-Cap4_nuclease_122	10	AbiE,MADS,Lamassu-Fam	4	14	d__Bacteria	p__Bacteroidota	c__Bacteroidia	o__Flavobacteriales	f__Flavobacteriaceae	g__Flavobacterium	s__Flavobacterium aquatile	Other phyla
Ji46	Ji46_bin.1.fasta	Defense Island 607	Ji46_bin.1.fasta_k141_145707_length_31146_cov_37.4072_CBASS_II_3677	9	RM,Gao_Tmn,CBASS	4	16	d__Bacteria	p__Bacteroidota	c__Bacteroidia	o__Flavobacteriales	f__Flavobacteriaceae	g__Flavobacterium	s__Flavobacterium aquatile	Other phyla
Ji46	Ji46_bin.1.fasta	Defense Island 608	Ji46_bin.1.fasta_k141_532405_length_53356_cov_37.3308_CBASS_II_4708	8	RM,CBASS	2	16	d__Bacteria	p__Bacteroidota	c__Bacteroidia	o__Flavobacteriales	f__Flavobacteriaceae	g__Flavobacterium	s__Flavobacterium aquatile	Other phyla
Ji46	Ji46_bin.17.fasta	Defense Island 194	Ji46_bin.17.fasta_k141_977882_length_228545_cov_14.1855_PsyrTA_1844	9	SoFIC,BREX,PsyrTA	99	115	d__Bacteria	p__Pseudomonadota	c__Gammaproteobacteria	o__Pseudomonadales	f__Moraxellaceae	g__CALFYA01	s__	Pseudomonadota
Ji47	Ji47_bin.42.fasta	Defense Island 482	Ji47_bin.42.fasta_k141_314475_length_27851_cov_24.2655_Dsr_I_2706	6	Septu,RM,Dsr	1	16	d__Bacteria	p__Pseudomonadota	c__Gammaproteobacteria	o__Burkholderiales	f__Gallionellaceae	g__Sideroxyarcus	s__	Pseudomonadota
Ji50	Ji50_bin.15.fasta	Defense Island 22	Ji50_bin.15.fasta_k141_419470_length_32105_cov_26.8933_Shedu_436	4	AbiE,RM,Shedu	28	31	d__Bacteria	p__Omnitrophota	c__Koll11	o__Aquiviventales	f__Aquiviventaceae	g__JACQRB01	s__	Other phyla
Ji50	Ji50_bin.60.fasta	Defense Island 102	Ji50_bin.60.fasta_k141_2356034_length_15419_cov_17.5182_RM_Type_I_3002	6	RM,SoFIC	2	16	d__Bacteria	p__Patescibacteria	c__Paceibacteria	o__UBA11713	f__2-01-FULL-45-33	g__	s__	CPR
Ji51	Ji51_bin.1.fasta	Defense Island 483	Ji51_bin.1.fasta_k141_1434476_length_109244_cov_37.9998_Gabija_113	6	Lit,Lamassu-Fam,Gabija	91	99	d__Bacteria	p__Pseudomonadota	c__Gammaproteobacteria	o__Burkholderiales	f__Burkholderiaceae	g__Rhodoferax_C	s__	Pseudomonadota
Ji51	Ji51_bin.17.fasta	Defense Island 142	Ji51_bin.17.fasta_k141_2921342_length_235866_cov_24.5214_RM_Type_I_4698	9	Lamassu-Fam,Zorya,RM	119	136	d__Bacteria	p__Pseudomonadota	c__Gammaproteobacteria	o__Pseudomonadales	f__Cellvibrionaceae	g__CAMCXE01	s__	Pseudomonadota
Ji51	Ji51_bin.26.fasta	Defense Island 257	Ji51_bin.26.fasta_k141_525564_length_20080_cov_13.0000_DRT9_2205	5	PD-T4-3,RM,DRT	5	14	d__Bacteria	p__Bdellovibrionota	c__Bacteriovoracia	o__Bacteriovoracales	f__Bacteriovoracaceae	g__Bacteriovorax	s__	Other phyla
Ji51	Ji51_bin.27.fasta	Defense Island 609	Ji51_bin.27.fasta_k141_754863_length_61053_cov_50.0968_AbiH_584	6	RM,Gabija,AbiH	24	31	d__Bacteria	p__Bacteroidota	c__Bacteroidia	o__Flavobacteriales	f__Vicingaceae	g__Vicingus	s__	Other phyla
Ji52	Ji52_bin.16.fasta	Defense Island 484	Ji52_bin.16.fasta_k141_1416991_length_47568_cov_72.9861_CBASS_II_4236	9	RM,SanaTA,CBASS	16	26	d__Bacteria	p__Pseudomonadota	c__Gammaproteobacteria	o__Burkholderiales	f__Rhodocyclaceae	g__Azonexus	s__
Ji53	Ji53_bin.24.fasta	Defense Island 610	Ji53_bin.24.fasta_k141_217275_length_75913_cov_52.6339_RM_Type_IV_6766	6	RM,dCTPdeaminase	20	27	d__Bacteria	p__Bacteroidota	c__Bacteroidia	o__B-17B0	f__B-17BO	g__	s__	Other phyla
Ji56	Ji56_bin.26.fasta	Defense Island 67	Ji56_bin.26.fasta_k141_1075513_length_58296_cov_84.0122_RM_Type_IV_4325	6	SanaTA,RM	13	25	d__Bacteria	p__Pseudomonadota	c__Alphaproteobacteria	o__Micavibrionales	f__Micavibrionaceae	g__JAGNKE01	s__	Pseudomonadota
Ji56	Ji56_bin.5.fasta	Defense Island 407	Ji56_bin.5.fasta_k141_423495_length_25339_cov_16.0000_RM_Type_I_3915	6	Lamassu-Fam,RM	15	21	d__Bacteria	p__Pseudomonadota	c__Gammaproteobacteria	o__Pseudomonadales	f__Porticoccaceae	g__JALOAH01	s__	Pseudomonadota
Ji57	Ji57_bin.46.fasta	Defense Island 355	Ji57_bin.46.fasta_k141_1634180_length_39680_cov_12.4386_pAgo_LongB_3355	5	Tiamat,RM,pAgo	9	15	d__Bacteria	p__Hydrogenedentota	c__Hydrogenedentia	o__Hydrogenedentiales	f__JAEUWI01	g__JAEUWI01	s__	Other phyla
Ji57	Ji57_bin.72.fasta	Defense Island 23	Ji57_bin.72.fasta_k141_748580_length_20804_cov_14.9844_Hna_1934	6	RM,Septu,Hna	7	13	d__Bacteria	p__Myxococcota	c__Polyangia	o__Polyangiales	f__Polyangiaceae	g__SZUA-265	s__	Other phyla
Ji57	Ji57_bin.90.fasta	Defense Island 485	Ji57_bin.90.fasta_k141_570373_length_114207_cov_50.7184_pAgo_S1B_4634	7	DISARM,PD-T7-1,pAgo	24	31	d__Bacteria	p__Pseudomonadota	c__Gammaproteobacteria	o__Burkholderiales	f__Burkholderiaceae	g__Rubrivivax	s__	Pseudomonadota
Ji59	Ji59_bin.17.fasta	Defense Island 258	Ji59_bin.17.fasta_k141_421522_length_28757_cov_35.9459_AbiL_635	7	Septu,RM,AbiL	18	26	d__Bacteria	p__Bacillota_A	c__Clostridia	o__Lachnospirales	f__Vallitaleaceae	g__	s__	Other phyla
Ji59	Ji59_bin.20.fasta	Defense Island 486	Ji59_bin.20.fasta_k141_886629_length_48738_cov_15.9898_RM_Type_IV_8360	8	RM,Gabija	24	31	d__Bacteria	p__Pseudomonadota	c__Gammaproteobacteria	o__Burkholderiales	f__Rhodocyclaceae	g__Aromatoleum	s__	Pseudomonadota
Ji60	Ji60_bin.24.fasta	Defense Island 103	Ji60_bin.24.fasta_k141_45865_length_163721_cov_44.0097_Gabija_470	5	PD-T7-2,RM,Gabija	19	26	d__Bacteria	p__Bacteroidota	c__Bacteroidia	o__Bacteroidales	f__GWF2-33-38	g__	s__	Other phyla
Ji61	Ji61_bin.28.fasta	Defense Island 195	Ji61_bin.28.fasta_k141_402487_length_49816_cov_125.0676_pAgo_S1B_3321	7	RM,DarTG,pAgo	26	32	d__Bacteria	p__Methylomirabilota	c__Methylomirabilia	o__Methylomirabilales	f__Methylomirabilaceae	g__Methylomirabilis	s__	Other phyla
Ji61	Ji61_bin.35.fasta	Defense Island 611	Ji61_bin.35.fasta_k141_2649463_length_52894_cov_141.0515_RM_Type_IV_7684	7	RM,Septu	14	22	d__Bacteria	p__Bacteroidota	c__Bacteroidia	o__Flavobacteriales	f__Flavobacteriaceae	g__Flavobacterium	s__	Other phyla
Ji62	Ji62_bin.15.fasta	Defense Island 612	Ji62_bin.15.fasta_k141_1770828_length_465263_cov_135.1929_RM_Type_II_7321	6	CasFinder,RM	287	299	d__Bacteria	p__Bacteroidota	c__Bacteroidia	o__Bacteroidales	f__Paludibacteraceae	g__Paludibacter	s__	Other phyla
Ji62	Ji62_bin.22.fasta	Defense Island 356	Ji62_bin.22.fasta_k141_515947_length_166591_cov_27.5634_RM_Type_IIG_6941	6	RM,Gabija	35	42	d__Bacteria	p__Desulfobacterota	c__Desulfuromonadia	o__Geobacterales	f__Pseudopelobacteraceae	g__JACRCG01	s__	Other phyla
Ji62	Ji62_bin.28.fasta	Defense Island 68	Ji62_bin.28.fasta_k141_1082349_length_38846_cov_205.6913_PD-T7-2_1839	7	Thoeris,RM,PD-T7-2	17	23	d__Bacteria	p__Bacillota_B	c__Desulfotomaculia	o__Desulfotomaculales	f__Desulfotomaculaceae	g__Desulfotomaculum	s__	Other phyla
Ji62	Ji62_bin.39.fasta	Defense Island 613	Ji62_bin.39.fasta_k141_1664860_length_20342_cov_13.0000_AbiD_981	5	Lamassu-Fam,RM,AbiD	7	11	d__Bacteria	p__Bacteroidota	c__Kapaibacteriia	o__Kapaibacteriales	f__UBA2268	g__JANJTB01	s__	Other phyla
Ji62	Ji62_bin.65.fasta	Defense Island 259	Ji62_bin.65.fasta_k141_1416095_length_37994_cov_61.9191_BREX_I_3135	9	CasFinder,SoFIC,BREX	1	9	d__Bacteria	p__Bacillota	c__Bacilli	o__Lactobacillales	f__Aerococcaceae	g__Trichococcus	s__Trichococcus flocculiformis	Other phyla
Ji62	Ji62_bin.85.fasta	Defense Island 614	Ji62_bin.85.fasta_k141_1101105_length_66518_cov_47.0036_Gabija_249	7	RM,SanaTA,Gabija	47	58	d__Bacteria	p__Bacteroidota	c__Bacteroidia	o__Bacteroidales	f__Prolixibacteraceae	g__GWE2-42-39	s__	Other phyla
Ji64	Ji64_bin.100.fasta	Defense Island 260	Ji64_bin.100.fasta_k141_882100_length_195847_cov_65.0369_Gabija_331	5	AbiE,RM,Gabija	50	55	d__Bacteria	p__Bacteroidota	c__Bacteroidia	o__Bacteroidales	f__UBA12077	g__UBA12077	s__	Other phyla
Ji64	Ji64_bin.14.fasta	Defense Island 357	Ji64_bin.14.fasta_k141_1337650_length_101946_cov_66.7187_SoFic_3147	10	Wadjet,BREX,SoFIC	41	62	d__Bacteria	p__Desulfobacterota	c__Desulfobulbia	o__Desulfobulbales	f__Desulfocapsaceae	g__Desulforhopalus	s__	Other phyla
Ji64	Ji64_bin.76.fasta	Defense Island 196	Ji64_bin.76.fasta_k141_82203_length_244403_cov_55.7666_RM_Type_IV_5648	6	RM,PrrC	73	79	d__Bacteria	p__Verrucomicrobiota	c__Verrucomicrobiae	o__Opitutales	f__Oceanipulchritudinaceae	g__	s__	Other phyla
Ji64	Ji64_bin.80.fasta	Defense Island 358	Ji64_bin.80.fasta_k141_689730_length_211955_cov_60.2479_Viperin_746	13	Gao_Qat,MADS,Viperin	22	43	d__Bacteria	p__Myxococcota	c__UBA9042	o__UBA9042	f__UBA9042	g__	s__	Other phyla
Ji67	Ji67_bin.13.fasta	Defense Island 615	Ji67_bin.13.fasta_k141_1046240_length_14537_cov_11.9824_PsyrTA_2125	7	RM,Kiwa,PsyrTA	6	12	d__Bacteria	p__Bacteroidota	c__Bacteroidia	o__Bacteroidales	f__Paludibacteraceae	g__Paludibacter	s__	Other phyla
Ji67	Ji67_bin.4.fasta	Defense Island 616	Ji67_bin.4.fasta_k141_624666_length_61986_cov_25.9653_CBASS_I_4416	8	RM,Septu,PD-Lambda-1,CBASS	40	57	d__Bacteria	p__Bacteroidota	c__Bacteroidia	o__Bacteroidales	f__Marinilabiliaceae	g__Breznakibacter	s__	Other phyla
Ji67	Ji67_bin.70.fasta	Defense Island 359	Ji67_bin.70.fasta_k141_400727_length_153191_cov_51.6310_AbiD_150	7	CBASS,RM,AbiD	96	103	d__Bacteria	p__Fibrobacterota	c__Fibrobacteria	o__UBA5070	f__UBA5070	g__UBA5070	s__	Other phyla
Ji67	Ji67_bin.75.fasta	Defense Island 197	Ji67_bin.75.fasta_k141_502278_length_123411_cov_22.0375_Borvo_5528	6	Hna,PrrC,Borvo	78	91	d__Bacteria	p__Verrucomicrobiota	c__Verrucomicrobiae	o__Opitutales	f__Opitutaceae	g__MWDT01	s__	Other phyla
Ji70	Ji70_bin.42.fasta	Defense Island 487	Ji70_bin.42.fasta_k141_1066560_length_50767_cov_69.4205_RM_Type_II_7480	7	DISARM,Shedu,RM	22	31	d__Bacteria	p__Pseudomonadota	c__Gammaproteobacteria	o__Burkholderiales	f__SG8-39	g__	s__	Pseudomonadota
Ji70	Ji70_bin.85.fasta	Defense Island 488	Ji70_bin.85.fasta_k141_1576721_length_137005_cov_35.1755_Shango_3780	9	Wadjet,Gabija,Shango	6	17	d__Bacteria	p__Pseudomonadota	c__Gammaproteobacteria	o__Burkholderiales	f__Burkholderiaceae	g__Variovorax_A	s__	Pseudomonadota
Ji73	Ji73_bin.49.fasta	Defense Island 69	Ji73_bin.49.fasta_k141_1365728_length_135080_cov_31.0133_RosmerTA_2010	7	RM,SanaTA,RosmerTA	114	126	d__Bacteria	p__Pseudomonadota	c__Alphaproteobacteria	o__Sphingomonadales	f__Sphingomonadaceae	g__Aquisediminimonas	s__
Ji78	Ji78_bin.25.fasta	Defense Island 143	Ji78_bin.25.fasta_k141_282604_length_45964_cov_11.1527_RM_Type_I_4723	6	PD-T4-3,Gabija,RM	9	16	d__Bacteria	p__Fibrobacterota	c__Fibrobacteria	o__Fibrobacterales	f__Fibrobacteraceae	g__	s__	Other phyla
Ji78	Ji78_bin.31.fasta	Defense Island 261	Ji78_bin.31.fasta_k141_147736_length_140536_cov_27.4954_SoFic_3141	10	CasFinder,BREX,SoFIC	2	14	d__Bacteria	p__Bacillota_A	c__Clostridia	o__Eubacteriales	f__Eubacteriaceae	g__Acetobacterium	s__Acetobacterium sp018903255	Other phyla
Ji78	Ji78_bin.31.fasta	Defense Island 262	Ji78_bin.31.fasta_k141_583539_length_52281_cov_32.5466_Avs_II_2147	5	BREX,RM,Avs	5	11	d__Bacteria	p__Bacillota_A	c__Clostridia	o__Eubacteriales	f__Eubacteriaceae	g__Acetobacterium	s__Acetobacterium sp018903255	Other phyla
Ji79	Ji79_bin.5.fasta	Defense Island 360	Ji79_bin.5.fasta_k141_54129_length_354184_cov_19.7645_Druantia_III_2485	6	RM,Lamassu-Fam,RloC,Druantia	249	264	d__Bacteria	p__Desulfobacterota	c__Desulfobulbia	o__Desulfobulbales	f__Desulfurivibrionaceae	g__VMSU01	s__	Other phyla
Ji79	Ji79_bin.54.fasta	Defense Island 263	Ji79_bin.54.fasta_k141_137283_length_46873_cov_13.3341_AbiL_640	7	PD-T7-2,RM,AbiL	5	14	d__Bacteria	p__Bacillota_A	c__Clostridia	o__Peptostreptococcales	f__Acidaminobacteraceae	g__Fusibacter_C	s__	Other phyla
Ji80	Ji80_bin.28.fasta	Defense Island 489	Ji80_bin.28.fasta_k141_432542_length_55106_cov_98.5967_Gabija_495	8	Wadjet,SanaTA,Gabija	24	38	d__Bacteria	p__Pseudomonadota	c__Gammaproteobacteria	o__Burkholderiales	f__Burkholderiaceae	g__Rhodoferax_C	s__	Pseudomonadota
Ji83	Ji83_bin.19.fasta	Defense Island 361	Ji83_bin.19.fasta_k141_62088_length_50785_cov_8.0000_AbiE_257	5	RM,AbiE	26	36	d__Bacteria	p__Desulfobacterota	c__Desulfobulbia	o__Desulfobulbales	f__Desulfocapsaceae	g__Desulforhopalus	s__	Other phyla
Ji83	Ji83_bin.28.fasta	Defense Island 24	Ji83_bin.28.fasta_k141_697369_length_14047_cov_35.3815_AbiP2_1581	5	RM,SoFIC,AbiP2	3	11	d__Bacteria	p__Patescibacteria	c__Gracilibacteria	o__UBA1369	f__UM-FILTER-53-11	g__JACRID01	s__	CPR
Ji83	Ji83_bin.55.fasta	Defense Island 362	Ji83_bin.55.fasta_k141_542829_length_101117_cov_60.5542_SoFic_4037	5	RM,Thoeris,SoFIC	71	83	d__Bacteria	p__Desulfobacterota	c__Desulfuromonadia	o__Desulfuromonadales	f__UBA2197	g__UBA2197	s__	Other phyla
Ji83	Ji83_bin.7.fasta	Defense Island 490	Ji83_bin.7.fasta_k141_298667_length_116672_cov_88.6456_Lamassu-Cap4_nuclease_497	12	Gao_Qat,Wadjet,Gabija,Lamassu-Fam	2	20	d__Bacteria	p__Pseudomonadota	c__Gammaproteobacteria	o__Burkholderiales	f__Burkholderiaceae	g__Ramlibacter	s__	Pseudomonadota
Ji85	Ji85_bin.32.fasta	Defense Island 264	Ji85_bin.32.fasta_k141_1155778_length_105634_cov_146.0034_CBASS_II_4121	8	Lit,PD-T7-1,PD-T7-5,SanaTA,CBASS	77	90	d__Bacteria	p__Pseudomonadota	c__Alphaproteobacteria	o__Rhizobiales	f__Xanthobacteraceae	g__Afipia	s__	Pseudomonadota
Ji85	Ji85_bin.32.fasta	Defense Island 265	Ji85_bin.32.fasta_k141_1713170_length_77847_cov_174.0000_SanaTA_5021	4	Hachiman,AbiE,SanaTA	47	51	d__Bacteria	p__Pseudomonadota	c__Alphaproteobacteria	o__Rhizobiales	f__Xanthobacteraceae	g__Afipia	s__	Pseudomonadota
Ji85	Ji85_bin.32.fasta	Defense Island 266	Ji85_bin.32.fasta_k141_2125129_length_117715_cov_155.0022_RM_Type_IIG_6789	5	PD-T7-5,pAgo,PD-T7-2,RM	77	90	d__Bacteria	p__Pseudomonadota	c__Alphaproteobacteria	o__Rhizobiales	f__Xanthobacteraceae	g__Afipia	s__	Pseudomonadota
Ji85	Ji85_bin.32.fasta	Defense Island 267	Ji85_bin.32.fasta_k141_2669962_length_184183_cov_184.9954_Lit_888	9	Mokosh,PD-T7-2,SanaTA,PD-T7-5,PD-T7-1,Lit	59	73	d__Bacteria	p__Pseudomonadota	c__Alphaproteobacteria	o__Rhizobiales	f__Xanthobacteraceae	g__Afipia	s__	Pseudomonadota
Ji85	Ji85_bin.39.fasta	Defense Island 268	Ji85_bin.39.fasta_k141_2058500_length_152951_cov_15.9987_Gao_Iet_508	6	Retron,Gabija,Gao_Iet	97	106	d__Bacteria	p__Pseudomonadota	c__Alphaproteobacteria	o__Caulobacterales	f__Caulobacteraceae	g__Caulobacter	s__	Pseudomonadota
Ji85	Ji85_bin.79.fasta	Defense Island 144	Ji85_bin.79.fasta_k141_2870547_length_46354_cov_10.3263_SoFic_3871	5	RM,AbiD,SoFIC	30	39	d__Bacteria	p__Acidobacteriota	c__UBA4820	o__UBA4820	f__DSQY01	g__	s__	Other phyla
Ji85	Ji85_bin.83.fasta	Defense Island 617	Ji85_bin.83.fasta_k141_2223253_length_228019_cov_24.3709_pAgo_LongB_5191	5	RM,pAgo	2	11	d__Bacteria	p__Bacteroidota	c__Bacteroidia	o__Bacteroidales	f__UBA7332	g__UBA7332	s__	Other phyla
JIN10	JIN10_bin.80.fasta	Defense Island 452	JIN10_bin.80.fasta_k141_188544_length_105280_cov_63.9850_AbiE_1270	7	Gao_Qat,RM,AbiE	85	93	d__Bacteria	p__Pseudomonadota	c__Gammaproteobacteria	o__Burkholderiales	f__Gallionellaceae	g__Gallionella	s__	Pseudomonadota
JIN12	JIN12_bin.24.fasta	Defense Island 129	JIN12_bin.24.fasta_k141_531357_length_431949_cov_56.5299_Gabija_210	8	dGTPase,Dsr,Gao_RL,Gabija	64	79	d__Bacteria	p__Pseudomonadota	c__Gammaproteobacteria	o__Enterobacterales	f__Alteromonadaceae	g__Pararheinheimera	s__	Pseudomonadota
JIN12	JIN12_bin.55.fasta	Defense Island 453	JIN12_bin.55.fasta_k141_409437_length_24453_cov_106.3399_Lamassu-Cap4_nuclease_107	8	Zorya,RM,Lamassu-Fam	1	14	d__Bacteria	p__Pseudomonadota	c__Gammaproteobacteria	o__Burkholderiales	f__Burkholderiaceae	g__Aquabacterium	s__Aquabacterium sp029268225	Pseudomonadota
JIN13	JIN13_bin.22.fasta	Defense Island 245	JIN13_bin.22.fasta_k141_867947_length_125163_cov_16.9973_Septu_1752	8	RM,Gabija,Septu	86	102	d__Bacteria	p__Bacillota_A	c__Clostridia	o__Lachnospirales	f__Lachnospiraceae	g__Parasporobacterium	s__
JIN13	JIN13_bin.35.fasta	Defense Island 13	JIN13_bin.35.fasta_k141_801692_length_40949_cov_16.4398_SoFic_3367	7	Zorya,RM,SoFIC	23	36	d__Bacteria	p__Pseudomonadota	c__Gammaproteobacteria	o__Steroidobacterales	f__Steroidobacteraceae	g__UBA964	s__
JIN13	JIN13_bin.55.fasta	Defense Island 130	JIN13_bin.55.fasta_k141_662686_length_47956_cov_86.0359_Gabija_505	6	RM,Hna,Gabija	34	41	d__Bacteria	p__Bacillota_A	c__Clostridia	o__Lachnospirales	f__Lachnospiraceae	g__CANRGO01	s__
JIN13	JIN13_bin.72.fasta	Defense Island 97	JIN13_bin.72.fasta_k141_294332_length_39962_cov_78.3461_PD-T7-4_1310	5	SoFIC,RM,PD-T7-4	27	36	d__Bacteria	p__Patescibacteria	c__Microgenomatia	o__UBA1406	f__GWC2-37-13	g__UBA1450	s__
JIN13	JIN13_bin.81.fasta	Defense Island 454	JIN13_bin.81.fasta_k141_62743_length_433653_cov_30.9851_Gabija_434	5	pAgo,Retron,Gabija	16	21	d__Bacteria	p__Pseudomonadota	c__Gammaproteobacteria	o__Burkholderiales	f__Burkholderiaceae	g__Paraburkholderia	s__Paraburkholderia fungorum
JIN19	JIN19_bin.54.fasta	Defense Island 577	JIN19_bin.54.fasta_k141_746078_length_44694_cov_55.6004_AbiL_831	8	RM,Septu,AbiZ,AbiL	12	19	d__Bacteria	p__Bacteroidota	c__Bacteroidia	o__B-17B0	f__B-17BO	g__UBA4416	s__UBA4416 sp013823565
JIN22	JIN22_bin.10.fasta	Defense Island 455	JIN22_bin.10.fasta_k141_3113489_length_82810_cov_91.0030_RM_Type_II_9505	5	Shedu,RM	62	73	d__Bacteria	p__Pseudomonadota	c__Gammaproteobacteria	o__Burkholderiales	f__Gallionellaceae	g__Gallionella	s__	Pseudomonadota
JIN22	JIN22_bin.29.fasta	Defense Island 456	JIN22_bin.29.fasta_k141_662903_length_126584_cov_94.2489_SanaTA_4188	15	CBASS,Lamassu-Fam,Septu,Wadjet,SanaTA	12	36	d__Bacteria	p__Pseudomonadota	c__Gammaproteobacteria	o__Burkholderiales	f__Burkholderiaceae	g__Hydrogenophaga	s__Hydrogenophaga sp003599455	Pseudomonadota
JIN22	JIN22_bin.36.fasta	Defense Island 56	JIN22_bin.36.fasta_k141_799902_length_1450326_cov_312.6678_RM_Type_I_4210	7	RM	936	949	d__Bacteria	p__Pseudomonadota	c__Alphaproteobacteria	o__Sphingomonadales	f__Sphingomonadaceae	g__Aquisediminimonas	s__	Pseudomonadota
JIN22	JIN22_bin.36.fasta	Defense Island 57	JIN22_bin.36.fasta_k141_809752_length_396326_cov_301.0258_RM_Type_IIG_5585	5	CasFinder,SoFIC,RM	357	364	d__Bacteria	p__Pseudomonadota	c__Alphaproteobacteria	o__Sphingomonadales	f__Sphingomonadaceae	g__Aquisediminimonas	s__	Pseudomonadota
JIN22	JIN22_bin.49.fasta	Defense Island 578	JIN22_bin.49.fasta_k141_1933914_length_99651_cov_29.9986_PD-T7-2_3022	8	Septu,Lamassu-Fam,PD-T7-2	58	69	d__Bacteria	p__Campylobacterota	c__Campylobacteria	o__Campylobacterales	f__Sulfurimonadaceae	g__Sulfuricurvum	s__	Other phyla
JIN23	JIN23_bin.2.fasta	Defense Island 457	JIN23_bin.2.fasta_k141_982542_length_115353_cov_43.6580_Wadjet_I_1918	8	RM,AbiD,Wadjet	17	30	d__Bacteria	p__Pseudomonadota	c__Gammaproteobacteria	o__Burkholderiales	f__Burkholderiaceae	g__Rhodoferax_C	s__
JIN3	JIN3_bin.8.fasta	Defense Island 583	JIN3_bin.8.fasta_k141_1766801_length_18625_cov_10.0000_RM_Type_I_6563	6	Viperin,RM	4	15	d__Bacteria	p__Bacteroidota	c__Bacteroidia	o__Flavobacteriales	f__Weeksellaceae	g__Chryseobacterium	s__Chryseobacterium sp013153155	Other phyla
JIN30	JIN30_bin.18.fasta	Defense Island 333	JIN30_bin.18.fasta_k141_640831_length_251790_cov_48.9264_RM_Type_IV_6812	9	BREX,RM	1	15	d__Bacteria	p__Acidobacteriota	c__Vicinamibacteria	o__Fen-336	f__Fen-336	g__WYBL01	s__	Other phyla
JIN30	JIN30_bin.25.fasta	Defense Island 176	JIN30_bin.25.fasta_k141_1045635_length_32305_cov_26.6714_Shedu_49	7	AbiE,Gao_Iet,RM,Shedu	2	12	d__Bacteria	p__Desulfobacterota	c__JAENJC01	o__JAENJC01	f__JAENJC01	g__JAENJC01	s__	Other phyla
JIN30	JIN30_bin.35.fasta	Defense Island 579	JIN30_bin.35.fasta_k141_983907_length_335530_cov_24.9984_RM_Type_I_6552	6	RM,Septu	221	228	d__Bacteria	p__Bacteroidota	c__Bacteroidia	o__Flavobacteriales	f__Flavobacteriaceae	g__Flavobacterium	s__	Other phyla
JIN30	JIN30_bin.90.fasta	Defense Island 98	JIN30_bin.90.fasta_k141_614158_length_74142_cov_13.3571_PD-T7-4_1311	6	RM,CBASS,PD-T7-4	73	78	d__Bacteria	p__Patescibacteria	c__Microgenomatia	o__UBA1406	f__UBA1406	g__JANLHL01	s__	CPR
JIN31	JIN31_bin.73.fasta	Defense Island 405	JIN31_bin.73.fasta_k141_431585_length_65435_cov_116.4630_Druantia_II_2102	7	Wadjet,RM,Druantia	15	26	d__Bacteria	p__Actinomycetota	c__Actinomycetes	o__Mycobacteriales	f__Mycobacteriaceae	g__Mycobacterium	s__Mycobacterium neglectum	Other phyla
JIN33	JIN33_bin.1.fasta	Defense Island 580	JIN33_bin.1.fasta_k141_116628_length_56884_cov_23.9942_Septu_2262	6	DRT,Lamassu-Fam,Septu	5	10	d__Bacteria	p__Bacteroidota	c__Bacteroidia	o__Flavobacteriales	f__Crocinitomicaceae	g__CAIUKX01	s__	Other phyla
JIN33	JIN33_bin.14.fasta	Defense Island 246	JIN33_bin.14.fasta_k141_253260_length_63374_cov_74.8636_DRT9_1881	6	RM,Septu,DRT	11	23	d__Bacteria	p__Bdellovibrionota	c__Bacteriovoracia	o__Bacteriovoracales	f__Bacteriovoracaceae	g__Bacteriovorax	s__	Other phyla
JIN33	JIN33_bin.3.fasta	Defense Island 131	JIN33_bin.3.fasta_k141_14607_length_69120_cov_15.8464_Lamassu-Cap4_nuclease_191	5	RM,Gabija,Lamassu-Fam	42	59	d__Bacteria	p__Pseudomonadota	c__Gammaproteobacteria	o__Enterobacterales	f__Aeromonadaceae	g__Tolumonas	s__	Pseudomonadota
JIN33	JIN33_bin.3.fasta	Defense Island 132	JIN33_bin.3.fasta_k141_309168_length_71563_cov_22.4542_RloC_1163	6	DarTG,RM,RloC	30	35	d__Bacteria	p__Pseudomonadota	c__Gammaproteobacteria	o__Enterobacterales	f__Aeromonadaceae	g__Tolumonas	s__	Pseudomonadota
JIN33	JIN33_bin.33.fasta	Defense Island 247	JIN33_bin.33.fasta_k141_273364_length_25462_cov_19.9325_RM_Type_IV_5308	7	Kiwa,RM	2	11	d__Bacteria	p__Bacteroidota	c__Bacteroidia	o__Cytophagales	f__Cyclobacteriaceae	g__Algoriphagus	s__Algoriphagus sp018336015	Other phyla
JIN33	JIN33_bin.33.fasta	Defense Island 248	JIN33_bin.33.fasta_k141_293298_length_55471_cov_14.5800_RM_Type_IV_5808	6	BREX,RM	27	40	d__Bacteria	p__Bacteroidota	c__Bacteroidia	o__Cytophagales	f__Cyclobacteriaceae	g__Algoriphagus	s__Algoriphagus sp018336015	Other phyla
JIN33	JIN33_bin.47.fasta	Defense Island 177	JIN33_bin.47.fasta_k141_591292_length_13643_cov_7.0000_DarTG_1704	7	RosmerTA,RM,DarTG	5	11	d__Bacteria	p__Pseudomonadota	c__Gammaproteobacteria	o__Pseudomonadales	f__Moraxellaceae	g__Alkanindiges	s__	Pseudomonadota
JIN38	JIN38_bin.27.fasta	Defense Island 334	JIN38_bin.27.fasta_k141_346877_length_206234_cov_15.9342_Septu_1953	7	SanaTA,RM,Septu	22	31	d__Bacteria	p__Pseudomonadota	c__Gammaproteobacteria	o__Pseudomonadales	f__Moraxellaceae	g__Perlucidibaca	s__Perlucidibaca aquatica
JIN38	JIN38_bin.37.fasta	Defense Island 581	JIN38_bin.37.fasta_k141_1118506_length_360726_cov_27.0008_SoFic_4294	6	Retron,RM,SoFIC	198	205	d__Bacteria	p__Bacteroidota	c__Bacteroidia	o__B-17B0	f__B-17BO	g__UBA4416	s__
JIN38	JIN38_bin.44.fasta	Defense Island 58	JIN38_bin.44.fasta_k141_665450_length_229517_cov_20.6747_Gabija_629	6	Lamassu-Fam,SoFIC,Gabija	142	147	d__Bacteria	p__Pseudomonadota	c__Alphaproteobacteria	o__Sphingomonadales	f__Sphingomonadaceae	g__Novosphingobium	s__
JIN38	JIN38_bin.61.fasta	Defense Island 582	JIN38_bin.61.fasta_k141_295660_length_155223_cov_26.0934_RM_Type_IIG_8466	5	Gabija,Kiwa,RM	74	83	d__Bacteria	p__Bacteroidota	c__Bacteroidia	o__Flavobacteriales	f__Flavobacteriaceae	g__Flavobacterium	s__Flavobacterium sp002754315
JIN5	JIN5_bin.106.fasta	Defense Island 584	JIN5_bin.106.fasta_k141_1618275_length_66428_cov_9.0000_AbiZ_833	6	RM,Septu,AbiZ	36	42	d__Bacteria	p__Bacteroidota	c__Bacteroidia	o__NS11-12g	f__UKL13-3	g__JAAFJM01	s__
JIN5	JIN5_bin.106.fasta	Defense Island 585	JIN5_bin.106.fasta_k141_18237_length_55350_cov_8.0000_Septu_2098	6	BREX,Gabija,Septu	1	8	d__Bacteria	p__Bacteroidota	c__Bacteroidia	o__NS11-12g	f__UKL13-3	g__JAAFJM01	s__
JIN5	JIN5_bin.106.fasta	Defense Island 586	JIN5_bin.106.fasta_k141_2037332_length_44978_cov_13.3733_AbiP2_2050	6	RM,Avs,GAPS1,AbiP2	10	19	d__Bacteria	p__Bacteroidota	c__Bacteroidia	o__NS11-12g	f__UKL13-3	g__JAAFJM01	s__
JIN5	JIN5_bin.15.fasta	Defense Island 335	JIN5_bin.15.fasta_k141_1808615_length_35152_cov_19.8932_RM_Type_IIG_7271	5	AbiE,RM	6	14	d__Bacteria	p__Desulfobacterota	c__Desulfobulbia	o__Desulfobulbales	f__Desulfurivibrionaceae	g__JAGVGT01	s__
JIN5	JIN5_bin.17.fasta	Defense Island 458	JIN5_bin.17.fasta_k141_1150833_length_162094_cov_50.8673_Hachiman_3767	8	AbiE,CBASS,Hachiman	142	153	d__Bacteria	p__Pseudomonadota	c__Gammaproteobacteria	o__Burkholderiales	f__Rhodocyclaceae	g__	s__
JIN5	JIN5_bin.18.fasta	Defense Island 459	JIN5_bin.18.fasta_k141_1168397_length_59640_cov_112.7348_RM_Type_II_7990	7	RM,SoFIC	8	23	d__Bacteria	p__Pseudomonadota	c__Gammaproteobacteria	o__Burkholderiales	f__Sulfuricellaceae	g__JAGXQV01	s__
JIN5	JIN5_bin.22.fasta	Defense Island 587	JIN5_bin.22.fasta_k141_379444_length_31879_cov_125.2092_RM_Type_IIG_8474	7	RM,DRT	8	24	d__Bacteria	p__Bacteroidota	c__Bacteroidia	o__2-12-FULL-35-15	f__2-12-FULL-35-15	g__2-12-FULL-35-15	s__
JIN5	JIN5_bin.31.fasta	Defense Island 14	JIN5_bin.31.fasta_k141_1234317_length_397706_cov_65.0019_AbiE_95	7	pAgo,RM,AbiE	2	13	d__Bacteria	p__Pseudomonadota	c__Alphaproteobacteria	o__UBA9219	f__RFNS01	g__JAGOHT01	s__
JIN5	JIN5_bin.66.fasta	Defense Island 59	JIN5_bin.66.fasta_k141_550562_length_234781_cov_15.9891_RM_Type_I_4225	7	DarTG,Septu,RM	131	146	d__Bacteria	p__Pseudomonadota	c__Gammaproteobacteria	o__Xanthomonadales	f__Rhodanobacteraceae	g__Tahibacter	s__
JIN5	JIN5_bin.91.fasta	Defense Island 249	JIN5_bin.91.fasta_k141_2213306_length_17844_cov_36.4595_AbiJ_1469	6	PD-T7-2,RM,AbiJ	1	8	d__Bacteria	p__Bdellovibrionota	c__Bdellovibrionia	o__Bdellovibrionales	f__Bdellovibrionaceae	g__Pseudobdellovibrio	s__
JIN8	JIN8_bin.12.fasta	Defense Island 336	JIN8_bin.12.fasta_k141_778502_length_72479_cov_59.0910_RM_Type_IV_6784	6	Septu,GAPS1,RM	38	49	d__Bacteria	p__Myxococcota	c__UBA796	o__UBA796	f__SXON01	g__CAIUMM01	s__
JIN8	JIN8_bin.20.fasta	Defense Island 60	JIN8_bin.20.fasta_k141_1015689_length_27668_cov_54.1308_MazEF_2769	6	RM,DRT,MazEF	7	20	d__Bacteria	p__Pseudomonadota	c__Gammaproteobacteria	o__Burkholderiales	f__Burkholderiaceae	g__Giesbergeria	s__
JIN8	JIN8_bin.38.fasta	Defense Island 15	JIN8_bin.38.fasta_k141_1011531_length_305278_cov_20.2607_CBASS_I_2773	10	PD-Lambda-5,PD-T7-1,RM,Gabija,CBASS	114	131	d__Bacteria	p__Nitrospirota	c__Nitrospiria	o__Nitrospirales	f__Nitrospiraceae	g__Palsa-1315	s__
JIN9	JIN9_bin.52.fasta	Defense Island 178	JIN9_bin.52.fasta_k141_2389849_length_128834_cov_26.9954_Septu_1639	7	pAgo,RM,Septu	59	66	d__Bacteria	p__Pseudomonadota	c__Gammaproteobacteria	o__Pseudomonadales	f__Moraxellaceae	g__Acinetobacter	s__Acinetobacter guillouiae	Pseudomonadota
JL12	JL12_bin.11.fasta	Defense Island 179	JL12_bin.11.fasta_k141_2543640_length_81878_cov_30.9942_Gao_Ppl_8	6	RM,BREX,Gao_Ppl	45	61	d__Bacteria	p__Desulfobacterota	c__JAENJC01	o__JAENJC01	f__JAENJC01	g__JAUSKU01	s__	Other phyla
JL12	JL12_bin.46.fasta	Defense Island 180	JL12_bin.46.fasta_k141_1306267_length_28231_cov_17.0000_SoFic_4512	6	BREX,RM,SoFIC	1	10	d__Bacteria	p__Desulfobacterota	c__JAENJC01	o__JAENJC01	f__JAENJC01	g__JAENJC01	s__	Other phyla
JL13	JL13_bin.37.fasta	Defense Island 16	JL13_bin.37.fasta_k141_257441_length_377150_cov_60.0046_RM_Type_II_4930	5	RloC,RM	333	337	d__Bacteria	p__Patescibacteria	c__ABY1	o__Magasanikbacterales	f__2-02-FULL-50-9b	g__2-02-FULL-50-9b	s__	CPR
JL13	JL13_bin.5.fasta	Defense Island 181	JL13_bin.5.fasta_k141_133816_length_223383_cov_24.9975_RM_Type_I_6138	6	RM,Gao_Ppl	83	96	d__Bacteria	p__Pseudomonadota	c__Gammaproteobacteria	o__Burkholderiales	f__Burkholderiaceae	g__Undibacterium	s__	Pseudomonadota
JL15	JL15_bin.4.fasta	Defense Island 182	JL15_bin.4.fasta_k141_484719_length_23464_cov_15.2968_Septu_2200	7	RM,Septu	3	9	d__Bacteria	p__Pseudomonadota	c__Gammaproteobacteria	o__Pseudomonadales	f__Moraxellaceae	g__Acinetobacter	s__Acinetobacter junii	Pseudomonadota
JL17	JL17_bin.16.fasta	Defense Island 460	JL17_bin.16.fasta_k141_295170_length_123810_cov_138.1962_Septu_2936	8	BREX,AbiD,Septu	89	97	d__Bacteria	p__Pseudomonadota	c__Gammaproteobacteria	o__Burkholderiales	f__Rhodocyclaceae	g__Zoogloea	s__Zoogloea oleivorans	Pseudomonadota
JL21	JL21_bin.43.fasta	Defense Island 588	JL21_bin.43.fasta_k141_1585858_length_64487_cov_24.9436_DarTG_1984	8	CBASS,RM,DarTG	4	12	d__Bacteria	p__Campylobacterota	c__Campylobacteria	o__Campylobacterales	f__Sulfurimonadaceae	g__Sulfuricurvum	s__
JL23	JL23_bin.2.fasta	Defense Island 133	JL23_bin.2.fasta_k141_1981260_length_20458_cov_12.9978_RM_Type_II_5562	7	RM,CBASS	5	12	d__Bacteria	p__Actinomycetota	c__Acidimicrobiia	o__Acidimicrobiales	f__Ilumatobacteraceae	g__UBA3006	s__
JL24	JL24_bin.42.fasta	Defense Island 337	JL24_bin.42.fasta_k141_1024344_length_47624_cov_15.4404_RosmerTA_2612	6	AbiD,RM,RosmerTA	20	27	d__Bacteria	p__Pseudomonadota	c__Gammaproteobacteria	o__Pseudomonadales	f__Pseudomonadaceae	g__Pseudomonas_E	s__Pseudomonas_E sp024655605	Pseudomonadota
JL26	JL26_bin.3.fasta	Defense Island 589	JL26_bin.3.fasta_k141_1766532_length_80223_cov_9.9973_CBASS_I_4988	6	RM,Shedu,CBASS	9	14	d__Bacteria	p__Patescibacteria	c__ABY1	o__PEXW01	f__PEXW01	g__	s__	CPR
JL27	JL27_bin.7.fasta	Defense Island 17	JL27_bin.7.fasta_k141_518705_length_78733_cov_23.0828_RM_Type_IIG_5255	7	Wadjet,RM	5	18	d__Bacteria	p__Actinomycetota	c__Acidimicrobiia	o__Acidimicrobiales	f__Microtrichaceae	g__	s__
JL31	JL31_bin.3.fasta	Defense Island 590	JL31_bin.3.fasta_k141_204621_length_53498_cov_38.6635_Druantia_III_2993	6	Tiamat,RM,Druantia	30	37	d__Bacteria	p__Bacteroidota	c__Bacteroidia	o__Flavobacteriales	f__Flavobacteriaceae	g__Flavobacterium	s__	Other phyla
JL34	JL34_bin.51.fasta	Defense Island 461	JL34_bin.51.fasta_k141_716661_length_125145_cov_30.1354_AbiZ_1060	8	BREX,SoFIC,AbiZ	9	16	d__Bacteria	p__Pseudomonadota	c__Gammaproteobacteria	o__Burkholderiales	f__Burkholderiaceae	g__Rhodoferax	s__	Pseudomonadota
JL35	JL35_bin.10.fasta	Defense Island 462	JL35_bin.10.fasta_k141_408891_length_21935_cov_31.0006_Rst_3HP_1038	7	SanaTA,PD-T7-2,Rst_3HP	2	18	d__Bacteria	p__Pseudomonadota	c__Gammaproteobacteria	o__Burkholderiales	f__Burkholderiaceae	g__Rhodoferax	s__	Pseudomonadota
JL35	JL35_bin.10.fasta	Defense Island 463	JL35_bin.10.fasta_k141_739564_length_170401_cov_28.7070_SoFic_5996	8	BREX,AbiZ,SoFIC	6	17	d__Bacteria	p__Pseudomonadota	c__Gammaproteobacteria	o__Burkholderiales	f__Burkholderiaceae	g__Rhodoferax	s__	Pseudomonadota
JL35	JL35_bin.28.fasta	Defense Island 338	JL35_bin.28.fasta_k141_1406479_length_71228_cov_13.1240_Septu_2023	6	Hachiman,Gabija,Septu	38	47	d__Bacteria	p__Pseudomonadota	c__Gammaproteobacteria	o__Pseudomonadales	f__Pseudomonadaceae	g__Pseudomonas_E	s__Pseudomonas_E fluorescens_AN	Pseudomonadota
JL35	JL35_bin.42.fasta	Defense Island 339	JL35_bin.42.fasta_k141_223590_length_108198_cov_33.7819_pAgo_LongB_3440	5	RM,Azaca,pAgo	30	41	d__Bacteria	p__Myxococcota	c__UBA796	o__UBA796	f__SXON01	g__CAIUMM01	s__	Other phyla
JL35	JL35_bin.42.fasta	Defense Island 340	JL35_bin.42.fasta_k141_61679_length_138676_cov_43.9994_Lamassu-Cap4_nuclease_220	6	Detocs,RM,Lamassu-Fam	37	52	d__Bacteria	p__Myxococcota	c__UBA796	o__UBA796	f__SXON01	g__CAIUMM01	s__	Other phyla
JL35	JL35_bin.42.fasta	Defense Island 341	JL35_bin.42.fasta_k141_887211_length_170509_cov_55.3471_RM_Type_IV_6786	6	DISARM,RM	38	51	d__Bacteria	p__Myxococcota	c__UBA796	o__UBA796	f__SXON01	g__CAIUMM01	s__	Other phyla
JL36	JL36_bin.15.fasta	Defense Island 464	JL36_bin.15.fasta_k141_381155_length_70247_cov_56.3712_Gabija_449	5	SoFIC,AbiZ,RM,Gabija	1	13	d__Bacteria	p__Pseudomonadota	c__Gammaproteobacteria	o__Burkholderiales	f__Rhodocyclaceae	g__Sulfuritalea	s__	Pseudomonadota
JL40	JL40_bin.2.fasta	Defense Island 465	JL40_bin.2.fasta_k141_61254_length_32428_cov_19.3781_RM_Type_I_8077	6	Shedu,Thoeris,RM	18	25	d__Bacteria	p__Pseudomonadota	c__Gammaproteobacteria	o__Burkholderiales	f__Burkholderiaceae	g__Aquabacterium	s__	Pseudomonadota
JL40	JL40_bin.44.fasta	Defense Island 183	JL40_bin.44.fasta_k141_1239859_length_134774_cov_496.5047_Lamassu-Cap4_nuclease_27	6	pAgo,Borvo,Lamassu-Fam	104	111	d__Bacteria	p__Pseudomonadota	c__Gammaproteobacteria	o__Burkholderiales	f__Methylophilaceae	g__Methylophilus	s__Methylophilus sp015354335	Pseudomonadota
JL40	JL40_bin.59.fasta	Defense Island 466	JL40_bin.59.fasta_k141_1290050_length_65199_cov_30.0002_SoFic_6002	9	Gabija,BREX,SoFIC	39	50	d__Bacteria	p__Pseudomonadota	c__Gammaproteobacteria	o__Burkholderiales	f__Burkholderiaceae	g__Rhodoferax	s__	Pseudomonadota
JL43	JL43_bin.40.fasta	Defense Island 467	JL43_bin.40.fasta_k141_498355_length_15113_cov_104.1845_RosmerTA_3581	8	Wadjet,SanaTA,RosmerTA	2	9	d__Bacteria	p__Pseudomonadota	c__Gammaproteobacteria	o__Burkholderiales	f__Burkholderiaceae	g__Rhodoferax	s__	Pseudomonadota
JL45	JL45_bin.12.fasta	Defense Island 591	JL45_bin.12.fasta_k141_567237_length_105419_cov_11.9998_SoFic_5001	9	AbiE,RM,CBASS,SoFIC	65	81	d__Bacteria	p__Bacteroidota	c__Bacteroidia	o__Chitinophagales	f__Chitinophagaceae	g__Sediminibacterium	s__Sediminibacterium sp017996795
JL45	JL45_bin.19.fasta	Defense Island 134	JL45_bin.19.fasta_k141_285898_length_30989_cov_17.7908_AbiD_47	5	SoFIC,RM,AbiD	5	17	d__Bacteria	p__Fibrobacterota	c__Fibrobacteria	o__Fibrobacterales	f__Fibrobacteraceae	g__	s__
JL45	JL45_bin.26.fasta	Defense Island 592	JL45_bin.26.fasta_k141_1010101_length_12752_cov_46.7382_Kiwa_787	7	RM,PsyrTA,Kiwa	1	7	d__Bacteria	p__Bacteroidota	c__Bacteroidia	o__Flavobacteriales	f__Flavobacteriaceae	g__Flavobacterium	s__Flavobacterium lacustre
JL45	JL45_bin.47.fasta	Defense Island 468	JL45_bin.47.fasta_k141_347709_length_376284_cov_32.0957_SoFic_6383	6	RM,AbiJ,Gabija,SoFIC	371	386	d__Bacteria	p__Pseudomonadota	c__Gammaproteobacteria	o__Burkholderiales	f__Rhodocyclaceae	g__Azonexus	s__
JL45	JL45_bin.50.fasta	Defense Island 469	JL45_bin.50.fasta_k141_207330_length_52213_cov_41.9975_Gao_Iet_808	6	RM,Kiwa,Gao_Iet	1	11	d__Bacteria	p__Pseudomonadota	c__Gammaproteobacteria	o__Burkholderiales	f__Burkholderiaceae	g__Rhodoferax	s__
JL45	JL45_bin.52.fasta	Defense Island 61	JL45_bin.52.fasta_k141_1011789_length_51512_cov_31.0000_Uzume_3062	7	AbiE,Wadjet,Uzume	2	17	d__Bacteria	p__Pseudomonadota	c__Gammaproteobacteria	o__Burkholderiales	f__Burkholderiaceae	g__Acidovorax	s__Acidovorax temperans
JL46	JL46_bin.10.fasta	Defense Island 593	JL46_bin.10.fasta_k141_1775988_length_75523_cov_11.0002_Septu_2297	6	BREX,RM,Septu	20	30	d__Bacteria	p__Riflebacteria	c__Ozemobacteria	o__Ozemobacterales	f__Ozemobacteraceae	g__Rifleibacterium	s__	Other phyla
JL46	JL46_bin.48.fasta	Defense Island 250	JL46_bin.48.fasta_k141_1600996_length_93413_cov_20.0027_Tiamat_3954	6	Septu,RM,Tiamat	18	26	d__Bacteria	p__Bacteroidota	c__Bacteroidia	o__Bacteroidales	f__UBA1715	g__	s__	Other phyla
JL46	JL46_bin.55.fasta	Defense Island 18	JL46_bin.55.fasta_k141_80511_length_67802_cov_15.8598_RM_Type_II_6895	7	Shedu,CBASS,RM	65	79	d__Bacteria	p__Omnitrophota	c__Koll11	o__Gygaellales	f__Profunditerraquicolaceae	g__UBA6249	s__	Other phyla
JL46	JL46_bin.58.fasta	Defense Island 184	JL46_bin.58.fasta_k141_1150051_length_13647_cov_12.3006_RM_Type_I_6190	6	CasFinder,dGTPase,RM	2	16	d__Bacteria	p__Pseudomonadota	c__Gammaproteobacteria	o__Methylococcales	f__Methylomonadaceae	g__UBA10906	s__	Pseudomonadota
JL46	JL46_bin.70.fasta	Defense Island 135	JL46_bin.70.fasta_k141_2102285_length_77280_cov_153.8357_CAS_Class1-Subtype-I-C_8711	20	CasFinder	43	71	d__Bacteria	p__Omnitrophota	c__Koll11	o__Gygaellales	f__Profunditerraquicolaceae	g__	s__	Other phyla
JL47	JL47_bin.4.fasta	Defense Island 185	JL47_bin.4.fasta_k141_1441229_length_26912_cov_15.5878_Hna_3200	5	RM,RloC,Hna	17	22	d__Bacteria	p__Pseudomonadota	c__Gammaproteobacteria	o__Pseudomonadales	f__Moraxellaceae	g__Acinetobacter	s__Acinetobacter calcoaceticus	Pseudomonadota
JL6	JL6_bin.68.fasta	Defense Island 251	JL6_bin.68.fasta_k141_2048066_length_10484_cov_15.2404_Gabija_482	5	AbiE,RM,Gabija	2	7	d__Bacteria	p__Bacillota	c__Bacilli	o__Lactobacillales	f__Carnobacteriaceae	g__Carnobacterium_A	s__Carnobacterium_A alterfunditum
JL7	JL7_bin.15.fasta	Defense Island 99	JL7_bin.15.fasta_k141_2791297_length_159528_cov_9.0000_SoFic_1900	5	RM,Paris,SoFIC	148	152	d__Bacteria	p__Patescibacteria	c__Paceibacteria	o__Moranbacterales	f__UBA9337	g__UBA9337	s__	CPR
JL7	JL7_bin.19.fasta	Defense Island 136	JL7_bin.19.fasta_k141_596462_length_20148_cov_12.9921_RM_Type_IV_4619	5	dCTPdeaminase,RM	6	13	d__Bacteria	p__Bdellovibrionota	c__UBA2361	o__SZUA-149	f__JADYYL01	g__	s__	Other phyla
JL9	JL9_bin.39.fasta	Defense Island 594	JL9_bin.39.fasta_k141_1142121_length_65298_cov_10.9165_CBASS_II_4684	8	DarTG,RM,CBASS	53	61	d__Bacteria	p__Campylobacterota	c__Campylobacteria	o__Campylobacterales	f__Sulfurimonadaceae	g__Sulfuricurvum	s__	Other phyla
JL9	JL9_bin.43.fasta	Defense Island 252	JL9_bin.43.fasta_k141_1641988_length_86164_cov_52.0995_Thoeris_II_2379	9	SoFIC,Aditi,RM,Thoeris	59	75	d__Bacteria	p__Bacillota_I	c__Bacilli_A	o__Erysipelotrichales	f__Erysipelotrichaceae	g__UBA2212	s__UBA2212 sp021847325	Other phyla
JX16	JX16_bin.3.fasta	Defense Island 342	JX16_bin.3.fasta_k141_653368_length_195892_cov_30.2419_Retron_II_3541	6	RM,Retron	165	173	d__Bacteria	p__Pseudomonadota	c__Gammaproteobacteria	o__Pseudomonadales	f__Moraxellaceae	g__JAJNDL01	s__
JX16	JX16_bin.32.fasta	Defense Island 186	JX16_bin.32.fasta_k141_696095_length_212884_cov_33.0908_RosmerTA_2852	11	BREX,AbiU,PD-T4-8,RloC,RosmerTA	167	181	d__Bacteria	p__Pseudomonadota	c__Gammaproteobacteria	o__Methylococcales	f__Methylomonadaceae	g__Methylomonas	s__
JX17	JX17_bin.59.fasta	Defense Island 187	JX17_bin.59.fasta_k141_186222_length_30927_cov_109.6022_PsyrTA_1832	7	RM,PD-T7-2,PsyrTA	12	22	d__Bacteria	p__Methylomirabilota	c__Methylomirabilia	o__Methylomirabilales	f__Methylomirabilaceae	g__Methylomirabilis	s__
JX3	JX3_bin.42.fasta	Defense Island 470	JX3_bin.42.fasta_k141_1072799_length_54731_cov_48.9545_PD-T7-1_4100	10	Lamassu-Fam,RM,Gao_Mza,PD-T7-1	24	39	d__Bacteria	p__Pseudomonadota	c__Gammaproteobacteria	o__Burkholderiales	f__Sulfuricellaceae	g__Sulfuricella	s__	Pseudomonadota
JX3	JX3_bin.42.fasta	Defense Island 471	JX3_bin.42.fasta_k141_1521706_length_19772_cov_60.0930_AbiE_1180	7	RM,PfiAT,AbiE	4	13	d__Bacteria	p__Pseudomonadota	c__Gammaproteobacteria	o__Burkholderiales	f__Sulfuricellaceae	g__Sulfuricella	s__	Pseudomonadota
JX3	JX3_bin.5.fasta	Defense Island 19	JX3_bin.5.fasta_k141_163137_length_78113_cov_30.2136_AbiE_395	6	Hna,RM,AbiE	45	55	d__Bacteria	p__UBA8481	c__UBA8481	o__UBA8481	f__UBA8481	g__	s__	Other phyla
JX3	JX3_bin.9.fasta	Defense Island 62	JX3_bin.9.fasta_k141_796452_length_837035_cov_25.1249_RloC_143	5	Gao_Iet,RM,RloC	501	506	d__Bacteria	p__Pseudomonadota	c__Gammaproteobacteria	o__Nevskiales	f__Nevskiaceae	g__Stagnimonas	s__	Pseudomonadota
JX3	JX3_bin.9.fasta	Defense Island 63	JX3_bin.9.fasta_k141_796452_length_837035_cov_25.1249_Wadjet_I_1288	7	AbiE,RM,Wadjet	581	594	d__Bacteria	p__Pseudomonadota	c__Gammaproteobacteria	o__Nevskiales	f__Nevskiaceae	g__Stagnimonas	s__	Pseudomonadota
JX4	JX4_bin.27.fasta	Defense Island 472	JX4_bin.27.fasta_k141_349454_length_125449_cov_61.8472_RM_Type_IV_8144	12	RosmerTA,AbiE,PsyrTA,RM	82	98	d__Bacteria	p__Pseudomonadota	c__Gammaproteobacteria	o__Burkholderiales	f__Gallionellaceae	g__Sideroxyarcus	s__	Pseudomonadota
JX5	JX5_bin.49.fasta	Defense Island 188	JX5_bin.49.fasta_k141_1393537_length_23421_cov_14.0100_CBASS_I_4201	5	SoFIC,Septu,CBASS	3	11	d__Bacteria	p__Pseudomonadota	c__Gammaproteobacteria	o__Methylococcales	f__Methylomonadaceae	g__UBA10906	s__	Pseudomonadota
JX7	JX7_bin.7.fasta	Defense Island 64	JX7_bin.7.fasta_k141_888421_length_187211_cov_19.8888_AbiE_145	7	RosmerTA,RM,AbiE	165	174	d__Bacteria	p__Pseudomonadota	c__Alphaproteobacteria	o__Rickettsiales	f__SXRF01	g__SXRF01	s__
L1	L1_bin.56.fasta	Defense Island 105	L1_bin.56.fasta_k141_5076_length_57637_cov_26.0700_SoFic_1902	6	RM,Gabija,SoFIC	20	25	d__Bacteria	p__Patescibacteria	c__Microgenomatia	o__UBA1406	f__GWC2-37-13	g__	s__	CPR
L13	L13_bin.35.fasta	Defense Island 198	L13_bin.35.fasta_k141_1483102_length_164622_cov_15.0000_RM_Type_I_6368	7	Lamassu-Fam,AbiE,RM	61	70	d__Bacteria	p__Pseudomonadota	c__Gammaproteobacteria	o__Pseudomonadales	f__Ketobacteraceae	g__HdN1	s__	Pseudomonadota
L13	L13_bin.6.fasta	Defense Island 618	L13_bin.6.fasta_k141_828654_length_121519_cov_19.8424_CBASS_III_4513	7	SEFIR,RM,CBASS	62	79	d__Bacteria	p__Bacteroidota	c__Bacteroidia	o__2-12-FULL-35-15	f__2-12-FULL-35-15	g__2-12-FULL-35-15	s__	Other phyla
L14	L14_bin.26.fasta	Defense Island 408	L14_bin.26.fasta_k141_530449_length_12551_cov_8.0000_RosmerTA_2226	5	RM,RloC,RosmerTA	2	6	d__Bacteria	p__Actinomycetota	c__Actinomycetes	o__Nanopelagicales	f__Nanopelagicaceae	g__QYPT01	s__
L18	L18_bin.21.fasta	Defense Island 104	L18_bin.21.fasta_k141_1841805_length_38468_cov_19.0610_Shedu_669	5	SoFIC,RM,Shedu	21	30	d__Bacteria	p__Patescibacteria	c__ABY1	o__BM507	f__GWE2-39-37	g__	s__	CPR
L20	L20_bin.6.fasta	Defense Island 409	L20_bin.6.fasta_k141_1313238_length_16260_cov_9.2086_RM_Type_II_5839	5	RosmerTA,RloC,RM	5	9	d__Bacteria	p__Actinomycetota	c__Actinomycetes	o__Nanopelagicales	f__Nanopelagicaceae	g__QYPT01	s__	Other phyla
L20	L20_bin.60.fasta	Defense Island 106	L20_bin.60.fasta_k141_1424957_length_27571_cov_33.4782_SoFic_2263	6	RM,SoFIC	10	16	d__Bacteria	p__Patescibacteria	c__Paceibacteria	o__UBA6257	f__GWB1-50-10	g__CAIKKG01	s__	CPR
L22	L22_bin.59.fasta	Defense Island 491	L22_bin.59.fasta_k141_329554_length_13237_cov_65.5962_CBASS_I_5171	7	RM,SanaTA,CBASS	5	11	d__Bacteria	p__Pseudomonadota	c__Gammaproteobacteria	o__Burkholderiales	f__Gallionellaceae	g__Gallionella	s__Gallionella capsiferriformans	Pseudomonadota
L22	L22_bin.67.fasta	Defense Island 492	L22_bin.67.fasta_k141_288925_length_55001_cov_125.0474_SoFic_6928	5	RM,AbiD,SoFIC	41	46	d__Bacteria	p__Pseudomonadota	c__Gammaproteobacteria	o__Burkholderiales	f__Gallionellaceae	g__Gallionella	s__	Pseudomonadota
L24	L24_bin.68.fasta	Defense Island 363	L24_bin.68.fasta_k141_1204647_length_27554_cov_30.1632_AbiE_263	6	RloC,RM,AbiE	5	14	d__Bacteria	p__Desulfobacterota	c__Desulfuromonadia	o__Geobacterales	f__Pseudopelobacteraceae	g__JACRCG01	s__	Other phyla
L25	L25_bin.29.fasta	Defense Island 493	L25_bin.29.fasta_k141_47529_length_9672_cov_419.2999_AbiJ_1563	6	RM,SanaTA,AbiJ	3	8	d__Bacteria	p__Pseudomonadota	c__Gammaproteobacteria	o__Burkholderiales	f__Gallionellaceae	g__Gallionella	s__Gallionella altingense	Pseudomonadota
L33	L33_bin.29.fasta	Defense Island 269	L33_bin.29.fasta_k141_947574_length_97196_cov_57.0140_AbiJ_1423	5	RloC,RM,AbiJ	21	26	d__Bacteria	p__Patescibacteria	c__WWE3	o__UBA101185	f__UBA10185	g__	s__	CPR
L33	L33_bin.85.fasta	Defense Island 270	L33_bin.85.fasta_k141_2645059_length_203676_cov_20.8787_RM_Type_I_5460	7	RM,Pycsar	84	101	d__Bacteria	p__Bacteroidota	c__Ignavibacteria	o__Ignavibacteriales	f__Ignavibacteriaceae	g__UBA1563	s__	Other phyla
L36	L36_bin.42.fasta	Defense Island 271	L36_bin.42.fasta_k141_651100_length_28621_cov_23.8361_SoFic_3593	6	DRT,Pycsar,RM,SoFIC	1	21	d__Bacteria	p__Bacteroidota	c__Bacteroidia	o__Cytophagales	f__Cyclobacteriaceae	g__Algoriphagus	s__	Other phyla
L36	L36_bin.45.fasta	Defense Island 494	L36_bin.45.fasta_k141_531408_length_37917_cov_291.9689_CBASS_II_4253	8	SEFIR,RM,CBASS	22	31	d__Bacteria	p__Pseudomonadota	c__Gammaproteobacteria	o__Burkholderiales	f__Burkholderiaceae	g__Aquabacterium	s__	Pseudomonadota
L37	L37_bin.29.fasta	Defense Island 495	L37_bin.29.fasta_k141_820748_length_158042_cov_76.9317_RM_Type_IV_7472	10	RosmerTA,AbiE,BREX,RM	73	88	d__Bacteria	p__Pseudomonadota	c__Gammaproteobacteria	o__Burkholderiales	f__Burkholderiaceae	g__Hylemonella	s__	Pseudomonadota
L37	L37_bin.45.fasta	Defense Island 619	L37_bin.45.fasta_k141_498326_length_13348_cov_137.6896_AbiE_1501	8	RM,Pycsar,AbiE	1	9	d__Bacteria	p__Bacteroidota	c__Bacteroidia	o__Bacteroidales	f__Prolixibacteraceae	g__UBA6024	s__	Other phyla
L39	L39_bin.4.fasta	Defense Island 70	L39_bin.4.fasta_k141_287921_length_16123_cov_46.0561_DRT6_1632	7	CBASS,PD-T7-2,DRT	2	9	d__Bacteria	p__Pseudomonadota	c__Alphaproteobacteria	o__Sphingomonadales	f__Sphingomonadaceae	g__Novosphingobium	s__Novosphingobium subterraneum
L42	L42_bin.1.fasta	Defense Island 364	L42_bin.1.fasta_k141_459268_length_26440_cov_28.0829_RM_Type_I_6250	8	Druantia,CBASS,RM	6	14	d__Bacteria	p__Pseudomonadota	c__Gammaproteobacteria	o__Burkholderiales	f__Methylophilaceae	g__	s__
L43	L43_bin.18.fasta	Defense Island 620	L43_bin.18.fasta_k141_658672_length_182021_cov_24.4465_CBASS_II_5033	13	RM,Septu,AbiE,Shedu,Kiwa,CBASS	82	110	d__Bacteria	p__Bacteroidota	c__Bacteroidia	o__Bacteroidales	f__Paludibacteraceae	g__Paludibacter	s__
L45	L45_bin.13.fasta	Defense Island 496	L45_bin.13.fasta_k141_222091_length_135203_cov_32.7050_DarTG_2604	6	Viperin,RM,DarTG	112	121	d__Bacteria	p__Pseudomonadota	c__Gammaproteobacteria	o__Burkholderiales	f__Rhodocyclaceae	g__Azonexus	s__
L45	L45_bin.13.fasta	Defense Island 497	L45_bin.13.fasta_k141_222711_length_72111_cov_23.6309_pAgo_LongB_6110	6	SanaTA,RosmerTA,pAgo	16	22	d__Bacteria	p__Pseudomonadota	c__Gammaproteobacteria	o__Burkholderiales	f__Rhodocyclaceae	g__Azonexus	s__
L45	L45_bin.31.fasta	Defense Island 199	L45_bin.31.fasta_k141_873203_length_59964_cov_19.1799_CBASS_II_4399	9	Wadjet,RM,CBASS	1	24	d__Bacteria	p__Pseudomonadota	c__Gammaproteobacteria	o__Burkholderiales	f__Burkholderiaceae	g__Undibacterium	s__Undibacterium sp002482715
L45	L45_bin.49.fasta	Defense Island 272	L45_bin.49.fasta_k141_766280_length_522487_cov_12.9634_RM_Type_I_5463	5	DRT,CapRel,RM	22	27	d__Bacteria	p__Bdellovibrionota	c__Bacteriovoracia	o__Bacteriovoracales	f__Bacteriovoracaceae	g__Bacteriovorax	s__
L47	L47_bin.31.fasta	Defense Island 498	L47_bin.31.fasta_k141_1636762_length_53885_cov_44.1095_pAgo_S1B_4639	6	SoFIC,RM,pAgo	32	42	d__Bacteria	p__Pseudomonadota	c__Gammaproteobacteria	o__Burkholderiales	f__SG8-39	g__2-12-FULL-64-23	s__	Pseudomonadota
L48	L48_bin.36.fasta	Defense Island 25	L48_bin.36.fasta_k141_722257_length_94282_cov_27.9186_CBASS_II_2706	13	DISARM,Lamassu-Fam,AbiE,CBASS	8	27	d__Bacteria	p__Desulfobacterota_E	c__Deferrimicrobia	o__Deferrimicrobiales	f__Deferrimicrobiaceae	g__Deferrimicrobium	s__
L49	L49_bin.37.fasta	Defense Island 200	L49_bin.37.fasta_k141_396392_length_33372_cov_20.4103_CAS_Cluster_10657	16	CasFinder	10	38	d__Bacteria	p__Nitrospirota	c__9FT-COMBO-42-15	o__HDB-SIOI813	f__HDB-SIOI813	g__JACRGV01	s__
L5	L5_bin.47.fasta	Defense Island 201	L5_bin.47.fasta_k141_1042762_length_91257_cov_83.1255_Gao_Qat_2483	10	Wadjet,RM,Gao_Qat	15	29	d__Bacteria	p__Pseudomonadota	c__Gammaproteobacteria	o__Tenderiales	f__Tenderiaceae	g__JAKFXL01	s__
L6	L6_bin.57.fasta	Defense Island 273	L6_bin.57.fasta_k141_1433877_length_271350_cov_23.0521_Thoeris_I_2218	9	SanaTA,RM,Thoeris	53	72	d__Bacteria	p__Bacteroidota	c__Bacteroidia	o__Cytophagales	f__Cyclobacteriaceae	g__Algoriphagus	s__Algoriphagus sp030694375
L7	L7_bin.27.fasta	Defense Island 621	L7_bin.27.fasta_k141_752093_length_229164_cov_15.2040_SanaTA_3875	9	Septu,RM,Kiwa,SanaTA	71	79	d__Bacteria	p__Bacteroidota	c__Bacteroidia	o__Flavobacteriales	f__Crocinitomicaceae	g__CAIUKX01	s__	Other phyla
L8	L8_bin.51.fasta	Defense Island 107	L8_bin.51.fasta_k141_225326_length_16771_cov_15.7653_CBASS_I_1551	6	RM,PD-T7-4,CBASS	6	14	d__Bacteria	p__Patescibacteria	c__Microgenomatia	o__2-02-FULL-39-11	f__	g__	s__	CPR
M14	M14_bin.5.fasta	Defense Island 71	M14_bin.5.fasta_k141_277718_length_41265_cov_105.6487_Gabija_635	6	Lamassu-Fam,SoFIC,Gabija	36	42	d__Bacteria	p__Pseudomonadota	c__Alphaproteobacteria	o__Sphingomonadales	f__Sphingomonadaceae	g__Novosphingobium	s__
M15	M15_bin.14.fasta	Defense Island 499	M15_bin.14.fasta_k141_310275_length_134965_cov_20.1659_Mokosh_Type_I_A_3954	6	RM,pAgo,Mokosh	63	78	d__Bacteria	p__Pseudomonadota	c__Gammaproteobacteria	o__Burkholderiales	f__Burkholderiaceae	g__Noviherbaspirillum	s__	Pseudomonadota
M16	M16_bin.65.fasta	Defense Island 26	M16_bin.65.fasta_k141_1657070_length_31443_cov_92.5480_MazEF_2446	8	CasFinder,MazEF	1	20	d__Bacteria	p__Acidobacteriota	c__Thermoanaerobaculia	o__Gp7-AA8	f__Gp7-AA8	g__JAJXWV01	s__	Other phyla
M19	M19_bin.4.fasta	Defense Island 622	M19_bin.4.fasta_k141_1240872_length_35726_cov_13.0000_RM_Type_II_6930	6	SoFIC,RM	3	13	d__Bacteria	p__Patescibacteria	c__JAEDAM01	o__BD1-5	f__UBA6164	g__	s__	CPR
M4	M4_bin.1.fasta	Defense Island 72	M4_bin.1.fasta_k141_1212508_length_78143_cov_33.3590_SanaTA_2291	6	pAgo,RosmerTA,SanaTA	32	37	d__Bacteria	p__Pseudomonadota	c__Gammaproteobacteria	o__Burkholderiales	f__Burkholderiaceae	g__Diaphorobacter	s__Diaphorobacter nitroreducens
M4	M4_bin.43.fasta	Defense Island 202	M4_bin.43.fasta_k141_2086940_length_81215_cov_27.0073_RM_Type_II_6450	6	SoFIC,RM	8	19	d__Bacteria	p__Bacteroidota	c__UBA10030	o__UBA10030	f__UBA8401	g__JAGVPT01	s__
M5	M5_bin.41.fasta	Defense Island 365	M5_bin.41.fasta_k141_457769_length_166044_cov_13.6446_RM_Type_IV_6976	7	Azaca,RM	133	142	d__Bacteria	p__Acidobacteriota	c__Vicinamibacteria	o__Vicinamibacterales	f__UBA2999	g__2-12-FULL-65-11	s__	Other phyla
NM15	NM15_bin.19.fasta	Defense Island 108	NM15_bin.19.fasta_k141_679283_length_154243_cov_10.0000_Pycsar_1971	5	RM,AbiJ,Pycsar	125	137	d__Bacteria	p__Patescibacteria	c__Paceibacteria	o__Moranbacterales	f__GWC2-37-73	g__UBA12068	s__	CPR
NM17	NM17_bin.26.fasta	Defense Island 274	NM17_bin.26.fasta_k141_152383_length_314434_cov_21.9987_PD-T7-2_2415	5	CBASS,RM,PD-T7-2	227	238	d__Bacteria	p__Bdellovibrionota	c__Bacteriovoracia	o__Bacteriovoracales	f__Bacteriovoracaceae	g__Bacteriovorax	s__	Other phyla
NM18	NM18_bin.3.fasta	Defense Island 623	NM18_bin.3.fasta_k141_614848_length_148004_cov_28.0054_Shedu_520	6	RM,Kiwa,Shedu	74	81	d__Bacteria	p__Bacteroidota	c__Bacteroidia	o__Chitinophagales	f__Chitinophagaceae	g__Flavipsychrobacter	s__	Other phyla
NM18	NM18_bin.45.fasta	Defense Island 275	NM18_bin.45.fasta_k141_1071773_length_47550_cov_112.0224_RM_Type_I_5489	6	Hna,pAgo,RM	10	23	d__Bacteria	p__Bacteroidota	c__Bacteroidia	o__Cytophagales	f__Cyclobacteriaceae	g__Algoriphagus	s__Algoriphagus sp030694375	Other phyla
NM18	NM18_bin.52.fasta	Defense Island 73	NM18_bin.52.fasta_k141_282899_length_29836_cov_11.0000_RM_Type_IV_4404	5	RM,AbiD	1	6	d__Bacteria	p__Pseudomonadota	c__Alphaproteobacteria	o__Rhodobacterales	f__Rhodobacteraceae	g__Gemmobacter	s__Gemmobacter sp003509785	Pseudomonadota
NM19	NM19_bin.5.fasta	Defense Island 366	NM19_bin.5.fasta_k141_1028290_length_42936_cov_9.0000_Septu_2097	7	RM,Gabija,Septu	9	17	d__Bacteria	p__Myxococcota	c__Polyangia	o__Polyangiales	f__Polyangiaceae	g__JAPYTK01	s__
NM2	NM2_bin.27.fasta	Defense Island 145	NM2_bin.27.fasta_k141_1672152_length_84846_cov_35.8990_CBASS_II_3063	8	AbiE,RM,CBASS	4	27	d__Bacteria	p__Nitrospirota	c__JAOUDF01	o__JAOUDF01	f__JAOUDF01	g__	s__	Other phyla
NM2	NM2_bin.27.fasta	Defense Island 146	NM2_bin.27.fasta_k141_1718435_length_50758_cov_30.9870_CAS_Cluster_9807	13	RM,CasFinder	23	50	d__Bacteria	p__Nitrospirota	c__JAOUDF01	o__JAOUDF01	f__JAOUDF01	g__	s__	Other phyla
NM20	NM20_bin.22.fasta	Defense Island 203	NM20_bin.22.fasta_k141_331757_length_336140_cov_23.4886_RM_Type_IV_6471	6	RM,AbiD	203	209	d__Bacteria	p__Pseudomonadota	c__Gammaproteobacteria	o__Pseudomonadales	f__Moraxellaceae	g__Acinetobacter	s__Acinetobacter junii
NM20	NM20_bin.6.fasta	Defense Island 624	NM20_bin.6.fasta_k141_548139_length_28772_cov_17.4099_SoFic_4534	5	RM,AbiD,SoFIC	18	22	d__Bacteria	p__Pseudomonadota	c__Gammaproteobacteria	o__Burkholderiales	f__Rhodocyclaceae	g__JACQYA01	s__
NM20	NM20_bin.68.fasta	Defense Island 500	NM20_bin.68.fasta_k141_255283_length_121640_cov_54.1626_AbiE_325	8	RM,SanaTA,AbiJ,AbiE	18	27	d__Bacteria	p__Pseudomonadota	c__Gammaproteobacteria	o__Burkholderiales	f__Gallionellaceae	g__PALSA-1006	s__
NM22	NM22_bin.40.fasta	Defense Island 27	NM22_bin.40.fasta_k141_1010120_length_145428_cov_13.0772_Gabija_66	9	RM,DISARM,Gabija	76	84	d__Bacteria	p__UBA8481	c__UBA8481	o__UBA8481	f__UBA8481	g__	s__	Other phyla
NM22	NM22_bin.45.fasta	Defense Island 367	NM22_bin.45.fasta_k141_1149452_length_37006_cov_141.6888_AbiE_1269	7	Gao_Qat,RM,AbiE	16	25	d__Bacteria	p__Pseudomonadota	c__Gammaproteobacteria	o__Burkholderiales	f__Gallionellaceae	g__39-52-133	s__	Pseudomonadota
NM22	NM22_bin.45.fasta	Defense Island 368	NM22_bin.45.fasta_k141_758730_length_22825_cov_42.7659_RloC_276	6	RM,DarTG,RloC	5	11	d__Bacteria	p__Pseudomonadota	c__Gammaproteobacteria	o__Burkholderiales	f__Gallionellaceae	g__39-52-133	s__	Pseudomonadota
NM22	NM22_bin.58.fasta	Defense Island 501	NM22_bin.58.fasta_k141_1399576_length_283040_cov_35.7947_AbiZ_634	6	Lamassu-Fam,RM,AbiZ	200	206	d__Bacteria	p__Pseudomonadota	c__Gammaproteobacteria	o__Burkholderiales	f__Gallionellaceae	g__Sideroxyarcus	s__	Pseudomonadota
NM3	NM3_bin.42.fasta	Defense Island 276	NM3_bin.42.fasta_k141_1703571_length_49487_cov_13.0002_RM_Type_IIG_6247	6	CARD_NLR,RM	19	29	d__Bacteria	p__Pseudomonadota	c__Alphaproteobacteria	o__Caulobacterales	f__Caulobacteraceae	g__Brevundimonas	s__	Pseudomonadota
NM4	NM4_bin.27.fasta	Defense Island 625	NM4_bin.27.fasta_k141_140922_length_41280_cov_65.5557_RM_Type_IIG_8929	6	Pycsar,Gabija,RM	12	27	d__Bacteria	p__Bacteroidota	c__Bacteroidia	o__Flavobacteriales	f__Flavobacteriaceae	g__Flavobacterium	s__	Other phyla
NM4	NM4_bin.27.fasta	Defense Island 626	NM4_bin.27.fasta_k141_745818_length_22215_cov_59.1001_Kiwa_801	7	RM,Septu,Kiwa	4	11	d__Bacteria	p__Bacteroidota	c__Bacteroidia	o__Flavobacteriales	f__Flavobacteriaceae	g__Flavobacterium	s__	Other phyla
NM5	NM5_bin.47.fasta	Defense Island 502	NM5_bin.47.fasta_k141_1318063_length_35415_cov_31.5746_PsyrTA_2408	5	RM,CBASS,PsyrTA	17	22	d__Bacteria	p__Pseudomonadota	c__Gammaproteobacteria	o__Burkholderiales	f__Gallionellaceae	g__Gallionella	s__	Pseudomonadota
NM7	NM7_bin.51.fasta	Defense Island 277	NM7_bin.51.fasta_k141_1120914_length_116715_cov_36.2097_AbiD_128	6	RM,CBASS,AbiD	87	95	d__Bacteria	p__Bacillota_I	c__Bacilli_A	o__Erysipelotrichales	f__Erysipelotrichaceae	g__UBA2212	s__	Other phyla
NM7	NM7_bin.7.fasta	Defense Island 410	NM7_bin.7.fasta_k141_1611733_length_127894_cov_98.6563_Dsr_II_1919	5	RM,Avs,Dsr	10	20	d__Bacteria	p__Omnitrophota	c__Koll11	o__Gygaellales	f__Profunditerraquicolaceae	g__	s__	Other phyla
NM9	NM9_bin.24.fasta	Defense Island 627	NM9_bin.24.fasta_k141_1004824_length_67089_cov_21.5107_Pycsar_4595	6	RM,AbiD,Pycsar	4	13	d__Bacteria	p__Bacteroidota	c__Bacteroidia	o__Flavobacteriales	f__Flavobacteriaceae	g__Flavobacterium	s__
NM9	NM9_bin.34.fasta	Defense Island 204	NM9_bin.34.fasta_k141_1418993_length_77102_cov_27.0009_Hachiman_2966	9	BREX,PsyrTA,Hachiman	3	12	d__Bacteria	p__Verrucomicrobiota	c__Kiritimatiellia	o__UBA8416	f__	g__	s__
NM9	NM9_bin.44.fasta	Defense Island 205	NM9_bin.44.fasta_k141_469329_length_48997_cov_22.1132_RM_Type_I_6496	8	Detocs,CBASS,RM	11	23	d__Bacteria	p__Pseudomonadota	c__Gammaproteobacteria	o__Burkholderiales	f__Methylophilaceae	g__Methylotenera	s__Methylotenera sp020622105
nx12	nx12_bin.44.fasta	Defense Island 88	nx12_bin.44.fasta_k141_2307708_length_68439_cov_24.0000_RM_Type_II_5244	6	RM,Septu	34	48	d__Bacteria	p__Pseudomonadota	c__Alphaproteobacteria	o__Sphingomonadales	f__Sphingomonadaceae	g__Novosphingobium	s__
nx22	nx22_bin.22.fasta	Defense Island 395	nx22_bin.22.fasta_k141_709794_length_20882_cov_74.6134_RM_Type_I_6733	7	AbiE,Retron,RM	3	15	d__Bacteria	p__Pseudomonadota	c__Gammaproteobacteria	o__Pseudomonadales	f__Moraxellaceae	g__Perlucidibaca	s__	Pseudomonadota
nx22	nx22_bin.38.fasta	Defense Island 89	nx22_bin.38.fasta_k141_260705_length_166788_cov_60.5856_RM_Type_II_4654	6	RM,Septu	118	132	d__Bacteria	p__Pseudomonadota	c__Alphaproteobacteria	o__Sphingomonadales	f__Sphingomonadaceae	g__Novosphingobium	s__	Pseudomonadota
nx22	nx22_bin.40.fasta	Defense Island 396	nx22_bin.40.fasta_k141_23218_length_66066_cov_56.9506_CBASS_II_3309	9	RM,SanaTA,CBASS	15	27	d__Bacteria	p__Desulfobacterota	c__Desulfuromonadia	o__Geobacterales	f__Pseudopelobacteraceae	g__JACRCG01	s__	Other phyla
nx5	nx5_bin.23.fasta	Defense Island 397	nx5_bin.23.fasta_k141_985313_length_129486_cov_18.0046_Wadjet_I_1876	7	Gao_Ppl,RM,Wadjet	35	42	d__Bacteria	p__Pseudomonadota	c__Gammaproteobacteria	o__Burkholderiales	f__Gallionellaceae	g__Gallionella	s__	Pseudomonadota
nx7	nx7_bin.23.fasta	Defense Island 308	nx7_bin.23.fasta_k141_199519_length_18745_cov_49.7482_Hachiman_2886	8	RM,CBASS,Hachiman	4	14	d__Bacteria	p__Desulfobacterota	c__Desulfobacteria	o__C00003060	f__	g__	s__	Other phyla
nx7	nx7_bin.30.fasta	Defense Island 227	nx7_bin.30.fasta_k141_1557156_length_78854_cov_24.0114_CBASS_II_4056	12	Hachiman,BREX,CBASS	3	19	d__Bacteria	p__Pseudomonadota	c__Gammaproteobacteria	o__Methylococcales	f__Methylomonadaceae	g__SXIP01	s__SXIP01 sp005772825	Pseudomonadota
Q1	Q1_bin.7.fasta	Defense Island 147	Q1_bin.7.fasta_k141_915274_length_72871_cov_26.9893_PsyrTA_1674	7	RM,PsyrTA	3	13	d__Bacteria	p__Actinomycetota	c__UBA4738	o__JAHWKV01	f__JAHWKV01	g__	s__
Q10	Q10_bin.12.fasta	Defense Island 369	Q10_bin.12.fasta_k141_298928_length_91164_cov_15.6304_Shango_2672	7	AbiE,PD-T7-2,Shango	47	61	d__Bacteria	p__Acidobacteriota	c__Vicinamibacteria	o__Vicinamibacterales	f__UBA2999	g__	s__	Other phyla
Q11	Q11_bin.20.fasta	Defense Island 628	Q11_bin.20.fasta_k141_1461271_length_41776_cov_48.9421_RM_Type_I_6978	7	RloC,RM,Septu	5	26	d__Bacteria	p__Campylobacterota	c__Campylobacteria	o__Campylobacterales	f__Sulfurimonadaceae	g__Sulfuricurvum	s__	Other phyla
Q11	Q11_bin.20.fasta	Defense Island 629	Q11_bin.20.fasta_k141_78595_length_52008_cov_46.7888_RM_Type_II_10114	4	Tiamat,Shedu,RM	2	13	d__Bacteria	p__Campylobacterota	c__Campylobacteria	o__Campylobacterales	f__Sulfurimonadaceae	g__Sulfuricurvum	s__	Other phyla
Q23	Q23_bin.5.fasta	Defense Island 109	Q23_bin.5.fasta_k141_1891751_length_188771_cov_9.9993_Retron_VI_2324	5	SoFIC,RM,Retron	170	177	d__Bacteria	p__Patescibacteria	c__Microgenomatia	o__UBA1406	f__GWC2-37-13	g__JACOTV01	s__	CPR
S10	S10_bin.15.fasta	Defense Island 503	S10_bin.15.fasta_k141_631656_length_40336_cov_89.3429_RM_Type_I_8650	8	Druantia,CBASS,RM	11	20	d__Bacteria	p__Pseudomonadota	c__Gammaproteobacteria	o__Burkholderiales	f__Gallionellaceae	g__Gallionella	s__
S11	S11_bin.16.fasta	Defense Island 110	S11_bin.16.fasta_k141_2648808_length_26800_cov_10.0000_PfiAT_1366	10	RloC,BREX,PfiAT	4	15	d__Bacteria	p__Bacillota_B	c__Desulfitobacteriia	o__Desulfitobacteriales	f__Desulfitobacteriaceae	g__Desulfosporosinus	s__
S11	S11_bin.19.fasta	Defense Island 370	S11_bin.19.fasta_k141_199331_length_31593_cov_12.5542_RM_Type_IIG_7363	6	Retron,Viperin,RM	2	14	d__Bacteria	p__Myxococcota	c__UBA9042	o__	f__	g__	s__
S15	S15_bin.23.fasta	Defense Island 504	S15_bin.23.fasta_k141_1046805_length_168624_cov_115.0372_CBASS_II_4269	10	SoFIC,RM,Septu,CBASS	123	132	d__Bacteria	p__Pseudomonadota	c__Gammaproteobacteria	o__Burkholderiales	f__Rhodocyclaceae	g__Zoogloea	s__Zoogloea sp002028455	Pseudomonadota
S16	S16_bin.83.fasta	Defense Island 630	S16_bin.83.fasta_k141_532671_length_24724_cov_12.9981_Septu_2409	6	RM,RloC,Septu	1	6	d__Bacteria	p__Bacteroidota	c__Bacteroidia	o__Palsa-948	f__Palsa-948	g__Palsa-948	s__	Other phyla
S17	S17_bin.48.fasta	Defense Island 505	S17_bin.48.fasta_k141_197421_length_45734_cov_28.9730_PsyrTA_2410	5	RM,CBASS,PsyrTA	11	18	d__Bacteria	p__Pseudomonadota	c__Gammaproteobacteria	o__Burkholderiales	f__Gallionellaceae	g__Gallionella	s__
S19	S19_bin.59.fasta	Defense Island 111	S19_bin.59.fasta_k141_1530108_length_8460_cov_6.0000_RM_Type_I_3770	6	Pycsar,PD-T7-4,RM	4	9	d__Bacteria	p__Patescibacteria	c__Paceibacteria	o__UBA9973	f__UBA2103	g__C7867-001	s__	CPR
S19	S19_bin.91.fasta	Defense Island 206	S19_bin.91.fasta_k141_3136062_length_15573_cov_8.0000_AbiD_256	6	RM,AbiD	2	9	d__Bacteria	p__Pseudomonadota	c__Gammaproteobacteria	o__Pseudomonadales	f__Moraxellaceae	g__Acinetobacter	s__Acinetobacter johnsonii	Pseudomonadota
S22	S22_bin.5.fasta	Defense Island 28	S22_bin.5.fasta_k141_321555_length_9379_cov_19.1176_CBASS_I_2981	6	RM,PD-T7-4,CBASS	1	6	d__Bacteria	p__Cyanobacteriota	c__Vampirovibrionia	o__2-02-FULL-35-15	f__2-02-FULL-35-15	g__SSGW-16	s__
S24	S24_bin.15.fasta	Defense Island 506	S24_bin.15.fasta_k141_960490_length_51830_cov_20.7611_pAgo_S2B_4596	9	BREX,Septu,pAgo	8	16	d__Bacteria	p__Pseudomonadota	c__Gammaproteobacteria	o__Burkholderiales	f__Burkholderiaceae	g__Polaromonas	s__	Pseudomonadota
S24	S24_bin.54.fasta	Defense Island 278	S24_bin.54.fasta_k141_998497_length_27503_cov_9.0144_PrrC_5532	8	AbiH,Menshen,PrrC	15	23	d__Bacteria	p__Bacteroidota	c__Bacteroidia	o__Bacteroidales	f__ML635J-15	g__Bact-19	s__	Other phyla
S24	S24_bin.60.fasta	Defense Island 112	S24_bin.60.fasta_k141_1176328_length_294048_cov_15.0047_Lamassu-Mrr_326	8	RM,Hachiman,Lamassu-Fam	193	203	d__Bacteria	p__Desulfobacterota	c__Desulfobacteria	o__Desulfobacterales	f__Desulfolunaceae	g__JAHIRD01	s__	Other phyla
S25	S25_bin.9.fasta	Defense Island 207	S25_bin.9.fasta_k141_819134_length_14323_cov_43.1400_SoFic_5036	5	RM,RloC,SoFIC	2	7	d__Bacteria	p__Chloroflexota	c__Anaerolineae	o__Anaerolineales	f__Villigracilaceae	g__UBA5195	s__	Other phyla
S26	S26_bin.69.fasta	Defense Island 148	S26_bin.69.fasta_k141_826630_length_139889_cov_100.9981_BREX_I_2305	7	Rst_DUF4238,Septu,RM,BREX	2	10	d__Bacteria	p__Desulfobacterota	c__Desulfobulbia	o__Desulfobulbales	f__Desulfobulbaceae	g__	s__
S28	S28_bin.35.fasta	Defense Island 208	S28_bin.35.fasta_k141_2302631_length_28624_cov_24.0237_Hna_3208	6	RM,Hna	10	15	d__Bacteria	p__Desulfobacterota	c__Desulfobulbia	o__Desulfobulbales	f__Desulfocapsaceae	g__Desulforhopalus	s__
S28	S28_bin.37.fasta	Defense Island 279	S28_bin.37.fasta_k141_405399_length_80466_cov_8.0000_SanaTA_3958	5	Septu,RM,SanaTA	61	66	d__Bacteria	p__Auribacterota	c__Auribacteria	o__	f__	g__	s__
S28	S28_bin.53.fasta	Defense Island 631	S28_bin.53.fasta_k141_1707721_length_551652_cov_19.0001_RM_Type_I_7004	9	RM,Zorya	81	92	d__Bacteria	p__Riflebacteria	c__Ozemobacteria	o__Ozemobacterales	f__Ozemobacteraceae	g__DYKG01	s__
S31	S31_bin.57.fasta	Defense Island 371	S31_bin.57.fasta_k141_711387_length_48112_cov_24.6325_SoFic_3523	6	Septu,RM,SoFIC	38	43	d__Bacteria	p__Fibrobacterota	c__Fibrobacteria	o__UBA5070	f__UBA5070	g__UBA5070	s__	Other phyla
S35	S35_bin.32.fasta	Defense Island 372	S35_bin.32.fasta_k141_983955_length_20915_cov_11.0000_SoFic_4169	5	RM,AbiZ,SoFIC	6	14	d__Bacteria	p__Desulfobacterota	c__Desulfobulbia	o__Desulfobulbales	f__Desulfurivibrionaceae	g__VMSU01	s__
S37	S37_bin.12.fasta	Defense Island 507	S37_bin.12.fasta_k141_124251_length_87957_cov_79.5732_RosmerTA_3612	8	Gao_Qat,PD-T7-2,RosmerTA	77	89	d__Bacteria	p__Pseudomonadota	c__Gammaproteobacteria	o__Burkholderiales	f__Thiobacillaceae	g__Thiobacillus	s__	Pseudomonadota
S37	S37_bin.50.fasta	Defense Island 632	S37_bin.50.fasta_k141_1026251_length_24833_cov_12.0000_Pycsar_4600	8	Druantia,RM,Pycsar	4	16	d__Bacteria	p__Bacteroidota	c__Bacteroidia	o__B-17B0	f__B-17BO	g__UBA4416	s__	Other phyla
S41	S41_bin.12.fasta	Defense Island 29	S41_bin.12.fasta_k141_2179663_length_83265_cov_86.4362_SoFic_3625	5	SanaTA,RM,SoFIC	68	78	d__Bacteria	p__Omnitrophota	c__Koll11	o__Pluralincolimonadales	f__Pluralincolimonadaceae	g__	s__
S41	S41_bin.40.fasta	Defense Island 508	S41_bin.40.fasta_k141_1256864_length_64482_cov_56.2372_Septu_2523	9	AbiE,RosmerTA,Wadjet,Septu	29	43	d__Bacteria	p__Pseudomonadota	c__Gammaproteobacteria	o__Burkholderiales	f__Thiobacillaceae	g__PFJX01	s__
S41	S41_bin.40.fasta	Defense Island 509	S41_bin.40.fasta_k141_442906_length_101379_cov_37.5851_DarTG_2609	6	RM,Septu,DarTG	40	47	d__Bacteria	p__Pseudomonadota	c__Gammaproteobacteria	o__Burkholderiales	f__Thiobacillaceae	g__PFJX01	s__
S41	S41_bin.60.fasta	Defense Island 633	S41_bin.60.fasta_k141_1244256_length_18480_cov_19.9881_PsyrTA_2155	6	RM,SoFIC,PsyrTA	3	11	d__Bacteria	p__UBA6262	c__UBA6262	o__UBA6262	f__	g__	s__
S43	S43_bin.33.fasta	Defense Island 74	S43_bin.33.fasta_k141_1748531_length_39138_cov_16.6785_RloC_1028	5	RM,SoFIC,RloC	24	30	d__Bacteria	p__Pseudomonadota	c__Gammaproteobacteria	o__Xanthomonadales	f__Ahniellaceae	g__0-14-3-00-62-12	s__
S43	S43_bin.41.fasta	Defense Island 634	S43_bin.41.fasta_k141_2387423_length_17883_cov_12.9903_Hachiman_3291	7	RM,Septu,Hachiman	2	11	d__Bacteria	p__Bacteroidota	c__Bacteroidia	o__Flavobacteriales	f__Flavobacteriaceae	g__Flavobacterium	s__Flavobacterium sp025499515
S43	S43_bin.46.fasta	Defense Island 510	S43_bin.46.fasta_k141_1665534_length_34544_cov_18.2838_Retron_VI_6488	6	RM,AbiE,Retron	18	24	d__Bacteria	p__Pseudomonadota	c__Gammaproteobacteria	o__Burkholderiales	f__SG8-41	g__Ga0077527	s__
S43	S43_bin.57.fasta	Defense Island 411	S43_bin.57.fasta_k141_2349364_length_45051_cov_19.0381_PARIS_II_merge_2190	6	RloC,Gao_RL,Paris	7	13	d__Bacteria	p__Verrucomicrobiota	c__Verrucomicrobiae	o__Verrucomicrobiales	f__DEV007	g__Arctic95D-9	s__
S44	S44_bin.28.fasta	Defense Island 511	S44_bin.28.fasta_k141_926661_length_43253_cov_98.6648_Mokosh_Type_I_B_3687	6	RM,Pycsar,Mokosh	10	24	d__Bacteria	p__Pseudomonadota	c__Gammaproteobacteria	o__Burkholderiales	f__Burkholderiaceae	g__Aquabacterium	s__
S45	S45_bin.31.fasta	Defense Island 512	S45_bin.31.fasta_k141_412299_length_88634_cov_11.9971_Gabija_526	7	RM,Hna,Gabija	57	71	d__Bacteria	p__Pseudomonadota	c__Gammaproteobacteria	o__Burkholderiales	f__Burkholderiaceae	g__Rubrivivax	s__
S45	S45_bin.32.fasta	Defense Island 513	S45_bin.32.fasta_k141_2350272_length_525489_cov_48.2600_SanaTA_6287	6	RM,AbiZ,SanaTA	311	317	d__Bacteria	p__Pseudomonadota	c__Gammaproteobacteria	o__Burkholderiales	f__Gallionellaceae	g__Sideroxyarcus	s__
S45	S45_bin.69.fasta	Defense Island 514	S45_bin.69.fasta_k141_222456_length_31805_cov_58.4712_AbiD_981	5	RM,SoFIC,AbiD	11	17	d__Bacteria	p__Pseudomonadota	c__Gammaproteobacteria	o__Burkholderiales	f__Rhodocyclaceae	g__	s__
S51	S51_bin.48.fasta	Defense Island 373	S51_bin.48.fasta_k141_1282541_length_193385_cov_55.8308_Hachiman_2889	7	RM,Hachiman	66	80	d__Bacteria	p__Desulfobacterota	c__Desulfobulbia	o__Desulfobulbales	f__S012-135	g__	s__	Other phyla
S51	S51_bin.62.fasta	Defense Island 635	S51_bin.62.fasta_k141_1895689_length_19544_cov_13.0000_PD-T7-2_3073	8	RM,Lamassu-Fam,PD-T7-2	2	10	d__Bacteria	p__Verrucomicrobiota	c__Kiritimatiellia	o__UBA8416	f__JAUUYL01	g__JAUUYL01	s__	Other phyla
S53	S53_bin.26.fasta	Defense Island 636	S53_bin.26.fasta_k141_1141263_length_14213_cov_8.9875_RM_Type_I_7709	6	RM,Retron	6	12	d__Bacteria	p__Bacteroidota	c__Bacteroidia	o__Flavobacteriales	f__Flavobacteriaceae	g__Flavobacterium	s__Flavobacterium sp023151265	Other phyla
S63	S63_bin.10.fasta	Defense Island 412	S63_bin.10.fasta_k141_497506_length_493452_cov_63.0036_RM_Type_IV_4686	5	PD-T7-2,RM	335	339	d__Bacteria	p__Actinomycetota	c__Actinomycetes	o__Actinomycetales	f__Microbacteriaceae	g__Terrimesophilobacter	s__	Other phyla
S9	S9_bin.1.fasta	Defense Island 75	S9_bin.1.fasta_k141_852433_length_168338_cov_111.3396_RosmerTA_2018	5	RM,Kiwa,RosmerTA	39	48	d__Bacteria	p__Pseudomonadota	c__Alphaproteobacteria	o__Sphingomonadales	f__Sphingomonadaceae	g__Novosphingobium	s__	Pseudomonadota
S9	S9_bin.28.fasta	Defense Island 209	S9_bin.28.fasta_k141_169245_length_32401_cov_43.8291_pAgo_S1B_3336	7	RM,DarTG,pAgo	21	27	d__Bacteria	p__Methylomirabilota	c__Methylomirabilia	o__Methylomirabilales	f__Methylomirabilaceae	g__Methylomirabilis	s__	Other phyla
SD16	SD16_bin.12.fasta	Defense Island 637	SD16_bin.12.fasta_k141_557258_length_337614_cov_42.0139_Hachiman_3296	5	PD-T7-2,RM,Hachiman	154	161	d__Bacteria	p__Bacteroidota	c__Bacteroidia	o__Bacteroidales	f__Prolixibacteraceae	g__UBA6024	s__
SD16	SD16_bin.8.fasta	Defense Island 280	SD16_bin.8.fasta_k141_181567_length_23551_cov_37.9429_RM_Type_IIG_6964	5	Gabija,pAgo,RM	3	14	d__Bacteria	p__Bacteroidota	c__Bacteroidia	o__Cytophagales	f__Cyclobacteriaceae	g__Algoriphagus	s__
SD17	SD17_bin.3.fasta	Defense Island 515	SD17_bin.3.fasta_k141_1193780_length_49580_cov_137.3858_RM_Type_IIG_11415	5	Hna,Retron,RloC,RM	23	27	d__Bacteria	p__Pseudomonadota	c__Gammaproteobacteria	o__Burkholderiales	f__Rhodocyclaceae	g__Azonexus	s__
SD17	SD17_bin.65.fasta	Defense Island 281	SD17_bin.65.fasta_k141_563955_length_166688_cov_26.2714_PD-T4-3_2528	7	CBASS,PrrC,PD-T4-3	33	49	d__Bacteria	p__Bacillota_A	c__Clostridia	o__Peptostreptococcales	f__Acidaminobacteraceae	g__Fusibacter_C	s__
SD17	SD17_bin.85.fasta	Defense Island 113	SD17_bin.85.fasta_k141_1425655_length_354714_cov_22.6084_Wadjet_I_982	10	BREX,AbiU,Wadjet	244	260	d__Bacteria	p__Desulfobacterota	c__Desulfobulbia	o__Desulfobulbales	f__Desulfocapsaceae	g__Desulfopila	s__
SD20	SD20_bin.44.fasta	Defense Island 516	SD20_bin.44.fasta_k141_1433346_length_311131_cov_24.7641_SoFic_6295	5	PsyrTA,RM,SoFIC	245	251	d__Bacteria	p__Pseudomonadota	c__Gammaproteobacteria	o__Burkholderiales	f__Thiobacillaceae	g__PFJX01	s__	Pseudomonadota
SD20	SD20_bin.57.fasta	Defense Island 517	SD20_bin.57.fasta_k141_1045581_length_149527_cov_49.5792_AbiE_534	8	Gao_RL,DarTG,AbiE	122	135	d__Bacteria	p__Pseudomonadota	c__Gammaproteobacteria	o__Burkholderiales	f__Burkholderiaceae	g__Hydrogenophaga	s__Hydrogenophaga sp021166755	Pseudomonadota
SD26	SD26_bin.37.fasta	Defense Island 638	SD26_bin.37.fasta_k141_1156397_length_190379_cov_22.0034_PD-T4-8_491	5	RM,Gabija,PD-T4-8	3	10	d__Bacteria	p__Bacteroidota	c__Bacteroidia	o__Bacteroidales	f__Paludibacteraceae	g__Paludibacter	s__Paludibacter sp019163375	Other phyla
SD27	SD27_bin.11.fasta	Defense Island 76	SD27_bin.11.fasta_k141_2771108_length_51296_cov_41.5146_BREX_I_3114	7	Thoeris,RM,BREX	2	19	d__Bacteria	p__Pseudomonadota	c__Gammaproteobacteria	o__Burkholderiales	f__Burkholderiaceae	g__Malikia	s__Malikia spinosa	Pseudomonadota
SD32	SD32_bin.67.fasta	Defense Island 639	SD32_bin.67.fasta_k141_15084_length_222841_cov_10.8263_RM_Type_III_7551	6	Mokosh,Lamassu-Fam,RM	35	41	d__Bacteria	p__Bacteroidota	c__Bacteroidia	o__2-12-FULL-35-15	f__2-12-FULL-35-15	g__2-12-FULL-35-15	s__	Other phyla
SD33	SD33_bin.17.fasta	Defense Island 282	SD33_bin.17.fasta_k141_1193651_length_14518_cov_66.2597_RM_Type_IV_6284	6	Paris,RM	2	9	d__Bacteria	p__Bacillota_I	c__Bacilli_A	o__Erysipelotrichales	f__Erysipelotrichaceae	g__UBA2212	s__	Other phyla
SD34	SD34_bin.58.fasta	Defense Island 30	SD34_bin.58.fasta_k141_1387_length_31605_cov_34.8768_RM_Type_I_4535	6	CBASS,Shedu,RM	8	16	d__Bacteria	p__Chloroflexota	c__Dehalococcoidia	o__Dehalococcoidales	f__UBA2162	g__JAUSGV01	s__	Other phyla
SD38	SD38_bin.39.fasta	Defense Island 518	SD38_bin.39.fasta_k141_2027123_length_80488_cov_9.0000_RM_Type_II_8793	7	RM,SanaTA	42	58	d__Bacteria	p__Pseudomonadota	c__Gammaproteobacteria	o__Burkholderiales	f__Gallionellaceae	g__Sideroxyarcus	s__	Pseudomonadota
SD38	SD38_bin.68.fasta	Defense Island 31	SD38_bin.68.fasta_k141_227120_length_248860_cov_34.0718_Druantia_I_1595	8	Azaca,pAgo,Druantia	172	182	d__Bacteria	p__Verrucomicrobiota	c__Verrucomicrobiae	o__Opitutales	f__Opitutaceae	g__Rariglobus	s__	Other phyla
SD4	SD4_bin.3.fasta	Defense Island 640	SD4_bin.3.fasta_k141_1193387_length_489036_cov_53.2366_Wadjet_I_1906	7	Mokosh,RM,Wadjet	168	182	d__Bacteria	p__Bacteroidota	c__Bacteroidia	o__Chitinophagales	f__Chitinophagaceae	g__Ferruginibacter	s__	Other phyla
SD4	SD4_bin.3.fasta	Defense Island 641	SD4_bin.3.fasta_k141_1193387_length_489036_cov_53.2366_pAgo_LongB_4888	7	RM,CBASS,pAgo	381	387	d__Bacteria	p__Bacteroidota	c__Bacteroidia	o__Chitinophagales	f__Chitinophagaceae	g__Ferruginibacter	s__	Other phyla
SD4	SD4_bin.5.fasta	Defense Island 520	SD4_bin.5.fasta_k141_1713223_length_158591_cov_237.3617_Lamassu-Cap4_nuclease_538	8	RM,CBASS,Lamassu-Fam	71	89	d__Bacteria	p__Pseudomonadota	c__Gammaproteobacteria	o__Burkholderiales	f__Burkholderiaceae	g__Variovorax	s__	Pseudomonadota
SD40	SD40_bin.26.fasta	Defense Island 77	SD40_bin.26.fasta_k141_1544330_length_63869_cov_29.9882_Shedu_893	6	Septu,RM,Shedu	48	57	d__Bacteria	p__Pseudomonadota	c__Alphaproteobacteria	o__Rickettsiales	f__UBA998	g__	s__	Pseudomonadota
SD40	SD40_bin.86.fasta	Defense Island 519	SD40_bin.86.fasta_k141_880353_length_9602_cov_9.1049_SoFic_7096	5	RM,DRT,SoFIC	2	8	d__Bacteria	p__Pseudomonadota	c__Gammaproteobacteria	o__Burkholderiales	f__Rhodocyclaceae	g__Rugosibacter	s__	Pseudomonadota
SD44	SD44_bin.29.fasta	Defense Island 283	SD44_bin.29.fasta_k141_1480664_length_46918_cov_12.9885_RM_Type_III_5931	8	CBASS,Azaca,RM	4	17	d__Bacteria	p__Bdellovibrionota	c__Bacteriovoracia	o__Bacteriovoracales	f__Bacteriovoracaceae	g__Bacteriovorax	s__	Other phyla
SD49	SD49_bin.34.fasta	Defense Island 114	SD49_bin.34.fasta_k141_2881103_length_30239_cov_164.8888_PD-Lambda-5_2688	6	RM,SoFIC,PD-Lambda-5	1	6	d__Bacteria	p__Patescibacteria	c__Paceibacteria	o__Moranbacterales	f__GWC2-37-73	g__GWC2-37-8	s__	CPR
SD5	SD5_bin.23.fasta	Defense Island 375	SD5_bin.23.fasta_k141_703487_length_48521_cov_16.1553_RM_Type_IIG_6796	6	DISARM,GAPS1,RM	10	19	d__Bacteria	p__Myxococcota	c__UBA796	o__UBA796	f__SXON01	g__CAIUMM01	s__	Other phyla
SD5	SD5_bin.55.fasta	Defense Island 523	SD5_bin.55.fasta_k141_1833881_length_47886_cov_53.3312_Old_exonuclease_2177	7	Wadjet,RM,Old_exonuclease	8	21	d__Bacteria	p__Pseudomonadota	c__Gammaproteobacteria	o__Burkholderiales	f__Rhodocyclaceae	g__Nitricoxidireducens	s__	Pseudomonadota
SD5	SD5_bin.80.fasta	Defense Island 524	SD5_bin.80.fasta_k141_994024_length_34623_cov_64.9593_Shedu_69	6	PfiAT,RM,Shedu	14	24	d__Bacteria	p__Pseudomonadota	c__Gammaproteobacteria	o__Burkholderiales	f__Sulfuricellaceae	g__Sulfuricella	s__	Pseudomonadota
SD50	SD50_bin.25.fasta	Defense Island 284	SD50_bin.25.fasta_k141_524453_length_23212_cov_30.4912_DRT6_2189	5	RM,CapRel,DRT	10	15	d__Bacteria	p__Bdellovibrionota	c__Bacteriovoracia	o__Bacteriovoracales	f__Bacteriovoracaceae	g__Bacteriovorax	s__	Other phyla
SD50	SD50_bin.26.fasta	Defense Island 78	SD50_bin.26.fasta_k141_554174_length_27387_cov_14.0410_Gabija_949	5	RM,pAgo,Gabija	9	14	d__Bacteria	p__Pseudomonadota	c__Alphaproteobacteria	o__Sphingomonadales	f__Sphingomonadaceae	g__Sphingobium	s__Sphingobium sp000588875	Pseudomonadota
SD51	SD51_bin.19.fasta	Defense Island 210	SD51_bin.19.fasta_k141_1458334_length_40857_cov_9.9908_Gabija_596	7	Avs,Lamassu-Fam,Gabija	6	22	d__Bacteria	p__Pseudomonadota	c__Gammaproteobacteria	o__Methylococcales	f__Methylomonadaceae	g__Methylobacter_A	s__	Pseudomonadota
SD51	SD51_bin.19.fasta	Defense Island 211	SD51_bin.19.fasta_k141_1720790_length_69803_cov_10.0070_RosmerTA_2883	7	PD-T7-2,RM,AbiD,RosmerTA	45	52	d__Bacteria	p__Pseudomonadota	c__Gammaproteobacteria	o__Methylococcales	f__Methylomonadaceae	g__Methylobacter_A	s__	Pseudomonadota
SD52	SD52_bin.52.fasta	Defense Island 521	SD52_bin.52.fasta_k141_223728_length_195765_cov_233.1967_SoFic_6491	5	Retron,RM,SoFIC	144	152	d__Bacteria	p__Pseudomonadota	c__Gammaproteobacteria	o__Burkholderiales	f__Burkholderiaceae	g__Aquabacterium	s__Aquabacterium sp016195855	Pseudomonadota
SD54	SD54_bin.30.fasta	Defense Island 522	SD54_bin.30.fasta_k141_1099240_length_29438_cov_24.9723_PD-T7-5_4132	7	Gabija,Lamassu-Fam,Lit,PD-T7-5	12	28	d__Bacteria	p__Pseudomonadota	c__Gammaproteobacteria	o__Burkholderiales	f__Burkholderiaceae	g__Hydrogenophaga	s__Hydrogenophaga aromaticivorans	Pseudomonadota
SD54	SD54_bin.36.fasta	Defense Island 285	SD54_bin.36.fasta_k141_1759779_length_18173_cov_23.5452_CAS_Class2-Subtype-II-C_8867	9	BREX,SoFIC,CasFinder	2	10	d__Bacteria	p__Bacillota	c__Bacilli	o__Lactobacillales	f__Aerococcaceae	g__Trichococcus	s__Trichococcus flocculiformis	Other phyla
SD56	SD56_bin.43.fasta	Defense Island 374	SD56_bin.43.fasta_k141_1250951_length_25829_cov_29.0283_BREX_I_3030	9	CBASS,PsyrTA,BREX	4	15	d__Bacteria	p__Pseudomonadota	c__Gammaproteobacteria	o__Pseudomonadales	f__Pseudomonadaceae	g__Pseudomonas_E	s__Pseudomonas_E frederiksbergensis_K
SD56	SD56_bin.59.fasta	Defense Island 642	SD56_bin.59.fasta_k141_548016_length_17910_cov_19.9921_Septu_2436	6	CasFinder,RM,Septu	1	7	d__Bacteria	p__Bacteroidota	c__Bacteroidia	o__2-12-FULL-35-15	f__2-12-FULL-35-15	g__2-12-FULL-35-15	s__
SD56	SD56_bin.59.fasta	Defense Island 643	SD56_bin.59.fasta_k141_89578_length_70679_cov_22.9978_Menshen_3537	5	Hna,Lamassu-Fam,Menshen	9	16	d__Bacteria	p__Bacteroidota	c__Bacteroidia	o__2-12-FULL-35-15	f__2-12-FULL-35-15	g__2-12-FULL-35-15	s__
SD58	SD58_bin.77.fasta	Defense Island 212	SD58_bin.77.fasta_k141_2426781_length_12324_cov_11.0000_Retron_XIII_5096	5	RM,SoFIC,Retron	1	9	d__Bacteria	p__Pseudomonadota	c__Gammaproteobacteria	o__Pseudomonadales	f__Ketobacteraceae	g__HdN1	s__	Pseudomonadota
SD59	SD59_bin.79.fasta	Defense Island 149	SD59_bin.79.fasta_k141_1059564_length_227684_cov_11.0000_Hachiman_2117	5	AbiJ,Septu,Hachiman	12	17	d__Bacteria	p__Pseudomonadota	c__Alphaproteobacteria	o__Micavibrionales	f__Micavibrionaceae	g__Micavibrio_A	s__	Pseudomonadota
SD62	SD62_bin.33.fasta	Defense Island 413	SD62_bin.33.fasta_k141_423070_length_43776_cov_22.5023_DRT6_1681	7	CBASS,RM,DRT	7	24	d__Bacteria	p__Actinomycetota	c__Acidimicrobiia	o__ATN3	f__ATN3	g__	s__	Other phyla
SD63	SD63_bin.22.fasta	Defense Island 32	SD63_bin.22.fasta_k141_717367_length_31851_cov_40.0629_CBASS_I_3073	9	AbiE,SoFIC,RM,AbiD,CBASS	11	22	d__Bacteria	p__Omnitrophota	c__Omnitrophia	o__Omnitrophales	f__Omnitrophaceae	g__Omnitrophus	s__	Other phyla
SD63	SD63_bin.33.fasta	Defense Island 33	SD63_bin.33.fasta_k141_820184_length_262137_cov_18.9994_RM_Type_I_4586	7	AbiE,PD-Lambda-5,RM	186	194	d__Bacteria	p__Omnitrophota	c__Koll11	o__Aquiviventales	f__Aquiviventaceae	g__JACQHS01	s__	Other phyla
SD63	SD63_bin.40.fasta	Defense Island 213	SD63_bin.40.fasta_k141_353158_length_27341_cov_11.1917_RM_Type_II_8642	5	RosmerTA,RM	18	23	d__Bacteria	p__Pseudomonadota	c__Gammaproteobacteria	o__Pseudomonadales	f__Moraxellaceae	g__Acinetobacter	s__Acinetobacter junii	Pseudomonadota
SD64	SD64_bin.102.fasta	Defense Island 214	SD64_bin.102.fasta_k141_15351_length_157375_cov_36.9969_RosmerTA_2887	7	CBASS,RM,RosmerTA	117	128	d__Bacteria	p__Pseudomonadota	c__Gammaproteobacteria	o__Burkholderiales	f__Methylophilaceae	g__Methylotenera_A	s__	Pseudomonadota
SD64	SD64_bin.62.fasta	Defense Island 215	SD64_bin.62.fasta_k141_874719_length_32372_cov_25.9586_PD-T7-2_2523	10	RloC,BREX,PD-T7-2	5	19	d__Bacteria	p__Pseudomonadota	c__Gammaproteobacteria	o__Methylococcales	f__Methylomonadaceae	g__Methylobacter_A	s__	Pseudomonadota
SD64	SD64_bin.64.fasta	Defense Island 414	SD64_bin.64.fasta_k141_292046_length_36584_cov_21.3719_Gabija_701	6	RM,AbiJ,Gabija	26	34	d__Bacteria	p__Actinomycetota	c__Thermoleophilia	o__Gaiellales	f__Gaiellaceae	g__Gaiella	s__	Other phyla
SD64	SD64_bin.70.fasta	Defense Island 415	SD64_bin.70.fasta_k141_1521035_length_347788_cov_24.0357_Tiamat_2824	5	SoFIC,Azaca,Tiamat	115	121	d__Bacteria	p__Acidobacteriota	c__Vicinamibacteria	o__Vicinamibacterales	f__UBA2999	g__CANKJK01	s__	Other phyla
SD7	SD7_bin.30.fasta	Defense Island 288	SD7_bin.30.fasta_k141_844473_length_35958_cov_131.0011_RM_Type_IV_5613	7	RM,Septu	4	15	d__Bacteria	p__Bacteroidota	c__Bacteroidia	o__Bacteroidales	f__Marinifilaceae	g__Labilibaculum	s__	Other phyla
SD70	SD70_bin.3.fasta	Defense Island 286	SD70_bin.3.fasta_k141_435850_length_50191_cov_40.4117_RM_Type_IIG_7010	5	RosmerTA,Avs,RM	15	24	d__Bacteria	p__Pseudomonadota	c__Alphaproteobacteria	o__Caulobacterales	f__Caulobacteraceae	g__Phenylobacterium	s__	Pseudomonadota
SD70	SD70_bin.38.fasta	Defense Island 644	SD70_bin.38.fasta_k141_938645_length_741469_cov_30.2842_PD-T4-9_2977	7	Pycsar,Kiwa,PD-T4-9	555	574	d__Bacteria	p__Bacteroidota	c__Bacteroidia	o__Flavobacteriales	f__Crocinitomicaceae	g__M2408	s__	Other phyla
SD71	SD71_bin.21.fasta	Defense Island 216	SD71_bin.21.fasta_k141_352487_length_111896_cov_51.6471_Septu_2103	8	Wadjet,RM,Septu	63	81	d__Bacteria	p__Pseudomonadota	c__Gammaproteobacteria	o__Tenderiales	f__Tenderiaceae	g__JAKFXL01	s__	Pseudomonadota
SD71	SD71_bin.28.fasta	Defense Island 525	SD71_bin.28.fasta_k141_372952_length_78097_cov_53.7935_AbiZ_1066	6	RM,Kiwa,AbiZ	68	75	d__Bacteria	p__Pseudomonadota	c__Gammaproteobacteria	o__Burkholderiales	f__Gallionellaceae	g__Sideroxyarcus	s__	Pseudomonadota
SD71	SD71_bin.71.fasta	Defense Island 287	SD71_bin.71.fasta_k141_315339_length_277018_cov_34.0004_CBASS_I_3929	5	SanaTA,Shedu,CBASS	185	190	d__Bacteria	p__Bacteroidota	c__Bacteroidia	o__NS11-12g	f__UBA955	g__UBA955	s__	Other phyla
SD73	SD73_bin.61.fasta	Defense Island 526	SD73_bin.61.fasta_k141_306270_length_40219_cov_52.6178_RosmerTA_3625	6	CBASS,PD-T7-2,RosmerTA	10	24	d__Bacteria	p__Pseudomonadota	c__Gammaproteobacteria	o__Burkholderiales	f__Sulfuricellaceae	g__Sulfuricella	s__	Pseudomonadota
SD73	SD73_bin.70.fasta	Defense Island 376	SD73_bin.70.fasta_k141_1187276_length_84503_cov_70.5974_Mokosh_Type_I_A_2640	8	RM,Menshen,Mokosh	55	76	d__Bacteria	p__Pseudomonadota	c__Gammaproteobacteria	o__Burkholderiales	f__Chitinibacteraceae	g__Formivibrio	s__	Pseudomonadota
SD73	SD73_bin.70.fasta	Defense Island 377	SD73_bin.70.fasta_k141_306609_length_95919_cov_34.3985_pAgo_SPARTA_5090	11	RM,Shedu,DarTG,pAgo	3	29	d__Bacteria	p__Pseudomonadota	c__Gammaproteobacteria	o__Burkholderiales	f__Chitinibacteraceae	g__Formivibrio	s__	Pseudomonadota
SD75	SD75_bin.33.fasta	Defense Island 527	SD75_bin.33.fasta_k141_959283_length_84503_cov_64.5761_AbiE_298	7	RM,Lamassu-Fam,AbiE	37	44	d__Bacteria	p__Pseudomonadota	c__Gammaproteobacteria	o__Burkholderiales	f__SG8-39	g__SCGC-AG-212-J23	s__	Pseudomonadota
SD75	SD75_bin.52.fasta	Defense Island 217	SD75_bin.52.fasta_k141_1646561_length_36073_cov_13.0377_RM_Type_IIG_6648	6	RM,Septu	6	20	d__Bacteria	p__Pseudomonadota	c__Gammaproteobacteria	o__Methylococcales	f__Methylomonadaceae	g__Methylobacter_A	s__	Pseudomonadota
SD75	SD75_bin.56.fasta	Defense Island 79	SD75_bin.56.fasta_k141_99353_length_75361_cov_44.0805_RM_Type_I_4519	7	RosmerTA,Hna,RM	31	40	d__Bacteria	p__Pseudomonadota	c__Gammaproteobacteria	o__Burkholderiales	f__Burkholderiaceae	g__Acidovorax	s__Acidovorax facilis	Pseudomonadota
SD76	SD76_bin.30.fasta	Defense Island 528	SD76_bin.30.fasta_k141_658447_length_146372_cov_20.7962_Menshen_4050	7	RM,AbiD,Menshen	32	43	d__Bacteria	p__Pseudomonadota	c__Gammaproteobacteria	o__Burkholderiales	f__Burkholderiaceae	g__Aquabacterium	s__	Pseudomonadota
SD8	SD8_bin.34.fasta	Defense Island 218	SD8_bin.34.fasta_k141_27471_length_26330_cov_23.9629_Druantia_III_2710	7	Eleos,Azaca,Druantia	3	9	d__Bacteria	p__Pseudomonadota	c__Gammaproteobacteria	o__Pseudomonadales	f__Oleiphilaceae	g__PZPK01	s__	Pseudomonadota
SD8	SD8_bin.34.fasta	Defense Island 219	SD8_bin.34.fasta_k141_452790_length_45463_cov_20.0038_Druantia_III_2728	8	DarTG,Zorya,RM,Druantia	5	18	d__Bacteria	p__Pseudomonadota	c__Gammaproteobacteria	o__Pseudomonadales	f__Oleiphilaceae	g__PZPK01	s__	Pseudomonadota
SD8	SD8_bin.34.fasta	Defense Island 220	SD8_bin.34.fasta_k141_727829_length_32527_cov_83.5682_CBASS_I_3276	14	CBASS,CasFinder,RM	4	23	d__Bacteria	p__Pseudomonadota	c__Gammaproteobacteria	o__Pseudomonadales	f__Oleiphilaceae	g__PZPK01	s__	Pseudomonadota
SD8	SD8_bin.7.fasta	Defense Island 221	SD8_bin.7.fasta_k141_160143_length_24711_cov_76.0193_Septu_1658	8	RM,DarTG,Septu	4	19	d__Bacteria	p__Pseudomonadota	c__Gammaproteobacteria	o__Pseudomonadales	f__Oleiphilaceae	g__PZPK01	s__	Pseudomonadota
SD8	SD8_bin.7.fasta	Defense Island 222	SD8_bin.7.fasta_k141_291339_length_24483_cov_106.0949_CBASS_II_4490	8	RM,CBASS	7	20	d__Bacteria	p__Pseudomonadota	c__Gammaproteobacteria	o__Pseudomonadales	f__Oleiphilaceae	g__PZPK01	s__	Pseudomonadota
SH1	SH1_bin.95.fasta	Defense Island 81	SH1_bin.95.fasta_k141_2224921_length_295281_cov_30.0468_Hachiman_2053	5	SoFIC,pAgo,Hachiman	255	259	d__Bacteria	p__Pseudomonadota	c__Alphaproteobacteria	o__Sphingomonadales	f__Sphingomonadaceae	g__Croceicoccus	s__Croceicoccus sp020985305	Pseudomonadota
SH16	SH16_bin.2.fasta	Defense Island 80	SH16_bin.2.fasta_k141_605361_length_75785_cov_63.1089_RM_Type_IIG_6155	7	Zorya,Druantia,RM	9	15	d__Bacteria	p__Pseudomonadota	c__Alphaproteobacteria	o__Sphingomonadales	f__Sphingomonadaceae	g__Novosphingobium	s__	Pseudomonadota
SH4	SH4_bin.93.fasta	Defense Island 378	SH4_bin.93.fasta_k141_1879637_length_86018_cov_105.4187_Gao_Qat_2545	10	Shango,RM,Gao_Qat	53	69	d__Bacteria	p__Fibrobacterota	c__Fibrobacteria	o__UBA5070	f__UBA5070	g__UBA5070	s__UBA5070 sp029557215	Other phyla
SH8	SH8_bin.44.fasta	Defense Island 529	SH8_bin.44.fasta_k141_422948_length_92840_cov_96.4452_CBASS_I_5194	6	SoFIC,RM,CBASS	67	73	d__Bacteria	p__Pseudomonadota	c__Gammaproteobacteria	o__Burkholderiales	f__Burkholderiaceae	g__Limnohabitans_A	s__	Pseudomonadota
SH8	SH8_bin.9.fasta	Defense Island 82	SH8_bin.9.fasta_k141_538906_length_19818_cov_18.0006_SanaTA_2487	8	Gao_Qat,RosmerTA,SanaTA	3	13	d__Bacteria	p__Pseudomonadota	c__Alphaproteobacteria	o__Sphingomonadales	f__Sphingomonadaceae	g__Novosphingobium	s__Novosphingobium sp003454795	Pseudomonadota
shx1	shx1_bin.57.fasta	Defense Island 159	shx1_bin.57.fasta_k141_473924_length_33143_cov_49.7206_RM_Type_IV_5162	7	PD-Lambda-2,RM	18	25	d__Bacteria	p__Omnitrophota	c__Koll11	o__2-02-FULL-51-18	f__2-02-FULL-51-18	g__	s__	Other phyla
shx11	shx11_bin.75.fasta	Defense Island 157	shx11_bin.75.fasta_k141_1314736_length_98074_cov_86.0000_RM_Type_III_5527	6	AbiE,CasFinder,RM	56	65	d__Bacteria	p__Desulfobacterota	c__GWC2-55-46	o__GWC2-55-46	f__GWC2-55-46	g__	s__
shx13	shx13_bin.6.fasta	Defense Island 548	shx13_bin.6.fasta_k141_126618_length_14500_cov_52.0000_SanaTA_6360	6	RM,AbiJ,SanaTA	2	8	d__Bacteria	p__Pseudomonadota	c__Gammaproteobacteria	o__Burkholderiales	f__Gallionellaceae	g__Gallionella	s__
shx14	shx14_bin.27.fasta	Defense Island 549	shx14_bin.27.fasta_k141_786660_length_101276_cov_67.0147_RM_Type_IV_10063	7	Wadjet,SoFIC,RM	43	54	d__Bacteria	p__Pseudomonadota	c__Gammaproteobacteria	o__Burkholderiales	f__Rhodocyclaceae	g__Azonexus	s__	Pseudomonadota
shx14	shx14_bin.85.fasta	Defense Island 158	shx14_bin.85.fasta_k141_46432_length_40021_cov_71.3354_SoFic_3609	5	RloC,RM,SoFIC	22	47	d__Bacteria	p__Nitrospirota	c__Thermodesulfovibrionia	o__Thermodesulfovibrionales	f__SM23-35	g__VGWZ01	s__VGWZ01 sp020053565	Other phyla
shx15	shx15_bin.10.fasta	Defense Island 228	shx15_bin.10.fasta_k141_296130_length_275615_cov_48.0037_Gao_Hhe_345	5	RM,Gao_Hhe	26	31	d__Bacteria	p__Pseudomonadota	c__Gammaproteobacteria	o__Pseudomonadales	f__Moraxellaceae	g__Acinetobacter	s__
shx19	shx19_bin.23.fasta	Defense Island 398	shx19_bin.23.fasta_k141_16002_length_58406_cov_43.0074_Septu_2176	9	DISARM,RM,Septu	18	36	d__Bacteria	p__Myxococcota	c__UBA796	o__UBA796	f__SXON01	g__CAMAXZ01	s__	Other phyla
shx19	shx19_bin.23.fasta	Defense Island 399	shx19_bin.23.fasta_k141_167764_length_63503_cov_44.0431_AbiE_652	8	Zorya,RM,AbiE	23	33	d__Bacteria	p__Myxococcota	c__UBA796	o__UBA796	f__SXON01	g__CAMAXZ01	s__	Other phyla
shx19	shx19_bin.3.fasta	Defense Island 309	shx19_bin.3.fasta_k141_343531_length_141203_cov_209.1020_CAS_Class2-Subtype-II-C_8921	10	SoFIC,BREX,CasFinder	109	121	d__Bacteria	p__Bacillota_A	c__Clostridia	o__Eubacteriales	f__Eubacteriaceae	g__Acetobacterium	s__Acetobacterium sp018903255	Other phyla
shx19	shx19_bin.34.fasta	Defense Island 550	shx19_bin.34.fasta_k141_23874_length_75192_cov_919.8329_PrrC_9290	7	pAgo,Hna,PrrC	33	39	d__Bacteria	p__Pseudomonadota	c__Gammaproteobacteria	o__Burkholderiales	f__Gallionellaceae	g__Sideroxyarcus	s__Sideroxyarcus lithotrophicus_A	Pseudomonadota
shx19	shx19_bin.47.fasta	Defense Island 310	shx19_bin.47.fasta_k141_319891_length_42185_cov_13.0506_Lamassu-Mrr_1086	8	RM,AbiE,Lamassu-Fam	19	30	d__Bacteria	p__Pseudomonadota	c__Alphaproteobacteria	o__Rhizobiales	f__Rhizobiaceae	g__Rhizobium_E	s__	Pseudomonadota
shx23	shx23_bin.52.fasta	Defense Island 311	shx23_bin.52.fasta_k141_886456_length_127627_cov_14.2241_RM_Type_I_5782	5	Shedu,DRT,RM	46	54	d__Bacteria	p__Bacteroidota	c__Bacteroidia	o__Bacteroidales	f__M50B96	g__M50B96	s__	Other phyla
shx24	shx24_bin.31.fasta	Defense Island 312	shx24_bin.31.fasta_k141_596597_length_58932_cov_138.9377_RM_Type_I_5784	6	Gabija,RM	34	43	d__Bacteria	p__Pseudomonadota	c__Alphaproteobacteria	o__Rhizobiales	f__Rhizobiaceae	g__Shinella	s__	Pseudomonadota
shx3	shx3_bin.3.fasta	Defense Island 662	shx3_bin.3.fasta_k141_1287416_length_13518_cov_83.1737_RM_Type_IIG_9448	5	SanaTA,PD-T7-2,RM	1	6	d__Bacteria	p__Bacteroidota	c__Bacteroidia	o__Flavobacteriales	f__Flavobacteriaceae	g__Flavobacterium	s__	Other phyla
shx8	shx8_bin.2.fasta	Defense Island 313	shx8_bin.2.fasta_k141_335567_length_74137_cov_13.9953_SoFic_4923	6	RM,Kiwa,SoFIC	11	17	d__Bacteria	p__Bacteroidota	c__Ignavibacteria	o__Ignavibacteriales	f__Ignavibacteriaceae	g__XYD12-FULL-36-8	s__	Other phyla
shx8	shx8_bin.41.fasta	Defense Island 429	shx8_bin.41.fasta_k141_1379501_length_229659_cov_16.6240_RM_Type_I_4226	7	Gabija,Shedu,RloC,RM	140	150	d__Bacteria	p__Actinomycetota	c__Actinomycetes	o__S36-B12	f__UBA10799	g__	s__	Other phyla
shx8	shx8_bin.5.fasta	Defense Island 40	shx8_bin.5.fasta_k141_1144487_length_242695_cov_46.7543_RM_Type_II_4785	5	RM,Shedu	160	165	d__Bacteria	p__Desulfobacterota_E	c__Deferrimicrobia	o__Deferrimicrobiales	f__Deferrimicrobiaceae	g__Deferrimicrobium	s__	Other phyla
T13	T13_bin.59.fasta	Defense Island 530	T13_bin.59.fasta_k141_1658803_length_57034_cov_15.0000_AbiE_1637	5	RosmerTA,RM,AbiE	33	37	d__Bacteria	p__Pseudomonadota	c__Gammaproteobacteria	o__Burkholderiales	f__Burkholderiaceae	g__Methylibium	s__Methylibium petroleiphilum
T13	T13_bin.59.fasta	Defense Island 531	T13_bin.59.fasta_k141_2451774_length_27726_cov_18.0000_PD-Lambda-5_7443	7	Retron,RM,PD-Lambda-5	5	16	d__Bacteria	p__Pseudomonadota	c__Gammaproteobacteria	o__Burkholderiales	f__Burkholderiaceae	g__Methylibium	s__Methylibium petroleiphilum
T15	T15_bin.104.fasta	Defense Island 379	T15_bin.104.fasta_k141_799882_length_57378_cov_55.9789_CBASS_I_3350	8	Detocs,RM,CBASS	3	14	d__Bacteria	p__Pseudomonadota	c__Gammaproteobacteria	o__Enterobacterales	f__Aeromonadaceae	g__Aeromonas	s__Aeromonas australiensis
T15	T15_bin.52.fasta	Defense Island 223	T15_bin.52.fasta_k141_1199720_length_82933_cov_64.0922_RM_Type_I_6706	6	Druantia,dCTPdeaminase,RM	17	23	d__Bacteria	p__Pseudomonadota	c__Gammaproteobacteria	o__Burkholderiales	f__Methylophilaceae	g__Methylotenera	s__
T15	T15_bin.96.fasta	Defense Island 289	T15_bin.96.fasta_k141_270068_length_53351_cov_38.3929_Retron_III_3011	8	pAgo,RM,RloC,Retron	6	17	d__Bacteria	p__Pseudomonadota	c__Gammaproteobacteria	o__Burkholderiales	f__Methylophilaceae	g__	s__
T18	T18_bin.59.fasta	Defense Island 115	T18_bin.59.fasta_k141_1641118_length_76692_cov_65.6369_SanaTA_2551	5	RloC,RM,SanaTA	53	63	d__Bacteria	p__Pseudomonadota	c__Alphaproteobacteria	o__Rickettsiales	f__JABCZZ01	g__	s__	Pseudomonadota
T19	T19_bin.22.fasta	Defense Island 224	T19_bin.22.fasta_k141_1723302_length_81831_cov_74.2521_RM_Type_IIG_8725	6	RnlAB,DarTG,pAgo,RM	47	60	d__Bacteria	p__Chloroflexota	c__Dehalococcoidia	o__Dehalococcoidales	f__UBA3254	g__UBA3254	s__	Other phyla
T19	T19_bin.32.fasta	Defense Island 416	T19_bin.32.fasta_k141_2296167_length_173665_cov_59.6537_RM_Type_III_4253	5	PD-Lambda-5,RloC,RM	134	142	d__Bacteria	p__Actinomycetota	c__Coriobacteriia	o__Anaerosomatales	f__	g__	s__	Other phyla
T22	T22_bin.38.fasta	Defense Island 417	T22_bin.38.fasta_k141_744789_length_121651_cov_54.0094_AbiE_219	5	RM,DarTG,AbiE	94	103	d__Bacteria	p__Actinomycetota	c__Coriobacteriia	o__Anaerosomatales	f__Anaerosomataceae	g__JADIIM01	s__	Other phyla
T22	T22_bin.69.fasta	Defense Island 34	T22_bin.69.fasta_k141_1368056_length_64487_cov_72.3123_SoFic_3748	5	RM,RloC,SoFIC	13	20	d__Bacteria	p__Hydrogenedentota	c__Hydrogenedentia	o__Hydrogenedentiales	f__SLHB01	g__	s__	Other phyla
T23	T23_bin.127.fasta	Defense Island 418	T23_bin.127.fasta_k141_194562_length_61359_cov_99.5836_DarTG_1728	7	Kiwa,RM,DarTG	36	42	d__Bacteria	p__Actinomycetota	c__Acidimicrobiia	o__IMCC26256	f__	g__	s__	Other phyla
T23	T23_bin.13.fasta	Defense Island 380	T23_bin.13.fasta_k141_790459_length_38849_cov_12.0357_DISARM_1_1002	12	AbiE,CBASS,Retron,DISARM	9	22	d__Bacteria	p__Myxococcota	c__Polyangia	o__Polyangiales	f__Polyangiaceae	g__Labilithrix	s__	Other phyla
T23	T23_bin.164.fasta	Defense Island 419	T23_bin.164.fasta_k141_2213793_length_87656_cov_18.9955_Shedu_133	8	RM,DISARM,Shedu	46	53	d__Bacteria	p__Actinomycetota	c__Acidimicrobiia	o__IMCC26256	f__	g__	s__	Other phyla
T23	T23_bin.23.fasta	Defense Island 35	T23_bin.23.fasta_k141_1104256_length_46538_cov_133.0000_RM_Type_IV_5331	5	RM,DarTG	13	23	d__Bacteria	p__Actinomycetota	c__Actinomycetes	o__Mycobacteriales	f__Mycobacteriaceae	g__Smaragdicoccus	s__	Other phyla
T23	T23_bin.61.fasta	Defense Island 645	T23_bin.61.fasta_k141_1185873_length_28936_cov_38.6316_RM_Type_I_7146	6	RM,dCTPdeaminase	7	14	d__Bacteria	p__Bacteroidota	c__Bacteroidia	o__Flavobacteriales	f__Flavobacteriaceae	g__Flavobacterium	s__	Other phyla
T25	T25_bin.84.fasta	Defense Island 150	T25_bin.84.fasta_k141_255412_length_66832_cov_12.9987_RM_Type_IV_4303	5	RM,MazEF	1	11	d__Bacteria	p__Bacillota_H	c__UBA994	o__UBA994	f__UBA994	g__UBA994	s__	Other phyla
T27	T27_bin.48.fasta	Defense Island 290	T27_bin.48.fasta_k141_569847_length_117912_cov_40.4463_Borvo_3959	5	SanaTA,Gabija,Borvo	60	69	d__Bacteria	p__Electryoneota	c__JAOADG01	o__JAOADG01	f__JAOADG01	g__JAOADG01	s__	Other phyla
T29	T29_bin.36.fasta	Defense Island 291	T29_bin.36.fasta_k141_464325_length_97339_cov_15.5544_Retron_VI_3871	6	RM,Shedu,Retron	17	27	d__Bacteria	p__Marinisomatota	c__UBA8477	o__UBA8477	f__UBA8477	g__UBA8477	s__	Other phyla
T29	T29_bin.63.fasta	Defense Island 225	T29_bin.63.fasta_k141_3289840_length_30957_cov_12.0332_Rst_HelicaseDUF2290_755	9	Zorya,Gao_RL,Rst_HelicaseDUF2290	12	23	d__Bacteria	p__Pseudomonadota	c__Gammaproteobacteria	o__Methylococcales	f__Methylomonadaceae	g__Methylomonas	s__	Pseudomonadota
T3	T3_bin.50.fasta	Defense Island 421	T3_bin.50.fasta_k141_1068862_length_28913_cov_20.4175_SoFic_2600	6	RM,CBASS,SoFIC	2	7	d__Bacteria	p__Desulfobacterota	c__RBG-13-43-22	o__RBG-13-43-22	f__RBG-13-43-22	g__	s__	Other phyla
T3	T3_bin.6.fasta	Defense Island 382	T3_bin.6.fasta_k141_645564_length_18252_cov_19.9662_RloC_305	5	RM,AbiD,RloC	3	9	d__Bacteria	p__Desulfobacterota	c__Desulfuromonadia	o__Geobacterales	f__Pseudopelobacteraceae	g__JACRCG01	s__	Other phyla
T3	T3_bin.80.fasta	Defense Island 646	T3_bin.80.fasta_k141_1906319_length_94211_cov_14.5567_Mokosh_TypeII_3526	12	PD-T4-1,AbiE,Lamassu-Fam,RM,Wadjet,Mokosh	28	60	d__Bacteria	p__Bacillota_A	c__Clostridia	o__Peptostreptococcales	f__Filifactoraceae	g__Proteocatella	s__	Other phyla
T3	T3_bin.80.fasta	Defense Island 647	T3_bin.80.fasta_k141_673745_length_87772_cov_25.0000_RM_Type_I_7165	6	DRT,Kiwa,RM	11	19	d__Bacteria	p__Bacillota_A	c__Clostridia	o__Peptostreptococcales	f__Filifactoraceae	g__Proteocatella	s__	Other phyla
T30	T30_bin.105.fasta	Defense Island 151	T30_bin.105.fasta_k141_290858_length_190552_cov_119.9992_RM_Type_IIG_6802	5	Gabija,pAgo,RM	71	82	d__Bacteria	p__Nitrospirota	c__Thermodesulfovibrionia	o__UBA6902	f__UBA6902	g__UBA6902	s__	Other phyla
T30	T30_bin.27.fasta	Defense Island 381	T30_bin.27.fasta_k141_1607843_length_59507_cov_117.6361_PD-T7-3_2913	8	BREX,PsyrTA,Gao_Ppl,PD-T7-3	32	43	d__Bacteria	p__Desulfobacterota	c__Desulfobulbia	o__Desulfobulbales	f__Desulfurivibrionaceae	g__Thiovibrio	s__	Other phyla
T30	T30_bin.51.fasta	Defense Island 420	T30_bin.51.fasta_k141_629120_length_63435_cov_15.9581_Wadjet_II_1886	8	RM,Rst_Hydrolase-3Tm,Wadjet	56	65	d__Bacteria	p__Actinomycetota	c__Actinomycetes	o__Propionibacteriales	f__Nocardioidaceae	g__SSC3	s__	Other phyla
T30	T30_bin.9.fasta	Defense Island 116	T30_bin.9.fasta_k141_1650440_length_123346_cov_30.9944_DRT6_1000	5	RM,AbiV,DRT	61	65	d__Bacteria	p__Patescibacteria	c__ABY1	o__XYB2-FULL-38-15	f__XYB2-FULL-38-15	g__	s__	CPR
T30	T30_bin.92.fasta	Defense Island 117	T30_bin.92.fasta_k141_162412_length_73071_cov_28.9912_Lamassu-Cap4_nuclease_420	7	SanaTA,RM,Lamassu-Fam	4	17	d__Bacteria	p__Cyanobacteriota	c__Vampirovibrionia	o__	f__	g__	s__	Other phyla
T4	T4_bin.11.fasta	Defense Island 422	T4_bin.11.fasta_k141_1680080_length_243179_cov_129.9549_RM_Type_I_4146	5	CBASS,RloC,RM	51	56	d__Bacteria	p__Actinomycetota	c__Coriobacteriia	o__Anaerosomatales	f__JAHIQC01	g__JAHIQC01	s__	Other phyla
T5	T5_bin.20.fasta	Defense Island 383	T5_bin.20.fasta_k141_925415_length_258504_cov_81.2861_DarTG_2138	6	Azaca,RM,DarTG	11	19	d__Bacteria	p__Acidobacteriota	c__Vicinamibacteria	o__Vicinamibacterales	f__JAKQTR01	g__	s__	Other phyla
T5	T5_bin.91.fasta	Defense Island 423	T5_bin.91.fasta_k141_1289816_length_15413_cov_11.0000_BREX_I_2685	5	RM,BREX	2	7	d__Bacteria	p__Deinococcota	c__Deinococci	o__Deinococcales	f__Deinococcaceae	g__Deinococcus	s__Deinococcus indicus	Other phyla
T8	T8_bin.54.fasta	Defense Island 292	T8_bin.54.fasta_k141_464290_length_39461_cov_11.0000_Pycsar_3864	6	RM,Gabija,Pycsar	19	36	d__Bacteria	p__Pseudomonadota	c__Alphaproteobacteria	o__Rickettsiales	f__UBA1997	g__UBA2645	s__
T9	T9_bin.64.fasta	Defense Island 424	T9_bin.64.fasta_k141_836864_length_53092_cov_158.2712_Gabija_860	6	RosmerTA,RM,Gabija	35	46	d__Bacteria	p__Actinomycetota	c__Actinomycetes	o__Actinomycetales	f__Microbacteriaceae	g__Microbacterium	s__
WA10	WA10_bin.5.fasta	Defense Island 293	WA10_bin.5.fasta_k141_739432_length_25635_cov_11.0033_RM_Type_IIG_5680	8	Azaca,RM	1	14	d__Bacteria	p__Bacillota	c__Bacilli	o__Bacillales_H	f__Anaerobacillaceae	g__Anaerobacillus	s__	Other phyla
WA11	WA11_bin.61.fasta	Defense Island 36	WA11_bin.61.fasta_k141_1122969_length_81996_cov_36.2399_CAS_Cluster_7962	9	CasFinder,Wadjet	12	25	d__Bacteria	p__Verrucomicrobiota	c__Verrucomicrobiae	o__Opitutales	f__Opitutaceae	g__Didemnitutus	s__
WA13	WA13_bin.129.fasta	Defense Island 648	WA13_bin.129.fasta_k141_251616_length_75057_cov_346.9631_pAgo_S1A_4344	5	RM,Shedu,pAgo	50	54	d__Bacteria	p__Bacteroidota	c__Bacteroidia	o__Bacteroidales	f__F082	g__JALNZU01	s__	Other phyla
WA13	WA13_bin.39.fasta	Defense Island 294	WA13_bin.39.fasta_k141_148587_length_142683_cov_210.3394_Azaca_2264	7	PD-T7-2,RM,Azaca	56	67	d__Bacteria	p__Pseudomonadota	c__Alphaproteobacteria	o__Rhizobiales	f__Xanthobacteraceae	g__Rhodoplanes	s__	Pseudomonadota
WA20	WA20_bin.23.fasta	Defense Island 384	WA20_bin.23.fasta_k141_523401_length_97888_cov_13.0000_Lamassu-Mrr_63	8	DRT,CBASS,Lamassu-Fam	50	61	d__Bacteria	p__Fibrobacterota	c__Fibrobacteria	o__UBA5070	f__UBA5070	g__UBA5070	s__	Other phyla
WA21	WA21_bin.12.fasta	Defense Island 532	WA21_bin.12.fasta_k141_1876755_length_44046_cov_28.4439_PD-Lambda-2_2369	7	RM,PD-T7-2,PD-Lambda-2	37	44	d__Bacteria	p__Pseudomonadota	c__Gammaproteobacteria	o__Burkholderiales	f__Usitatibacteraceae	g__Usitatibacter	s__
WA21	WA21_bin.4.fasta	Defense Island 37	WA21_bin.4.fasta_k141_48599_length_66500_cov_16.8478_CAS_Cluster_7976	11	CasFinder,Wadjet	42	54	d__Bacteria	p__Verrucomicrobiota	c__Verrucomicrobiae	o__Opitutales	f__Opitutaceae	g__Didemnitutus	s__
WA21	WA21_bin.59.fasta	Defense Island 533	WA21_bin.59.fasta_k141_1105312_length_30512_cov_9.4151_Wadjet_I_2239	6	Lit,PD-T7-5,Wadjet	1	7	d__Bacteria	p__Pseudomonadota	c__Gammaproteobacteria	o__Burkholderiales	f__Burkholderiaceae	g__UBA997	s__UBA997 sp030602985
WA21	WA21_bin.66.fasta	Defense Island 534	WA21_bin.66.fasta_k141_605405_length_35723_cov_21.0211_RosmerTA_3628	7	RM,SanaTA,RosmerTA	7	18	d__Bacteria	p__Pseudomonadota	c__Gammaproteobacteria	o__Burkholderiales	f__Gallionellaceae	g__Sideroxyarcus	s__
WA24	WA24_bin.1.fasta	Defense Island 295	WA24_bin.1.fasta_k141_1321657_length_23946_cov_15.0105_CBASS_II_4023	7	SoFIC,RM,CBASS	4	10	d__Bacteria	p__Bacillota_C	c__Negativicutes	o__UBA1444	f__UBA1444	g__UBA1444	s__	Other phyla
WA24	WA24_bin.1.fasta	Defense Island 296	WA24_bin.1.fasta_k141_864088_length_110222_cov_16.7646_pAgo_LongB_3256	6	Lamassu-Fam,Hna,pAgo	116	122	d__Bacteria	p__Bacillota_C	c__Negativicutes	o__UBA1444	f__UBA1444	g__UBA1444	s__	Other phyla
WA29	WA29_bin.41.fasta	Defense Island 297	WA29_bin.41.fasta_k141_229722_length_101024_cov_21.1460_RM_Type_I_6049	7	Septu,Avs,RM	6	21	d__Bacteria	p__Pseudomonadota	c__Alphaproteobacteria	o__Caulobacterales	f__Caulobacteraceae	g__Phenylobacterium	s__Phenylobacterium sp019264505	Pseudomonadota
WA3	WA3_bin.58.fasta	Defense Island 386	WA3_bin.58.fasta_k141_892746_length_14747_cov_94.9944_pAgo_S1B_3228	7	RM,DarTG,pAgo	2	8	d__Bacteria	p__Acidobacteriota	c__CAIWXX01	o__CAIWXX01	f__CAIWXX01	g__JACPPM01	s__
WA36	WA36_bin.10.fasta	Defense Island 385	WA36_bin.10.fasta_k141_1111674_length_118118_cov_20.0000_AbiE_1308	7	Retron,PD-T7-2,SanaTA,AbiE	42	55	d__Bacteria	p__Fibrobacterota	c__Fibrobacteria	o__UBA5070	f__UBA5070	g__UBA5070	s__	Other phyla
WA37	WA37_bin.50.fasta	Defense Island 535	WA37_bin.50.fasta_k141_2625338_length_111378_cov_10.1247_CAS_Class2-Subtype-II-C_15724	7	Septu,RM,CasFinder	88	107	d__Bacteria	p__Pseudomonadota	c__Gammaproteobacteria	o__Burkholderiales	f__Gallionellaceae	g__Gallionella	s__	Pseudomonadota
xin10	xin10_bin.25.fasta	Defense Island 229	xin10_bin.25.fasta_k141_441720_length_18257_cov_21.0752_RosmerTA_2921	6	RM,AbiD,RosmerTA	2	10	d__Bacteria	p__Pseudomonadota	c__Gammaproteobacteria	o__Pseudomonadales	f__Moraxellaceae	g__Acinetobacter	s__Acinetobacter junii
xin12	xin12_bin.18.fasta	Defense Island 314	xin12_bin.18.fasta_k141_515086_length_394452_cov_88.9846_AbiE_1090	5	RM,AbiE	267	282	d__Bacteria	p__Bdellovibrionota	c__Bacteriovoracia	o__Bacteriovoracales	f__Bacteriovoracaceae	g__UBA4096	s__
xin23	xin23_bin.26.fasta	Defense Island 90	xin23_bin.26.fasta_k141_204216_length_121844_cov_19.0000_AbiE_415	5	RM,Mokosh,AbiE	81	90	d__Bacteria	p__Pseudomonadota	c__Gammaproteobacteria	o__Nevskiales	f__Nevskiaceae	g__Nevskia	s__	Pseudomonadota
xin26	xin26_bin.42.fasta	Defense Island 551	xin26_bin.42.fasta_k141_249822_length_77381_cov_15.2405_RM_Type_I_9339	7	Hachiman,Kiwa,RM	66	73	d__Bacteria	p__Pseudomonadota	c__Gammaproteobacteria	o__Burkholderiales	f__Rhodocyclaceae	g__Azonexus	s__	Pseudomonadota
xin4	xin4_bin.7.fasta	Defense Island 552	xin4_bin.7.fasta_k141_269405_length_90172_cov_261.8297_CBASS_I_5115	5	AbiE,RM,CBASS	26	33	d__Bacteria	p__Pseudomonadota	c__Gammaproteobacteria	o__Burkholderiales	f__Gallionellaceae	g__Gallionella	s__
YN16	YN16_bin.12.fasta	Defense Island 118	YN16_bin.12.fasta_k141_850960_length_23841_cov_12.0237_CBASS_I_1645	6	RM,RloC,CBASS	5	19	d__Bacteria	p__Patescibacteria	c__Saccharimonadia	o__Saccharimonadales	f__UBA2112	g__	s__	CPR
YN16	YN16_bin.25.fasta	Defense Island 83	YN16_bin.25.fasta_k141_565117_length_44558_cov_27.8490_Shango_2211	11	Wadjet,Gao_Qat,Shango	23	36	d__Bacteria	p__Pseudomonadota	c__Alphaproteobacteria	o__Sphingomonadales	f__Sphingomonadaceae	g__Tsuneonella	s__Tsuneonella troitsensis	Pseudomonadota
YN16	YN16_bin.26.fasta	Defense Island 298	YN16_bin.26.fasta_k141_553284_length_28108_cov_13.0000_RosmerTA_2637	7	Hachiman,RM,RosmerTA	8	24	d__Bacteria	p__Spirochaetota	c__UBA4802	o__UBA4802	f__UBA5550	g__WRGT01	s__	Other phyla
YN2	YN2_bin.27.fasta	Defense Island 85	YN2_bin.27.fasta_k141_1666066_length_58116_cov_28.9949_CBASS_III_2503	9	SanaTA,Lamassu-Fam,CBASS	34	53	d__Bacteria	p__Pseudomonadota	c__Alphaproteobacteria	o__Rhodobacterales	f__Rhodobacteraceae	g__Tabrizicola_A	s__	Pseudomonadota
YN2	YN2_bin.31.fasta	Defense Island 649	YN2_bin.31.fasta_k141_581441_length_81900_cov_26.8410_AbiD_608	5	Septu,RM,AbiD	39	52	d__Bacteria	p__Campylobacterota	c__Campylobacteria	o__Campylobacterales	f__Sulfurimonadaceae	g__Sulfurimonas	s__	Other phyla
YN21	YN21_bin.13.fasta	Defense Island 84	YN21_bin.13.fasta_k141_636494_length_109000_cov_27.9453_RM_Type_IIG_6278	5	RosmerTA,Gabija,RM	21	29	d__Bacteria	p__Pseudomonadota	c__Alphaproteobacteria	o__Sphingomonadales	f__Sphingomonadaceae	g__Tsuneonella	s__	Pseudomonadota
YN27	YN27_bin.10.fasta	Defense Island 536	YN27_bin.10.fasta_k141_111691_length_25289_cov_18.9996_Gabija_569	8	RM,Gabija	9	16	d__Bacteria	p__Pseudomonadota	c__Gammaproteobacteria	o__Burkholderiales	f__Gallionellaceae	g__Ferriphaselus	s__	Pseudomonadota
YN4	YN4_bin.18.fasta	Defense Island 86	YN4_bin.18.fasta_k141_146369_length_61909_cov_50.0786_RosmerTA_2040	5	RM,Gabija,RosmerTA	47	55	d__Bacteria	p__Pseudomonadota	c__Alphaproteobacteria	o__Sphingomonadales	f__Sphingomonadaceae	g__Altererythrobacter_D	s__	Pseudomonadota
YN6	YN6_bin.23.fasta	Defense Island 425	YN6_bin.23.fasta_k141_82041_length_32726_cov_20.9987_CBASS_I_2623	8	Wadjet,RM,CBASS	17	27	d__Bacteria	p__Actinomycetota	c__Actinomycetes	o__Mycobacteriales	f__Mycobacteriaceae	g__Mycobacterium	s__	Other phyla
YN6	YN6_bin.46.fasta	Defense Island 299	YN6_bin.46.fasta_k141_153922_length_218815_cov_21.0000_RM_Type_IIG_7189	6	RM,DISARM	45	53	d__Bacteria	p__Pseudomonadota	c__Alphaproteobacteria	o__Rhizobiales	f__Rhizobiaceae	g__Aminobacter	s__Aminobacter niigataensis	Pseudomonadota
YN7	YN7_bin.27.fasta	Defense Island 426	YN7_bin.27.fasta_k141_1588654_length_39430_cov_97.4153_PD-T7-2_2029	6	Azaca,RM,PD-T7-2	20	28	d__Bacteria	p__Actinomycetota	c__Thermoleophilia	o__Miltoncostaeales	f__Miltoncostaeaceae	g__	s__	Other phyla
YN7	YN7_bin.41.fasta	Defense Island 387	YN7_bin.41.fasta_k141_1264282_length_41221_cov_19.8226_SoFic_4371	6	AbiE,RM,SoFIC	20	31	d__Bacteria	p__Fibrobacterota	c__Fibrobacteria	o__UBA11236	f__UBA11236	g__	s__	Other phyla
YN7	YN7_bin.53.fasta	Defense Island 152	YN7_bin.53.fasta_k141_1614223_length_70907_cov_28.9495_CBASS_I_3206	7	SanaTA,RM,CBASS	53	65	d__Bacteria	p__Pseudomonadota	c__Gammaproteobacteria	o__DSM-16500	f__DSM-16500	g__JABDCN01	s__	Pseudomonadota
YN7	YN7_bin.53.fasta	Defense Island 153	YN7_bin.53.fasta_k141_2193206_length_62380_cov_17.0234_RloC_1095	5	SanaTA,RM,RloC	29	39	d__Bacteria	p__Pseudomonadota	c__Gammaproteobacteria	o__DSM-16500	f__DSM-16500	g__JABDCN01	s__	Pseudomonadota
YN7	YN7_bin.56.fasta	Defense Island 38	YN7_bin.56.fasta_k141_1235549_length_396661_cov_46.4199_Gabija_150	6	RM,Gao_Iet,Gabija	165	170	d__Bacteria	p__Nitrospirota	c__Nitrospiria	o__Nitrospirales	f__Nitrospiraceae	g__Nitrospira_D	s__Nitrospira_D sp900299245	Other phyla
YN7	YN7_bin.56.fasta	Defense Island 39	YN7_bin.56.fasta_k141_516224_length_173575_cov_42.7152_AbiE_152	7	Shango,RM,AbiE	60	73	d__Bacteria	p__Nitrospirota	c__Nitrospiria	o__Nitrospirales	f__Nitrospiraceae	g__Nitrospira_D	s__Nitrospira_D sp900299245	Other phyla
YN9	YN9_bin.15.fasta	Defense Island 388	YN9_bin.15.fasta_k141_1765558_length_124975_cov_24.7075_RosmerTA_2718	5	RM,SanaTA,RosmerTA	86	90	d__Bacteria	p__Pseudomonadota	c__Gammaproteobacteria	o__Pseudomonadales	f__Moraxellaceae	g__JAJNDL01	s__
Yu13	Yu13_bin.9.fasta	Defense Island 226	Yu13_bin.9.fasta_k141_1432363_length_17747_cov_14.9998_AbiD_306	6	RM,AbiD	3	8	d__Bacteria	p__Pseudomonadota	c__Gammaproteobacteria	o__Pseudomonadales	f__Moraxellaceae	g__Acinetobacter	s__Acinetobacter junii
Yu15	Yu15_bin.9.fasta	Defense Island 537	Yu15_bin.9.fasta_k141_1368747_length_44563_cov_63.8408_Mokosh_Type_I_A_3962	9	SspBCDE,SoFIC,Mokosh	2	14	d__Bacteria	p__Pseudomonadota	c__Gammaproteobacteria	o__Burkholderiales	f__Rhodocyclaceae	g__Azonexus	s__	Pseudomonadota
Yu21	Yu21_bin.11.fasta	Defense Island 154	Yu21_bin.11.fasta_k141_525617_length_17685_cov_14.9883_RM_Type_I_5089	7	DarTG,Kiwa,RM	11	17	d__Bacteria	p__Pseudomonadota	c__Gammaproteobacteria	o__Enterobacterales	f__Shewanellaceae	g__Shewanella	s__Shewanella xiamenensis
Yu21	Yu21_bin.30.fasta	Defense Island 650	Yu21_bin.30.fasta_k141_308856_length_23083_cov_13.0003_Hachiman_3309	6	Shango,Tiamat,Hachiman	6	12	d__Bacteria	p__Fusobacteriota	c__Fusobacteriia	o__Fusobacteriales	f__Fusobacteriaceae	g__JAFGUR01	s__
Yu23	Yu23_bin.24.fasta	Defense Island 538	Yu23_bin.24.fasta_k141_131223_length_102796_cov_60.5099_Septu_2687	5	Gabija,PD-Lambda-1,Septu	89	93	d__Bacteria	p__Pseudomonadota	c__Gammaproteobacteria	o__Burkholderiales	f__Burkholderiaceae	g__Aquabacterium	s__
Yu23	Yu23_bin.28.fasta	Defense Island 300	Yu23_bin.28.fasta_k141_14216_length_35209_cov_22.3814_SoFic_4836	8	Thoeris,RM,AbiH,SoFIC	11	25	d__Bacteria	p__Bacillota_I	c__Bacilli_A	o__Erysipelotrichales	f__Erysipelotrichaceae	g__UBA2212	s__UBA2212 sp021847325
Yu24	Yu24_bin.12.fasta	Defense Island 389	Yu24_bin.12.fasta_k141_534656_length_17316_cov_28.0409_RloC_46	7	Gao_Iet,Kiwa,RM,RloC	4	11	d__Bacteria	p__Pseudomonadota	c__Gammaproteobacteria	o__Burkholderiales	f__Chitinibacteraceae	g__Formivibrio	s__	Pseudomonadota
Yu4	Yu4_bin.15.fasta	Defense Island 390	Yu4_bin.15.fasta_k141_2595300_length_46599_cov_68.4385_RloC_318	6	AbiE,RM,RloC	24	33	d__Bacteria	p__Pseudomonadota	c__Gammaproteobacteria	o__UBA4486	f__UBA4486	g__JACPSH01	s__	Pseudomonadota
Yu4	Yu4_bin.3.fasta	Defense Island 87	Yu4_bin.3.fasta_k141_1258877_length_8207_cov_29.5434_Shedu_789	5	RM,Shedu	1	5	d__Bacteria	p__Chloroflexota	c__UBA6077	o__UBA6077	f__SHYK01	g__	s__	Other phyla
Yu44	Yu44_bin.35.fasta	Defense Island 539	Yu44_bin.35.fasta_k141_327092_length_59353_cov_20.3089_AbiD_172	6	Wadjet,Dsr,AbiD	44	54	d__Bacteria	p__Pseudomonadota	c__Gammaproteobacteria	o__Burkholderiales	f__Burkholderiaceae	g__Noviherbaspirillum	s__	Pseudomonadota
Yu47	Yu47_bin.1.fasta	Defense Island 540	Yu47_bin.1.fasta_k141_1848_length_51028_cov_26.5639_RosmerTA_3633	5	PD-T4-8,SanaTA,RosmerTA	17	21	d__Bacteria	p__Pseudomonadota	c__Gammaproteobacteria	o__Burkholderiales	f__Burkholderiaceae	g__Rubrivivax	s__	Pseudomonadota
Yu5	Yu5_bin.16.fasta	Defense Island 651	Yu5_bin.16.fasta_k141_367234_length_75320_cov_98.2804_AbiD_770	7	AbiH,PD-T7-2,Tiamat,Septu,AbiD	12	26	d__Bacteria	p__Fusobacteriota	c__Fusobacteriia	o__Fusobacteriales	f__Fusobacteriaceae	g__JAFGUR01	s__	Other phyla
Yu7	Yu7_bin.15.fasta	Defense Island 155	Yu7_bin.15.fasta_k141_637408_length_211762_cov_18.0000_AbiE_13	6	RosmerTA,Kiwa,AbiE	144	156	d__Bacteria	p__Bacillota_A	c__Clostridia	o__Lachnospirales	f__Lachnospiraceae	g__CANRGO01	s__	Other phyla
Yu7	Yu7_bin.23.fasta	Defense Island 652	Yu7_bin.23.fasta_k141_558136_length_25994_cov_17.4487_CBASS_II_4225	11	BREX,SanaTA,CBASS	6	17	d__Bacteria	p__Bacteroidota	c__Bacteroidia	o__Bacteroidales	f__Prolixibacteraceae	g__UBA6024	s__	Other phyla
Yu7	Yu7_bin.38.fasta	Defense Island 541	Yu7_bin.38.fasta_k141_603509_length_94809_cov_55.5616_Wadjet_III_2546	6	pAgo,RloC,Wadjet	22	32	d__Bacteria	p__Pseudomonadota	c__Gammaproteobacteria	o__Burkholderiales	f__Burkholderiaceae	g__Rhodoferax	s__	Pseudomonadota
Yu7	Yu7_bin.42.fasta	Defense Island 391	Yu7_bin.42.fasta_k141_640474_length_35570_cov_20.1588_dGTPase_1037	6	AbiE,RM,dGTPase	25	34	d__Bacteria	p__Pseudomonadota	c__Gammaproteobacteria	o__Burkholderiales	f__Chitinibacteraceae	g__Formivibrio	s__	Pseudomonadota
Yu7	Yu7_bin.42.fasta	Defense Island 392	Yu7_bin.42.fasta_k141_789895_length_23154_cov_25.1011_CBASS_II_3305	9	RM,SanaTA,CBASS	9	19	d__Bacteria	p__Pseudomonadota	c__Gammaproteobacteria	o__Burkholderiales	f__Chitinibacteraceae	g__Formivibrio	s__	Pseudomonadota
Yu9	Yu9_bin.23.fasta	Defense Island 653	Yu9_bin.23.fasta_k141_157653_length_211765_cov_103.1216_Lamassu-Cap4_nuclease_409	6	RM,SoFIC,Lamassu-Fam	184	191	d__Bacteria	p__Campylobacterota	c__Campylobacteria	o__Campylobacterales	f__Arcobacteraceae	g__Aliarcobacter	s__
ZA1	ZA1_bin.10.fasta	Defense Island 304	ZA1_bin.10.fasta_k141_159314_length_51783_cov_8.9979_SoFic_3259	7	PD-T7-2,DRT,RM,SoFIC	1	10	d__Bacteria	p__Pseudomonadota	c__Alphaproteobacteria	o__Rhizobiales	f__Rhizobiaceae	g__Mesorhizobium	s__Mesorhizobium terrae
ZA10	ZA10_bin.11.fasta	Defense Island 542	ZA10_bin.11.fasta_k141_312650_length_95605_cov_58.3221_RM_Type_IIG_11784	6	Lamassu-Fam,Gabija,RM	20	27	d__Bacteria	p__Pseudomonadota	c__Gammaproteobacteria	o__Burkholderiales	f__Burkholderiaceae	g__Ramlibacter	s__	Pseudomonadota
ZA12	ZA12_bin.13.fasta	Defense Island 301	ZA12_bin.13.fasta_k141_50337_length_108500_cov_110.0000_RM_Type_IV_6356	5	RM	11	22	d__Bacteria	p__Pseudomonadota	c__Alphaproteobacteria	o__Caulobacterales	f__Caulobacteraceae	g__CAIOYC01	s__	Pseudomonadota
ZA13	ZA13_bin.9.fasta	Defense Island 302	ZA13_bin.9.fasta_k141_1005123_length_54014_cov_45.4488_SanaTA_5078	4	Hachiman,AbiE,SanaTA	21	25	d__Bacteria	p__Pseudomonadota	c__Alphaproteobacteria	o__Rhizobiales	f__Xanthobacteraceae	g__Afipia	s__	Pseudomonadota
ZA13	ZA13_bin.9.fasta	Defense Island 303	ZA13_bin.9.fasta_k141_1402199_length_76690_cov_22.2550_Mokosh_Type_I_C_2806	9	Lit,PD-T7-1,PD-T7-5,SanaTA,PD-T7-2,Mokosh	33	47	d__Bacteria	p__Pseudomonadota	c__Alphaproteobacteria	o__Rhizobiales	f__Xanthobacteraceae	g__Afipia	s__	Pseudomonadota
ZA16	ZA16_bin.10.fasta	Defense Island 654	ZA16_bin.10.fasta_k141_448008_length_114619_cov_23.3315_PD-T7-2_2911	8	SanaTA,Thoeris,Lamassu-Fam,PD-T7-2	87	105	d__Bacteria	p__Campylobacterota	c__Campylobacteria	o__Campylobacterales	f__Sulfurospirillaceae	g__Sulfurospirillum	s__	Other phyla
ZA16	ZA16_bin.35.fasta	Defense Island 543	ZA16_bin.35.fasta_k141_368942_length_23268_cov_86.6578_PD-T4-8_95	9	CBASS,BREX,PD-T4-8	3	16	d__Bacteria	p__Pseudomonadota	c__Gammaproteobacteria	o__Burkholderiales	f__Gallionellaceae	g__Gallionella	s__	Pseudomonadota
ZA21	ZA21_bin.4.fasta	Defense Island 655	ZA21_bin.4.fasta_k141_826986_length_78673_cov_53.5335_DarTG_2039	5	pAgo,Tiamat,DarTG	16	21	d__Bacteria	p__Bacteroidota	c__Bacteroidia	o__Chitinophagales	f__Chitinophagaceae	g__Sediminibacterium	s__	Other phyla
ZA23	ZA23_bin.24.fasta	Defense Island 544	ZA23_bin.24.fasta_k141_146491_length_209702_cov_237.2258_Gabija_587	7	BREX,RM,Gabija	8	17	d__Bacteria	p__Pseudomonadota	c__Gammaproteobacteria	o__Burkholderiales	f__Rhodocyclaceae	g__Nitricoxidireducens	s__	Pseudomonadota
ZA24	ZA24_bin.15.fasta	Defense Island 656	ZA24_bin.15.fasta_k141_230000_length_17172_cov_7.9855_Gabija_317	6	Olokun,RM,Gabija	4	11	d__Bacteria	p__Bacteroidota	c__Bacteroidia	o__Sphingobacteriales	f__Sphingobacteriaceae	g__Daejeonella	s__	Other phyla
ZA24	ZA24_bin.28.fasta	Defense Island 657	ZA24_bin.28.fasta_k141_116136_length_50634_cov_19.1073_Gabija_318	7	Wadjet,Tiamat,Gabija	19	25	d__Bacteria	p__Bacteroidota	c__Bacteroidia	o__Palsa-965	f__Palsa-965	g__GCA-2737665	s__	Other phyla
ZA24	ZA24_bin.6.fasta	Defense Island 658	ZA24_bin.6.fasta_k141_475849_length_95723_cov_39.8875_RM_Type_I_7269	7	RM,Septu	69	75	d__Bacteria	p__Bacteroidota	c__Bacteroidia	o__2-12-FULL-35-15	f__2-12-FULL-35-15	g__2-12-FULL-35-15	s__	Other phyla
ZA24	ZA24_bin.69.fasta	Defense Island 545	ZA24_bin.69.fasta_k141_602546_length_14234_cov_638.5360_SanaTA_6350	6	RM,AbiJ,SanaTA	6	11	d__Bacteria	p__Pseudomonadota	c__Gammaproteobacteria	o__Burkholderiales	f__Gallionellaceae	g__Gallionella	s__Gallionella altingense	Pseudomonadota
ZA24	ZA24_bin.7.fasta	Defense Island 546	ZA24_bin.7.fasta_k141_142364_length_62158_cov_412.0168_PsyrTA_2435	5	RM,CBASS,PsyrTA	40	45	d__Bacteria	p__Pseudomonadota	c__Gammaproteobacteria	o__Burkholderiales	f__Gallionellaceae	g__Gallionella	s__	Pseudomonadota
ZA25	ZA25_bin.31.fasta	Defense Island 659	ZA25_bin.31.fasta_k141_106895_length_45353_cov_71.4034_CBASS_II_4900	7	SoFIC,RM,CBASS	24	37	d__Bacteria	p__Bacteroidota	c__Bacteroidia	o__Chitinophagales	f__Chitinophagaceae	g__Sediminibacterium	s__Sediminibacterium sp008080615	Other phyla
ZA25	ZA25_bin.39.fasta	Defense Island 393	ZA25_bin.39.fasta_k141_467620_length_38518_cov_114.0454_pAgo_SPARTA_2989	7	RM,AbiD,Retron,pAgo	20	28	d__Bacteria	p__Pseudomonadota	c__Gammaproteobacteria	o__Burkholderiales	f__Gallionellaceae	g__Gallionella	s__	Pseudomonadota
ZA25	ZA25_bin.50.fasta	Defense Island 660	ZA25_bin.50.fasta_k141_596244_length_78914_cov_78.0010_AbiE_1602	12	BREX,Septu,AbiE	1	68	d__Bacteria	p__Cyanobacteriota	c__Sericytochromatia	o__UBA7694	f__JACMQJ01	g__	s__	Other phyla
ZA26	ZA26_bin.17.fasta	Defense Island 305	ZA26_bin.17.fasta_k141_390658_length_44181_cov_10.9961_Tiamat_3896	5	Paris,RM,Tiamat	17	25	d__Bacteria	p__Bacteroidota	c__Bacteroidia	o__Bacteroidales	f__Tenuifilaceae	g__UBA8529	s__	Other phyla
ZA26	ZA26_bin.24.fasta	Defense Island 306	ZA26_bin.24.fasta_k141_130868_length_407945_cov_19.0793_DRT_4_2193	6	SanaTA,RM,DRT	263	276	d__Bacteria	p__Bacteroidota	c__Bacteroidia	o__Bacteroidales	f__UBA1402	g__UBA8389	s__	Other phyla
ZA26	ZA26_bin.24.fasta	Defense Island 307	ZA26_bin.24.fasta_k141_1655981_length_37112_cov_14.8277_Menshen_2890	7	RM,dCTPdeaminase,Menshen	13	19	d__Bacteria	p__Bacteroidota	c__Bacteroidia	o__Bacteroidales	f__UBA1402	g__UBA8389	s__	Other phyla
ZA26	ZA26_bin.43.fasta	Defense Island 156	ZA26_bin.43.fasta_k141_187280_length_212830_cov_14.7332_RM_Type_IIG_6932	7	SoFIC,Dazbog,Rst_3HP,RM	103	117	d__Bacteria	p__Spirochaetota	c__Spirochaetia	o__Treponematales	f__Treponemataceae	g__Teretinema	s__	Other phyla
ZA26	ZA26_bin.65.fasta	Defense Island 661	ZA26_bin.65.fasta_k141_820138_length_53636_cov_20.1767_pAgo_LongB_4770	7	RM,CBASS,pAgo	21	34	d__Bacteria	p__Bacteroidota	c__Bacteroidia	o__Bacteroidales	f__Paludibacteraceae	g__Paludibacter	s__	Other phyla
ZA27	ZA27_bin.38.fasta	Defense Island 119	ZA27_bin.38.fasta_k141_883656_length_123296_cov_26.7407_RM_Type_I_3332	6	Paris,AbiU,RM	4	9	d__Bacteria	p__Bacillota_B	c__Desulfitobacteriia	o__Desulfitobacteriales	f__Desulfitobacteriaceae	g__Desulfosporosinus	s__	Other phyla
ZA28	ZA28_bin.19.fasta	Defense Island 427	ZA28_bin.19.fasta_k141_1015663_length_32505_cov_77.5747_SspBCDE_2275	9	RM,Mokosh,SspBCDE	5	19	d__Bacteria	p__Deinococcota	c__Deinococci	o__Deinococcales	f__Deinococcaceae	g__Deinococcus	s__Deinococcus soli	Other phyla
ZA28	ZA28_bin.67.fasta	Defense Island 428	ZA28_bin.67.fasta_k141_810404_length_48334_cov_29.2764_AbiJ_704	6	AbiE,RM,AbiJ	1	9	d__Bacteria	p__Omnitrophota	c__Koll11	o__Gygaellales	f__UBA12090	g__	s__	Other phyla
ZA29	ZA29_bin.33.fasta	Defense Island 394	ZA29_bin.33.fasta_k141_365545_length_68701_cov_12.1116_Azaca_2416	6	RM,Mokosh,Azaca	33	42	d__Bacteria	p__Myxococcota	c__UBA9042	o__UBA9042	f__UBA9042	g__SXRM01	s__	Other phyla
ZA29	ZA29_bin.8.fasta	Defense Island 547	ZA29_bin.8.fasta_k141_2166502_length_211799_cov_11.5083_Septu_2744	8	BREX,AbiU,Septu	44	54	d__Bacteria	p__Pseudomonadota	c__Gammaproteobacteria	o__Burkholderiales	f__Burkholderiaceae	g__Rhodoferax	s__	Pseudomonadota

## Sheet: Fig.5G
sample	genome	Defense Island Name	Contig	Total Gene Count	Defense Types	First Record Num	Last Record Num	col1	col2	col3	col4	col5	col6	col7	CPR	allgene	dgbili
B10	B10_bin.42.fasta	Defense Island 553	B10_bin.42.fasta_B10_bin.42.fasta_k141_2579542_length_215706_cov_121.0027_RloC_1419	8	AbiE,RM,PsyrTA,RloC	191	199	d__Bacteria	p__Campylobacterota	c__Campylobacteria	o__Campylobacterales	f__Sulfurimonadaceae	g__Sulfurimonas	s__	Other phyla	9	0.888889
B12	B12_bin.41.fasta	Defense Island 554	B12_bin.41.fasta_B12_bin.41.fasta_k141_229477_length_481614_cov_33.9997_CBASS_III_4912	7	RM,Gao_Iet,CBASS	200	212	d__Bacteria	p__Bacteroidota	c__Bacteroidia	o__Chitinophagales	f__Chitinophagaceae	g__JJ008	s__	Other phyla	13	0.538462
B13	B13_bin.25.fasta	Defense Island 230	B13_bin.25.fasta_B13_bin.25.fasta_k141_1509045_length_74659_cov_22.6413_PD-T7-5_2767	6	RM,Lit,PD-T7-1,PD-T7-5	5	12	d__Bacteria	p__Pseudomonadota	c__Alphaproteobacteria	o__Rhizobiales	f__Aestuariivirgaceae	g__Aestuariivirga	s__	Pseudomonadota	8	0.75
B13	B13_bin.29.fasta	Defense Island 1	B13_bin.29.fasta_B13_bin.29.fasta_k141_870410_length_247777_cov_34.7610_Thoeris_I_1610	11	RM,CBASS,Lamassu-Fam,Thoeris	145	159	d__Bacteria	p__Planctomycetota	c__Planctomycetia	o__Planctomycetales	f__Planctomycetaceae	g__SXXK01	s__	Other phyla	15	0.733333
B13	B13_bin.41.fasta	Defense Island 2	B13_bin.41.fasta_B13_bin.41.fasta_k141_218760_length_27680_cov_12.0019_CBASS_II_2669	8	AbiE,RM,CBASS	4	16	d__Bacteria	p__Omnitrophota	c__Koll11	o__Gygaellales	f__UBA12090	g__2-02-FULL-45-21	s__	Other phyla	13	0.615385
B13	B13_bin.52.fasta	Defense Island 41	B13_bin.52.fasta_B13_bin.52.fasta_k141_1990823_length_56987_cov_57.3751_MazEF_2684	6	RM,DRT,MazEF	2	15	d__Bacteria	p__Pseudomonadota	c__Gammaproteobacteria	o__Burkholderiales	f__Burkholderiaceae	g__Giesbergeria	s__	Pseudomonadota	14	0.428571
B13	B13_bin.67.fasta	Defense Island 231	B13_bin.67.fasta_B13_bin.67.fasta_k141_1824084_length_280076_cov_33.9977_RM_Type_IIG_6405	6	PD-T7-2,BREX,RM	243	253	d__Bacteria	p__Pseudomonadota	c__Alphaproteobacteria	o__Caulobacterales	f__Caulobacteraceae	g__Phenylobacterium	s__	Pseudomonadota	11	0.545455
B15	B15_bin.42.fasta	Defense Island 160	B15_bin.42.fasta_B15_bin.42.fasta_k141_2537545_length_35738_cov_13.0055_RM_Type_IV_5818	7	Septu,RM	10	29	d__Bacteria	p__Pseudomonadota	c__Gammaproteobacteria	o__Pseudomonadales	f__Moraxellaceae	g__Acinetobacter	s__Acinetobacter albensis	0.35
B18	B18_bin.49.fasta	Defense Island 42	B18_bin.49.fasta_B18_bin.49.fasta_k141_2196005_length_134291_cov_38.0699_Shedu_602	7	RM,DISARM,Shedu	28	35	d__Bacteria	p__Pseudomonadota	c__Gammaproteobacteria	o__Xanthomonadales	f__Xanthomonadaceae	g__GCA-002840015	s__	Pseudomonadota	8	0.875
B22	B22_bin.5.fasta	Defense Island 232	B22_bin.5.fasta_B22_bin.5.fasta_k141_706793_length_87781_cov_19.0940_ShosTA_1777	6	Gabija,RosmerTA,ShosTA	50	58	d__Bacteria	p__Pseudomonadota	c__Alphaproteobacteria	o__Caulobacterales	f__Caulobacteraceae	g__Caulobacter	s__	Pseudomonadota	9	0.666667
B24	B24_bin.62.fasta	Defense Island 555	B24_bin.62.fasta_B24_bin.62.fasta_k141_2460999_length_271728_cov_38.2308_AbiU_1614	12	Wadjet,Thoeris,AbiU	122	140	d__Bacteria	p__Bacteroidota	c__Bacteroidia	o__Chitinophagales	f__Chitinophagaceae	g__Sediminibacterium	s__Sediminibacterium magnilacihabitans	Other phyla	19	0.631579
B25	B25_bin.15.fasta	Defense Island 161	B25_bin.15.fasta_B25_bin.15.fasta_k141_557208_length_120590_cov_18.0020_RM_Type_I_5825	6	Druantia,Shedu,RM	71	78	d__Bacteria	p__Pseudomonadota	c__Gammaproteobacteria	o__Pseudomonadales	f__Cellvibrionaceae	g__Cellvibrio	s__	Pseudomonadota	8	0.75
B25	B25_bin.9.fasta	Defense Island 120	B25_bin.9.fasta_B25_bin.9.fasta_k141_12241_length_132988_cov_19.3746_Zorya_TypeII_2145	9	Wadjet,AbiE,Zorya	25	36	d__Bacteria	p__Pseudomonadota	c__Gammaproteobacteria	o__Enterobacterales	f__Alteromonadaceae	g__Pararheinheimera	s__	Pseudomonadota	12	0.75
B27	B27_bin.10.fasta	Defense Island 556	B27_bin.10.fasta_B27_bin.10.fasta_k141_848368_length_139355_cov_32.8745_PD-T7-2_2927	6	RM,AbiD,PD-T7-2	79	84	d__Bacteria	p__Bacteroidota	c__Bacteroidia	o__Flavobacteriales	f__Flavobacteriaceae	g__Flavobacterium	s__	Other phyla	6	1
B29	B29_bin.59.fasta	Defense Island 557	B29_bin.59.fasta_B29_bin.59.fasta_k141_30380_length_32637_cov_116.0034_CAS_Cluster_10970	15	CasFinder,DarTG	17	33	d__Bacteria	p__Campylobacterota	c__Campylobacteria	o__Campylobacterales	f__Sulfurimonadaceae	g__Sulfurimonas	s__	Other phyla	17	0.882353
B29	B29_bin.72.fasta	Defense Island 233	B29_bin.72.fasta_B29_bin.72.fasta_k141_1581830_length_47222_cov_42.2518_PD-T7-2_2331	7	BREX,Gao_Ppl,PD-T7-2	13	23	d__Bacteria	p__Spirochaetota	c__Spirochaetia	o__SPDA01	f__SPDA01	g__SPDA01	s__	Other phyla	11	0.636364
B31	B31_bin.42.fasta	Defense Island 91	B31_bin.42.fasta_B31_bin.42.fasta_k141_1935451_length_116682_cov_11.9960_PARIS_II_merge_1072	5	RM,CBASS,Paris	46	50	d__Bacteria	p__Patescibacteria	c__Gracilibacteria	o__UBA1369	f__UBA1369	g__JADZCU01	s__	CPR	5	1
B35	B35_bin.14.fasta	Defense Island 162	B35_bin.14.fasta_B35_bin.14.fasta_k141_703767_length_174478_cov_43.0779_DarTG_1679	5	AbiE,RM,DarTG	48	58	d__Bacteria	p__Verrucomicrobiota	c__Kiritimatiellia	o__JAAZAB01	f__JAAZAB01	g__JAQUQV01	s__	Other phyla	11	0.454545
B37	B37_bin.46.fasta	Defense Island 163	B37_bin.46.fasta_B37_bin.46.fasta_k141_922558_length_36110_cov_17.9783_SoFic_4349	6	RM,CBASS,SoFIC	24	30	d__Bacteria	p__Verrucomicrobiota	c__Kiritimatiellia	o__JAAZAB01	f__JAAZAB01	g__JAQUQV01	s__	Other phyla	7	0.857143
B38	B38_bin.67.fasta	Defense Island 430	B38_bin.67.fasta_B38_bin.67.fasta_k141_1202280_length_29372_cov_50.9941_PARIS_II_3416	10	BREX,RM,Paris	3	25	d__Bacteria	p__Pseudomonadota	c__Gammaproteobacteria	o__Burkholderiales	f__Gallionellaceae	g__Gallionella	s__	Pseudomonadota	23	0.434783
B41	B41_bin.13.fasta	Defense Island 431	B41_bin.13.fasta_B41_bin.13.fasta_k141_613434_length_78018_cov_15.8153_RM_Type_I_7582	9	Lamassu-Fam,CBASS,RM	39	58	d__Bacteria	p__Pseudomonadota	c__Gammaproteobacteria	o__Burkholderiales	f__Burkholderiaceae	g__Rhodoferax	s__	Pseudomonadota	20	0.45
B42	B42_bin.2.fasta	Defense Island 432	B42_bin.2.fasta_B42_bin.2.fasta_k141_1006365_length_102059_cov_37.6522_RM_Type_IV_7586	9	RM,Shedu,Thoeris,Mokosh	57	73	d__Bacteria	p__Pseudomonadota	c__Gammaproteobacteria	o__Burkholderiales	f__Burkholderiaceae	g__Rhodoferax	s__	Pseudomonadota	17	0.529412
B42	B42_bin.5.fasta	Defense Island 558	B42_bin.5.fasta_B42_bin.5.fasta_k141_450918_length_22380_cov_18.2804_Gabija_156	6	AbiH,PD-T7-2,Tiamat,Gabija	6	14	d__Bacteria	p__Fusobacteriota	c__Fusobacteriia	o__Fusobacteriales	f__Fusobacteriaceae	g__JAFGUR01	s__	Other phyla	9	0.666667
B42	B42_bin.9.fasta	Defense Island 559	B42_bin.9.fasta_B42_bin.9.fasta_k141_1372849_length_9124_cov_61.4163_SoFic_5134	5	RM,Septu,SoFIC	2	6	d__Bacteria	p__Campylobacterota	c__Campylobacteria	o__Campylobacterales	f__Arcobacteraceae	g__Aliarcobacter	s__	Other phyla	5	1
B44	B44_bin.10.fasta	Defense Island 164	B44_bin.10.fasta_B44_bin.10.fasta_k141_1459417_length_25114_cov_14.7988_AbiD_143	6	RM,Gao_Her,AbiD	7	12	d__Bacteria	p__Pseudomonadota	c__Gammaproteobacteria	o__Pseudomonadales	f__Ketobacteraceae	g__HdN1	s__	1
B44	B44_bin.25.fasta	Defense Island 165	B44_bin.25.fasta_B44_bin.25.fasta_k141_1417178_length_6851_cov_6.0000_AbiZ_326	4	BREX,RM,AbiZ	1	4	d__Bacteria	p__Bdellovibrionota	c__UBA1018	o__UBA1018	f__CAIMNF01	g__CAIMNF01	s__	1
B44	B44_bin.4.fasta	Defense Island 560	B44_bin.4.fasta_B44_bin.4.fasta_k141_251819_length_57443_cov_9.0000_RM_Type_IIG_8213	6	DarTG,Tiamat,Lamassu-Fam,RM	23	29	d__Bacteria	p__Bacteroidota	c__Bacteroidia	o__2-12-FULL-35-15	f__2-12-FULL-35-15	g__2-12-FULL-35-15	s__	0.857143
B6	B6_bin.8.fasta	Defense Island 121	B6_bin.8.fasta_B6_bin.8.fasta_k141_468168_length_69901_cov_11.7806_RloC_487	8	RM,pAgo,DarTG,RloC	22	33	d__Bacteria	p__Desulfobacterota	c__Desulfobacteria	o__C00003060	f__C00003060	g__JABXJX01	s__	Other phyla	12	0.666667
B8	B8_bin.24.fasta	Defense Island 3	B8_bin.24.fasta_B8_bin.24.fasta_k141_348072_length_91060_cov_10.0000_CBASS_II_2895	10	RM,DISARM,Shedu,CBASS	47	60	d__Bacteria	p__Pseudomonadota	c__Gammaproteobacteria	o__Nevskiales	f__CAJXLF01	g__	s__	Pseudomonadota	14	0.714286
B8	B8_bin.35.fasta	Defense Island 433	B8_bin.35.fasta_B8_bin.35.fasta_k141_253078_length_130598_cov_109.8582_Thoeris_II_3389	7	RM,ShosTA,Thoeris	94	109	d__Bacteria	p__Pseudomonadota	c__Gammaproteobacteria	o__Burkholderiales	f__Thiobacillaceae	g__PFJX01	s__	Pseudomonadota	16	0.4375
B8	B8_bin.37.fasta	Defense Island 43	B8_bin.37.fasta_B8_bin.37.fasta_k141_583276_length_104319_cov_18.0005_Lit_39	5	SanaTA,PD-T7-5,PD-T7-1,Lit	12	20	d__Bacteria	p__Pseudomonadota	c__Alphaproteobacteria	o__Rhizobiales	f__Beijerinckiaceae	g__Methylocystis	s__	Pseudomonadota	9	0.555556
B8	B8_bin.58.fasta	Defense Island 166	B8_bin.58.fasta_B8_bin.58.fasta_k141_196189_length_64031_cov_33.0174_DarTG_1682	6	RM,SoFIC,DarTG	38	48	d__Bacteria	p__Caldisericota	c__Caldisericia	o__UBA6126	f__UBA6126	g__T3SED10-260	s__	Other phyla	11	0.545455
B8	B8_bin.67.fasta	Defense Island 400	B8_bin.67.fasta_B8_bin.67.fasta_k141_681767_length_173701_cov_46.0117_RM_Type_II_3660	9	Mokosh,DISARM,RM	104	121	d__Bacteria	p__Actinomycetota	c__Acidimicrobiia	o__Acidimicrobiales	f__AC-14	g__	s__	Other phyla	18	0.5
B8	B8_bin.69.fasta	Defense Island 234	B8_bin.69.fasta_B8_bin.69.fasta_k141_818421_length_248305_cov_112.0134_RM_Type_II_6436	6	RM,RloC	171	182	d__Bacteria	p__Bacillota_D	c__Dethiobacteria	o__DTU022	f__DTU022	g__UBA993	s__	Other phyla	12	0.5
B9	B9_bin.18.fasta	Defense Island 4	B9_bin.18.fasta_B9_bin.18.fasta_k141_221033_length_26133_cov_190.8995_RM_Type_I_4047	7	Pycsar,DarTG,RM	11	21	d__Bacteria	p__Omnitrophota	c__Koll11	o__Gygaellales	f__Profunditerraquicolaceae	g__UBA1562	s__	Other phyla	11	0.636364
BT5	BT5_bin.6.fasta	Defense Island 561	BT5_bin.6.fasta_BT5_bin.6.fasta_k141_296998_length_79283_cov_241.6988_RM_Type_I_6359	7	AbiD,Septu,pAgo,RM	2	12	d__Bacteria	p__Bacteroidota	c__Bacteroidia	o__Flavobacteriales	f__Flavobacteriaceae	g__Flavobacterium	s__	0.636364
C1	C1_bin.10.fasta	Defense Island 167	C1_bin.10.fasta_C1_bin.10.fasta_k141_1413643_length_34756_cov_64.2427_BREX_I_3962	9	Septu,Menshen,RM,BREX	1	13	d__Bacteria	p__Cyanobacteriota	c__Sericytochromatia	o__UBA7694	f__UBA7694	g__GCA-2770975	s__	0.692308
C1	C1_bin.10.fasta	Defense Island 168	C1_bin.10.fasta_C1_bin.10.fasta_k141_729609_length_76110_cov_70.0922_Septu_2403	5	Pycsar,RM,Septu	34	48	d__Bacteria	p__Cyanobacteriota	c__Sericytochromatia	o__UBA7694	f__UBA7694	g__GCA-2770975	s__	0.333333
C3	C3_bin.55.fasta	Defense Island 315	C3_bin.55.fasta_C3_bin.55.fasta_k141_806703_length_145976_cov_24.5060_RM_Type_I_5490	8	PD-Lambda-2,PD-Lambda-5,RM	34	46	d__Bacteria	p__Pseudomonadota	c__Gammaproteobacteria	o__Burkholderiales	f__UBA6910	g__JACPEG01	s__	0.615385
C4	C4_bin.58.fasta	Defense Island 316	C4_bin.58.fasta_C4_bin.58.fasta_k141_1690482_length_219481_cov_46.2699_pAgo_LongB_3216	6	Borvo,RM,pAgo	201	207	d__Bacteria	p__Acidobacteriota	c__Vicinamibacteria	o__Vicinamibacterales	f__UBA2999	g__12-FULL-67-14b	s__	0.857143
C4	C4_bin.58.fasta	Defense Island 317	C4_bin.58.fasta_C4_bin.58.fasta_k141_265909_length_565865_cov_43.2187_Gabija_180	9	PD-T7-1,RM,Lamassu-Fam,Gabija	391	403	d__Bacteria	p__Acidobacteriota	c__Vicinamibacteria	o__Vicinamibacterales	f__UBA2999	g__12-FULL-67-14b	s__	0.692308
C4	C4_bin.87.fasta	Defense Island 5	C4_bin.87.fasta_C4_bin.87.fasta_k141_1658113_length_20749_cov_35.9609_RM_Type_IIG_5460	6	Lamassu-Fam,CBASS,RM	3	9	d__Bacteria	p__Desulfobacterota_B	c__Binatia	o__Bin18	f__Bin18	g__JABFSC01	s__	0.857143
CQ2	CQ2_bin.5.fasta	Defense Island 434	CQ2_bin.5.fasta_CQ2_bin.5.fasta_k141_1708402_length_55111_cov_75.0000_RM_Type_IV_9896	7	RM,Septu	15	21	d__Bacteria	p__Pseudomonadota	c__Gammaproteobacteria	o__Burkholderiales	f__Burkholderiaceae	g__Rubrivivax	s__	1
CQ2	CQ2_bin.62.fasta	Defense Island 122	CQ2_bin.62.fasta_CQ2_bin.62.fasta_k141_21239_length_26794_cov_27.0589_Gao_RL_1645	8	RM,PfiAT,Gao_RL	7	26	d__Bacteria	p__Pseudomonadota	c__Gammaproteobacteria	o__Methylococcales	f__Methylococcaceae	g__UBA6136	s__	0.4
CQ4	CQ4_bin.27.fasta	Defense Island 562	CQ4_bin.27.fasta_CQ4_bin.27.fasta_k141_878119_length_12477_cov_7.0000_Septu_2203	5	Hachiman,AbiD,Septu	4	9	d__Bacteria	p__Campylobacterota	c__Campylobacteria	o__Campylobacterales	f__	g__	s__	0.833333
CQ6	CQ6_bin.19.fasta	Defense Island 44	CQ6_bin.19.fasta_CQ6_bin.19.fasta_k141_624737_length_85996_cov_85.0033_AbiD_455	5	RM,SoFIC,AbiD	34	38	d__Bacteria	p__Pseudomonadota	c__Gammaproteobacteria	o__Burkholderiales	f__Burkholderiaceae	g__BK-30	s__	Pseudomonadota	5	1
GD13	GD13_bin.12.fasta	Defense Island 123	GD13_bin.12.fasta_GD13_bin.12.fasta_k141_1811166_length_67811_cov_9.4035_RM_Type_IV_4403	11	Detocs,CBASS,RM	38	56	d__Bacteria	p__Bacteroidota	c__Bacteroidia	o__B-17B0	f__B-17BO	g__JAHEYG01	s__	Other phyla	19	0.578947
GD14	GD14_bin.30.fasta	Defense Island 169	GD14_bin.30.fasta_GD14_bin.30.fasta_k141_1180324_length_62387_cov_22.9230_RM_Type_IV_7386	5	SoFIC,RM	22	33	d__Bacteria	p__Pseudomonadota	c__Gammaproteobacteria	o__Pseudomonadales	f__Moraxellaceae	g__Acinetobacter	s__Acinetobacter junii	0.416667
GD15	GD15_bin.35.fasta	Defense Island 435	GD15_bin.35.fasta_GD15_bin.35.fasta_k141_36996_length_132933_cov_148.4830_Gabija_408	8	RM,Gabija	91	98	d__Bacteria	p__Pseudomonadota	c__Gammaproteobacteria	o__Burkholderiales	f__Burkholderiaceae	g__Aquabacterium	s__	1
GD15	GD15_bin.43.fasta	Defense Island 45	GD15_bin.43.fasta_GD15_bin.43.fasta_k141_488048_length_603782_cov_35.7074_Gao_Iet_556	6	RM,Retron,Gao_Iet	472	479	d__Bacteria	p__Desulfobacterota	c__Desulfuromonadia	o__Geobacterales	f__Pseudopelobacteraceae	g__Pelotalea	s__	0.75
GD6	GD6_bin.26.fasta	Defense Island 318	GD6_bin.26.fasta_GD6_bin.26.fasta_k141_1204485_length_11859_cov_10.0000_SoFic_3697	5	RM,AbiD,SoFIC	5	9	d__Bacteria	p__Pseudomonadota	c__Gammaproteobacteria	o__Methylococcales	f__Methylococcaceae	g__UBA6136	s__	Pseudomonadota	5	1
GS12	GS12_bin.1.fasta	Defense Island 46	GS12_bin.1.fasta_GS12_bin.1.fasta_k141_743363_length_24229_cov_62.2664_pAgo_S1B_2577	6	RM,DRT,pAgo	5	17	d__Bacteria	p__Pseudomonadota	c__Gammaproteobacteria	o__Burkholderiales	f__Burkholderiaceae	g__Acidovorax	s__Acidovorax sp000238595	0.461538
GS21	GS21_bin.4.fasta	Defense Island 47	GS21_bin.4.fasta_GS21_bin.4.fasta_k141_276803_length_92744_cov_49.9267_Septu_1093	6	RM,Septu	50	62	d__Bacteria	p__Pseudomonadota	c__Gammaproteobacteria	o__Burkholderiales	f__Burkholderiaceae	g__	s__	0.461538
GS26	GS26_bin.2.fasta	Defense Island 170	GS26_bin.2.fasta_GS26_bin.2.fasta_k141_1726891_length_11184_cov_10.3902_AbiE_1274	5	RM,RloC,AbiE	1	6	d__Bacteria	p__Pseudomonadota	c__Gammaproteobacteria	o__Pseudomonadales	f__Oleiphilaceae	g__	s__	Pseudomonadota	6	0.833333
GS26	GS26_bin.32.fasta	Defense Island 563	GS26_bin.32.fasta_GS26_bin.32.fasta_k141_1733803_length_124506_cov_159.9489_Thoeris_I_2865	7	SoFIC,RM,Thoeris	2	16	d__Bacteria	p__Bacteroidota	c__Bacteroidia	o__2-12-FULL-35-15	f__2-12-FULL-35-15	g__2-12-FULL-35-15	s__	Other phyla	15	0.466667
GS26	GS26_bin.7.fasta	Defense Island 564	GS26_bin.7.fasta_GS26_bin.7.fasta_k141_1990084_length_199696_cov_77.9934_Thoeris_I_2866	7	RM,SoFIC,Thoeris	58	71	d__Bacteria	p__Bacteroidota	c__Bacteroidia	o__2-12-FULL-35-15	f__2-12-FULL-35-15	g__2-12-FULL-35-15	s__	Other phyla	14	0.5
GS31	GS31_bin.4.fasta	Defense Island 48	GS31_bin.4.fasta_GS31_bin.4.fasta_k141_2989885_length_30829_cov_13.9953_RM_Type_IIG_5414	5	PD-T7-2,RosmerTA,RM	19	25	d__Bacteria	p__Pseudomonadota	c__Alphaproteobacteria	o__Sphingomonadales	f__Sphingomonadaceae	g__Novosphingobium	s__	Pseudomonadota	7	0.714286
GS4	GS4_bin.35.fasta	Defense Island 49	GS4_bin.35.fasta_GS4_bin.35.fasta_k141_2579101_length_697336_cov_33.0010_RM_Type_I_4987	7	Retron,CBASS,RM	472	479	d__Bacteria	p__Pseudomonadota	c__Alphaproteobacteria	o__Sphingomonadales	f__Sphingomonadaceae	g__Sphingobium	s__Sphingobium fluviale	0.875
GS4	GS4_bin.9.fasta	Defense Island 171	GS4_bin.9.fasta_GS4_bin.9.fasta_k141_1956813_length_78800_cov_12.5979_Gao_TerY_872	8	RosmerTA,Hachiman,Tiamat,Gao_TerY	53	72	d__Bacteria	p__Pseudomonadota	c__Gammaproteobacteria	o__Burkholderiales	f__Burkholderiaceae	g__Undibacterium	s__Undibacterium umbellatum	0.4
GS41	GS41_bin.38.fasta	Defense Island 436	GS41_bin.38.fasta_GS41_bin.38.fasta_k141_349474_length_39680_cov_28.6499_SoFic_5117	6	BREX,RM,SoFIC	27	37	d__Bacteria	p__Pseudomonadota	c__Gammaproteobacteria	o__Chromatiales	f__Chromatiaceae	g__Thiocapsa	s__	0.545455
GS41	GS41_bin.89.fasta	Defense Island 437	GS41_bin.89.fasta_GS41_bin.89.fasta_k141_484356_length_26463_cov_20.0592_Zorya_TypeI_3853	10	DISARM,RM,Zorya	6	15	d__Bacteria	p__Pseudomonadota	c__Gammaproteobacteria	o__Burkholderiales	f__Burkholderiaceae	g__Quisquiliibacterium	s__	1
GS47	GS47_bin.10.fasta	Defense Island 438	GS47_bin.10.fasta_GS47_bin.10.fasta_k141_435596_length_15060_cov_13.9808_Gao_Qat_3465	8	SanaTA,RosmerTA,Gao_Qat	4	14	d__Bacteria	p__Pseudomonadota	c__Gammaproteobacteria	o__Burkholderiales	f__Burkholderiaceae	g__Polaromonas	s__Polaromonas sp002278925	Pseudomonadota	11	0.727273
GS47	GS47_bin.19.fasta	Defense Island 565	GS47_bin.19.fasta_GS47_bin.19.fasta_k141_864798_length_90610_cov_90.0308_AbiH_636	6	PD-T4-7,AbiD,Tiamat,PD-T7-2,AbiH	35	46	d__Bacteria	p__Fusobacteriota	c__Fusobacteriia	o__Fusobacteriales	f__Fusobacteriaceae	g__JAFGUR01	s__JAFGUR01 sp017988045	Other phyla	12	0.5
GS47	GS47_bin.3.fasta	Defense Island 439	GS47_bin.3.fasta_GS47_bin.3.fasta_k141_944331_length_247009_cov_25.5927_Septu_1846	8	Wadjet,RM,Septu	144	162	d__Bacteria	p__Pseudomonadota	c__Gammaproteobacteria	o__Burkholderiales	f__Rhodocyclaceae	g__Zoogloea	s__	Pseudomonadota	19	0.421053
GS54	GS54_bin.35.fasta	Defense Island 6	GS54_bin.35.fasta_GS54_bin.35.fasta_k141_805445_length_61018_cov_19.1319_MazEF_2217	7	RM,AbiE,MazEF	47	56	d__Bacteria	p__Methylomirabilota	c__Methylomirabilia	o__Rokubacteriales	f__JACPHL01	g__JACPHL01	s__JACPHL01 sp016188625	0.7
GS57	GS57_bin.19.fasta	Defense Island 319	GS57_bin.19.fasta_GS57_bin.19.fasta_k141_601785_length_43064_cov_13.7460_Menshen_2688	9	Mokosh,BREX,Menshen	17	25	d__Bacteria	p__Myxococcota	c__UBA796	o__UBA796	f__SXON01	g__CAJBVW01	s__	1
GS57	GS57_bin.27.fasta	Defense Island 566	GS57_bin.27.fasta_GS57_bin.27.fasta_k141_1077861_length_84546_cov_57.4718_Tiamat_4056	6	RM,CBASS,Tiamat	55	67	d__Bacteria	p__Bacteroidota	c__Bacteroidia	o__Flavobacteriales	f__Flavobacteriaceae	g__Flavobacterium	s__Flavobacterium sp025947285	0.461538
GS57	GS57_bin.41.fasta	Defense Island 440	GS57_bin.41.fasta_GS57_bin.41.fasta_k141_469871_length_161093_cov_71.9308_DarTG_2576	6	AbiE,RM,DarTG	76	85	d__Bacteria	p__Pseudomonadota	c__Gammaproteobacteria	o__Burkholderiales	f__Burkholderiaceae	g__Methylibium	s__	0.6
GS57	GS57_bin.6.fasta	Defense Island 7	GS57_bin.6.fasta_GS57_bin.6.fasta_k141_1599555_length_25171_cov_9.0010_Pycsar_2768	5	AbiE,RM,Pycsar	2	11	d__Bacteria	p__Verrucomicrobiota	c__Verrucomicrobiae	o__Verrucomicrobiales	f__V1-33	g__CAIZWU01	s__	0.5
GS58	GS58_bin.31.fasta	Defense Island 50	GS58_bin.31.fasta_GS58_bin.31.fasta_k141_1588940_length_77667_cov_28.8959_RM_Type_II_6533	5	Retron,pAgo,RM	31	35	d__Bacteria	p__Pseudomonadota	c__Alphaproteobacteria	o__Sphingomonadales	f__Sphingomonadaceae	g__	s__	Pseudomonadota	5	1
GS58	GS58_bin.51.fasta	Defense Island 8	GS58_bin.51.fasta_GS58_bin.51.fasta_k141_221362_length_24237_cov_12.0923_AbiE_504	5	RM,SoFIC,AbiE	12	24	d__Bacteria	p__Myxococcota	c__UBA796	o__UBA796	f__	g__	s__	Other phyla	13	0.384615
GS58	GS58_bin.54.fasta	Defense Island 235	GS58_bin.54.fasta_GS58_bin.54.fasta_k141_1216833_length_40133_cov_49.3688_RM_Type_II_7369	7	SanaTA,Hachiman,RM	2	10	d__Bacteria	p__Pseudomonadota	c__Gammaproteobacteria	o__Pseudomonadales	f__Porticoccaceae	g__JALOAH01	s__	Pseudomonadota	9	0.777778
GS58	GS58_bin.66.fasta	Defense Island 320	GS58_bin.66.fasta_GS58_bin.66.fasta_k141_1376470_length_11624_cov_9.0000_AbiE_192	6	CBASS,Lamassu-Fam,AbiE	1	11	d__Bacteria	p__Gemmatimonadota	c__Gemmatimonadetes	o__Gemmatimonadales	f__Gemmatimonadaceae	g__PNKF01	s__	Other phyla	11	0.545455
GS58	GS58_bin.68.fasta	Defense Island 236	GS58_bin.68.fasta_GS58_bin.68.fasta_k141_1435642_length_195249_cov_123.0000_Lamassu-Cap4_nuclease_231	5	RM,Olokun,Lamassu-Fam	104	112	d__Bacteria	p__Pseudomonadota	c__Alphaproteobacteria	o__Sphingomonadales	f__Sphingomonadaceae	g__Blastomonas	s__Blastomonas ursincola	Pseudomonadota	9	0.555556
GS67	GS67_bin.2.fasta	Defense Island 321	GS67_bin.2.fasta_GS67_bin.2.fasta_k141_289936_length_11819_cov_22.0267_PD-Lambda-1_1534	6	Lit,CBASS,PD-Lambda-1	4	10	d__Bacteria	p__Pseudomonadota	c__Gammaproteobacteria	o__Pseudomonadales	f__Pseudomonadaceae	g__Stutzerimonas	s__Stutzerimonas stutzeri_P	Pseudomonadota	7	0.857143
GS67	GS67_bin.4.fasta	Defense Island 567	GS67_bin.4.fasta_GS67_bin.4.fasta_k141_309589_length_42125_cov_61.2880_Gabija_171	5	Gao_Tmn,AbiE,Gabija	18	22	d__Bacteria	p__Bacteroidota	c__Bacteroidia	o__Flavobacteriales	f__Flavobacteriaceae	g__Flavobacterium	s__	Other phyla	5	1
GS72	GS72_bin.58.fasta	Defense Island 51	GS72_bin.58.fasta_GS72_bin.58.fasta_k141_519680_length_337287_cov_16.9997_RM_Type_I_4150	7	ISG15-like,dGTPase,RM	7	20	d__Bacteria	p__Pseudomonadota	c__Alphaproteobacteria	o__Sphingomonadales	f__Sphingomonadaceae	g__Croceicoccus	s__	Pseudomonadota	14	0.5
GS72	GS72_bin.9.fasta	Defense Island 52	GS72_bin.9.fasta_GS72_bin.9.fasta_k141_117015_length_124613_cov_129.9566_RM_Type_IIG_5477	6	BREX,Septu,RM	31	39	d__Bacteria	p__Pseudomonadota	c__Gammaproteobacteria	o__Burkholderiales	f__Burkholderiaceae	g__Acidovorax	s__Acidovorax facilis	Pseudomonadota	9	0.666667
GU10	GU10_bin.38.fasta	Defense Island 441	GU10_bin.38.fasta_GU10_bin.38.fasta_k141_261811_length_372711_cov_17.6188_RosmerTA_3567	7	Lamassu-Fam,SanaTA,RosmerTA	272	280	d__Bacteria	p__Pseudomonadota	c__Gammaproteobacteria	o__Burkholderiales	f__Burkholderiaceae	g__Paucimonas	s__	Pseudomonadota	9	0.777778
GU12	GU12_bin.24.fasta	Defense Island 401	GU12_bin.24.fasta_GU12_bin.24.fasta_k141_1164633_length_15008_cov_29.6255_AbiD_15	5	RM,AbiJ,AbiD	3	7	d__Bacteria	p__Actinomycetota	c__Actinomycetes	o__Actinomycetales	f__Microbacteriaceae	g__Rhodoluna	s__	Other phyla	5	1
GU12	GU12_bin.63.fasta	Defense Island 568	GU12_bin.63.fasta_GU12_bin.63.fasta_k141_266985_length_178774_cov_39.9887_RM_Type_IIG_8312	9	Avs,Wadjet,RM	139	149	d__Bacteria	p__Bacteroidota	c__Bacteroidia	o__2-12-FULL-35-15	f__2-12-FULL-35-15	g__2-12-FULL-35-15	s__2-12-FULL-35-15 sp021155045	Other phyla	11	0.818182
GU12	GU12_bin.63.fasta	Defense Island 569	GU12_bin.63.fasta_GU12_bin.63.fasta_k141_317600_length_184527_cov_46.0085_RM_Type_II_8313	5	Retron,RM,DRT	76	102	d__Bacteria	p__Bacteroidota	c__Bacteroidia	o__2-12-FULL-35-15	f__2-12-FULL-35-15	g__2-12-FULL-35-15	s__2-12-FULL-35-15 sp021155045	Other phyla	27	0.185185
GU14	GU14_bin.24.fasta	Defense Island 237	GU14_bin.24.fasta_GU14_bin.24.fasta_k141_358398_length_51378_cov_53.2028_Shedu_290	5	RM,AbiE,Shedu	28	33	d__Bacteria	p__Pseudomonadota	c__Alphaproteobacteria	o__Rickettsiales	f__UBA1997	g__UBA2645	s__UBA2645 sp945862455	Pseudomonadota	6	0.833333
GU7	GU7_bin.6.fasta	Defense Island 238	GU7_bin.6.fasta_GU7_bin.6.fasta_k141_462984_length_371821_cov_43.5613_RM_Type_I_5133	7	RM,RloC	99	111	d__Bacteria	p__Bacillota_C	c__Negativicutes	o__Acidaminococcales	f__Acidaminococcaceae	g__Phascolarctobacterium	s__Phascolarctobacterium faecium	Other phyla	13	0.538462
GX18	GX18_bin.41.fasta	Defense Island 442	GX18_bin.41.fasta_GX18_bin.41.fasta_k141_335978_length_9649_cov_396.7360_AbiD_920	6	DarTG,RM,AbiD	1	7	d__Bacteria	p__Pseudomonadota	c__Gammaproteobacteria	o__Burkholderiales	f__Burkholderiaceae	g__Aquabacterium	s__	0.857143
GX21	GX21_bin.16.fasta	Defense Island 443	GX21_bin.16.fasta_GX21_bin.16.fasta_k141_1528310_length_33787_cov_17.1178_SoFic_4764	6	Wadjet,PfiAT,SoFIC	23	28	d__Bacteria	p__Pseudomonadota	c__Gammaproteobacteria	o__Burkholderiales	f__Burkholderiaceae	g__Hylemonella	s__	1
GX5	GX5_bin.5.fasta	Defense Island 53	GX5_bin.5.fasta_GX5_bin.5.fasta_k141_262680_length_156440_cov_288.8405_SoFic_3235	7	Gao_Upx,Gabija,RM,SoFIC	37	53	d__Bacteria	p__Pseudomonadota	c__Gammaproteobacteria	o__Xanthomonadales	f__Xanthomonadaceae	g__Lysobacter_D	s__
GX7	GX7_bin.66.fasta	Defense Island 9	GX7_bin.66.fasta_GX7_bin.66.fasta_k141_216462_length_30999_cov_23.3130_SanaTA_3112	7	BREX,AbiE,SanaTA	4	11	d__Bacteria	p__Nitrospirota	c__Nitrospiria	o__Nitrospirales	f__Nitrospiraceae	g__Nitrospira_D	s__
H1	H1_bin.24.fasta	Defense Island 322	H1_bin.24.fasta_H1_bin.24.fasta_k141_954598_length_150731_cov_19.2702_RM_Type_IIG_6855	6	RM,Gabija	37	51	d__Bacteria	p__Desulfobacterota	c__Desulfuromonadia	o__Geobacterales	f__Pseudopelobacteraceae	g__JACRCG01	s__	Other phyla	15	0.4
H1	H1_bin.53.fasta	Defense Island 570	H1_bin.53.fasta_H1_bin.53.fasta_k141_260378_length_32873_cov_40.1154_RM_Type_I_6450	10	Gabija,Septu,RM	14	26	d__Bacteria	p__Bacteroidota	c__Bacteroidia	o__2-12-FULL-35-15	f__2-12-FULL-35-15	g__2-12-FULL-35-15	s__	Other phyla	13	0.769231
H1	H1_bin.56.fasta	Defense Island 172	H1_bin.56.fasta_H1_bin.56.fasta_k141_759476_length_29755_cov_20.9783_Gabija_81	5	Shedu,RM,Gabija	11	17	d__Bacteria	p__Desulfobacterota	c__JAENJC01	o__JAENJC01	f__JAENJC01	g__JAENJC01	s__	Other phyla	7	0.714286
H14	H14_bin.1.fasta	Defense Island 402	H14_bin.1.fasta_H14_bin.1.fasta_k141_1644955_length_57433_cov_10.0000_Gao_Ppl_761	6	MazEF,RM,Gao_Ppl	15	30	d__Bacteria	p__Actinomycetota	c__Coriobacteriia	o__Anaerosomatales	f__PALSA-660	g__JANYAK01	s__	0.375
H14	H14_bin.19.fasta	Defense Island 239	H14_bin.19.fasta_H14_bin.19.fasta_k141_2579676_length_58060_cov_10.0000_NLR_like_bNACHT01_2161	7	AbiE,SoFIC,RM,NLR	43	49	d__Bacteria	p__Eisenbacteria	c__RBG-16-71-46	o__JABDJR01	f__	g__	s__	1
H16	H16_bin.66.fasta	Defense Island 240	H16_bin.66.fasta_H16_bin.66.fasta_k141_621209_length_35196_cov_35.0004_CBASS_III_3073	10	AbiE,Shango,CBASS	4	18	d__Bacteria	p__Pseudomonadota	c__Alphaproteobacteria	o__Rhizobiales	f__Beijerinckiaceae	g__Bosea	s__	0.666667
H16	H16_bin.69.fasta	Defense Island 54	H16_bin.69.fasta_H16_bin.69.fasta_k141_545902_length_47982_cov_65.0427_DarTG_1545	8	RM,DarTG	13	34	d__Bacteria	p__Pseudomonadota	c__Alphaproteobacteria	o__Sphingomonadales	f__Sphingomonadaceae	g__Sphingorhabdus_B	s__	0.363636
H2	H2_bin.19.fasta	Defense Island 574	H2_bin.19.fasta_H2_bin.19.fasta_k141_2598628_length_181079_cov_92.0058_Zorya_TypeII_3251	10	DRT,RM,Detocs,Zorya	95	113	d__Bacteria	p__Bacteroidota	c__Bacteroidia	o__NS11-12g	f__UKL13-3	g__B1	s__	Other phyla	19	0.526316
H2	H2_bin.20.fasta	Defense Island 403	H2_bin.20.fasta_H2_bin.20.fasta_k141_2132203_length_133065_cov_39.1019_RM_Type_IV_4546	5	RM,Phrann_gp29_gp30	104	115	d__Bacteria	p__Actinomycetota	c__Actinomycetes	o__S36-B12	f__UBA10799	g__UBA10799	s__	Other phyla	12	0.416667
H2	H2_bin.26.fasta	Defense Island 242	H2_bin.26.fasta_H2_bin.26.fasta_k141_1804072_length_49910_cov_22.3009_CBASS_I_3587	7	RM,AbiE,CBASS	35	42	d__Bacteria	p__Chlamydiota	c__Chlamydiia	o__Chlamydiales	f__Parachlamydiaceae_A	g__	s__	Other phyla	8	0.875
H2	H2_bin.37.fasta	Defense Island 173	H2_bin.37.fasta_H2_bin.37.fasta_k141_220265_length_26778_cov_14.9884_PD-T7-2_2502	7	Kiwa,RM,PD-T7-2	6	15	d__Bacteria	p__Pseudomonadota	c__Gammaproteobacteria	o__Burkholderiales	f__Nitrosomonadaceae	g__Nitrosomonas	s__Nitrosomonas sp919902625	Pseudomonadota	10	0.7
H2	H2_bin.38.fasta	Defense Island 126	H2_bin.38.fasta_H2_bin.38.fasta_k141_2443606_length_13118_cov_64.8333_Kiwa_4	6	RM,Septu,Kiwa	3	8	d__Bacteria	p__Pseudomonadota	c__Gammaproteobacteria	o__Burkholderiales	f__UBA11063	g__Aquella	s__	Pseudomonadota	6	1
H2	H2_bin.9.fasta	Defense Island 404	H2_bin.9.fasta_H2_bin.9.fasta_k141_775286_length_466000_cov_57.2738_RM_Type_IV_4550	5	RM,Gabija	41	48	d__Bacteria	p__Actinomycetota	c__Actinomycetes	o__S36-B12	f__UBA10799	g__UBA10799	s__UBA10799 sp003452655	Other phyla	8	0.625
H21	H21_bin.11.fasta	Defense Island 92	H21_bin.11.fasta_H21_bin.11.fasta_k141_1065500_length_54139_cov_13.3673_Pycsar_1964	5	DRT,RM,Pycsar	17	21	d__Bacteria	p__Patescibacteria	c__CPR2	o__UBA1875	f__JAJYID01	g__JAKANV01	s__
H21	H21_bin.69.fasta	Defense Island 10	H21_bin.69.fasta_H21_bin.69.fasta_k141_2141663_length_78665_cov_9.0000_AbiE_512	7	RM,Avs,AbiE	52	67	d__Bacteria	p__Omnitrophota	c__Koll11	o__Gygaellales	f__UBA12090	g__UBA12090	s__
H25	H25_bin.1.fasta	Defense Island 571	H25_bin.1.fasta_H25_bin.1.fasta_k141_1045851_length_36536_cov_35.2477_CBASS_II_4069	13	Olokun,BREX,SanaTA,CBASS	2	16	d__Bacteria	p__Bacteroidota	c__Bacteroidia	o__Bacteroidales	f__Prolixibacteraceae	g__UBA6024	s__	Other phyla	15	0.866667
H25	H25_bin.43.fasta	Defense Island 572	H25_bin.43.fasta_H25_bin.43.fasta_k141_510537_length_27971_cov_8.0000_SoFic_5137	6	RM,Lamassu-Fam,Gabija,SoFIC	10	19	d__Bacteria	p__Fusobacteriota	c__Fusobacteriia	o__Fusobacteriales	f__Fusobacteriaceae	g__JAFGUR01	s__	Other phyla	10	0.6
H25	H25_bin.45.fasta	Defense Island 323	H25_bin.45.fasta_H25_bin.45.fasta_k141_582643_length_120680_cov_17.1093_RM_Type_II_8543	8	Wadjet,Druantia,RM	33	46	d__Bacteria	p__Pseudomonadota	c__Gammaproteobacteria	o__Burkholderiales	f__Gallionellaceae	g__Gallionella	s__Gallionella sp030645535	Pseudomonadota	14	0.571429
H25	H25_bin.5.fasta	Defense Island 444	H25_bin.5.fasta_H25_bin.5.fasta_k141_1031063_length_580794_cov_32.2350_Retron_II_6068	5	Old_exonuclease,RM,Retron	504	511	d__Bacteria	p__Pseudomonadota	c__Gammaproteobacteria	o__Burkholderiales	f__Gallionellaceae	g__Gallionella	s__	Pseudomonadota	8	0.625
H26	H26_bin.48.fasta	Defense Island 324	H26_bin.48.fasta_H26_bin.48.fasta_k141_204532_length_45541_cov_16.9973_CAS_Cluster_9283	9	SoFIC,CasFinder	29	44	d__Bacteria	p__Pseudomonadota	c__Gammaproteobacteria	o__Burkholderiales	f__Gallionellaceae	g__Gallionella	s__	0.5625
H27	H27_bin.29.fasta	Defense Island 124	H27_bin.29.fasta_H27_bin.29.fasta_k141_1390522_length_12589_cov_20.9647_RM_Type_I_4446	5	RM,Shedu	2	8	d__Bacteria	p__Desulfobacterota	c__GWC2-55-46	o__GWC2-55-46	f__GWC2-55-46	g__JACRNL01	s__	0.714286
H27	H27_bin.3.fasta	Defense Island 93	H27_bin.3.fasta_H27_bin.3.fasta_k141_1106997_length_13423_cov_43.0854_SoFic_1899	6	RM,Gabija,SoFIC	7	12	d__Bacteria	p__Patescibacteria	c__Paceibacteria	o__UBA9973	f__21-14-all-36-13	g__VMGX01	s__	1
H27	H27_bin.46.fasta	Defense Island 94	H27_bin.46.fasta_H27_bin.46.fasta_k141_1048517_length_43415_cov_36.8357_RloC_115	5	Lit,RM,RloC	15	22	d__Bacteria	p__Omnitrophota	c__Omnitrophia	o__Omnitrophales	f__Aquincolibacteriaceae	g__JAHFHB01	s__	0.625
H27	H27_bin.65.fasta	Defense Island 573	H27_bin.65.fasta_H27_bin.65.fasta_k141_1270594_length_23056_cov_12.5976_SoFic_5285	6	RM,AbiE,SoFIC	3	8	d__Bacteria	p__Myxococcota_A	c__UBA9160	o__UBA9160	f__UBA9160	g__MYXO	s__	1
H28	H28_bin.46.fasta	Defense Island 95	H28_bin.46.fasta_H28_bin.46.fasta_k141_2030323_length_115105_cov_17.9617_PD-Lambda-5_2635	5	PD-T7-4,RM,PD-Lambda-5	35	42	d__Bacteria	p__Patescibacteria	c__Microgenomatia	o__UBA1406	f__GWC2-37-13	g__JAKBEU01	s__	0.625
H28	H28_bin.71.fasta	Defense Island 125	H28_bin.71.fasta_H28_bin.71.fasta_k141_287614_length_26375_cov_10.3247_RloC_1153	5	SoFIC,RM,RloC	9	19	d__Bacteria	p__Patescibacteria	c__Gracilibacteria	o__UBA1369	f__	g__	s__	0.454545
H28	H28_bin.79.fasta	Defense Island 241	H28_bin.79.fasta_H28_bin.79.fasta_k141_1389100_length_267865_cov_16.9996_Shango_2722	10	CBASS,Mokosh,Shango	142	159	d__Bacteria	p__Pseudomonadota	c__Alphaproteobacteria	o__Rhizobiales	f__Xanthobacteraceae	g__Bradyrhizobium	s__	0.555556
H3	H3_bin.28.fasta	Defense Island 325	H3_bin.28.fasta_H3_bin.28.fasta_k141_1671463_length_6618_cov_10.0000_SoFic_3774	6	RM,AbiE,SoFIC	1	6	d__Bacteria	p__Gemmatimonadota	c__Gemmatimonadetes	o__Gemmatimonadales	f__JACORV01	g__JACORV01	s__JACORV01 sp030697825	Other phyla	6	1
H37	H37_bin.43.fasta	Defense Island 11	H37_bin.43.fasta_H37_bin.43.fasta_k141_3008277_length_93300_cov_30.9729_DarTG_1232	6	SoFIC,RM,DarTG	9	22	d__Bacteria	p__Acidobacteriota	c__Thermoanaerobaculia	o__Gp7-AA8	f__Gp7-AA8	g__	s__	Other phyla	14	0.428571
H40	H40_bin.39.fasta	Defense Island 326	H40_bin.39.fasta_H40_bin.39.fasta_k141_1240085_length_42922_cov_49.0423_RM_Type_I_5762	10	CBASS,Septu,RM	2	19	d__Bacteria	p__Desulfobacterota	c__Desulfobulbia	o__Desulfobulbales	f__Desulfocapsaceae	g__UBA2270	s__UBA2270 sp002347745	Other phyla	18	0.555556
H41	H41_bin.16.fasta	Defense Island 327	H41_bin.16.fasta_H41_bin.16.fasta_k141_2129985_length_104400_cov_40.0333_AbiE_1078	6	Hachiman,SanaTA,AbiE	36	49	d__Bacteria	p__Pseudomonadota	c__Gammaproteobacteria	o__Pseudomonadales	f__Pseudomonadaceae	g__Pseudomonas_E	s__	0.428571
H41	H41_bin.2.fasta	Defense Island 243	H41_bin.2.fasta_H41_bin.2.fasta_k141_467119_length_32511_cov_12.8488_BREX_I_3109	9	CasFinder,SoFIC,BREX	2	10	d__Bacteria	p__Bacillota	c__Bacilli	o__Lactobacillales	f__Aerococcaceae	g__Trichococcus	s__	1
H41	H41_bin.3.fasta	Defense Island 445	H41_bin.3.fasta_H41_bin.3.fasta_k141_2246795_length_29273_cov_21.3130_BREX_I_5118	6	Paris,RM,BREX	1	15	d__Bacteria	p__Pseudomonadota	c__Gammaproteobacteria	o__Burkholderiales	f__Burkholderiaceae	g__Rhodoferax	s__	0.4
H44	H44_bin.28.fasta	Defense Island 174	H44_bin.28.fasta_H44_bin.28.fasta_k141_87003_length_51703_cov_18.0045_CBASS_II_3976	12	Hachiman,BREX,CBASS	3	19	d__Bacteria	p__Pseudomonadota	c__Gammaproteobacteria	o__Methylococcales	f__Methylomonadaceae	g__Methyloglobulus	s__Methyloglobulus sp013140405	0.705882
H44	H44_bin.55.fasta	Defense Island 12	H44_bin.55.fasta_H44_bin.55.fasta_k141_430756_length_24744_cov_7.9977_RM_Type_I_4141	5	RM,Shedu	12	18	d__Bacteria	p__Armatimonadota	c__Fimbriimonadia	o__Fimbriimonadales	f__Fimbriimonadaceae	g__JANYLD01	s__	0.714286
H46	H46_bin.50.fasta	Defense Island 175	H46_bin.50.fasta_H46_bin.50.fasta_k141_2568171_length_9345_cov_6.0000_BstA_181	4	RM,AbiD,BstA	1	6	d__Bacteria	p__Pseudomonadota	c__Gammaproteobacteria	o__Methylococcales	f__Methylomonadaceae	g__UBA10906	s__	Pseudomonadota	6	0.666667
H48	H48_bin.33.fasta	Defense Island 446	H48_bin.33.fasta_H48_bin.33.fasta_k141_920937_length_73387_cov_27.0000_RM_Type_I_7907	9	RM,Gao_Mza	12	28	d__Bacteria	p__Pseudomonadota	c__Gammaproteobacteria	o__Burkholderiales	f__Burkholderiaceae	g__Polaromonas	s__	Pseudomonadota	17	0.529412
H50	H50_bin.31.fasta	Defense Island 328	H50_bin.31.fasta_H50_bin.31.fasta_k141_1345365_length_396655_cov_15.1570_Gabija_203	5	SoFIC,RM,Gabija	142	148	d__Bacteria	p__Fibrobacterota	c__Fibrobacteria	o__UBA5070	f__UBA5070	g__UBA5070	s__	Other phyla	7	0.714286
H50	H50_bin.31.fasta	Defense Island 329	H50_bin.31.fasta_H50_bin.31.fasta_k141_1403827_length_248199_cov_16.3238_Shango_2650	12	BREX,AbiE,Avs,Shango	2	19	d__Bacteria	p__Fibrobacterota	c__Fibrobacteria	o__UBA5070	f__UBA5070	g__UBA5070	s__	Other phyla	18	0.666667
H58	H58_bin.2.fasta	Defense Island 244	H58_bin.2.fasta_H58_bin.2.fasta_k141_956917_length_93691_cov_12.3153_RM_Type_II_7416	7	Kiwa,Gao_Her,RM	17	23	d__Bacteria	p__Bacillota_A	c__Clostridia	o__Oscillospirales	f__Ruminococcaceae	g__JAIHAL01	s__	Other phyla	7	1
H59	H59_bin.10.fasta	Defense Island 447	H59_bin.10.fasta_H59_bin.10.fasta_k141_627663_length_459882_cov_210.5635_SoFic_4149	6	RM,Dazbog,SoFIC	358	364	d__Bacteria	p__Pseudomonadota	c__Gammaproteobacteria	o__Burkholderiales	f__Rhodocyclaceae	g__Sulfuricystis	s__
H59	H59_bin.38.fasta	Defense Island 330	H59_bin.38.fasta_H59_bin.38.fasta_k141_692141_length_80647_cov_75.0004_AbiD_142	8	RM,Kiwa,AbiD	6	24	d__Bacteria	p__Desulfobacterota	c__Desulfuromonadia	o__Geobacterales	f__DSM-12255	g__VEOV01	s__
H61	H61_bin.1.fasta	Defense Island 331	H61_bin.1.fasta_H61_bin.1.fasta_k141_530087_length_45163_cov_20.0581_Zorya_TypeI_2758	8	RM,Zorya	18	29	d__Bacteria	p__Pseudomonadota	c__Gammaproteobacteria	o__Pseudomonadales	f__Pseudomonadaceae	g__Pseudomonas_E	s__Pseudomonas_E mandelii	Pseudomonadota	12	0.666667
H61	H61_bin.13.fasta	Defense Island 575	H61_bin.13.fasta_H61_bin.13.fasta_k141_274515_length_567353_cov_19.0102_RM_Type_III_7401	5	RM,RloC	100	110	d__Bacteria	p__Bacteroidota	c__Bacteroidia	o__Flavobacteriales	f__Crocinitomicaceae	g__Fluviicola	s__	Other phyla	11	0.454545
H65	H65_bin.34.fasta	Defense Island 576	H65_bin.34.fasta_H65_bin.34.fasta_k141_211281_length_117791_cov_16.1792_CBASS_II_4974	9	Azaca,RM,CBASS	73	83	d__Bacteria	p__Bacteroidota	c__Bacteroidia	o__2-12-FULL-35-15	f__2-12-FULL-35-15	g__2-12-FULL-35-15	s__	Other phyla	11	0.818182
H65	H65_bin.38.fasta	Defense Island 448	H65_bin.38.fasta_H65_bin.38.fasta_k141_505892_length_29649_cov_250.3832_AbiJ_430	6	RM,SanaTA,AbiJ	3	9	d__Bacteria	p__Pseudomonadota	c__Gammaproteobacteria	o__Burkholderiales	f__Gallionellaceae	g__CAITJF01	s__	Pseudomonadota	7	0.857143
H65	H65_bin.7.fasta	Defense Island 127	H65_bin.7.fasta_H65_bin.7.fasta_k141_681599_length_52488_cov_286.8798_RM_Type_II_5657	6	Hachiman,RM	12	25	d__Bacteria	p__Bacillota_A	c__Clostridia	o__Clostridiales	f__Clostridiaceae	g__	s__	Other phyla	14	0.428571
H65	H65_bin.9.fasta	Defense Island 128	H65_bin.9.fasta_H65_bin.9.fasta_k141_642230_length_516784_cov_27.6109_RM_Type_IV_4516	9	SoFIC,Zorya,RM	147	158	d__Bacteria	p__Pseudomonadota	c__Gammaproteobacteria	o__Enterobacterales	f__Enterobacteriaceae	g__Serratia_J	s__Serratia_J liquefaciens	Pseudomonadota	12	0.75
H66	H66_bin.25.fasta	Defense Island 449	H66_bin.25.fasta_H66_bin.25.fasta_k141_598445_length_39594_cov_26.0235_ISG15-like_3513	9	AbiE,Lamassu-Fam,ISG15-like	18	35	d__Bacteria	p__Pseudomonadota	c__Gammaproteobacteria	o__Burkholderiales	f__Burkholderiaceae	g__Ramlibacter	s__	Pseudomonadota	18	0.5
H68	H68_bin.34.fasta	Defense Island 450	H68_bin.34.fasta_H68_bin.34.fasta_k141_76297_length_42055_cov_118.3858_Gabija_175	6	Septu,pAgo,Gabija	23	29	d__Bacteria	p__Pseudomonadota	c__Gammaproteobacteria	o__Burkholderiales	f__Burkholderiaceae	g__Rhodoferax	s__	Pseudomonadota	7	0.857143
H68	H68_bin.36.fasta	Defense Island 55	H68_bin.36.fasta_H68_bin.36.fasta_k141_146643_length_152873_cov_208.9798_CBASS_II_3726	7	RM,CBASS	27	42	d__Bacteria	p__Pseudomonadota	c__Alphaproteobacteria	o__Sphingomonadales	f__Sphingomonadaceae	g__Novosphingobium	s__	Pseudomonadota	16	0.4375
H7	H7_bin.21.fasta	Defense Island 451	H7_bin.21.fasta_H7_bin.21.fasta_k141_966476_length_549798_cov_53.4868_Avs_II_2446	10	Shango,RM,Wadjet,Avs	87	100	d__Bacteria	p__Pseudomonadota	c__Gammaproteobacteria	o__Burkholderiales	f__Burkholderiaceae	g__Rhodoferax	s__	0.714286
H7	H7_bin.66.fasta	Defense Island 332	H7_bin.66.fasta_H7_bin.66.fasta_k141_962194_length_52989_cov_9.9963_pAgo_SPARTA_3217	8	DISARM,Gabija,pAgo	2	10	d__Bacteria	p__Desulfobacterota	c__Desulfuromonadia	o__Geobacterales	f__Pseudopelobacteraceae	g__JACRCG01	s__	0.888889
HuN3	HuN3_bin.28.fasta	Defense Island 96	HuN3_bin.28.fasta_HuN3_bin.28.fasta_k141_715227_length_722555_cov_59.9831_RosmerTA_1162	6	RM,Septu,RosmerTA	305	310	d__Bacteria	p__Pseudomonadota	c__Gammaproteobacteria	o__Burkholderiales	f__Burkholderiaceae	g__CAIKVZ01	s__	Pseudomonadota	6	1
Ji1	Ji1_bin.31.fasta	Defense Island 601	Ji1_bin.31.fasta_Ji1_bin.31.fasta_k141_2462780_length_33346_cov_15.0000_RM_Type_IIG_8639	4	Gabija,Retron,RM	21	25	d__Bacteria	p__Bacteroidota	c__Bacteroidia	o__Bacteroidales	f__WCHB1-69	g__UBA5429	s__	0.8
Ji1	Ji1_bin.38.fasta	Defense Island 190	Ji1_bin.38.fasta_Ji1_bin.38.fasta_k141_573127_length_78865_cov_25.1643_SEFIR_3315	6	RM,pAgo,SEFIR	19	27	d__Bacteria	p__Pseudomonadota	c__Gammaproteobacteria	o__Methylococcales	f__Methylomonadaceae	g__Methylomonas	s__Methylomonas lenta	0.666667
Ji1	Ji1_bin.59.fasta	Defense Island 138	Ji1_bin.59.fasta_Ji1_bin.59.fasta_k141_489161_length_217444_cov_24.0041_RM_Type_I_4665	6	PD-T4-3,Gabija,RM	21	30	d__Bacteria	p__Fibrobacterota	c__Fibrobacteria	o__Fibrobacterales	f__Fibrobacteraceae	g__CAIRAY01	s__	0.6
Ji10	Ji10_bin.51.fasta	Defense Island 65	Ji10_bin.51.fasta_Ji10_bin.51.fasta_k141_1355813_length_174998_cov_55.1738_AbiJ_7	6	Gabija,RM,AbiJ	64	76	d__Bacteria	p__Pseudomonadota	c__Gammaproteobacteria	o__Burkholderiales	f__Burkholderiaceae	g__Curvibacter	s__	0.461538
Ji11	Ji11_bin.28.fasta	Defense Island 253	Ji11_bin.28.fasta_Ji11_bin.28.fasta_k141_1494271_length_45666_cov_17.0248_RM_Type_II_7515	7	Shango,RosmerTA,RM	45	56	d__Bacteria	p__Pseudomonadota	c__Alphaproteobacteria	o__Rhizobiales	f__Hyphomicrobiaceae	g__JAKAML01	s__	0.583333
Ji11	Ji11_bin.3.fasta	Defense Island 595	Ji11_bin.3.fasta_Ji11_bin.3.fasta_k141_976507_length_35082_cov_25.3653_DRT8_2113	6	RM,AbiE,DRT	4	13	d__Bacteria	p__Campylobacterota	c__Campylobacteria	o__Campylobacterales	f__Sulfurimonadaceae	g__Sulfuricurvum	s__	0.6
Ji11	Ji11_bin.38.fasta	Defense Island 473	Ji11_bin.38.fasta_Ji11_bin.38.fasta_k141_1088127_length_667421_cov_60.9835_DarTG_2391	6	RM,RloC,DarTG	75	80	d__Bacteria	p__Pseudomonadota	c__Gammaproteobacteria	o__Burkholderiales	f__SG8-39	g__SZAS-79	s__	1
Ji11	Ji11_bin.38.fasta	Defense Island 474	Ji11_bin.38.fasta_Ji11_bin.38.fasta_k141_269925_length_933041_cov_49.6906_Tiamat_6095	6	Wadjet,RosmerTA,Tiamat	227	237	d__Bacteria	p__Pseudomonadota	c__Gammaproteobacteria	o__Burkholderiales	f__SG8-39	g__SZAS-79	s__	0.545455
Ji11	Ji11_bin.58.fasta	Defense Island 596	Ji11_bin.58.fasta_Ji11_bin.58.fasta_k141_478899_length_281023_cov_166.0011_Thoeris_II_2881	6	RM,RloC,Thoeris	142	151	d__Bacteria	p__Bacteroidota	c__Bacteroidia	o__Chitinophagales	f__Chitinophagaceae	g__Sediminibacterium	s__	0.6
Ji12	Ji12_bin.40.fasta	Defense Island 137	Ji12_bin.40.fasta_Ji12_bin.40.fasta_k141_1323458_length_103555_cov_57.8560_DarTG_1539	7	Lamassu-Fam,SspBCDE,DarTG	40	51	d__Bacteria	p__Bacteroidota	c__Bacteroidia	o__Bacteroidales	f__Lentimicrobiaceae	g__Lentimicrobium	s__	Other phyla	12	0.583333
Ji13	Ji13_bin.107.fasta	Defense Island 100	Ji13_bin.107.fasta_Ji13_bin.107.fasta_k141_498407_length_117601_cov_26.9992_CBASS_I_1480	6	RM,CBASS	32	39	d__Bacteria	p__Patescibacteria	c__Paceibacteria	o__UBA9973	f__CAIJYI01	g__	s__	0.75
Ji13	Ji13_bin.31.fasta	Defense Island 101	Ji13_bin.31.fasta_Ji13_bin.31.fasta_k141_91641_length_27768_cov_38.7157_RM_Type_II_3496	5	Shedu,RM	2	6	d__Bacteria	p__Bacteroidota	c__Bacteroidia	o__Palsa-948	f__Palsa-948	g__	s__	1
Ji13	Ji13_bin.57.fasta	Defense Island 597	Ji13_bin.57.fasta_Ji13_bin.57.fasta_k141_726321_length_83875_cov_23.0002_AbiO_1075	6	RM,Septu,AbiO	5	12	d__Bacteria	p__Campylobacterota	c__Campylobacteria	o__Campylobacterales	f__Sulfurimonadaceae	g__Sulfuricurvum	s__	0.75
Ji13	Ji13_bin.68.fasta	Defense Island 189	Ji13_bin.68.fasta_Ji13_bin.68.fasta_k141_1114956_length_95175_cov_20.1107_RM_Type_II_6238	8	MazEF,RM	43	52	d__Bacteria	p__Desulfobacterota	c__Syntrophia	o__Syntrophales	f__JACQWR01	g__JAPLJV01	s__	0.8
Ji14	Ji14_bin.14.fasta	Defense Island 343	Ji14_bin.14.fasta_Ji14_bin.14.fasta_k141_1268567_length_334593_cov_30.9758_Menshen_2656	8	Shango,PfiAT,Menshen	85	97	d__Bacteria	p__Pseudomonadota	c__Gammaproteobacteria	o__Pseudomonadales	f__Moraxellaceae	g__Fluviicoccus	s__	0.615385
Ji14	Ji14_bin.14.fasta	Defense Island 344	Ji14_bin.14.fasta_Ji14_bin.14.fasta_k141_1373221_length_264203_cov_29.5902_BREX_I_3133	10	Mokosh,RM,BREX	90	104	d__Bacteria	p__Pseudomonadota	c__Gammaproteobacteria	o__Pseudomonadales	f__Moraxellaceae	g__Fluviicoccus	s__	0.666667
Ji14	Ji14_bin.28.fasta	Defense Island 475	Ji14_bin.28.fasta_Ji14_bin.28.fasta_k141_2616565_length_31021_cov_66.8701_SanaTA_6218	6	RM,AbiJ,SanaTA	27	32	d__Bacteria	p__Pseudomonadota	c__Gammaproteobacteria	o__Burkholderiales	f__Gallionellaceae	g__Gallionella	s__Gallionella altingense	1
Ji14	Ji14_bin.50.fasta	Defense Island 476	Ji14_bin.50.fasta_Ji14_bin.50.fasta_k141_1017553_length_57515_cov_31.0223_dCTPdeaminase_867	10	CBASS,RM,Zorya,dCTPdeaminase	10	25	d__Bacteria	p__Pseudomonadota	c__Gammaproteobacteria	o__Burkholderiales	f__Rhodocyclaceae	g__	s__	0.625
Ji14	Ji14_bin.50.fasta	Defense Island 477	Ji14_bin.50.fasta_Ji14_bin.50.fasta_k141_3091767_length_55383_cov_25.9900_CAS_Cluster_13415	9	RM,CasFinder	31	47	d__Bacteria	p__Pseudomonadota	c__Gammaproteobacteria	o__Burkholderiales	f__Rhodocyclaceae	g__	s__	0.529412
Ji16	Ji16_bin.27.fasta	Defense Island 345	Ji16_bin.27.fasta_Ji16_bin.27.fasta_k141_1214607_length_147895_cov_133.0267_SoFic_3923	5	AbiD,RM,SoFIC	109	113	d__Bacteria	p__Desulfobacterota	c__Desulfuromonadia	o__Geobacterales	f__Pseudopelobacteraceae	g__JACRCG01	s__	1
Ji16	Ji16_bin.30.fasta	Defense Island 598	Ji16_bin.30.fasta_Ji16_bin.30.fasta_k141_465628_length_20577_cov_10.0000_SanaTA_4114	11	CBASS,BREX,SanaTA	4	15	d__Bacteria	p__Bacteroidota	c__Bacteroidia	o__Bacteroidales	f__Prolixibacteraceae	g__UBA6024	s__	0.916667
Ji17	Ji17_bin.10.fasta	Defense Island 599	Ji17_bin.10.fasta_Ji17_bin.10.fasta_k141_2057751_length_59367_cov_47.1292_RM_Type_I_6679	7	RM,Septu	12	20	d__Bacteria	p__Bacteroidota	c__Bacteroidia	o__Flavobacteriales	f__Crocinitomicaceae	g__M0103	s__	Other phyla	9	0.777778
Ji17	Ji17_bin.10.fasta	Defense Island 600	Ji17_bin.10.fasta_Ji17_bin.10.fasta_k141_2370922_length_28605_cov_55.9914_Dazbog_3628	5	pAgo,RM,Dazbog	10	19	d__Bacteria	p__Bacteroidota	c__Bacteroidia	o__Flavobacteriales	f__Crocinitomicaceae	g__M0103	s__	Other phyla	10	0.5
Ji21	Ji21_bin.13.fasta	Defense Island 602	Ji21_bin.13.fasta_Ji21_bin.13.fasta_k141_149407_length_29072_cov_58.9980_Gao_Tmn_456	10	CBASS,RM,Gao_Tmn	9	22	d__Bacteria	p__Bacteroidota	c__Bacteroidia	o__Flavobacteriales	f__Flavobacteriaceae	g__Flavobacterium	s__	Other phyla	14	0.714286
Ji23	Ji23_bin.11.fasta	Defense Island 346	Ji23_bin.11.fasta_Ji23_bin.11.fasta_k141_890859_length_109292_cov_23.0011_RM_Type_I_6030	6	AbiL,RloC,RM	83	90	d__Bacteria	p__Desulfobacterota	c__Desulfuromonadia	o__Geobacterales	f__Pseudopelobacteraceae	g__JACRCG01	s__	Other phyla	8	0.75
Ji24	Ji24_bin.27.fasta	Defense Island 20	Ji24_bin.27.fasta_Ji24_bin.27.fasta_k141_1736348_length_15314_cov_121.5346_Gabija_110	7	RM,PD-T7-2,Gabija	3	10	d__Bacteria	p__Nitrospirota	c__Nitrospiria	o__Nitrospirales	f__Nitrospiraceae	g__Palsa-1315	s__	Other phyla	8	0.875
Ji24	Ji24_bin.27.fasta	Defense Island 21	Ji24_bin.27.fasta_Ji24_bin.27.fasta_k141_777584_length_153617_cov_128.0168_Kiwa_30	7	CBASS,RM,Kiwa	127	136	d__Bacteria	p__Nitrospirota	c__Nitrospiria	o__Nitrospirales	f__Nitrospiraceae	g__Palsa-1315	s__	Other phyla	10	0.7
Ji24	Ji24_bin.62.fasta	Defense Island 478	Ji24_bin.62.fasta_Ji24_bin.62.fasta_k141_385149_length_488664_cov_29.0630_Septu_2705	9	AbiE,SanaTA,Lamassu-Fam,Septu	417	426	d__Bacteria	p__Pseudomonadota	c__Gammaproteobacteria	o__Burkholderiales	f__Burkholderiaceae	g__Rhodoferax	s__Rhodoferax sp018780565	Pseudomonadota	10	0.9
Ji24	Ji24_bin.9.fasta	Defense Island 347	Ji24_bin.9.fasta_Ji24_bin.9.fasta_k141_1880177_length_55377_cov_15.0000_RM_Type_IIG_6790	8	Septu,RM	33	43	d__Bacteria	p__Myxococcota	c__UBA796	o__UBA796	f__GCA-2862545	g__CAIOSP01	s__	Other phyla	11	0.727273
Ji28	Ji28_bin.16.fasta	Defense Island 603	Ji28_bin.16.fasta_Ji28_bin.16.fasta_k141_274027_length_195295_cov_21.0200_SoFic_5139	6	RM,Gabija,SoFIC	18	23	d__Bacteria	p__Campylobacterota	c__Campylobacteria	o__Campylobacterales	f__Sulfurimonadaceae	g__Sulfurimonas	s__	Other phyla	6	1
Ji29	Ji29_bin.42.fasta	Defense Island 139	Ji29_bin.42.fasta_Ji29_bin.42.fasta_k141_508339_length_342643_cov_405.6093_Septu_1450	9	Lamassu-Fam,RM,Septu	8	34	d__Bacteria	p__Desulfobacterota	c__GWC2-55-46	o__GWC2-55-46	f__GWC2-55-46	g__GWA2-54-12	s__	Other phyla	27	0.333333
Ji3	Ji3_bin.16.fasta	Defense Island 141	Ji3_bin.16.fasta_k141_686865_length_22351_cov_13.2001_RM_Type_I_4690	7	Retron,pAgo,RM	5	13	d__Bacteria	p__Nitrospirota	c__Thermodesulfovibrionia	o__Thermodesulfovibrionales	f__UBA9159	g__CAKKPH01	s__	Other phyla	9	0.777778
Ji3	Ji3_bin.25.fasta	Defense Island 604	Ji3_bin.25.fasta_k141_1552113_length_77914_cov_13.0000_Hna_3580	5	Viperin,RM,Hna	35	41	d__Bacteria	p__Bacteroidota	c__Bacteroidia	o__Bacteroidales	f__GWA2-32-17	g__GWA2-32-17	s__	Other phyla	7	0.714286
Ji33	Ji33_bin.22.fasta	Defense Island 140	Ji33_bin.22.fasta_k141_890517_length_103364_cov_104.2915_Lamassu-Cap4_nuclease_194	9	Gabija,CasFinder,Lamassu-Fam	3	15	d__Bacteria	p__Pseudomonadota	c__Gammaproteobacteria	o__Enterobacterales	f__Shewanellaceae	g__Shewanella	s__	Pseudomonadota	13	0.692308
Ji34	Ji34_bin.16.fasta	Defense Island 348	Ji34_bin.16.fasta_k141_23868_length_36883_cov_60.6242_SoFic_3954	5	RM,SoFIC	1	9	d__Bacteria	p__Pseudomonadota	c__Gammaproteobacteria	o__Pseudomonadales	f__Moraxellaceae	g__UBA2031	s__	Pseudomonadota	9	0.555556
Ji34	Ji34_bin.22.fasta	Defense Island 349	Ji34_bin.22.fasta_k141_301968_length_27752_cov_11.0038_AbiD_98	5	AbiU,RM,AbiD	10	18	d__Bacteria	p__Desulfobacterota	c__Desulfuromonadia	o__Desulfuromonadales	f__WTL	g__	s__	Other phyla	9	0.555556
Ji35	Ji35_bin.103.fasta	Defense Island 406	Ji35_bin.103.fasta_k141_2123745_length_126915_cov_118.0026_RM_Type_III_4346	5	SoFIC,Gao_Iet,RM	2	9	d__Bacteria	p__Pseudomonadota	c__Gammaproteobacteria	o__UBA9214	f__UBA9214	g__UBA9214	s__	Pseudomonadota	8	0.625
Ji36	Ji36_bin.1.fasta	Defense Island 254	Ji36_bin.1.fasta_k141_1502400_length_413206_cov_75.3388_PD-Lambda-1_1785	8	Druantia,ShosTA,CBASS,PD-Lambda-1	309	331	d__Bacteria	p__Pseudomonadota	c__Alphaproteobacteria	o__Caulobacterales	f__Caulobacteraceae	g__Phenylobacterium	s__Phenylobacterium sp024699945	0.347826
Ji36	Ji36_bin.23.fasta	Defense Island 479	Ji36_bin.23.fasta_k141_1020271_length_23680_cov_21.5660_RM_Type_IV_8278	6	RM,Mokosh	1	13	d__Bacteria	p__Pseudomonadota	c__Gammaproteobacteria	o__Burkholderiales	f__Burkholderiaceae	g__Aquabacterium	s__Aquabacterium fontiphilum	0.461538
Ji36	Ji36_bin.31.fasta	Defense Island 480	Ji36_bin.31.fasta_k141_745702_length_220116_cov_90.2393_SoFic_6841	6	RM,SoFIC	1	15	d__Bacteria	p__Pseudomonadota	c__Gammaproteobacteria	o__Burkholderiales	f__Burkholderiaceae	g__Aquabacterium	s__Aquabacterium olei_A	0.4
Ji37	Ji37_bin.1.fasta	Defense Island 66	Ji37_bin.1.fasta_k141_1808370_length_45823_cov_146.4866_BREX_I_3103	7	Paris,RM,BREX	26	37	d__Bacteria	p__Pseudomonadota	c__Gammaproteobacteria	o__Burkholderiales	f__Burkholderiaceae	g__Malikia	s__Malikia spinosa	Pseudomonadota	12	0.583333
Ji37	Ji37_bin.47.fasta	Defense Island 481	Ji37_bin.47.fasta_k141_1488042_length_198511_cov_85.4602_Gao_Qat_3379	8	SanaTA,Gabija,Gao_Qat	13	21	d__Bacteria	p__Pseudomonadota	c__Gammaproteobacteria	o__Burkholderiales	f__Rhodocyclaceae	g__Azonexus	s__Azonexus sp008080565	Pseudomonadota	9	0.888889
Ji39	Ji39_bin.41.fasta	Defense Island 350	Ji39_bin.41.fasta_k141_2269068_length_103386_cov_57.4989_SoFic_3230	6	Dazbog,RM,SoFIC	10	23	d__Bacteria	p__Pseudomonadota	c__Gammaproteobacteria	o__Pseudomonadales	f__Pseudomonadaceae	g__Pseudomonas_E	s__	Pseudomonadota	14	0.428571
Ji40	Ji40_bin.19.fasta	Defense Island 255	Ji40_bin.19.fasta_k141_213858_length_59180_cov_2976.7642_RM_Type_IV_6173	6	DRT,RM	35	41	d__Bacteria	p__Bacillota_I	c__Bacilli_A	o__Erysipelotrichales	f__Erysipelotrichaceae	g__UBA2212	s__UBA2212 sp021847325	Other phyla	7	0.857143
Ji40	Ji40_bin.2.fasta	Defense Island 351	Ji40_bin.2.fasta_k141_195632_length_16316_cov_12.0015_SoFic_3964	5	RM,AbiD,SoFIC	6	12	d__Bacteria	p__Fibrobacterota	c__Fibrobacteria	o__UBA5070	f__UBA5070	g__UBA5070	s__	Other phyla	7	0.714286
Ji40	Ji40_bin.2.fasta	Defense Island 352	Ji40_bin.2.fasta_k141_777089_length_91573_cov_13.0000_Hachiman_2880	5	Gabija,Avs,Hachiman	5	9	d__Bacteria	p__Fibrobacterota	c__Fibrobacteria	o__UBA5070	f__UBA5070	g__UBA5070	s__	Other phyla	5	1
Ji40	Ji40_bin.44.fasta	Defense Island 353	Ji40_bin.44.fasta_k141_1094753_length_127567_cov_88.0205_ISG15-like_2900	8	RM,PD-T7-2,ISG15-like	99	113	d__Bacteria	p__Desulfobacterota	c__Desulfuromonadia	o__Geobacterales	f__Pseudopelobacteraceae	g__JACRCG01	s__	Other phyla	15	0.533333
Ji40	Ji40_bin.9.fasta	Defense Island 256	Ji40_bin.9.fasta_k141_1140404_length_47005_cov_53.4402_SoFic_4420	6	RM,SoFIC	8	18	d__Bacteria	p__Bacillota_B	c__Dehalobacteriia	o__Dehalobacteriales	f__Dehalobacteriaceae	g__	s__	Other phyla	11	0.545455
Ji41	Ji41_bin.12.fasta	Defense Island 191	Ji41_bin.12.fasta_k141_932584_length_56085_cov_31.6802_PD-T7-2_2544	7	RM,PsyrTA,PD-T7-2	2	11	d__Bacteria	p__Methylomirabilota	c__Methylomirabilia	o__Methylomirabilales	f__Methylomirabilaceae	g__Methylomirabilis	s__	0.7
Ji44	Ji44_bin.1.fasta	Defense Island 192	Ji44_bin.1.fasta_k141_108357_length_521448_cov_19.0026_SoFic_4282	6	AbiE,Retron,SoFIC	197	210	d__Bacteria	p__Pseudomonadota	c__Gammaproteobacteria	o__Pseudomonadales	f__Ketobacteraceae	g__HdN1	s__	0.428571
Ji44	Ji44_bin.63.fasta	Defense Island 605	Ji44_bin.63.fasta_k141_9087_length_13076_cov_20.1666_Menshen_3531	5	RM,BREX,Menshen	1	6	d__Bacteria	p__Bacteroidota	c__Bacteroidia	o__Flavobacteriales	f__Crocinitomicaceae	g__CAIUKX01	s__	0.833333
Ji45	Ji45_bin.46.fasta	Defense Island 354	Ji45_bin.46.fasta_k141_334433_length_225837_cov_36.0117_Shango_2660	9	PfiAT,Wadjet,Shango	132	146	d__Bacteria	p__Pseudomonadota	c__Gammaproteobacteria	o__Pseudomonadales	f__Moraxellaceae	g__Fluviicoccus	s__Fluviicoccus sp030646115	Pseudomonadota	15	0.6
Ji45	Ji45_bin.48.fasta	Defense Island 193	Ji45_bin.48.fasta_k141_484294_length_100919_cov_24.0909_RM_Type_III_7043	9	Wadjet,RosmerTA,RloC,RM	42	56	d__Bacteria	p__Pseudomonadota	c__Gammaproteobacteria	o__Methylococcales	f__Methylomonadaceae	g__Methylobacter_A	s__	Pseudomonadota	15	0.6
Ji46	Ji46_bin.1.fasta	Defense Island 606	Ji46_bin.1.fasta_k141_1046630_length_53894_cov_32.9464_Lamassu-Cap4_nuclease_122	10	AbiE,MADS,Lamassu-Fam	4	14	d__Bacteria	p__Bacteroidota	c__Bacteroidia	o__Flavobacteriales	f__Flavobacteriaceae	g__Flavobacterium	s__Flavobacterium aquatile	Other phyla	11	0.909091
Ji46	Ji46_bin.1.fasta	Defense Island 607	Ji46_bin.1.fasta_k141_145707_length_31146_cov_37.4072_CBASS_II_3677	9	RM,Gao_Tmn,CBASS	4	16	d__Bacteria	p__Bacteroidota	c__Bacteroidia	o__Flavobacteriales	f__Flavobacteriaceae	g__Flavobacterium	s__Flavobacterium aquatile	Other phyla	13	0.692308
Ji46	Ji46_bin.1.fasta	Defense Island 608	Ji46_bin.1.fasta_k141_532405_length_53356_cov_37.3308_CBASS_II_4708	8	RM,CBASS	2	16	d__Bacteria	p__Bacteroidota	c__Bacteroidia	o__Flavobacteriales	f__Flavobacteriaceae	g__Flavobacterium	s__Flavobacterium aquatile	Other phyla	15	0.533333
Ji46	Ji46_bin.17.fasta	Defense Island 194	Ji46_bin.17.fasta_k141_977882_length_228545_cov_14.1855_PsyrTA_1844	9	SoFIC,BREX,PsyrTA	99	115	d__Bacteria	p__Pseudomonadota	c__Gammaproteobacteria	o__Pseudomonadales	f__Moraxellaceae	g__CALFYA01	s__	Pseudomonadota	17	0.529412
Ji47	Ji47_bin.42.fasta	Defense Island 482	Ji47_bin.42.fasta_k141_314475_length_27851_cov_24.2655_Dsr_I_2706	6	Septu,RM,Dsr	1	16	d__Bacteria	p__Pseudomonadota	c__Gammaproteobacteria	o__Burkholderiales	f__Gallionellaceae	g__Sideroxyarcus	s__	Pseudomonadota	16	0.375
Ji50	Ji50_bin.15.fasta	Defense Island 22	Ji50_bin.15.fasta_k141_419470_length_32105_cov_26.8933_Shedu_436	4	AbiE,RM,Shedu	28	31	d__Bacteria	p__Omnitrophota	c__Koll11	o__Aquiviventales	f__Aquiviventaceae	g__JACQRB01	s__	Other phyla	4	1
Ji50	Ji50_bin.60.fasta	Defense Island 102	Ji50_bin.60.fasta_k141_2356034_length_15419_cov_17.5182_RM_Type_I_3002	6	RM,SoFIC	2	16	d__Bacteria	p__Patescibacteria	c__Paceibacteria	o__UBA11713	f__2-01-FULL-45-33	g__	s__	CPR	15	0.4
Ji51	Ji51_bin.1.fasta	Defense Island 483	Ji51_bin.1.fasta_k141_1434476_length_109244_cov_37.9998_Gabija_113	6	Lit,Lamassu-Fam,Gabija	91	99	d__Bacteria	p__Pseudomonadota	c__Gammaproteobacteria	o__Burkholderiales	f__Burkholderiaceae	g__Rhodoferax_C	s__	Pseudomonadota	9	0.666667
Ji51	Ji51_bin.17.fasta	Defense Island 142	Ji51_bin.17.fasta_k141_2921342_length_235866_cov_24.5214_RM_Type_I_4698	9	Lamassu-Fam,Zorya,RM	119	136	d__Bacteria	p__Pseudomonadota	c__Gammaproteobacteria	o__Pseudomonadales	f__Cellvibrionaceae	g__CAMCXE01	s__	Pseudomonadota	18	0.5
Ji51	Ji51_bin.26.fasta	Defense Island 257	Ji51_bin.26.fasta_k141_525564_length_20080_cov_13.0000_DRT9_2205	5	PD-T4-3,RM,DRT	5	14	d__Bacteria	p__Bdellovibrionota	c__Bacteriovoracia	o__Bacteriovoracales	f__Bacteriovoracaceae	g__Bacteriovorax	s__	Other phyla	10	0.5
Ji51	Ji51_bin.27.fasta	Defense Island 609	Ji51_bin.27.fasta_k141_754863_length_61053_cov_50.0968_AbiH_584	6	RM,Gabija,AbiH	24	31	d__Bacteria	p__Bacteroidota	c__Bacteroidia	o__Flavobacteriales	f__Vicingaceae	g__Vicingus	s__	Other phyla	8	0.75
Ji52	Ji52_bin.16.fasta	Defense Island 484	Ji52_bin.16.fasta_k141_1416991_length_47568_cov_72.9861_CBASS_II_4236	9	RM,SanaTA,CBASS	16	26	d__Bacteria	p__Pseudomonadota	c__Gammaproteobacteria	o__Burkholderiales	f__Rhodocyclaceae	g__Azonexus	s__	0.818182
Ji53	Ji53_bin.24.fasta	Defense Island 610	Ji53_bin.24.fasta_k141_217275_length_75913_cov_52.6339_RM_Type_IV_6766	6	RM,dCTPdeaminase	20	27	d__Bacteria	p__Bacteroidota	c__Bacteroidia	o__B-17B0	f__B-17BO	g__	s__	Other phyla	8	0.75
Ji56	Ji56_bin.26.fasta	Defense Island 67	Ji56_bin.26.fasta_k141_1075513_length_58296_cov_84.0122_RM_Type_IV_4325	6	SanaTA,RM	13	25	d__Bacteria	p__Pseudomonadota	c__Alphaproteobacteria	o__Micavibrionales	f__Micavibrionaceae	g__JAGNKE01	s__	Pseudomonadota	13	0.461538
Ji56	Ji56_bin.5.fasta	Defense Island 407	Ji56_bin.5.fasta_k141_423495_length_25339_cov_16.0000_RM_Type_I_3915	6	Lamassu-Fam,RM	15	21	d__Bacteria	p__Pseudomonadota	c__Gammaproteobacteria	o__Pseudomonadales	f__Porticoccaceae	g__JALOAH01	s__	Pseudomonadota	7	0.857143
Ji57	Ji57_bin.46.fasta	Defense Island 355	Ji57_bin.46.fasta_k141_1634180_length_39680_cov_12.4386_pAgo_LongB_3355	5	Tiamat,RM,pAgo	9	15	d__Bacteria	p__Hydrogenedentota	c__Hydrogenedentia	o__Hydrogenedentiales	f__JAEUWI01	g__JAEUWI01	s__	Other phyla	7	0.714286
Ji57	Ji57_bin.72.fasta	Defense Island 23	Ji57_bin.72.fasta_k141_748580_length_20804_cov_14.9844_Hna_1934	6	RM,Septu,Hna	7	13	d__Bacteria	p__Myxococcota	c__Polyangia	o__Polyangiales	f__Polyangiaceae	g__SZUA-265	s__	Other phyla	7	0.857143
Ji57	Ji57_bin.90.fasta	Defense Island 485	Ji57_bin.90.fasta_k141_570373_length_114207_cov_50.7184_pAgo_S1B_4634	7	DISARM,PD-T7-1,pAgo	24	31	d__Bacteria	p__Pseudomonadota	c__Gammaproteobacteria	o__Burkholderiales	f__Burkholderiaceae	g__Rubrivivax	s__	Pseudomonadota	8	0.875
Ji59	Ji59_bin.17.fasta	Defense Island 258	Ji59_bin.17.fasta_k141_421522_length_28757_cov_35.9459_AbiL_635	7	Septu,RM,AbiL	18	26	d__Bacteria	p__Bacillota_A	c__Clostridia	o__Lachnospirales	f__Vallitaleaceae	g__	s__	Other phyla	9	0.777778
Ji59	Ji59_bin.20.fasta	Defense Island 486	Ji59_bin.20.fasta_k141_886629_length_48738_cov_15.9898_RM_Type_IV_8360	8	RM,Gabija	24	31	d__Bacteria	p__Pseudomonadota	c__Gammaproteobacteria	o__Burkholderiales	f__Rhodocyclaceae	g__Aromatoleum	s__	Pseudomonadota	8	1
Ji60	Ji60_bin.24.fasta	Defense Island 103	Ji60_bin.24.fasta_k141_45865_length_163721_cov_44.0097_Gabija_470	5	PD-T7-2,RM,Gabija	19	26	d__Bacteria	p__Bacteroidota	c__Bacteroidia	o__Bacteroidales	f__GWF2-33-38	g__	s__	Other phyla	8	0.625
Ji61	Ji61_bin.28.fasta	Defense Island 195	Ji61_bin.28.fasta_k141_402487_length_49816_cov_125.0676_pAgo_S1B_3321	7	RM,DarTG,pAgo	26	32	d__Bacteria	p__Methylomirabilota	c__Methylomirabilia	o__Methylomirabilales	f__Methylomirabilaceae	g__Methylomirabilis	s__	Other phyla	7	1
Ji61	Ji61_bin.35.fasta	Defense Island 611	Ji61_bin.35.fasta_k141_2649463_length_52894_cov_141.0515_RM_Type_IV_7684	7	RM,Septu	14	22	d__Bacteria	p__Bacteroidota	c__Bacteroidia	o__Flavobacteriales	f__Flavobacteriaceae	g__Flavobacterium	s__	Other phyla	9	0.777778
Ji62	Ji62_bin.15.fasta	Defense Island 612	Ji62_bin.15.fasta_k141_1770828_length_465263_cov_135.1929_RM_Type_II_7321	6	CasFinder,RM	287	299	d__Bacteria	p__Bacteroidota	c__Bacteroidia	o__Bacteroidales	f__Paludibacteraceae	g__Paludibacter	s__	Other phyla	13	0.461538
Ji62	Ji62_bin.22.fasta	Defense Island 356	Ji62_bin.22.fasta_k141_515947_length_166591_cov_27.5634_RM_Type_IIG_6941	6	RM,Gabija	35	42	d__Bacteria	p__Desulfobacterota	c__Desulfuromonadia	o__Geobacterales	f__Pseudopelobacteraceae	g__JACRCG01	s__	Other phyla	8	0.75
Ji62	Ji62_bin.28.fasta	Defense Island 68	Ji62_bin.28.fasta_k141_1082349_length_38846_cov_205.6913_PD-T7-2_1839	7	Thoeris,RM,PD-T7-2	17	23	d__Bacteria	p__Bacillota_B	c__Desulfotomaculia	o__Desulfotomaculales	f__Desulfotomaculaceae	g__Desulfotomaculum	s__	Other phyla	7	1
Ji62	Ji62_bin.39.fasta	Defense Island 613	Ji62_bin.39.fasta_k141_1664860_length_20342_cov_13.0000_AbiD_981	5	Lamassu-Fam,RM,AbiD	7	11	d__Bacteria	p__Bacteroidota	c__Kapaibacteriia	o__Kapaibacteriales	f__UBA2268	g__JANJTB01	s__	Other phyla	5	1
Ji62	Ji62_bin.65.fasta	Defense Island 259	Ji62_bin.65.fasta_k141_1416095_length_37994_cov_61.9191_BREX_I_3135	9	CasFinder,SoFIC,BREX	1	9	d__Bacteria	p__Bacillota	c__Bacilli	o__Lactobacillales	f__Aerococcaceae	g__Trichococcus	s__Trichococcus flocculiformis	Other phyla	9	1
Ji62	Ji62_bin.85.fasta	Defense Island 614	Ji62_bin.85.fasta_k141_1101105_length_66518_cov_47.0036_Gabija_249	7	RM,SanaTA,Gabija	47	58	d__Bacteria	p__Bacteroidota	c__Bacteroidia	o__Bacteroidales	f__Prolixibacteraceae	g__GWE2-42-39	s__	Other phyla	12	0.583333
Ji64	Ji64_bin.100.fasta	Defense Island 260	Ji64_bin.100.fasta_k141_882100_length_195847_cov_65.0369_Gabija_331	5	AbiE,RM,Gabija	50	55	d__Bacteria	p__Bacteroidota	c__Bacteroidia	o__Bacteroidales	f__UBA12077	g__UBA12077	s__	Other phyla	6	0.833333
Ji64	Ji64_bin.14.fasta	Defense Island 357	Ji64_bin.14.fasta_k141_1337650_length_101946_cov_66.7187_SoFic_3147	10	Wadjet,BREX,SoFIC	41	62	d__Bacteria	p__Desulfobacterota	c__Desulfobulbia	o__Desulfobulbales	f__Desulfocapsaceae	g__Desulforhopalus	s__	Other phyla	22	0.454545
Ji64	Ji64_bin.76.fasta	Defense Island 196	Ji64_bin.76.fasta_k141_82203_length_244403_cov_55.7666_RM_Type_IV_5648	6	RM,PrrC	73	79	d__Bacteria	p__Verrucomicrobiota	c__Verrucomicrobiae	o__Opitutales	f__Oceanipulchritudinaceae	g__	s__	Other phyla	7	0.857143
Ji64	Ji64_bin.80.fasta	Defense Island 358	Ji64_bin.80.fasta_k141_689730_length_211955_cov_60.2479_Viperin_746	13	Gao_Qat,MADS,Viperin	22	43	d__Bacteria	p__Myxococcota	c__UBA9042	o__UBA9042	f__UBA9042	g__	s__	Other phyla	22	0.590909
Ji67	Ji67_bin.13.fasta	Defense Island 615	Ji67_bin.13.fasta_k141_1046240_length_14537_cov_11.9824_PsyrTA_2125	7	RM,Kiwa,PsyrTA	6	12	d__Bacteria	p__Bacteroidota	c__Bacteroidia	o__Bacteroidales	f__Paludibacteraceae	g__Paludibacter	s__	Other phyla	7	1
Ji67	Ji67_bin.4.fasta	Defense Island 616	Ji67_bin.4.fasta_k141_624666_length_61986_cov_25.9653_CBASS_I_4416	8	RM,Septu,PD-Lambda-1,CBASS	40	57	d__Bacteria	p__Bacteroidota	c__Bacteroidia	o__Bacteroidales	f__Marinilabiliaceae	g__Breznakibacter	s__	Other phyla	18	0.444444
Ji67	Ji67_bin.70.fasta	Defense Island 359	Ji67_bin.70.fasta_k141_400727_length_153191_cov_51.6310_AbiD_150	7	CBASS,RM,AbiD	96	103	d__Bacteria	p__Fibrobacterota	c__Fibrobacteria	o__UBA5070	f__UBA5070	g__UBA5070	s__	Other phyla	8	0.875
Ji67	Ji67_bin.75.fasta	Defense Island 197	Ji67_bin.75.fasta_k141_502278_length_123411_cov_22.0375_Borvo_5528	6	Hna,PrrC,Borvo	78	91	d__Bacteria	p__Verrucomicrobiota	c__Verrucomicrobiae	o__Opitutales	f__Opitutaceae	g__MWDT01	s__	Other phyla	14	0.428571
Ji70	Ji70_bin.42.fasta	Defense Island 487	Ji70_bin.42.fasta_k141_1066560_length_50767_cov_69.4205_RM_Type_II_7480	7	DISARM,Shedu,RM	22	31	d__Bacteria	p__Pseudomonadota	c__Gammaproteobacteria	o__Burkholderiales	f__SG8-39	g__	s__	Pseudomonadota	10	0.7
Ji70	Ji70_bin.85.fasta	Defense Island 488	Ji70_bin.85.fasta_k141_1576721_length_137005_cov_35.1755_Shango_3780	9	Wadjet,Gabija,Shango	6	17	d__Bacteria	p__Pseudomonadota	c__Gammaproteobacteria	o__Burkholderiales	f__Burkholderiaceae	g__Variovorax_A	s__	Pseudomonadota	12	0.75
Ji73	Ji73_bin.49.fasta	Defense Island 69	Ji73_bin.49.fasta_k141_1365728_length_135080_cov_31.0133_RosmerTA_2010	7	RM,SanaTA,RosmerTA	114	126	d__Bacteria	p__Pseudomonadota	c__Alphaproteobacteria	o__Sphingomonadales	f__Sphingomonadaceae	g__Aquisediminimonas	s__	0.538462
Ji78	Ji78_bin.25.fasta	Defense Island 143	Ji78_bin.25.fasta_k141_282604_length_45964_cov_11.1527_RM_Type_I_4723	6	PD-T4-3,Gabija,RM	9	16	d__Bacteria	p__Fibrobacterota	c__Fibrobacteria	o__Fibrobacterales	f__Fibrobacteraceae	g__	s__	Other phyla	8	0.75
Ji78	Ji78_bin.31.fasta	Defense Island 261	Ji78_bin.31.fasta_k141_147736_length_140536_cov_27.4954_SoFic_3141	10	CasFinder,BREX,SoFIC	2	14	d__Bacteria	p__Bacillota_A	c__Clostridia	o__Eubacteriales	f__Eubacteriaceae	g__Acetobacterium	s__Acetobacterium sp018903255	Other phyla	13	0.769231
Ji78	Ji78_bin.31.fasta	Defense Island 262	Ji78_bin.31.fasta_k141_583539_length_52281_cov_32.5466_Avs_II_2147	5	BREX,RM,Avs	5	11	d__Bacteria	p__Bacillota_A	c__Clostridia	o__Eubacteriales	f__Eubacteriaceae	g__Acetobacterium	s__Acetobacterium sp018903255	Other phyla	7	0.714286
Ji79	Ji79_bin.5.fasta	Defense Island 360	Ji79_bin.5.fasta_k141_54129_length_354184_cov_19.7645_Druantia_III_2485	6	RM,Lamassu-Fam,RloC,Druantia	249	264	d__Bacteria	p__Desulfobacterota	c__Desulfobulbia	o__Desulfobulbales	f__Desulfurivibrionaceae	g__VMSU01	s__	Other phyla	16	0.375
Ji79	Ji79_bin.54.fasta	Defense Island 263	Ji79_bin.54.fasta_k141_137283_length_46873_cov_13.3341_AbiL_640	7	PD-T7-2,RM,AbiL	5	14	d__Bacteria	p__Bacillota_A	c__Clostridia	o__Peptostreptococcales	f__Acidaminobacteraceae	g__Fusibacter_C	s__	Other phyla	10	0.7
Ji80	Ji80_bin.28.fasta	Defense Island 489	Ji80_bin.28.fasta_k141_432542_length_55106_cov_98.5967_Gabija_495	8	Wadjet,SanaTA,Gabija	24	38	d__Bacteria	p__Pseudomonadota	c__Gammaproteobacteria	o__Burkholderiales	f__Burkholderiaceae	g__Rhodoferax_C	s__	Pseudomonadota	15	0.533333
Ji83	Ji83_bin.19.fasta	Defense Island 361	Ji83_bin.19.fasta_k141_62088_length_50785_cov_8.0000_AbiE_257	5	RM,AbiE	26	36	d__Bacteria	p__Desulfobacterota	c__Desulfobulbia	o__Desulfobulbales	f__Desulfocapsaceae	g__Desulforhopalus	s__	Other phyla	11	0.454545
Ji83	Ji83_bin.28.fasta	Defense Island 24	Ji83_bin.28.fasta_k141_697369_length_14047_cov_35.3815_AbiP2_1581	5	RM,SoFIC,AbiP2	3	11	d__Bacteria	p__Patescibacteria	c__Gracilibacteria	o__UBA1369	f__UM-FILTER-53-11	g__JACRID01	s__	CPR	9	0.555556
Ji83	Ji83_bin.55.fasta	Defense Island 362	Ji83_bin.55.fasta_k141_542829_length_101117_cov_60.5542_SoFic_4037	5	RM,Thoeris,SoFIC	71	83	d__Bacteria	p__Desulfobacterota	c__Desulfuromonadia	o__Desulfuromonadales	f__UBA2197	g__UBA2197	s__	Other phyla	13	0.384615
Ji83	Ji83_bin.7.fasta	Defense Island 490	Ji83_bin.7.fasta_k141_298667_length_116672_cov_88.6456_Lamassu-Cap4_nuclease_497	12	Gao_Qat,Wadjet,Gabija,Lamassu-Fam	2	20	d__Bacteria	p__Pseudomonadota	c__Gammaproteobacteria	o__Burkholderiales	f__Burkholderiaceae	g__Ramlibacter	s__	Pseudomonadota	19	0.631579
Ji85	Ji85_bin.32.fasta	Defense Island 264	Ji85_bin.32.fasta_k141_1155778_length_105634_cov_146.0034_CBASS_II_4121	8	Lit,PD-T7-1,PD-T7-5,SanaTA,CBASS	77	90	d__Bacteria	p__Pseudomonadota	c__Alphaproteobacteria	o__Rhizobiales	f__Xanthobacteraceae	g__Afipia	s__	Pseudomonadota	14	0.571429
Ji85	Ji85_bin.32.fasta	Defense Island 265	Ji85_bin.32.fasta_k141_1713170_length_77847_cov_174.0000_SanaTA_5021	4	Hachiman,AbiE,SanaTA	47	51	d__Bacteria	p__Pseudomonadota	c__Alphaproteobacteria	o__Rhizobiales	f__Xanthobacteraceae	g__Afipia	s__	Pseudomonadota	5	0.8
Ji85	Ji85_bin.32.fasta	Defense Island 266	Ji85_bin.32.fasta_k141_2125129_length_117715_cov_155.0022_RM_Type_IIG_6789	5	PD-T7-5,pAgo,PD-T7-2,RM	77	90	d__Bacteria	p__Pseudomonadota	c__Alphaproteobacteria	o__Rhizobiales	f__Xanthobacteraceae	g__Afipia	s__	Pseudomonadota	14	0.357143
Ji85	Ji85_bin.32.fasta	Defense Island 267	Ji85_bin.32.fasta_k141_2669962_length_184183_cov_184.9954_Lit_888	9	Mokosh,PD-T7-2,SanaTA,PD-T7-5,PD-T7-1,Lit	59	73	d__Bacteria	p__Pseudomonadota	c__Alphaproteobacteria	o__Rhizobiales	f__Xanthobacteraceae	g__Afipia	s__	Pseudomonadota	15	0.6
Ji85	Ji85_bin.39.fasta	Defense Island 268	Ji85_bin.39.fasta_k141_2058500_length_152951_cov_15.9987_Gao_Iet_508	6	Retron,Gabija,Gao_Iet	97	106	d__Bacteria	p__Pseudomonadota	c__Alphaproteobacteria	o__Caulobacterales	f__Caulobacteraceae	g__Caulobacter	s__	Pseudomonadota	10	0.6
Ji85	Ji85_bin.79.fasta	Defense Island 144	Ji85_bin.79.fasta_k141_2870547_length_46354_cov_10.3263_SoFic_3871	5	RM,AbiD,SoFIC	30	39	d__Bacteria	p__Acidobacteriota	c__UBA4820	o__UBA4820	f__DSQY01	g__	s__	Other phyla	10	0.5
Ji85	Ji85_bin.83.fasta	Defense Island 617	Ji85_bin.83.fasta_k141_2223253_length_228019_cov_24.3709_pAgo_LongB_5191	5	RM,pAgo	2	11	d__Bacteria	p__Bacteroidota	c__Bacteroidia	o__Bacteroidales	f__UBA7332	g__UBA7332	s__	Other phyla	10	0.5
JIN10	JIN10_bin.80.fasta	Defense Island 452	JIN10_bin.80.fasta_k141_188544_length_105280_cov_63.9850_AbiE_1270	7	Gao_Qat,RM,AbiE	85	93	d__Bacteria	p__Pseudomonadota	c__Gammaproteobacteria	o__Burkholderiales	f__Gallionellaceae	g__Gallionella	s__	Pseudomonadota	9	0.777778
JIN12	JIN12_bin.24.fasta	Defense Island 129	JIN12_bin.24.fasta_k141_531357_length_431949_cov_56.5299_Gabija_210	8	dGTPase,Dsr,Gao_RL,Gabija	64	79	d__Bacteria	p__Pseudomonadota	c__Gammaproteobacteria	o__Enterobacterales	f__Alteromonadaceae	g__Pararheinheimera	s__	Pseudomonadota	16	0.5
JIN12	JIN12_bin.55.fasta	Defense Island 453	JIN12_bin.55.fasta_k141_409437_length_24453_cov_106.3399_Lamassu-Cap4_nuclease_107	8	Zorya,RM,Lamassu-Fam	1	14	d__Bacteria	p__Pseudomonadota	c__Gammaproteobacteria	o__Burkholderiales	f__Burkholderiaceae	g__Aquabacterium	s__Aquabacterium sp029268225	Pseudomonadota	14	0.571429
JIN13	JIN13_bin.22.fasta	Defense Island 245	JIN13_bin.22.fasta_k141_867947_length_125163_cov_16.9973_Septu_1752	8	RM,Gabija,Septu	86	102	d__Bacteria	p__Bacillota_A	c__Clostridia	o__Lachnospirales	f__Lachnospiraceae	g__Parasporobacterium	s__	0.470588
JIN13	JIN13_bin.35.fasta	Defense Island 13	JIN13_bin.35.fasta_k141_801692_length_40949_cov_16.4398_SoFic_3367	7	Zorya,RM,SoFIC	23	36	d__Bacteria	p__Pseudomonadota	c__Gammaproteobacteria	o__Steroidobacterales	f__Steroidobacteraceae	g__UBA964	s__	0.5
JIN13	JIN13_bin.55.fasta	Defense Island 130	JIN13_bin.55.fasta_k141_662686_length_47956_cov_86.0359_Gabija_505	6	RM,Hna,Gabija	34	41	d__Bacteria	p__Bacillota_A	c__Clostridia	o__Lachnospirales	f__Lachnospiraceae	g__CANRGO01	s__	0.75
JIN13	JIN13_bin.72.fasta	Defense Island 97	JIN13_bin.72.fasta_k141_294332_length_39962_cov_78.3461_PD-T7-4_1310	5	SoFIC,RM,PD-T7-4	27	36	d__Bacteria	p__Patescibacteria	c__Microgenomatia	o__UBA1406	f__GWC2-37-13	g__UBA1450	s__	0.5
JIN13	JIN13_bin.81.fasta	Defense Island 454	JIN13_bin.81.fasta_k141_62743_length_433653_cov_30.9851_Gabija_434	5	pAgo,Retron,Gabija	16	21	d__Bacteria	p__Pseudomonadota	c__Gammaproteobacteria	o__Burkholderiales	f__Burkholderiaceae	g__Paraburkholderia	s__Paraburkholderia fungorum	0.833333
JIN19	JIN19_bin.54.fasta	Defense Island 577	JIN19_bin.54.fasta_k141_746078_length_44694_cov_55.6004_AbiL_831	8	RM,Septu,AbiZ,AbiL	12	19	d__Bacteria	p__Bacteroidota	c__Bacteroidia	o__B-17B0	f__B-17BO	g__UBA4416	s__UBA4416 sp013823565	1
JIN22	JIN22_bin.10.fasta	Defense Island 455	JIN22_bin.10.fasta_k141_3113489_length_82810_cov_91.0030_RM_Type_II_9505	5	Shedu,RM	62	73	d__Bacteria	p__Pseudomonadota	c__Gammaproteobacteria	o__Burkholderiales	f__Gallionellaceae	g__Gallionella	s__	Pseudomonadota	12	0.416667
JIN22	JIN22_bin.29.fasta	Defense Island 456	JIN22_bin.29.fasta_k141_662903_length_126584_cov_94.2489_SanaTA_4188	15	CBASS,Lamassu-Fam,Septu,Wadjet,SanaTA	12	36	d__Bacteria	p__Pseudomonadota	c__Gammaproteobacteria	o__Burkholderiales	f__Burkholderiaceae	g__Hydrogenophaga	s__Hydrogenophaga sp003599455	Pseudomonadota	25	0.6
JIN22	JIN22_bin.36.fasta	Defense Island 56	JIN22_bin.36.fasta_k141_799902_length_1450326_cov_312.6678_RM_Type_I_4210	7	RM	936	949	d__Bacteria	p__Pseudomonadota	c__Alphaproteobacteria	o__Sphingomonadales	f__Sphingomonadaceae	g__Aquisediminimonas	s__	Pseudomonadota	14	0.5
JIN22	JIN22_bin.36.fasta	Defense Island 57	JIN22_bin.36.fasta_k141_809752_length_396326_cov_301.0258_RM_Type_IIG_5585	5	CasFinder,SoFIC,RM	357	364	d__Bacteria	p__Pseudomonadota	c__Alphaproteobacteria	o__Sphingomonadales	f__Sphingomonadaceae	g__Aquisediminimonas	s__	Pseudomonadota	8	0.625
JIN22	JIN22_bin.49.fasta	Defense Island 578	JIN22_bin.49.fasta_k141_1933914_length_99651_cov_29.9986_PD-T7-2_3022	8	Septu,Lamassu-Fam,PD-T7-2	58	69	d__Bacteria	p__Campylobacterota	c__Campylobacteria	o__Campylobacterales	f__Sulfurimonadaceae	g__Sulfuricurvum	s__	Other phyla	12	0.666667
JIN23	JIN23_bin.2.fasta	Defense Island 457	JIN23_bin.2.fasta_k141_982542_length_115353_cov_43.6580_Wadjet_I_1918	8	RM,AbiD,Wadjet	17	30	d__Bacteria	p__Pseudomonadota	c__Gammaproteobacteria	o__Burkholderiales	f__Burkholderiaceae	g__Rhodoferax_C	s__	0.571429
JIN3	JIN3_bin.8.fasta	Defense Island 583	JIN3_bin.8.fasta_k141_1766801_length_18625_cov_10.0000_RM_Type_I_6563	6	Viperin,RM	4	15	d__Bacteria	p__Bacteroidota	c__Bacteroidia	o__Flavobacteriales	f__Weeksellaceae	g__Chryseobacterium	s__Chryseobacterium sp013153155	Other phyla	12	0.5
JIN30	JIN30_bin.18.fasta	Defense Island 333	JIN30_bin.18.fasta_k141_640831_length_251790_cov_48.9264_RM_Type_IV_6812	9	BREX,RM	1	15	d__Bacteria	p__Acidobacteriota	c__Vicinamibacteria	o__Fen-336	f__Fen-336	g__WYBL01	s__	Other phyla	15	0.6
JIN30	JIN30_bin.25.fasta	Defense Island 176	JIN30_bin.25.fasta_k141_1045635_length_32305_cov_26.6714_Shedu_49	7	AbiE,Gao_Iet,RM,Shedu	2	12	d__Bacteria	p__Desulfobacterota	c__JAENJC01	o__JAENJC01	f__JAENJC01	g__JAENJC01	s__	Other phyla	11	0.636364
JIN30	JIN30_bin.35.fasta	Defense Island 579	JIN30_bin.35.fasta_k141_983907_length_335530_cov_24.9984_RM_Type_I_6552	6	RM,Septu	221	228	d__Bacteria	p__Bacteroidota	c__Bacteroidia	o__Flavobacteriales	f__Flavobacteriaceae	g__Flavobacterium	s__	Other phyla	8	0.75
JIN30	JIN30_bin.90.fasta	Defense Island 98	JIN30_bin.90.fasta_k141_614158_length_74142_cov_13.3571_PD-T7-4_1311	6	RM,CBASS,PD-T7-4	73	78	d__Bacteria	p__Patescibacteria	c__Microgenomatia	o__UBA1406	f__UBA1406	g__JANLHL01	s__	CPR	6	1
JIN31	JIN31_bin.73.fasta	Defense Island 405	JIN31_bin.73.fasta_k141_431585_length_65435_cov_116.4630_Druantia_II_2102	7	Wadjet,RM,Druantia	15	26	d__Bacteria	p__Actinomycetota	c__Actinomycetes	o__Mycobacteriales	f__Mycobacteriaceae	g__Mycobacterium	s__Mycobacterium neglectum	Other phyla	12	0.583333
JIN33	JIN33_bin.1.fasta	Defense Island 580	JIN33_bin.1.fasta_k141_116628_length_56884_cov_23.9942_Septu_2262	6	DRT,Lamassu-Fam,Septu	5	10	d__Bacteria	p__Bacteroidota	c__Bacteroidia	o__Flavobacteriales	f__Crocinitomicaceae	g__CAIUKX01	s__	Other phyla	6	1
JIN33	JIN33_bin.14.fasta	Defense Island 246	JIN33_bin.14.fasta_k141_253260_length_63374_cov_74.8636_DRT9_1881	6	RM,Septu,DRT	11	23	d__Bacteria	p__Bdellovibrionota	c__Bacteriovoracia	o__Bacteriovoracales	f__Bacteriovoracaceae	g__Bacteriovorax	s__	Other phyla	13	0.461538
JIN33	JIN33_bin.3.fasta	Defense Island 131	JIN33_bin.3.fasta_k141_14607_length_69120_cov_15.8464_Lamassu-Cap4_nuclease_191	5	RM,Gabija,Lamassu-Fam	42	59	d__Bacteria	p__Pseudomonadota	c__Gammaproteobacteria	o__Enterobacterales	f__Aeromonadaceae	g__Tolumonas	s__	Pseudomonadota	18	0.277778
JIN33	JIN33_bin.3.fasta	Defense Island 132	JIN33_bin.3.fasta_k141_309168_length_71563_cov_22.4542_RloC_1163	6	DarTG,RM,RloC	30	35	d__Bacteria	p__Pseudomonadota	c__Gammaproteobacteria	o__Enterobacterales	f__Aeromonadaceae	g__Tolumonas	s__	Pseudomonadota	6	1
JIN33	JIN33_bin.33.fasta	Defense Island 247	JIN33_bin.33.fasta_k141_273364_length_25462_cov_19.9325_RM_Type_IV_5308	7	Kiwa,RM	2	11	d__Bacteria	p__Bacteroidota	c__Bacteroidia	o__Cytophagales	f__Cyclobacteriaceae	g__Algoriphagus	s__Algoriphagus sp018336015	Other phyla	10	0.7
JIN33	JIN33_bin.33.fasta	Defense Island 248	JIN33_bin.33.fasta_k141_293298_length_55471_cov_14.5800_RM_Type_IV_5808	6	BREX,RM	27	40	d__Bacteria	p__Bacteroidota	c__Bacteroidia	o__Cytophagales	f__Cyclobacteriaceae	g__Algoriphagus	s__Algoriphagus sp018336015	Other phyla	14	0.428571
JIN33	JIN33_bin.47.fasta	Defense Island 177	JIN33_bin.47.fasta_k141_591292_length_13643_cov_7.0000_DarTG_1704	7	RosmerTA,RM,DarTG	5	11	d__Bacteria	p__Pseudomonadota	c__Gammaproteobacteria	o__Pseudomonadales	f__Moraxellaceae	g__Alkanindiges	s__	Pseudomonadota	7	1
JIN38	JIN38_bin.27.fasta	Defense Island 334	JIN38_bin.27.fasta_k141_346877_length_206234_cov_15.9342_Septu_1953	7	SanaTA,RM,Septu	22	31	d__Bacteria	p__Pseudomonadota	c__Gammaproteobacteria	o__Pseudomonadales	f__Moraxellaceae	g__Perlucidibaca	s__Perlucidibaca aquatica	0.7
JIN38	JIN38_bin.37.fasta	Defense Island 581	JIN38_bin.37.fasta_k141_1118506_length_360726_cov_27.0008_SoFic_4294	6	Retron,RM,SoFIC	198	205	d__Bacteria	p__Bacteroidota	c__Bacteroidia	o__B-17B0	f__B-17BO	g__UBA4416	s__	0.75
JIN38	JIN38_bin.44.fasta	Defense Island 58	JIN38_bin.44.fasta_k141_665450_length_229517_cov_20.6747_Gabija_629	6	Lamassu-Fam,SoFIC,Gabija	142	147	d__Bacteria	p__Pseudomonadota	c__Alphaproteobacteria	o__Sphingomonadales	f__Sphingomonadaceae	g__Novosphingobium	s__	1
JIN38	JIN38_bin.61.fasta	Defense Island 582	JIN38_bin.61.fasta_k141_295660_length_155223_cov_26.0934_RM_Type_IIG_8466	5	Gabija,Kiwa,RM	74	83	d__Bacteria	p__Bacteroidota	c__Bacteroidia	o__Flavobacteriales	f__Flavobacteriaceae	g__Flavobacterium	s__Flavobacterium sp002754315	0.5
JIN5	JIN5_bin.106.fasta	Defense Island 584	JIN5_bin.106.fasta_k141_1618275_length_66428_cov_9.0000_AbiZ_833	6	RM,Septu,AbiZ	36	42	d__Bacteria	p__Bacteroidota	c__Bacteroidia	o__NS11-12g	f__UKL13-3	g__JAAFJM01	s__	0.857143
JIN5	JIN5_bin.106.fasta	Defense Island 585	JIN5_bin.106.fasta_k141_18237_length_55350_cov_8.0000_Septu_2098	6	BREX,Gabija,Septu	1	8	d__Bacteria	p__Bacteroidota	c__Bacteroidia	o__NS11-12g	f__UKL13-3	g__JAAFJM01	s__	0.75
JIN5	JIN5_bin.106.fasta	Defense Island 586	JIN5_bin.106.fasta_k141_2037332_length_44978_cov_13.3733_AbiP2_2050	6	RM,Avs,GAPS1,AbiP2	10	19	d__Bacteria	p__Bacteroidota	c__Bacteroidia	o__NS11-12g	f__UKL13-3	g__JAAFJM01	s__	0.6
JIN5	JIN5_bin.15.fasta	Defense Island 335	JIN5_bin.15.fasta_k141_1808615_length_35152_cov_19.8932_RM_Type_IIG_7271	5	AbiE,RM	6	14	d__Bacteria	p__Desulfobacterota	c__Desulfobulbia	o__Desulfobulbales	f__Desulfurivibrionaceae	g__JAGVGT01	s__	0.555556
JIN5	JIN5_bin.17.fasta	Defense Island 458	JIN5_bin.17.fasta_k141_1150833_length_162094_cov_50.8673_Hachiman_3767	8	AbiE,CBASS,Hachiman	142	153	d__Bacteria	p__Pseudomonadota	c__Gammaproteobacteria	o__Burkholderiales	f__Rhodocyclaceae	g__	s__	0.666667
JIN5	JIN5_bin.18.fasta	Defense Island 459	JIN5_bin.18.fasta_k141_1168397_length_59640_cov_112.7348_RM_Type_II_7990	7	RM,SoFIC	8	23	d__Bacteria	p__Pseudomonadota	c__Gammaproteobacteria	o__Burkholderiales	f__Sulfuricellaceae	g__JAGXQV01	s__	0.4375
JIN5	JIN5_bin.22.fasta	Defense Island 587	JIN5_bin.22.fasta_k141_379444_length_31879_cov_125.2092_RM_Type_IIG_8474	7	RM,DRT	8	24	d__Bacteria	p__Bacteroidota	c__Bacteroidia	o__2-12-FULL-35-15	f__2-12-FULL-35-15	g__2-12-FULL-35-15	s__	0.411765
JIN5	JIN5_bin.31.fasta	Defense Island 14	JIN5_bin.31.fasta_k141_1234317_length_397706_cov_65.0019_AbiE_95	7	pAgo,RM,AbiE	2	13	d__Bacteria	p__Pseudomonadota	c__Alphaproteobacteria	o__UBA9219	f__RFNS01	g__JAGOHT01	s__	0.583333
JIN5	JIN5_bin.66.fasta	Defense Island 59	JIN5_bin.66.fasta_k141_550562_length_234781_cov_15.9891_RM_Type_I_4225	7	DarTG,Septu,RM	131	146	d__Bacteria	p__Pseudomonadota	c__Gammaproteobacteria	o__Xanthomonadales	f__Rhodanobacteraceae	g__Tahibacter	s__	0.4375
JIN5	JIN5_bin.91.fasta	Defense Island 249	JIN5_bin.91.fasta_k141_2213306_length_17844_cov_36.4595_AbiJ_1469	6	PD-T7-2,RM,AbiJ	1	8	d__Bacteria	p__Bdellovibrionota	c__Bdellovibrionia	o__Bdellovibrionales	f__Bdellovibrionaceae	g__Pseudobdellovibrio	s__	0.75
JIN8	JIN8_bin.12.fasta	Defense Island 336	JIN8_bin.12.fasta_k141_778502_length_72479_cov_59.0910_RM_Type_IV_6784	6	Septu,GAPS1,RM	38	49	d__Bacteria	p__Myxococcota	c__UBA796	o__UBA796	f__SXON01	g__CAIUMM01	s__	0.5
JIN8	JIN8_bin.20.fasta	Defense Island 60	JIN8_bin.20.fasta_k141_1015689_length_27668_cov_54.1308_MazEF_2769	6	RM,DRT,MazEF	7	20	d__Bacteria	p__Pseudomonadota	c__Gammaproteobacteria	o__Burkholderiales	f__Burkholderiaceae	g__Giesbergeria	s__	0.428571
JIN8	JIN8_bin.38.fasta	Defense Island 15	JIN8_bin.38.fasta_k141_1011531_length_305278_cov_20.2607_CBASS_I_2773	10	PD-Lambda-5,PD-T7-1,RM,Gabija,CBASS	114	131	d__Bacteria	p__Nitrospirota	c__Nitrospiria	o__Nitrospirales	f__Nitrospiraceae	g__Palsa-1315	s__	0.555556
JIN9	JIN9_bin.52.fasta	Defense Island 178	JIN9_bin.52.fasta_k141_2389849_length_128834_cov_26.9954_Septu_1639	7	pAgo,RM,Septu	59	66	d__Bacteria	p__Pseudomonadota	c__Gammaproteobacteria	o__Pseudomonadales	f__Moraxellaceae	g__Acinetobacter	s__Acinetobacter guillouiae	Pseudomonadota	8	0.875
JL12	JL12_bin.11.fasta	Defense Island 179	JL12_bin.11.fasta_k141_2543640_length_81878_cov_30.9942_Gao_Ppl_8	6	RM,BREX,Gao_Ppl	45	61	d__Bacteria	p__Desulfobacterota	c__JAENJC01	o__JAENJC01	f__JAENJC01	g__JAUSKU01	s__	Other phyla	17	0.352941
JL12	JL12_bin.46.fasta	Defense Island 180	JL12_bin.46.fasta_k141_1306267_length_28231_cov_17.0000_SoFic_4512	6	BREX,RM,SoFIC	1	10	d__Bacteria	p__Desulfobacterota	c__JAENJC01	o__JAENJC01	f__JAENJC01	g__JAENJC01	s__	Other phyla	10	0.6
JL13	JL13_bin.37.fasta	Defense Island 16	JL13_bin.37.fasta_k141_257441_length_377150_cov_60.0046_RM_Type_II_4930	5	RloC,RM	333	337	d__Bacteria	p__Patescibacteria	c__ABY1	o__Magasanikbacterales	f__2-02-FULL-50-9b	g__2-02-FULL-50-9b	s__	CPR	5	1
JL13	JL13_bin.5.fasta	Defense Island 181	JL13_bin.5.fasta_k141_133816_length_223383_cov_24.9975_RM_Type_I_6138	6	RM,Gao_Ppl	83	96	d__Bacteria	p__Pseudomonadota	c__Gammaproteobacteria	o__Burkholderiales	f__Burkholderiaceae	g__Undibacterium	s__	Pseudomonadota	14	0.428571
JL15	JL15_bin.4.fasta	Defense Island 182	JL15_bin.4.fasta_k141_484719_length_23464_cov_15.2968_Septu_2200	7	RM,Septu	3	9	d__Bacteria	p__Pseudomonadota	c__Gammaproteobacteria	o__Pseudomonadales	f__Moraxellaceae	g__Acinetobacter	s__Acinetobacter junii	Pseudomonadota	7	1
JL17	JL17_bin.16.fasta	Defense Island 460	JL17_bin.16.fasta_k141_295170_length_123810_cov_138.1962_Septu_2936	8	BREX,AbiD,Septu	89	97	d__Bacteria	p__Pseudomonadota	c__Gammaproteobacteria	o__Burkholderiales	f__Rhodocyclaceae	g__Zoogloea	s__Zoogloea oleivorans	Pseudomonadota	9	0.888889
JL21	JL21_bin.43.fasta	Defense Island 588	JL21_bin.43.fasta_k141_1585858_length_64487_cov_24.9436_DarTG_1984	8	CBASS,RM,DarTG	4	12	d__Bacteria	p__Campylobacterota	c__Campylobacteria	o__Campylobacterales	f__Sulfurimonadaceae	g__Sulfuricurvum	s__	0.888889
JL23	JL23_bin.2.fasta	Defense Island 133	JL23_bin.2.fasta_k141_1981260_length_20458_cov_12.9978_RM_Type_II_5562	7	RM,CBASS	5	12	d__Bacteria	p__Actinomycetota	c__Acidimicrobiia	o__Acidimicrobiales	f__Ilumatobacteraceae	g__UBA3006	s__	0.875
JL24	JL24_bin.42.fasta	Defense Island 337	JL24_bin.42.fasta_k141_1024344_length_47624_cov_15.4404_RosmerTA_2612	6	AbiD,RM,RosmerTA	20	27	d__Bacteria	p__Pseudomonadota	c__Gammaproteobacteria	o__Pseudomonadales	f__Pseudomonadaceae	g__Pseudomonas_E	s__Pseudomonas_E sp024655605	Pseudomonadota	8	0.75
JL26	JL26_bin.3.fasta	Defense Island 589	JL26_bin.3.fasta_k141_1766532_length_80223_cov_9.9973_CBASS_I_4988	6	RM,Shedu,CBASS	9	14	d__Bacteria	p__Patescibacteria	c__ABY1	o__PEXW01	f__PEXW01	g__	s__	CPR	6	1
JL27	JL27_bin.7.fasta	Defense Island 17	JL27_bin.7.fasta_k141_518705_length_78733_cov_23.0828_RM_Type_IIG_5255	7	Wadjet,RM	5	18	d__Bacteria	p__Actinomycetota	c__Acidimicrobiia	o__Acidimicrobiales	f__Microtrichaceae	g__	s__	0.5
JL31	JL31_bin.3.fasta	Defense Island 590	JL31_bin.3.fasta_k141_204621_length_53498_cov_38.6635_Druantia_III_2993	6	Tiamat,RM,Druantia	30	37	d__Bacteria	p__Bacteroidota	c__Bacteroidia	o__Flavobacteriales	f__Flavobacteriaceae	g__Flavobacterium	s__	Other phyla	8	0.75
JL34	JL34_bin.51.fasta	Defense Island 461	JL34_bin.51.fasta_k141_716661_length_125145_cov_30.1354_AbiZ_1060	8	BREX,SoFIC,AbiZ	9	16	d__Bacteria	p__Pseudomonadota	c__Gammaproteobacteria	o__Burkholderiales	f__Burkholderiaceae	g__Rhodoferax	s__	Pseudomonadota	8	1
JL35	JL35_bin.10.fasta	Defense Island 462	JL35_bin.10.fasta_k141_408891_length_21935_cov_31.0006_Rst_3HP_1038	7	SanaTA,PD-T7-2,Rst_3HP	2	18	d__Bacteria	p__Pseudomonadota	c__Gammaproteobacteria	o__Burkholderiales	f__Burkholderiaceae	g__Rhodoferax	s__	Pseudomonadota	17	0.411765
JL35	JL35_bin.10.fasta	Defense Island 463	JL35_bin.10.fasta_k141_739564_length_170401_cov_28.7070_SoFic_5996	8	BREX,AbiZ,SoFIC	6	17	d__Bacteria	p__Pseudomonadota	c__Gammaproteobacteria	o__Burkholderiales	f__Burkholderiaceae	g__Rhodoferax	s__	Pseudomonadota	12	0.666667
JL35	JL35_bin.28.fasta	Defense Island 338	JL35_bin.28.fasta_k141_1406479_length_71228_cov_13.1240_Septu_2023	6	Hachiman,Gabija,Septu	38	47	d__Bacteria	p__Pseudomonadota	c__Gammaproteobacteria	o__Pseudomonadales	f__Pseudomonadaceae	g__Pseudomonas_E	s__Pseudomonas_E fluorescens_AN	Pseudomonadota	10	0.6
JL35	JL35_bin.42.fasta	Defense Island 339	JL35_bin.42.fasta_k141_223590_length_108198_cov_33.7819_pAgo_LongB_3440	5	RM,Azaca,pAgo	30	41	d__Bacteria	p__Myxococcota	c__UBA796	o__UBA796	f__SXON01	g__CAIUMM01	s__	Other phyla	12	0.416667
JL35	JL35_bin.42.fasta	Defense Island 340	JL35_bin.42.fasta_k141_61679_length_138676_cov_43.9994_Lamassu-Cap4_nuclease_220	6	Detocs,RM,Lamassu-Fam	37	52	d__Bacteria	p__Myxococcota	c__UBA796	o__UBA796	f__SXON01	g__CAIUMM01	s__	Other phyla	16	0.375
JL35	JL35_bin.42.fasta	Defense Island 341	JL35_bin.42.fasta_k141_887211_length_170509_cov_55.3471_RM_Type_IV_6786	6	DISARM,RM	38	51	d__Bacteria	p__Myxococcota	c__UBA796	o__UBA796	f__SXON01	g__CAIUMM01	s__	Other phyla	14	0.428571
JL36	JL36_bin.15.fasta	Defense Island 464	JL36_bin.15.fasta_k141_381155_length_70247_cov_56.3712_Gabija_449	5	SoFIC,AbiZ,RM,Gabija	1	13	d__Bacteria	p__Pseudomonadota	c__Gammaproteobacteria	o__Burkholderiales	f__Rhodocyclaceae	g__Sulfuritalea	s__	Pseudomonadota	13	0.384615
JL40	JL40_bin.2.fasta	Defense Island 465	JL40_bin.2.fasta_k141_61254_length_32428_cov_19.3781_RM_Type_I_8077	6	Shedu,Thoeris,RM	18	25	d__Bacteria	p__Pseudomonadota	c__Gammaproteobacteria	o__Burkholderiales	f__Burkholderiaceae	g__Aquabacterium	s__	Pseudomonadota	8	0.75
JL40	JL40_bin.44.fasta	Defense Island 183	JL40_bin.44.fasta_k141_1239859_length_134774_cov_496.5047_Lamassu-Cap4_nuclease_27	6	pAgo,Borvo,Lamassu-Fam	104	111	d__Bacteria	p__Pseudomonadota	c__Gammaproteobacteria	o__Burkholderiales	f__Methylophilaceae	g__Methylophilus	s__Methylophilus sp015354335	Pseudomonadota	8	0.75
JL40	JL40_bin.59.fasta	Defense Island 466	JL40_bin.59.fasta_k141_1290050_length_65199_cov_30.0002_SoFic_6002	9	Gabija,BREX,SoFIC	39	50	d__Bacteria	p__Pseudomonadota	c__Gammaproteobacteria	o__Burkholderiales	f__Burkholderiaceae	g__Rhodoferax	s__	Pseudomonadota	12	0.75
JL43	JL43_bin.40.fasta	Defense Island 467	JL43_bin.40.fasta_k141_498355_length_15113_cov_104.1845_RosmerTA_3581	8	Wadjet,SanaTA,RosmerTA	2	9	d__Bacteria	p__Pseudomonadota	c__Gammaproteobacteria	o__Burkholderiales	f__Burkholderiaceae	g__Rhodoferax	s__	Pseudomonadota	8	1
JL45	JL45_bin.12.fasta	Defense Island 591	JL45_bin.12.fasta_k141_567237_length_105419_cov_11.9998_SoFic_5001	9	AbiE,RM,CBASS,SoFIC	65	81	d__Bacteria	p__Bacteroidota	c__Bacteroidia	o__Chitinophagales	f__Chitinophagaceae	g__Sediminibacterium	s__Sediminibacterium sp017996795	0.529412
JL45	JL45_bin.19.fasta	Defense Island 134	JL45_bin.19.fasta_k141_285898_length_30989_cov_17.7908_AbiD_47	5	SoFIC,RM,AbiD	5	17	d__Bacteria	p__Fibrobacterota	c__Fibrobacteria	o__Fibrobacterales	f__Fibrobacteraceae	g__	s__	0.384615
JL45	JL45_bin.26.fasta	Defense Island 592	JL45_bin.26.fasta_k141_1010101_length_12752_cov_46.7382_Kiwa_787	7	RM,PsyrTA,Kiwa	1	7	d__Bacteria	p__Bacteroidota	c__Bacteroidia	o__Flavobacteriales	f__Flavobacteriaceae	g__Flavobacterium	s__Flavobacterium lacustre	1
JL45	JL45_bin.47.fasta	Defense Island 468	JL45_bin.47.fasta_k141_347709_length_376284_cov_32.0957_SoFic_6383	6	RM,AbiJ,Gabija,SoFIC	371	386	d__Bacteria	p__Pseudomonadota	c__Gammaproteobacteria	o__Burkholderiales	f__Rhodocyclaceae	g__Azonexus	s__	0.375
JL45	JL45_bin.50.fasta	Defense Island 469	JL45_bin.50.fasta_k141_207330_length_52213_cov_41.9975_Gao_Iet_808	6	RM,Kiwa,Gao_Iet	1	11	d__Bacteria	p__Pseudomonadota	c__Gammaproteobacteria	o__Burkholderiales	f__Burkholderiaceae	g__Rhodoferax	s__	0.545455
JL45	JL45_bin.52.fasta	Defense Island 61	JL45_bin.52.fasta_k141_1011789_length_51512_cov_31.0000_Uzume_3062	7	AbiE,Wadjet,Uzume	2	17	d__Bacteria	p__Pseudomonadota	c__Gammaproteobacteria	o__Burkholderiales	f__Burkholderiaceae	g__Acidovorax	s__Acidovorax temperans	0.4375
JL46	JL46_bin.10.fasta	Defense Island 593	JL46_bin.10.fasta_k141_1775988_length_75523_cov_11.0002_Septu_2297	6	BREX,RM,Septu	20	30	d__Bacteria	p__Riflebacteria	c__Ozemobacteria	o__Ozemobacterales	f__Ozemobacteraceae	g__Rifleibacterium	s__	Other phyla	11	0.545455
JL46	JL46_bin.48.fasta	Defense Island 250	JL46_bin.48.fasta_k141_1600996_length_93413_cov_20.0027_Tiamat_3954	6	Septu,RM,Tiamat	18	26	d__Bacteria	p__Bacteroidota	c__Bacteroidia	o__Bacteroidales	f__UBA1715	g__	s__	Other phyla	9	0.666667
JL46	JL46_bin.55.fasta	Defense Island 18	JL46_bin.55.fasta_k141_80511_length_67802_cov_15.8598_RM_Type_II_6895	7	Shedu,CBASS,RM	65	79	d__Bacteria	p__Omnitrophota	c__Koll11	o__Gygaellales	f__Profunditerraquicolaceae	g__UBA6249	s__	Other phyla	15	0.466667
JL46	JL46_bin.58.fasta	Defense Island 184	JL46_bin.58.fasta_k141_1150051_length_13647_cov_12.3006_RM_Type_I_6190	6	CasFinder,dGTPase,RM	2	16	d__Bacteria	p__Pseudomonadota	c__Gammaproteobacteria	o__Methylococcales	f__Methylomonadaceae	g__UBA10906	s__	Pseudomonadota	15	0.4
JL46	JL46_bin.70.fasta	Defense Island 135	JL46_bin.70.fasta_k141_2102285_length_77280_cov_153.8357_CAS_Class1-Subtype-I-C_8711	20	CasFinder	43	71	d__Bacteria	p__Omnitrophota	c__Koll11	o__Gygaellales	f__Profunditerraquicolaceae	g__	s__	Other phyla	29	0.689655
JL47	JL47_bin.4.fasta	Defense Island 185	JL47_bin.4.fasta_k141_1441229_length_26912_cov_15.5878_Hna_3200	5	RM,RloC,Hna	17	22	d__Bacteria	p__Pseudomonadota	c__Gammaproteobacteria	o__Pseudomonadales	f__Moraxellaceae	g__Acinetobacter	s__Acinetobacter calcoaceticus	Pseudomonadota	6	0.833333
JL6	JL6_bin.68.fasta	Defense Island 251	JL6_bin.68.fasta_k141_2048066_length_10484_cov_15.2404_Gabija_482	5	AbiE,RM,Gabija	2	7	d__Bacteria	p__Bacillota	c__Bacilli	o__Lactobacillales	f__Carnobacteriaceae	g__Carnobacterium_A	s__Carnobacterium_A alterfunditum	0.833333
JL7	JL7_bin.15.fasta	Defense Island 99	JL7_bin.15.fasta_k141_2791297_length_159528_cov_9.0000_SoFic_1900	5	RM,Paris,SoFIC	148	152	d__Bacteria	p__Patescibacteria	c__Paceibacteria	o__Moranbacterales	f__UBA9337	g__UBA9337	s__	CPR	5	1
JL7	JL7_bin.19.fasta	Defense Island 136	JL7_bin.19.fasta_k141_596462_length_20148_cov_12.9921_RM_Type_IV_4619	5	dCTPdeaminase,RM	6	13	d__Bacteria	p__Bdellovibrionota	c__UBA2361	o__SZUA-149	f__JADYYL01	g__	s__	Other phyla	8	0.625
JL9	JL9_bin.39.fasta	Defense Island 594	JL9_bin.39.fasta_k141_1142121_length_65298_cov_10.9165_CBASS_II_4684	8	DarTG,RM,CBASS	53	61	d__Bacteria	p__Campylobacterota	c__Campylobacteria	o__Campylobacterales	f__Sulfurimonadaceae	g__Sulfuricurvum	s__	Other phyla	9	0.888889
JL9	JL9_bin.43.fasta	Defense Island 252	JL9_bin.43.fasta_k141_1641988_length_86164_cov_52.0995_Thoeris_II_2379	9	SoFIC,Aditi,RM,Thoeris	59	75	d__Bacteria	p__Bacillota_I	c__Bacilli_A	o__Erysipelotrichales	f__Erysipelotrichaceae	g__UBA2212	s__UBA2212 sp021847325	Other phyla	17	0.529412
JX16	JX16_bin.3.fasta	Defense Island 342	JX16_bin.3.fasta_k141_653368_length_195892_cov_30.2419_Retron_II_3541	6	RM,Retron	165	173	d__Bacteria	p__Pseudomonadota	c__Gammaproteobacteria	o__Pseudomonadales	f__Moraxellaceae	g__JAJNDL01	s__	0.666667
JX16	JX16_bin.32.fasta	Defense Island 186	JX16_bin.32.fasta_k141_696095_length_212884_cov_33.0908_RosmerTA_2852	11	BREX,AbiU,PD-T4-8,RloC,RosmerTA	167	181	d__Bacteria	p__Pseudomonadota	c__Gammaproteobacteria	o__Methylococcales	f__Methylomonadaceae	g__Methylomonas	s__	0.733333
JX17	JX17_bin.59.fasta	Defense Island 187	JX17_bin.59.fasta_k141_186222_length_30927_cov_109.6022_PsyrTA_1832	7	RM,PD-T7-2,PsyrTA	12	22	d__Bacteria	p__Methylomirabilota	c__Methylomirabilia	o__Methylomirabilales	f__Methylomirabilaceae	g__Methylomirabilis	s__	0.636364
JX3	JX3_bin.42.fasta	Defense Island 470	JX3_bin.42.fasta_k141_1072799_length_54731_cov_48.9545_PD-T7-1_4100	10	Lamassu-Fam,RM,Gao_Mza,PD-T7-1	24	39	d__Bacteria	p__Pseudomonadota	c__Gammaproteobacteria	o__Burkholderiales	f__Sulfuricellaceae	g__Sulfuricella	s__	Pseudomonadota	16	0.625
JX3	JX3_bin.42.fasta	Defense Island 471	JX3_bin.42.fasta_k141_1521706_length_19772_cov_60.0930_AbiE_1180	7	RM,PfiAT,AbiE	4	13	d__Bacteria	p__Pseudomonadota	c__Gammaproteobacteria	o__Burkholderiales	f__Sulfuricellaceae	g__Sulfuricella	s__	Pseudomonadota	10	0.7
JX3	JX3_bin.5.fasta	Defense Island 19	JX3_bin.5.fasta_k141_163137_length_78113_cov_30.2136_AbiE_395	6	Hna,RM,AbiE	45	55	d__Bacteria	p__UBA8481	c__UBA8481	o__UBA8481	f__UBA8481	g__	s__	Other phyla	11	0.545455
JX3	JX3_bin.9.fasta	Defense Island 62	JX3_bin.9.fasta_k141_796452_length_837035_cov_25.1249_RloC_143	5	Gao_Iet,RM,RloC	501	506	d__Bacteria	p__Pseudomonadota	c__Gammaproteobacteria	o__Nevskiales	f__Nevskiaceae	g__Stagnimonas	s__	Pseudomonadota	6	0.833333
JX3	JX3_bin.9.fasta	Defense Island 63	JX3_bin.9.fasta_k141_796452_length_837035_cov_25.1249_Wadjet_I_1288	7	AbiE,RM,Wadjet	581	594	d__Bacteria	p__Pseudomonadota	c__Gammaproteobacteria	o__Nevskiales	f__Nevskiaceae	g__Stagnimonas	s__	Pseudomonadota	14	0.5
JX4	JX4_bin.27.fasta	Defense Island 472	JX4_bin.27.fasta_k141_349454_length_125449_cov_61.8472_RM_Type_IV_8144	12	RosmerTA,AbiE,PsyrTA,RM	82	98	d__Bacteria	p__Pseudomonadota	c__Gammaproteobacteria	o__Burkholderiales	f__Gallionellaceae	g__Sideroxyarcus	s__	Pseudomonadota	17	0.705882
JX5	JX5_bin.49.fasta	Defense Island 188	JX5_bin.49.fasta_k141_1393537_length_23421_cov_14.0100_CBASS_I_4201	5	SoFIC,Septu,CBASS	3	11	d__Bacteria	p__Pseudomonadota	c__Gammaproteobacteria	o__Methylococcales	f__Methylomonadaceae	g__UBA10906	s__	Pseudomonadota	9	0.555556
JX7	JX7_bin.7.fasta	Defense Island 64	JX7_bin.7.fasta_k141_888421_length_187211_cov_19.8888_AbiE_145	7	RosmerTA,RM,AbiE	165	174	d__Bacteria	p__Pseudomonadota	c__Alphaproteobacteria	o__Rickettsiales	f__SXRF01	g__SXRF01	s__	0.7
L1	L1_bin.56.fasta	Defense Island 105	L1_bin.56.fasta_k141_5076_length_57637_cov_26.0700_SoFic_1902	6	RM,Gabija,SoFIC	20	25	d__Bacteria	p__Patescibacteria	c__Microgenomatia	o__UBA1406	f__GWC2-37-13	g__	s__	CPR	6	1
L13	L13_bin.35.fasta	Defense Island 198	L13_bin.35.fasta_k141_1483102_length_164622_cov_15.0000_RM_Type_I_6368	7	Lamassu-Fam,AbiE,RM	61	70	d__Bacteria	p__Pseudomonadota	c__Gammaproteobacteria	o__Pseudomonadales	f__Ketobacteraceae	g__HdN1	s__	Pseudomonadota	10	0.7
L13	L13_bin.6.fasta	Defense Island 618	L13_bin.6.fasta_k141_828654_length_121519_cov_19.8424_CBASS_III_4513	7	SEFIR,RM,CBASS	62	79	d__Bacteria	p__Bacteroidota	c__Bacteroidia	o__2-12-FULL-35-15	f__2-12-FULL-35-15	g__2-12-FULL-35-15	s__	Other phyla	18	0.388889
L14	L14_bin.26.fasta	Defense Island 408	L14_bin.26.fasta_k141_530449_length_12551_cov_8.0000_RosmerTA_2226	5	RM,RloC,RosmerTA	2	6	d__Bacteria	p__Actinomycetota	c__Actinomycetes	o__Nanopelagicales	f__Nanopelagicaceae	g__QYPT01	s__	1
L18	L18_bin.21.fasta	Defense Island 104	L18_bin.21.fasta_k141_1841805_length_38468_cov_19.0610_Shedu_669	5	SoFIC,RM,Shedu	21	30	d__Bacteria	p__Patescibacteria	c__ABY1	o__BM507	f__GWE2-39-37	g__	s__	CPR	10	0.5
L20	L20_bin.6.fasta	Defense Island 409	L20_bin.6.fasta_k141_1313238_length_16260_cov_9.2086_RM_Type_II_5839	5	RosmerTA,RloC,RM	5	9	d__Bacteria	p__Actinomycetota	c__Actinomycetes	o__Nanopelagicales	f__Nanopelagicaceae	g__QYPT01	s__	Other phyla	5	1
L20	L20_bin.60.fasta	Defense Island 106	L20_bin.60.fasta_k141_1424957_length_27571_cov_33.4782_SoFic_2263	6	RM,SoFIC	10	16	d__Bacteria	p__Patescibacteria	c__Paceibacteria	o__UBA6257	f__GWB1-50-10	g__CAIKKG01	s__	CPR	7	0.857143
L22	L22_bin.59.fasta	Defense Island 491	L22_bin.59.fasta_k141_329554_length_13237_cov_65.5962_CBASS_I_5171	7	RM,SanaTA,CBASS	5	11	d__Bacteria	p__Pseudomonadota	c__Gammaproteobacteria	o__Burkholderiales	f__Gallionellaceae	g__Gallionella	s__Gallionella capsiferriformans	Pseudomonadota	7	1
L22	L22_bin.67.fasta	Defense Island 492	L22_bin.67.fasta_k141_288925_length_55001_cov_125.0474_SoFic_6928	5	RM,AbiD,SoFIC	41	46	d__Bacteria	p__Pseudomonadota	c__Gammaproteobacteria	o__Burkholderiales	f__Gallionellaceae	g__Gallionella	s__	Pseudomonadota	6	0.833333
L24	L24_bin.68.fasta	Defense Island 363	L24_bin.68.fasta_k141_1204647_length_27554_cov_30.1632_AbiE_263	6	RloC,RM,AbiE	5	14	d__Bacteria	p__Desulfobacterota	c__Desulfuromonadia	o__Geobacterales	f__Pseudopelobacteraceae	g__JACRCG01	s__	Other phyla	10	0.6
L25	L25_bin.29.fasta	Defense Island 493	L25_bin.29.fasta_k141_47529_length_9672_cov_419.2999_AbiJ_1563	6	RM,SanaTA,AbiJ	3	8	d__Bacteria	p__Pseudomonadota	c__Gammaproteobacteria	o__Burkholderiales	f__Gallionellaceae	g__Gallionella	s__Gallionella altingense	Pseudomonadota	6	1
L33	L33_bin.29.fasta	Defense Island 269	L33_bin.29.fasta_k141_947574_length_97196_cov_57.0140_AbiJ_1423	5	RloC,RM,AbiJ	21	26	d__Bacteria	p__Patescibacteria	c__WWE3	o__UBA101185	f__UBA10185	g__	s__	CPR	6	0.833333
L33	L33_bin.85.fasta	Defense Island 270	L33_bin.85.fasta_k141_2645059_length_203676_cov_20.8787_RM_Type_I_5460	7	RM,Pycsar	84	101	d__Bacteria	p__Bacteroidota	c__Ignavibacteria	o__Ignavibacteriales	f__Ignavibacteriaceae	g__UBA1563	s__	Other phyla	18	0.388889
L36	L36_bin.42.fasta	Defense Island 271	L36_bin.42.fasta_k141_651100_length_28621_cov_23.8361_SoFic_3593	6	DRT,Pycsar,RM,SoFIC	1	21	d__Bacteria	p__Bacteroidota	c__Bacteroidia	o__Cytophagales	f__Cyclobacteriaceae	g__Algoriphagus	s__	Other phyla	21	0.285714
L36	L36_bin.45.fasta	Defense Island 494	L36_bin.45.fasta_k141_531408_length_37917_cov_291.9689_CBASS_II_4253	8	SEFIR,RM,CBASS	22	31	d__Bacteria	p__Pseudomonadota	c__Gammaproteobacteria	o__Burkholderiales	f__Burkholderiaceae	g__Aquabacterium	s__	Pseudomonadota	10	0.8
L37	L37_bin.29.fasta	Defense Island 495	L37_bin.29.fasta_k141_820748_length_158042_cov_76.9317_RM_Type_IV_7472	10	RosmerTA,AbiE,BREX,RM	73	88	d__Bacteria	p__Pseudomonadota	c__Gammaproteobacteria	o__Burkholderiales	f__Burkholderiaceae	g__Hylemonella	s__	Pseudomonadota	16	0.625
L37	L37_bin.45.fasta	Defense Island 619	L37_bin.45.fasta_k141_498326_length_13348_cov_137.6896_AbiE_1501	8	RM,Pycsar,AbiE	1	9	d__Bacteria	p__Bacteroidota	c__Bacteroidia	o__Bacteroidales	f__Prolixibacteraceae	g__UBA6024	s__	Other phyla	9	0.888889
L39	L39_bin.4.fasta	Defense Island 70	L39_bin.4.fasta_k141_287921_length_16123_cov_46.0561_DRT6_1632	7	CBASS,PD-T7-2,DRT	2	9	d__Bacteria	p__Pseudomonadota	c__Alphaproteobacteria	o__Sphingomonadales	f__Sphingomonadaceae	g__Novosphingobium	s__Novosphingobium subterraneum	0.875
L42	L42_bin.1.fasta	Defense Island 364	L42_bin.1.fasta_k141_459268_length_26440_cov_28.0829_RM_Type_I_6250	8	Druantia,CBASS,RM	6	14	d__Bacteria	p__Pseudomonadota	c__Gammaproteobacteria	o__Burkholderiales	f__Methylophilaceae	g__	s__	0.888889
L43	L43_bin.18.fasta	Defense Island 620	L43_bin.18.fasta_k141_658672_length_182021_cov_24.4465_CBASS_II_5033	13	RM,Septu,AbiE,Shedu,Kiwa,CBASS	82	110	d__Bacteria	p__Bacteroidota	c__Bacteroidia	o__Bacteroidales	f__Paludibacteraceae	g__Paludibacter	s__
L45	L45_bin.13.fasta	Defense Island 496	L45_bin.13.fasta_k141_222091_length_135203_cov_32.7050_DarTG_2604	6	Viperin,RM,DarTG	112	121	d__Bacteria	p__Pseudomonadota	c__Gammaproteobacteria	o__Burkholderiales	f__Rhodocyclaceae	g__Azonexus	s__	0.6
L45	L45_bin.13.fasta	Defense Island 497	L45_bin.13.fasta_k141_222711_length_72111_cov_23.6309_pAgo_LongB_6110	6	SanaTA,RosmerTA,pAgo	16	22	d__Bacteria	p__Pseudomonadota	c__Gammaproteobacteria	o__Burkholderiales	f__Rhodocyclaceae	g__Azonexus	s__	0.857143
L45	L45_bin.31.fasta	Defense Island 199	L45_bin.31.fasta_k141_873203_length_59964_cov_19.1799_CBASS_II_4399	9	Wadjet,RM,CBASS	1	24	d__Bacteria	p__Pseudomonadota	c__Gammaproteobacteria	o__Burkholderiales	f__Burkholderiaceae	g__Undibacterium	s__Undibacterium sp002482715	0.375
L45	L45_bin.49.fasta	Defense Island 272	L45_bin.49.fasta_k141_766280_length_522487_cov_12.9634_RM_Type_I_5463	5	DRT,CapRel,RM	22	27	d__Bacteria	p__Bdellovibrionota	c__Bacteriovoracia	o__Bacteriovoracales	f__Bacteriovoracaceae	g__Bacteriovorax	s__	0.833333
L47	L47_bin.31.fasta	Defense Island 498	L47_bin.31.fasta_k141_1636762_length_53885_cov_44.1095_pAgo_S1B_4639	6	SoFIC,RM,pAgo	32	42	d__Bacteria	p__Pseudomonadota	c__Gammaproteobacteria	o__Burkholderiales	f__SG8-39	g__2-12-FULL-64-23	s__	Pseudomonadota	11	0.545455
L48	L48_bin.36.fasta	Defense Island 25	L48_bin.36.fasta_k141_722257_length_94282_cov_27.9186_CBASS_II_2706	13	DISARM,Lamassu-Fam,AbiE,CBASS	8	27	d__Bacteria	p__Desulfobacterota_E	c__Deferrimicrobia	o__Deferrimicrobiales	f__Deferrimicrobiaceae	g__Deferrimicrobium	s__	0.65
L49	L49_bin.37.fasta	Defense Island 200	L49_bin.37.fasta_k141_396392_length_33372_cov_20.4103_CAS_Cluster_10657	16	CasFinder	10	38	d__Bacteria	p__Nitrospirota	c__9FT-COMBO-42-15	o__HDB-SIOI813	f__HDB-SIOI813	g__JACRGV01	s__	0.551724
L5	L5_bin.47.fasta	Defense Island 201	L5_bin.47.fasta_k141_1042762_length_91257_cov_83.1255_Gao_Qat_2483	10	Wadjet,RM,Gao_Qat	15	29	d__Bacteria	p__Pseudomonadota	c__Gammaproteobacteria	o__Tenderiales	f__Tenderiaceae	g__JAKFXL01	s__	0.666667
L6	L6_bin.57.fasta	Defense Island 273	L6_bin.57.fasta_k141_1433877_length_271350_cov_23.0521_Thoeris_I_2218	9	SanaTA,RM,Thoeris	53	72	d__Bacteria	p__Bacteroidota	c__Bacteroidia	o__Cytophagales	f__Cyclobacteriaceae	g__Algoriphagus	s__Algoriphagus sp030694375	0.45
L7	L7_bin.27.fasta	Defense Island 621	L7_bin.27.fasta_k141_752093_length_229164_cov_15.2040_SanaTA_3875	9	Septu,RM,Kiwa,SanaTA	71	79	d__Bacteria	p__Bacteroidota	c__Bacteroidia	o__Flavobacteriales	f__Crocinitomicaceae	g__CAIUKX01	s__	Other phyla	9	1
L8	L8_bin.51.fasta	Defense Island 107	L8_bin.51.fasta_k141_225326_length_16771_cov_15.7653_CBASS_I_1551	6	RM,PD-T7-4,CBASS	6	14	d__Bacteria	p__Patescibacteria	c__Microgenomatia	o__2-02-FULL-39-11	f__	g__	s__	CPR	9	0.666667
M14	M14_bin.5.fasta	Defense Island 71	M14_bin.5.fasta_k141_277718_length_41265_cov_105.6487_Gabija_635	6	Lamassu-Fam,SoFIC,Gabija	36	42	d__Bacteria	p__Pseudomonadota	c__Alphaproteobacteria	o__Sphingomonadales	f__Sphingomonadaceae	g__Novosphingobium	s__	0.857143
M15	M15_bin.14.fasta	Defense Island 499	M15_bin.14.fasta_k141_310275_length_134965_cov_20.1659_Mokosh_Type_I_A_3954	6	RM,pAgo,Mokosh	63	78	d__Bacteria	p__Pseudomonadota	c__Gammaproteobacteria	o__Burkholderiales	f__Burkholderiaceae	g__Noviherbaspirillum	s__	Pseudomonadota	16	0.375
M16	M16_bin.65.fasta	Defense Island 26	M16_bin.65.fasta_k141_1657070_length_31443_cov_92.5480_MazEF_2446	8	CasFinder,MazEF	1	20	d__Bacteria	p__Acidobacteriota	c__Thermoanaerobaculia	o__Gp7-AA8	f__Gp7-AA8	g__JAJXWV01	s__	Other phyla	20	0.4
M19	M19_bin.4.fasta	Defense Island 622	M19_bin.4.fasta_k141_1240872_length_35726_cov_13.0000_RM_Type_II_6930	6	SoFIC,RM	3	13	d__Bacteria	p__Patescibacteria	c__JAEDAM01	o__BD1-5	f__UBA6164	g__	s__	CPR	11	0.545455
M4	M4_bin.1.fasta	Defense Island 72	M4_bin.1.fasta_k141_1212508_length_78143_cov_33.3590_SanaTA_2291	6	pAgo,RosmerTA,SanaTA	32	37	d__Bacteria	p__Pseudomonadota	c__Gammaproteobacteria	o__Burkholderiales	f__Burkholderiaceae	g__Diaphorobacter	s__Diaphorobacter nitroreducens	1
M4	M4_bin.43.fasta	Defense Island 202	M4_bin.43.fasta_k141_2086940_length_81215_cov_27.0073_RM_Type_II_6450	6	SoFIC,RM	8	19	d__Bacteria	p__Bacteroidota	c__UBA10030	o__UBA10030	f__UBA8401	g__JAGVPT01	s__	0.5
M5	M5_bin.41.fasta	Defense Island 365	M5_bin.41.fasta_k141_457769_length_166044_cov_13.6446_RM_Type_IV_6976	7	Azaca,RM	133	142	d__Bacteria	p__Acidobacteriota	c__Vicinamibacteria	o__Vicinamibacterales	f__UBA2999	g__2-12-FULL-65-11	s__	Other phyla	10	0.7
NM15	NM15_bin.19.fasta	Defense Island 108	NM15_bin.19.fasta_k141_679283_length_154243_cov_10.0000_Pycsar_1971	5	RM,AbiJ,Pycsar	125	137	d__Bacteria	p__Patescibacteria	c__Paceibacteria	o__Moranbacterales	f__GWC2-37-73	g__UBA12068	s__	CPR	13	0.384615
NM17	NM17_bin.26.fasta	Defense Island 274	NM17_bin.26.fasta_k141_152383_length_314434_cov_21.9987_PD-T7-2_2415	5	CBASS,RM,PD-T7-2	227	238	d__Bacteria	p__Bdellovibrionota	c__Bacteriovoracia	o__Bacteriovoracales	f__Bacteriovoracaceae	g__Bacteriovorax	s__	Other phyla	12	0.416667
NM18	NM18_bin.3.fasta	Defense Island 623	NM18_bin.3.fasta_k141_614848_length_148004_cov_28.0054_Shedu_520	6	RM,Kiwa,Shedu	74	81	d__Bacteria	p__Bacteroidota	c__Bacteroidia	o__Chitinophagales	f__Chitinophagaceae	g__Flavipsychrobacter	s__	Other phyla	8	0.75
NM18	NM18_bin.45.fasta	Defense Island 275	NM18_bin.45.fasta_k141_1071773_length_47550_cov_112.0224_RM_Type_I_5489	6	Hna,pAgo,RM	10	23	d__Bacteria	p__Bacteroidota	c__Bacteroidia	o__Cytophagales	f__Cyclobacteriaceae	g__Algoriphagus	s__Algoriphagus sp030694375	Other phyla	14	0.428571
NM18	NM18_bin.52.fasta	Defense Island 73	NM18_bin.52.fasta_k141_282899_length_29836_cov_11.0000_RM_Type_IV_4404	5	RM,AbiD	1	6	d__Bacteria	p__Pseudomonadota	c__Alphaproteobacteria	o__Rhodobacterales	f__Rhodobacteraceae	g__Gemmobacter	s__Gemmobacter sp003509785	Pseudomonadota	6	0.833333
NM19	NM19_bin.5.fasta	Defense Island 366	NM19_bin.5.fasta_k141_1028290_length_42936_cov_9.0000_Septu_2097	7	RM,Gabija,Septu	9	17	d__Bacteria	p__Myxococcota	c__Polyangia	o__Polyangiales	f__Polyangiaceae	g__JAPYTK01	s__	0.777778
NM2	NM2_bin.27.fasta	Defense Island 145	NM2_bin.27.fasta_k141_1672152_length_84846_cov_35.8990_CBASS_II_3063	8	AbiE,RM,CBASS	4	27	d__Bacteria	p__Nitrospirota	c__JAOUDF01	o__JAOUDF01	f__JAOUDF01	g__	s__	Other phyla	24	0.333333
NM2	NM2_bin.27.fasta	Defense Island 146	NM2_bin.27.fasta_k141_1718435_length_50758_cov_30.9870_CAS_Cluster_9807	13	RM,CasFinder	23	50	d__Bacteria	p__Nitrospirota	c__JAOUDF01	o__JAOUDF01	f__JAOUDF01	g__	s__	Other phyla	28	0.464286
NM20	NM20_bin.22.fasta	Defense Island 203	NM20_bin.22.fasta_k141_331757_length_336140_cov_23.4886_RM_Type_IV_6471	6	RM,AbiD	203	209	d__Bacteria	p__Pseudomonadota	c__Gammaproteobacteria	o__Pseudomonadales	f__Moraxellaceae	g__Acinetobacter	s__Acinetobacter junii	0.857143
NM20	NM20_bin.6.fasta	Defense Island 624	NM20_bin.6.fasta_k141_548139_length_28772_cov_17.4099_SoFic_4534	5	RM,AbiD,SoFIC	18	22	d__Bacteria	p__Pseudomonadota	c__Gammaproteobacteria	o__Burkholderiales	f__Rhodocyclaceae	g__JACQYA01	s__	1
NM20	NM20_bin.68.fasta	Defense Island 500	NM20_bin.68.fasta_k141_255283_length_121640_cov_54.1626_AbiE_325	8	RM,SanaTA,AbiJ,AbiE	18	27	d__Bacteria	p__Pseudomonadota	c__Gammaproteobacteria	o__Burkholderiales	f__Gallionellaceae	g__PALSA-1006	s__	0.8
NM22	NM22_bin.40.fasta	Defense Island 27	NM22_bin.40.fasta_k141_1010120_length_145428_cov_13.0772_Gabija_66	9	RM,DISARM,Gabija	76	84	d__Bacteria	p__UBA8481	c__UBA8481	o__UBA8481	f__UBA8481	g__	s__	Other phyla	9	1
NM22	NM22_bin.45.fasta	Defense Island 367	NM22_bin.45.fasta_k141_1149452_length_37006_cov_141.6888_AbiE_1269	7	Gao_Qat,RM,AbiE	16	25	d__Bacteria	p__Pseudomonadota	c__Gammaproteobacteria	o__Burkholderiales	f__Gallionellaceae	g__39-52-133	s__	Pseudomonadota	10	0.7
NM22	NM22_bin.45.fasta	Defense Island 368	NM22_bin.45.fasta_k141_758730_length_22825_cov_42.7659_RloC_276	6	RM,DarTG,RloC	5	11	d__Bacteria	p__Pseudomonadota	c__Gammaproteobacteria	o__Burkholderiales	f__Gallionellaceae	g__39-52-133	s__	Pseudomonadota	7	0.857143
NM22	NM22_bin.58.fasta	Defense Island 501	NM22_bin.58.fasta_k141_1399576_length_283040_cov_35.7947_AbiZ_634	6	Lamassu-Fam,RM,AbiZ	200	206	d__Bacteria	p__Pseudomonadota	c__Gammaproteobacteria	o__Burkholderiales	f__Gallionellaceae	g__Sideroxyarcus	s__	Pseudomonadota	7	0.857143
NM3	NM3_bin.42.fasta	Defense Island 276	NM3_bin.42.fasta_k141_1703571_length_49487_cov_13.0002_RM_Type_IIG_6247	6	CARD_NLR,RM	19	29	d__Bacteria	p__Pseudomonadota	c__Alphaproteobacteria	o__Caulobacterales	f__Caulobacteraceae	g__Brevundimonas	s__	Pseudomonadota	11	0.545455
NM4	NM4_bin.27.fasta	Defense Island 625	NM4_bin.27.fasta_k141_140922_length_41280_cov_65.5557_RM_Type_IIG_8929	6	Pycsar,Gabija,RM	12	27	d__Bacteria	p__Bacteroidota	c__Bacteroidia	o__Flavobacteriales	f__Flavobacteriaceae	g__Flavobacterium	s__	Other phyla	16	0.375
NM4	NM4_bin.27.fasta	Defense Island 626	NM4_bin.27.fasta_k141_745818_length_22215_cov_59.1001_Kiwa_801	7	RM,Septu,Kiwa	4	11	d__Bacteria	p__Bacteroidota	c__Bacteroidia	o__Flavobacteriales	f__Flavobacteriaceae	g__Flavobacterium	s__	Other phyla	8	0.875
NM5	NM5_bin.47.fasta	Defense Island 502	NM5_bin.47.fasta_k141_1318063_length_35415_cov_31.5746_PsyrTA_2408	5	RM,CBASS,PsyrTA	17	22	d__Bacteria	p__Pseudomonadota	c__Gammaproteobacteria	o__Burkholderiales	f__Gallionellaceae	g__Gallionella	s__	Pseudomonadota	6	0.833333
NM7	NM7_bin.51.fasta	Defense Island 277	NM7_bin.51.fasta_k141_1120914_length_116715_cov_36.2097_AbiD_128	6	RM,CBASS,AbiD	87	95	d__Bacteria	p__Bacillota_I	c__Bacilli_A	o__Erysipelotrichales	f__Erysipelotrichaceae	g__UBA2212	s__	Other phyla	9	0.666667
NM7	NM7_bin.7.fasta	Defense Island 410	NM7_bin.7.fasta_k141_1611733_length_127894_cov_98.6563_Dsr_II_1919	5	RM,Avs,Dsr	10	20	d__Bacteria	p__Omnitrophota	c__Koll11	o__Gygaellales	f__Profunditerraquicolaceae	g__	s__	Other phyla	11	0.454545
NM9	NM9_bin.24.fasta	Defense Island 627	NM9_bin.24.fasta_k141_1004824_length_67089_cov_21.5107_Pycsar_4595	6	RM,AbiD,Pycsar	4	13	d__Bacteria	p__Bacteroidota	c__Bacteroidia	o__Flavobacteriales	f__Flavobacteriaceae	g__Flavobacterium	s__	0.6
NM9	NM9_bin.34.fasta	Defense Island 204	NM9_bin.34.fasta_k141_1418993_length_77102_cov_27.0009_Hachiman_2966	9	BREX,PsyrTA,Hachiman	3	12	d__Bacteria	p__Verrucomicrobiota	c__Kiritimatiellia	o__UBA8416	f__	g__	s__	0.9
NM9	NM9_bin.44.fasta	Defense Island 205	NM9_bin.44.fasta_k141_469329_length_48997_cov_22.1132_RM_Type_I_6496	8	Detocs,CBASS,RM	11	23	d__Bacteria	p__Pseudomonadota	c__Gammaproteobacteria	o__Burkholderiales	f__Methylophilaceae	g__Methylotenera	s__Methylotenera sp020622105	0.615385
nx12	nx12_bin.44.fasta	Defense Island 88	nx12_bin.44.fasta_k141_2307708_length_68439_cov_24.0000_RM_Type_II_5244	6	RM,Septu	34	48	d__Bacteria	p__Pseudomonadota	c__Alphaproteobacteria	o__Sphingomonadales	f__Sphingomonadaceae	g__Novosphingobium	s__	0.4
nx22	nx22_bin.22.fasta	Defense Island 395	nx22_bin.22.fasta_k141_709794_length_20882_cov_74.6134_RM_Type_I_6733	7	AbiE,Retron,RM	3	15	d__Bacteria	p__Pseudomonadota	c__Gammaproteobacteria	o__Pseudomonadales	f__Moraxellaceae	g__Perlucidibaca	s__	Pseudomonadota	13	0.538462
nx22	nx22_bin.38.fasta	Defense Island 89	nx22_bin.38.fasta_k141_260705_length_166788_cov_60.5856_RM_Type_II_4654	6	RM,Septu	118	132	d__Bacteria	p__Pseudomonadota	c__Alphaproteobacteria	o__Sphingomonadales	f__Sphingomonadaceae	g__Novosphingobium	s__	Pseudomonadota	15	0.4
nx22	nx22_bin.40.fasta	Defense Island 396	nx22_bin.40.fasta_k141_23218_length_66066_cov_56.9506_CBASS_II_3309	9	RM,SanaTA,CBASS	15	27	d__Bacteria	p__Desulfobacterota	c__Desulfuromonadia	o__Geobacterales	f__Pseudopelobacteraceae	g__JACRCG01	s__	Other phyla	13	0.692308
nx5	nx5_bin.23.fasta	Defense Island 397	nx5_bin.23.fasta_k141_985313_length_129486_cov_18.0046_Wadjet_I_1876	7	Gao_Ppl,RM,Wadjet	35	42	d__Bacteria	p__Pseudomonadota	c__Gammaproteobacteria	o__Burkholderiales	f__Gallionellaceae	g__Gallionella	s__	Pseudomonadota	8	0.875
nx7	nx7_bin.23.fasta	Defense Island 308	nx7_bin.23.fasta_k141_199519_length_18745_cov_49.7482_Hachiman_2886	8	RM,CBASS,Hachiman	4	14	d__Bacteria	p__Desulfobacterota	c__Desulfobacteria	o__C00003060	f__	g__	s__	Other phyla	11	0.727273
nx7	nx7_bin.30.fasta	Defense Island 227	nx7_bin.30.fasta_k141_1557156_length_78854_cov_24.0114_CBASS_II_4056	12	Hachiman,BREX,CBASS	3	19	d__Bacteria	p__Pseudomonadota	c__Gammaproteobacteria	o__Methylococcales	f__Methylomonadaceae	g__SXIP01	s__SXIP01 sp005772825	Pseudomonadota	17	0.705882
Q1	Q1_bin.7.fasta	Defense Island 147	Q1_bin.7.fasta_k141_915274_length_72871_cov_26.9893_PsyrTA_1674	7	RM,PsyrTA	3	13	d__Bacteria	p__Actinomycetota	c__UBA4738	o__JAHWKV01	f__JAHWKV01	g__	s__
Q10	Q10_bin.12.fasta	Defense Island 369	Q10_bin.12.fasta_k141_298928_length_91164_cov_15.6304_Shango_2672	7	AbiE,PD-T7-2,Shango	47	61	d__Bacteria	p__Acidobacteriota	c__Vicinamibacteria	o__Vicinamibacterales	f__UBA2999	g__	s__	Other phyla	15	0.466667
Q11	Q11_bin.20.fasta	Defense Island 628	Q11_bin.20.fasta_k141_1461271_length_41776_cov_48.9421_RM_Type_I_6978	7	RloC,RM,Septu	5	26	d__Bacteria	p__Campylobacterota	c__Campylobacteria	o__Campylobacterales	f__Sulfurimonadaceae	g__Sulfuricurvum	s__	Other phyla	22	0.318182
Q11	Q11_bin.20.fasta	Defense Island 629	Q11_bin.20.fasta_k141_78595_length_52008_cov_46.7888_RM_Type_II_10114	4	Tiamat,Shedu,RM	2	13	d__Bacteria	p__Campylobacterota	c__Campylobacteria	o__Campylobacterales	f__Sulfurimonadaceae	g__Sulfuricurvum	s__	Other phyla	12	0.333333
Q23	Q23_bin.5.fasta	Defense Island 109	Q23_bin.5.fasta_k141_1891751_length_188771_cov_9.9993_Retron_VI_2324	5	SoFIC,RM,Retron	170	177	d__Bacteria	p__Patescibacteria	c__Microgenomatia	o__UBA1406	f__GWC2-37-13	g__JACOTV01	s__	CPR	8	0.625
S10	S10_bin.15.fasta	Defense Island 503	S10_bin.15.fasta_k141_631656_length_40336_cov_89.3429_RM_Type_I_8650	8	Druantia,CBASS,RM	11	20	d__Bacteria	p__Pseudomonadota	c__Gammaproteobacteria	o__Burkholderiales	f__Gallionellaceae	g__Gallionella	s__	0.8
S11	S11_bin.16.fasta	Defense Island 110	S11_bin.16.fasta_k141_2648808_length_26800_cov_10.0000_PfiAT_1366	10	RloC,BREX,PfiAT	4	15	d__Bacteria	p__Bacillota_B	c__Desulfitobacteriia	o__Desulfitobacteriales	f__Desulfitobacteriaceae	g__Desulfosporosinus	s__	0.833333
S11	S11_bin.19.fasta	Defense Island 370	S11_bin.19.fasta_k141_199331_length_31593_cov_12.5542_RM_Type_IIG_7363	6	Retron,Viperin,RM	2	14	d__Bacteria	p__Myxococcota	c__UBA9042	o__	f__	g__	s__	0.461538
S15	S15_bin.23.fasta	Defense Island 504	S15_bin.23.fasta_k141_1046805_length_168624_cov_115.0372_CBASS_II_4269	10	SoFIC,RM,Septu,CBASS	123	132	d__Bacteria	p__Pseudomonadota	c__Gammaproteobacteria	o__Burkholderiales	f__Rhodocyclaceae	g__Zoogloea	s__Zoogloea sp002028455	Pseudomonadota	10	1
S16	S16_bin.83.fasta	Defense Island 630	S16_bin.83.fasta_k141_532671_length_24724_cov_12.9981_Septu_2409	6	RM,RloC,Septu	1	6	d__Bacteria	p__Bacteroidota	c__Bacteroidia	o__Palsa-948	f__Palsa-948	g__Palsa-948	s__	Other phyla	6	1
S17	S17_bin.48.fasta	Defense Island 505	S17_bin.48.fasta_k141_197421_length_45734_cov_28.9730_PsyrTA_2410	5	RM,CBASS,PsyrTA	11	18	d__Bacteria	p__Pseudomonadota	c__Gammaproteobacteria	o__Burkholderiales	f__Gallionellaceae	g__Gallionella	s__	0.625
S19	S19_bin.59.fasta	Defense Island 111	S19_bin.59.fasta_k141_1530108_length_8460_cov_6.0000_RM_Type_I_3770	6	Pycsar,PD-T7-4,RM	4	9	d__Bacteria	p__Patescibacteria	c__Paceibacteria	o__UBA9973	f__UBA2103	g__C7867-001	s__	CPR	6	1
S19	S19_bin.91.fasta	Defense Island 206	S19_bin.91.fasta_k141_3136062_length_15573_cov_8.0000_AbiD_256	6	RM,AbiD	2	9	d__Bacteria	p__Pseudomonadota	c__Gammaproteobacteria	o__Pseudomonadales	f__Moraxellaceae	g__Acinetobacter	s__Acinetobacter johnsonii	Pseudomonadota	8	0.75
S22	S22_bin.5.fasta	Defense Island 28	S22_bin.5.fasta_k141_321555_length_9379_cov_19.1176_CBASS_I_2981	6	RM,PD-T7-4,CBASS	1	6	d__Bacteria	p__Cyanobacteriota	c__Vampirovibrionia	o__2-02-FULL-35-15	f__2-02-FULL-35-15	g__SSGW-16	s__	1
S24	S24_bin.15.fasta	Defense Island 506	S24_bin.15.fasta_k141_960490_length_51830_cov_20.7611_pAgo_S2B_4596	9	BREX,Septu,pAgo	8	16	d__Bacteria	p__Pseudomonadota	c__Gammaproteobacteria	o__Burkholderiales	f__Burkholderiaceae	g__Polaromonas	s__	Pseudomonadota	9	1
S24	S24_bin.54.fasta	Defense Island 278	S24_bin.54.fasta_k141_998497_length_27503_cov_9.0144_PrrC_5532	8	AbiH,Menshen,PrrC	15	23	d__Bacteria	p__Bacteroidota	c__Bacteroidia	o__Bacteroidales	f__ML635J-15	g__Bact-19	s__	Other phyla	9	0.888889
S24	S24_bin.60.fasta	Defense Island 112	S24_bin.60.fasta_k141_1176328_length_294048_cov_15.0047_Lamassu-Mrr_326	8	RM,Hachiman,Lamassu-Fam	193	203	d__Bacteria	p__Desulfobacterota	c__Desulfobacteria	o__Desulfobacterales	f__Desulfolunaceae	g__JAHIRD01	s__	Other phyla	11	0.727273
S25	S25_bin.9.fasta	Defense Island 207	S25_bin.9.fasta_k141_819134_length_14323_cov_43.1400_SoFic_5036	5	RM,RloC,SoFIC	2	7	d__Bacteria	p__Chloroflexota	c__Anaerolineae	o__Anaerolineales	f__Villigracilaceae	g__UBA5195	s__	Other phyla	6	0.833333
S26	S26_bin.69.fasta	Defense Island 148	S26_bin.69.fasta_k141_826630_length_139889_cov_100.9981_BREX_I_2305	7	Rst_DUF4238,Septu,RM,BREX	2	10	d__Bacteria	p__Desulfobacterota	c__Desulfobulbia	o__Desulfobulbales	f__Desulfobulbaceae	g__	s__	0.777778
S28	S28_bin.35.fasta	Defense Island 208	S28_bin.35.fasta_k141_2302631_length_28624_cov_24.0237_Hna_3208	6	RM,Hna	10	15	d__Bacteria	p__Desulfobacterota	c__Desulfobulbia	o__Desulfobulbales	f__Desulfocapsaceae	g__Desulforhopalus	s__	1
S28	S28_bin.37.fasta	Defense Island 279	S28_bin.37.fasta_k141_405399_length_80466_cov_8.0000_SanaTA_3958	5	Septu,RM,SanaTA	61	66	d__Bacteria	p__Auribacterota	c__Auribacteria	o__	f__	g__	s__	0.833333
S28	S28_bin.53.fasta	Defense Island 631	S28_bin.53.fasta_k141_1707721_length_551652_cov_19.0001_RM_Type_I_7004	9	RM,Zorya	81	92	d__Bacteria	p__Riflebacteria	c__Ozemobacteria	o__Ozemobacterales	f__Ozemobacteraceae	g__DYKG01	s__	0.75
S31	S31_bin.57.fasta	Defense Island 371	S31_bin.57.fasta_k141_711387_length_48112_cov_24.6325_SoFic_3523	6	Septu,RM,SoFIC	38	43	d__Bacteria	p__Fibrobacterota	c__Fibrobacteria	o__UBA5070	f__UBA5070	g__UBA5070	s__	Other phyla	6	1
S35	S35_bin.32.fasta	Defense Island 372	S35_bin.32.fasta_k141_983955_length_20915_cov_11.0000_SoFic_4169	5	RM,AbiZ,SoFIC	6	14	d__Bacteria	p__Desulfobacterota	c__Desulfobulbia	o__Desulfobulbales	f__Desulfurivibrionaceae	g__VMSU01	s__	0.555556
S37	S37_bin.12.fasta	Defense Island 507	S37_bin.12.fasta_k141_124251_length_87957_cov_79.5732_RosmerTA_3612	8	Gao_Qat,PD-T7-2,RosmerTA	77	89	d__Bacteria	p__Pseudomonadota	c__Gammaproteobacteria	o__Burkholderiales	f__Thiobacillaceae	g__Thiobacillus	s__	Pseudomonadota	13	0.615385
S37	S37_bin.50.fasta	Defense Island 632	S37_bin.50.fasta_k141_1026251_length_24833_cov_12.0000_Pycsar_4600	8	Druantia,RM,Pycsar	4	16	d__Bacteria	p__Bacteroidota	c__Bacteroidia	o__B-17B0	f__B-17BO	g__UBA4416	s__	Other phyla	13	0.615385
S41	S41_bin.12.fasta	Defense Island 29	S41_bin.12.fasta_k141_2179663_length_83265_cov_86.4362_SoFic_3625	5	SanaTA,RM,SoFIC	68	78	d__Bacteria	p__Omnitrophota	c__Koll11	o__Pluralincolimonadales	f__Pluralincolimonadaceae	g__	s__	0.454545
S41	S41_bin.40.fasta	Defense Island 508	S41_bin.40.fasta_k141_1256864_length_64482_cov_56.2372_Septu_2523	9	AbiE,RosmerTA,Wadjet,Septu	29	43	d__Bacteria	p__Pseudomonadota	c__Gammaproteobacteria	o__Burkholderiales	f__Thiobacillaceae	g__PFJX01	s__	0.6
S41	S41_bin.40.fasta	Defense Island 509	S41_bin.40.fasta_k141_442906_length_101379_cov_37.5851_DarTG_2609	6	RM,Septu,DarTG	40	47	d__Bacteria	p__Pseudomonadota	c__Gammaproteobacteria	o__Burkholderiales	f__Thiobacillaceae	g__PFJX01	s__	0.75
S41	S41_bin.60.fasta	Defense Island 633	S41_bin.60.fasta_k141_1244256_length_18480_cov_19.9881_PsyrTA_2155	6	RM,SoFIC,PsyrTA	3	11	d__Bacteria	p__UBA6262	c__UBA6262	o__UBA6262	f__	g__	s__	0.666667
S43	S43_bin.33.fasta	Defense Island 74	S43_bin.33.fasta_k141_1748531_length_39138_cov_16.6785_RloC_1028	5	RM,SoFIC,RloC	24	30	d__Bacteria	p__Pseudomonadota	c__Gammaproteobacteria	o__Xanthomonadales	f__Ahniellaceae	g__0-14-3-00-62-12	s__	0.714286
S43	S43_bin.41.fasta	Defense Island 634	S43_bin.41.fasta_k141_2387423_length_17883_cov_12.9903_Hachiman_3291	7	RM,Septu,Hachiman	2	11	d__Bacteria	p__Bacteroidota	c__Bacteroidia	o__Flavobacteriales	f__Flavobacteriaceae	g__Flavobacterium	s__Flavobacterium sp025499515	0.7
S43	S43_bin.46.fasta	Defense Island 510	S43_bin.46.fasta_k141_1665534_length_34544_cov_18.2838_Retron_VI_6488	6	RM,AbiE,Retron	18	24	d__Bacteria	p__Pseudomonadota	c__Gammaproteobacteria	o__Burkholderiales	f__SG8-41	g__Ga0077527	s__	0.857143
S43	S43_bin.57.fasta	Defense Island 411	S43_bin.57.fasta_k141_2349364_length_45051_cov_19.0381_PARIS_II_merge_2190	6	RloC,Gao_RL,Paris	7	13	d__Bacteria	p__Verrucomicrobiota	c__Verrucomicrobiae	o__Verrucomicrobiales	f__DEV007	g__Arctic95D-9	s__	0.857143
S44	S44_bin.28.fasta	Defense Island 511	S44_bin.28.fasta_k141_926661_length_43253_cov_98.6648_Mokosh_Type_I_B_3687	6	RM,Pycsar,Mokosh	10	24	d__Bacteria	p__Pseudomonadota	c__Gammaproteobacteria	o__Burkholderiales	f__Burkholderiaceae	g__Aquabacterium	s__	0.4
S45	S45_bin.31.fasta	Defense Island 512	S45_bin.31.fasta_k141_412299_length_88634_cov_11.9971_Gabija_526	7	RM,Hna,Gabija	57	71	d__Bacteria	p__Pseudomonadota	c__Gammaproteobacteria	o__Burkholderiales	f__Burkholderiaceae	g__Rubrivivax	s__	0.466667
S45	S45_bin.32.fasta	Defense Island 513	S45_bin.32.fasta_k141_2350272_length_525489_cov_48.2600_SanaTA_6287	6	RM,AbiZ,SanaTA	311	317	d__Bacteria	p__Pseudomonadota	c__Gammaproteobacteria	o__Burkholderiales	f__Gallionellaceae	g__Sideroxyarcus	s__	0.857143
S45	S45_bin.69.fasta	Defense Island 514	S45_bin.69.fasta_k141_222456_length_31805_cov_58.4712_AbiD_981	5	RM,SoFIC,AbiD	11	17	d__Bacteria	p__Pseudomonadota	c__Gammaproteobacteria	o__Burkholderiales	f__Rhodocyclaceae	g__	s__	0.714286
S51	S51_bin.48.fasta	Defense Island 373	S51_bin.48.fasta_k141_1282541_length_193385_cov_55.8308_Hachiman_2889	7	RM,Hachiman	66	80	d__Bacteria	p__Desulfobacterota	c__Desulfobulbia	o__Desulfobulbales	f__S012-135	g__	s__	Other phyla	15	0.466667
S51	S51_bin.62.fasta	Defense Island 635	S51_bin.62.fasta_k141_1895689_length_19544_cov_13.0000_PD-T7-2_3073	8	RM,Lamassu-Fam,PD-T7-2	2	10	d__Bacteria	p__Verrucomicrobiota	c__Kiritimatiellia	o__UBA8416	f__JAUUYL01	g__JAUUYL01	s__	Other phyla	9	0.888889
S53	S53_bin.26.fasta	Defense Island 636	S53_bin.26.fasta_k141_1141263_length_14213_cov_8.9875_RM_Type_I_7709	6	RM,Retron	6	12	d__Bacteria	p__Bacteroidota	c__Bacteroidia	o__Flavobacteriales	f__Flavobacteriaceae	g__Flavobacterium	s__Flavobacterium sp023151265	Other phyla	7	0.857143
S63	S63_bin.10.fasta	Defense Island 412	S63_bin.10.fasta_k141_497506_length_493452_cov_63.0036_RM_Type_IV_4686	5	PD-T7-2,RM	335	339	d__Bacteria	p__Actinomycetota	c__Actinomycetes	o__Actinomycetales	f__Microbacteriaceae	g__Terrimesophilobacter	s__	Other phyla	5	1
S9	S9_bin.1.fasta	Defense Island 75	S9_bin.1.fasta_k141_852433_length_168338_cov_111.3396_RosmerTA_2018	5	RM,Kiwa,RosmerTA	39	48	d__Bacteria	p__Pseudomonadota	c__Alphaproteobacteria	o__Sphingomonadales	f__Sphingomonadaceae	g__Novosphingobium	s__	Pseudomonadota	10	0.5
S9	S9_bin.28.fasta	Defense Island 209	S9_bin.28.fasta_k141_169245_length_32401_cov_43.8291_pAgo_S1B_3336	7	RM,DarTG,pAgo	21	27	d__Bacteria	p__Methylomirabilota	c__Methylomirabilia	o__Methylomirabilales	f__Methylomirabilaceae	g__Methylomirabilis	s__	Other phyla	7	1
SD16	SD16_bin.12.fasta	Defense Island 637	SD16_bin.12.fasta_k141_557258_length_337614_cov_42.0139_Hachiman_3296	5	PD-T7-2,RM,Hachiman	154	161	d__Bacteria	p__Bacteroidota	c__Bacteroidia	o__Bacteroidales	f__Prolixibacteraceae	g__UBA6024	s__	0.625
SD16	SD16_bin.8.fasta	Defense Island 280	SD16_bin.8.fasta_k141_181567_length_23551_cov_37.9429_RM_Type_IIG_6964	5	Gabija,pAgo,RM	3	14	d__Bacteria	p__Bacteroidota	c__Bacteroidia	o__Cytophagales	f__Cyclobacteriaceae	g__Algoriphagus	s__	0.416667
SD17	SD17_bin.3.fasta	Defense Island 515	SD17_bin.3.fasta_k141_1193780_length_49580_cov_137.3858_RM_Type_IIG_11415	5	Hna,Retron,RloC,RM	23	27	d__Bacteria	p__Pseudomonadota	c__Gammaproteobacteria	o__Burkholderiales	f__Rhodocyclaceae	g__Azonexus	s__	1
SD17	SD17_bin.65.fasta	Defense Island 281	SD17_bin.65.fasta_k141_563955_length_166688_cov_26.2714_PD-T4-3_2528	7	CBASS,PrrC,PD-T4-3	33	49	d__Bacteria	p__Bacillota_A	c__Clostridia	o__Peptostreptococcales	f__Acidaminobacteraceae	g__Fusibacter_C	s__	0.411765
SD17	SD17_bin.85.fasta	Defense Island 113	SD17_bin.85.fasta_k141_1425655_length_354714_cov_22.6084_Wadjet_I_982	10	BREX,AbiU,Wadjet	244	260	d__Bacteria	p__Desulfobacterota	c__Desulfobulbia	o__Desulfobulbales	f__Desulfocapsaceae	g__Desulfopila	s__	0.588235
SD20	SD20_bin.44.fasta	Defense Island 516	SD20_bin.44.fasta_k141_1433346_length_311131_cov_24.7641_SoFic_6295	5	PsyrTA,RM,SoFIC	245	251	d__Bacteria	p__Pseudomonadota	c__Gammaproteobacteria	o__Burkholderiales	f__Thiobacillaceae	g__PFJX01	s__	Pseudomonadota	7	0.714286
SD20	SD20_bin.57.fasta	Defense Island 517	SD20_bin.57.fasta_k141_1045581_length_149527_cov_49.5792_AbiE_534	8	Gao_RL,DarTG,AbiE	122	135	d__Bacteria	p__Pseudomonadota	c__Gammaproteobacteria	o__Burkholderiales	f__Burkholderiaceae	g__Hydrogenophaga	s__Hydrogenophaga sp021166755	Pseudomonadota	14	0.571429
SD26	SD26_bin.37.fasta	Defense Island 638	SD26_bin.37.fasta_k141_1156397_length_190379_cov_22.0034_PD-T4-8_491	5	RM,Gabija,PD-T4-8	3	10	d__Bacteria	p__Bacteroidota	c__Bacteroidia	o__Bacteroidales	f__Paludibacteraceae	g__Paludibacter	s__Paludibacter sp019163375	Other phyla	8	0.625
SD27	SD27_bin.11.fasta	Defense Island 76	SD27_bin.11.fasta_k141_2771108_length_51296_cov_41.5146_BREX_I_3114	7	Thoeris,RM,BREX	2	19	d__Bacteria	p__Pseudomonadota	c__Gammaproteobacteria	o__Burkholderiales	f__Burkholderiaceae	g__Malikia	s__Malikia spinosa	Pseudomonadota	18	0.388889
SD32	SD32_bin.67.fasta	Defense Island 639	SD32_bin.67.fasta_k141_15084_length_222841_cov_10.8263_RM_Type_III_7551	6	Mokosh,Lamassu-Fam,RM	35	41	d__Bacteria	p__Bacteroidota	c__Bacteroidia	o__2-12-FULL-35-15	f__2-12-FULL-35-15	g__2-12-FULL-35-15	s__	Other phyla	7	0.857143
SD33	SD33_bin.17.fasta	Defense Island 282	SD33_bin.17.fasta_k141_1193651_length_14518_cov_66.2597_RM_Type_IV_6284	6	Paris,RM	2	9	d__Bacteria	p__Bacillota_I	c__Bacilli_A	o__Erysipelotrichales	f__Erysipelotrichaceae	g__UBA2212	s__	Other phyla	8	0.75
SD34	SD34_bin.58.fasta	Defense Island 30	SD34_bin.58.fasta_k141_1387_length_31605_cov_34.8768_RM_Type_I_4535	6	CBASS,Shedu,RM	8	16	d__Bacteria	p__Chloroflexota	c__Dehalococcoidia	o__Dehalococcoidales	f__UBA2162	g__JAUSGV01	s__	Other phyla	9	0.666667
SD38	SD38_bin.39.fasta	Defense Island 518	SD38_bin.39.fasta_k141_2027123_length_80488_cov_9.0000_RM_Type_II_8793	7	RM,SanaTA	42	58	d__Bacteria	p__Pseudomonadota	c__Gammaproteobacteria	o__Burkholderiales	f__Gallionellaceae	g__Sideroxyarcus	s__	Pseudomonadota	17	0.411765
SD38	SD38_bin.68.fasta	Defense Island 31	SD38_bin.68.fasta_k141_227120_length_248860_cov_34.0718_Druantia_I_1595	8	Azaca,pAgo,Druantia	172	182	d__Bacteria	p__Verrucomicrobiota	c__Verrucomicrobiae	o__Opitutales	f__Opitutaceae	g__Rariglobus	s__	Other phyla	11	0.727273
SD4	SD4_bin.3.fasta	Defense Island 640	SD4_bin.3.fasta_k141_1193387_length_489036_cov_53.2366_Wadjet_I_1906	7	Mokosh,RM,Wadjet	168	182	d__Bacteria	p__Bacteroidota	c__Bacteroidia	o__Chitinophagales	f__Chitinophagaceae	g__Ferruginibacter	s__	Other phyla	15	0.466667
SD4	SD4_bin.3.fasta	Defense Island 641	SD4_bin.3.fasta_k141_1193387_length_489036_cov_53.2366_pAgo_LongB_4888	7	RM,CBASS,pAgo	381	387	d__Bacteria	p__Bacteroidota	c__Bacteroidia	o__Chitinophagales	f__Chitinophagaceae	g__Ferruginibacter	s__	Other phyla	7	1
SD4	SD4_bin.5.fasta	Defense Island 520	SD4_bin.5.fasta_k141_1713223_length_158591_cov_237.3617_Lamassu-Cap4_nuclease_538	8	RM,CBASS,Lamassu-Fam	71	89	d__Bacteria	p__Pseudomonadota	c__Gammaproteobacteria	o__Burkholderiales	f__Burkholderiaceae	g__Variovorax	s__	Pseudomonadota	19	0.421053
SD40	SD40_bin.26.fasta	Defense Island 77	SD40_bin.26.fasta_k141_1544330_length_63869_cov_29.9882_Shedu_893	6	Septu,RM,Shedu	48	57	d__Bacteria	p__Pseudomonadota	c__Alphaproteobacteria	o__Rickettsiales	f__UBA998	g__	s__	Pseudomonadota	10	0.6
SD40	SD40_bin.86.fasta	Defense Island 519	SD40_bin.86.fasta_k141_880353_length_9602_cov_9.1049_SoFic_7096	5	RM,DRT,SoFIC	2	8	d__Bacteria	p__Pseudomonadota	c__Gammaproteobacteria	o__Burkholderiales	f__Rhodocyclaceae	g__Rugosibacter	s__	Pseudomonadota	7	0.714286
SD44	SD44_bin.29.fasta	Defense Island 283	SD44_bin.29.fasta_k141_1480664_length_46918_cov_12.9885_RM_Type_III_5931	8	CBASS,Azaca,RM	4	17	d__Bacteria	p__Bdellovibrionota	c__Bacteriovoracia	o__Bacteriovoracales	f__Bacteriovoracaceae	g__Bacteriovorax	s__	Other phyla	14	0.571429
SD49	SD49_bin.34.fasta	Defense Island 114	SD49_bin.34.fasta_k141_2881103_length_30239_cov_164.8888_PD-Lambda-5_2688	6	RM,SoFIC,PD-Lambda-5	1	6	d__Bacteria	p__Patescibacteria	c__Paceibacteria	o__Moranbacterales	f__GWC2-37-73	g__GWC2-37-8	s__	CPR	6	1
SD5	SD5_bin.23.fasta	Defense Island 375	SD5_bin.23.fasta_k141_703487_length_48521_cov_16.1553_RM_Type_IIG_6796	6	DISARM,GAPS1,RM	10	19	d__Bacteria	p__Myxococcota	c__UBA796	o__UBA796	f__SXON01	g__CAIUMM01	s__	Other phyla	10	0.6
SD5	SD5_bin.55.fasta	Defense Island 523	SD5_bin.55.fasta_k141_1833881_length_47886_cov_53.3312_Old_exonuclease_2177	7	Wadjet,RM,Old_exonuclease	8	21	d__Bacteria	p__Pseudomonadota	c__Gammaproteobacteria	o__Burkholderiales	f__Rhodocyclaceae	g__Nitricoxidireducens	s__	Pseudomonadota	14	0.5
SD5	SD5_bin.80.fasta	Defense Island 524	SD5_bin.80.fasta_k141_994024_length_34623_cov_64.9593_Shedu_69	6	PfiAT,RM,Shedu	14	24	d__Bacteria	p__Pseudomonadota	c__Gammaproteobacteria	o__Burkholderiales	f__Sulfuricellaceae	g__Sulfuricella	s__	Pseudomonadota	11	0.545455
SD50	SD50_bin.25.fasta	Defense Island 284	SD50_bin.25.fasta_k141_524453_length_23212_cov_30.4912_DRT6_2189	5	RM,CapRel,DRT	10	15	d__Bacteria	p__Bdellovibrionota	c__Bacteriovoracia	o__Bacteriovoracales	f__Bacteriovoracaceae	g__Bacteriovorax	s__	Other phyla	6	0.833333
SD50	SD50_bin.26.fasta	Defense Island 78	SD50_bin.26.fasta_k141_554174_length_27387_cov_14.0410_Gabija_949	5	RM,pAgo,Gabija	9	14	d__Bacteria	p__Pseudomonadota	c__Alphaproteobacteria	o__Sphingomonadales	f__Sphingomonadaceae	g__Sphingobium	s__Sphingobium sp000588875	Pseudomonadota	6	0.833333
SD51	SD51_bin.19.fasta	Defense Island 210	SD51_bin.19.fasta_k141_1458334_length_40857_cov_9.9908_Gabija_596	7	Avs,Lamassu-Fam,Gabija	6	22	d__Bacteria	p__Pseudomonadota	c__Gammaproteobacteria	o__Methylococcales	f__Methylomonadaceae	g__Methylobacter_A	s__	Pseudomonadota	17	0.411765
SD51	SD51_bin.19.fasta	Defense Island 211	SD51_bin.19.fasta_k141_1720790_length_69803_cov_10.0070_RosmerTA_2883	7	PD-T7-2,RM,AbiD,RosmerTA	45	52	d__Bacteria	p__Pseudomonadota	c__Gammaproteobacteria	o__Methylococcales	f__Methylomonadaceae	g__Methylobacter_A	s__	Pseudomonadota	8	0.875
SD52	SD52_bin.52.fasta	Defense Island 521	SD52_bin.52.fasta_k141_223728_length_195765_cov_233.1967_SoFic_6491	5	Retron,RM,SoFIC	144	152	d__Bacteria	p__Pseudomonadota	c__Gammaproteobacteria	o__Burkholderiales	f__Burkholderiaceae	g__Aquabacterium	s__Aquabacterium sp016195855	Pseudomonadota	9	0.555556
SD54	SD54_bin.30.fasta	Defense Island 522	SD54_bin.30.fasta_k141_1099240_length_29438_cov_24.9723_PD-T7-5_4132	7	Gabija,Lamassu-Fam,Lit,PD-T7-5	12	28	d__Bacteria	p__Pseudomonadota	c__Gammaproteobacteria	o__Burkholderiales	f__Burkholderiaceae	g__Hydrogenophaga	s__Hydrogenophaga aromaticivorans	Pseudomonadota	17	0.411765
SD54	SD54_bin.36.fasta	Defense Island 285	SD54_bin.36.fasta_k141_1759779_length_18173_cov_23.5452_CAS_Class2-Subtype-II-C_8867	9	BREX,SoFIC,CasFinder	2	10	d__Bacteria	p__Bacillota	c__Bacilli	o__Lactobacillales	f__Aerococcaceae	g__Trichococcus	s__Trichococcus flocculiformis	Other phyla	9	1
SD56	SD56_bin.43.fasta	Defense Island 374	SD56_bin.43.fasta_k141_1250951_length_25829_cov_29.0283_BREX_I_3030	9	CBASS,PsyrTA,BREX	4	15	d__Bacteria	p__Pseudomonadota	c__Gammaproteobacteria	o__Pseudomonadales	f__Pseudomonadaceae	g__Pseudomonas_E	s__Pseudomonas_E frederiksbergensis_K	0.75
SD56	SD56_bin.59.fasta	Defense Island 642	SD56_bin.59.fasta_k141_548016_length_17910_cov_19.9921_Septu_2436	6	CasFinder,RM,Septu	1	7	d__Bacteria	p__Bacteroidota	c__Bacteroidia	o__2-12-FULL-35-15	f__2-12-FULL-35-15	g__2-12-FULL-35-15	s__	0.857143
SD56	SD56_bin.59.fasta	Defense Island 643	SD56_bin.59.fasta_k141_89578_length_70679_cov_22.9978_Menshen_3537	5	Hna,Lamassu-Fam,Menshen	9	16	d__Bacteria	p__Bacteroidota	c__Bacteroidia	o__2-12-FULL-35-15	f__2-12-FULL-35-15	g__2-12-FULL-35-15	s__	0.625
SD58	SD58_bin.77.fasta	Defense Island 212	SD58_bin.77.fasta_k141_2426781_length_12324_cov_11.0000_Retron_XIII_5096	5	RM,SoFIC,Retron	1	9	d__Bacteria	p__Pseudomonadota	c__Gammaproteobacteria	o__Pseudomonadales	f__Ketobacteraceae	g__HdN1	s__	Pseudomonadota	9	0.555556
SD59	SD59_bin.79.fasta	Defense Island 149	SD59_bin.79.fasta_k141_1059564_length_227684_cov_11.0000_Hachiman_2117	5	AbiJ,Septu,Hachiman	12	17	d__Bacteria	p__Pseudomonadota	c__Alphaproteobacteria	o__Micavibrionales	f__Micavibrionaceae	g__Micavibrio_A	s__	Pseudomonadota	6	0.833333
SD62	SD62_bin.33.fasta	Defense Island 413	SD62_bin.33.fasta_k141_423070_length_43776_cov_22.5023_DRT6_1681	7	CBASS,RM,DRT	7	24	d__Bacteria	p__Actinomycetota	c__Acidimicrobiia	o__ATN3	f__ATN3	g__	s__	Other phyla	18	0.388889
SD63	SD63_bin.22.fasta	Defense Island 32	SD63_bin.22.fasta_k141_717367_length_31851_cov_40.0629_CBASS_I_3073	9	AbiE,SoFIC,RM,AbiD,CBASS	11	22	d__Bacteria	p__Omnitrophota	c__Omnitrophia	o__Omnitrophales	f__Omnitrophaceae	g__Omnitrophus	s__	Other phyla	12	0.75
SD63	SD63_bin.33.fasta	Defense Island 33	SD63_bin.33.fasta_k141_820184_length_262137_cov_18.9994_RM_Type_I_4586	7	AbiE,PD-Lambda-5,RM	186	194	d__Bacteria	p__Omnitrophota	c__Koll11	o__Aquiviventales	f__Aquiviventaceae	g__JACQHS01	s__	Other phyla	9	0.777778
SD63	SD63_bin.40.fasta	Defense Island 213	SD63_bin.40.fasta_k141_353158_length_27341_cov_11.1917_RM_Type_II_8642	5	RosmerTA,RM	18	23	d__Bacteria	p__Pseudomonadota	c__Gammaproteobacteria	o__Pseudomonadales	f__Moraxellaceae	g__Acinetobacter	s__Acinetobacter junii	Pseudomonadota	6	0.833333
SD64	SD64_bin.102.fasta	Defense Island 214	SD64_bin.102.fasta_k141_15351_length_157375_cov_36.9969_RosmerTA_2887	7	CBASS,RM,RosmerTA	117	128	d__Bacteria	p__Pseudomonadota	c__Gammaproteobacteria	o__Burkholderiales	f__Methylophilaceae	g__Methylotenera_A	s__	Pseudomonadota	12	0.583333
SD64	SD64_bin.62.fasta	Defense Island 215	SD64_bin.62.fasta_k141_874719_length_32372_cov_25.9586_PD-T7-2_2523	10	RloC,BREX,PD-T7-2	5	19	d__Bacteria	p__Pseudomonadota	c__Gammaproteobacteria	o__Methylococcales	f__Methylomonadaceae	g__Methylobacter_A	s__	Pseudomonadota	15	0.666667
SD64	SD64_bin.64.fasta	Defense Island 414	SD64_bin.64.fasta_k141_292046_length_36584_cov_21.3719_Gabija_701	6	RM,AbiJ,Gabija	26	34	d__Bacteria	p__Actinomycetota	c__Thermoleophilia	o__Gaiellales	f__Gaiellaceae	g__Gaiella	s__	Other phyla	9	0.666667
SD64	SD64_bin.70.fasta	Defense Island 415	SD64_bin.70.fasta_k141_1521035_length_347788_cov_24.0357_Tiamat_2824	5	SoFIC,Azaca,Tiamat	115	121	d__Bacteria	p__Acidobacteriota	c__Vicinamibacteria	o__Vicinamibacterales	f__UBA2999	g__CANKJK01	s__	Other phyla	7	0.714286
SD7	SD7_bin.30.fasta	Defense Island 288	SD7_bin.30.fasta_k141_844473_length_35958_cov_131.0011_RM_Type_IV_5613	7	RM,Septu	4	15	d__Bacteria	p__Bacteroidota	c__Bacteroidia	o__Bacteroidales	f__Marinifilaceae	g__Labilibaculum	s__	Other phyla	12	0.583333
SD70	SD70_bin.3.fasta	Defense Island 286	SD70_bin.3.fasta_k141_435850_length_50191_cov_40.4117_RM_Type_IIG_7010	5	RosmerTA,Avs,RM	15	24	d__Bacteria	p__Pseudomonadota	c__Alphaproteobacteria	o__Caulobacterales	f__Caulobacteraceae	g__Phenylobacterium	s__	Pseudomonadota	10	0.5
SD70	SD70_bin.38.fasta	Defense Island 644	SD70_bin.38.fasta_k141_938645_length_741469_cov_30.2842_PD-T4-9_2977	7	Pycsar,Kiwa,PD-T4-9	555	574	d__Bacteria	p__Bacteroidota	c__Bacteroidia	o__Flavobacteriales	f__Crocinitomicaceae	g__M2408	s__	Other phyla	20	0.35
SD71	SD71_bin.21.fasta	Defense Island 216	SD71_bin.21.fasta_k141_352487_length_111896_cov_51.6471_Septu_2103	8	Wadjet,RM,Septu	63	81	d__Bacteria	p__Pseudomonadota	c__Gammaproteobacteria	o__Tenderiales	f__Tenderiaceae	g__JAKFXL01	s__	Pseudomonadota	19	0.421053
SD71	SD71_bin.28.fasta	Defense Island 525	SD71_bin.28.fasta_k141_372952_length_78097_cov_53.7935_AbiZ_1066	6	RM,Kiwa,AbiZ	68	75	d__Bacteria	p__Pseudomonadota	c__Gammaproteobacteria	o__Burkholderiales	f__Gallionellaceae	g__Sideroxyarcus	s__	Pseudomonadota	8	0.75
SD71	SD71_bin.71.fasta	Defense Island 287	SD71_bin.71.fasta_k141_315339_length_277018_cov_34.0004_CBASS_I_3929	5	SanaTA,Shedu,CBASS	185	190	d__Bacteria	p__Bacteroidota	c__Bacteroidia	o__NS11-12g	f__UBA955	g__UBA955	s__	Other phyla	6	0.833333
SD73	SD73_bin.61.fasta	Defense Island 526	SD73_bin.61.fasta_k141_306270_length_40219_cov_52.6178_RosmerTA_3625	6	CBASS,PD-T7-2,RosmerTA	10	24	d__Bacteria	p__Pseudomonadota	c__Gammaproteobacteria	o__Burkholderiales	f__Sulfuricellaceae	g__Sulfuricella	s__	Pseudomonadota	15	0.4
SD73	SD73_bin.70.fasta	Defense Island 376	SD73_bin.70.fasta_k141_1187276_length_84503_cov_70.5974_Mokosh_Type_I_A_2640	8	RM,Menshen,Mokosh	55	76	d__Bacteria	p__Pseudomonadota	c__Gammaproteobacteria	o__Burkholderiales	f__Chitinibacteraceae	g__Formivibrio	s__	Pseudomonadota	22	0.363636
SD73	SD73_bin.70.fasta	Defense Island 377	SD73_bin.70.fasta_k141_306609_length_95919_cov_34.3985_pAgo_SPARTA_5090	11	RM,Shedu,DarTG,pAgo	3	29	d__Bacteria	p__Pseudomonadota	c__Gammaproteobacteria	o__Burkholderiales	f__Chitinibacteraceae	g__Formivibrio	s__	Pseudomonadota	27	0.407407
SD75	SD75_bin.33.fasta	Defense Island 527	SD75_bin.33.fasta_k141_959283_length_84503_cov_64.5761_AbiE_298	7	RM,Lamassu-Fam,AbiE	37	44	d__Bacteria	p__Pseudomonadota	c__Gammaproteobacteria	o__Burkholderiales	f__SG8-39	g__SCGC-AG-212-J23	s__	Pseudomonadota	8	0.875
SD75	SD75_bin.52.fasta	Defense Island 217	SD75_bin.52.fasta_k141_1646561_length_36073_cov_13.0377_RM_Type_IIG_6648	6	RM,Septu	6	20	d__Bacteria	p__Pseudomonadota	c__Gammaproteobacteria	o__Methylococcales	f__Methylomonadaceae	g__Methylobacter_A	s__	Pseudomonadota	15	0.4
SD75	SD75_bin.56.fasta	Defense Island 79	SD75_bin.56.fasta_k141_99353_length_75361_cov_44.0805_RM_Type_I_4519	7	RosmerTA,Hna,RM	31	40	d__Bacteria	p__Pseudomonadota	c__Gammaproteobacteria	o__Burkholderiales	f__Burkholderiaceae	g__Acidovorax	s__Acidovorax facilis	Pseudomonadota	10	0.7
SD76	SD76_bin.30.fasta	Defense Island 528	SD76_bin.30.fasta_k141_658447_length_146372_cov_20.7962_Menshen_4050	7	RM,AbiD,Menshen	32	43	d__Bacteria	p__Pseudomonadota	c__Gammaproteobacteria	o__Burkholderiales	f__Burkholderiaceae	g__Aquabacterium	s__	Pseudomonadota	12	0.583333
SD8	SD8_bin.34.fasta	Defense Island 218	SD8_bin.34.fasta_k141_27471_length_26330_cov_23.9629_Druantia_III_2710	7	Eleos,Azaca,Druantia	3	9	d__Bacteria	p__Pseudomonadota	c__Gammaproteobacteria	o__Pseudomonadales	f__Oleiphilaceae	g__PZPK01	s__	Pseudomonadota	7	1
SD8	SD8_bin.34.fasta	Defense Island 219	SD8_bin.34.fasta_k141_452790_length_45463_cov_20.0038_Druantia_III_2728	8	DarTG,Zorya,RM,Druantia	5	18	d__Bacteria	p__Pseudomonadota	c__Gammaproteobacteria	o__Pseudomonadales	f__Oleiphilaceae	g__PZPK01	s__	Pseudomonadota	14	0.571429
SD8	SD8_bin.34.fasta	Defense Island 220	SD8_bin.34.fasta_k141_727829_length_32527_cov_83.5682_CBASS_I_3276	14	CBASS,CasFinder,RM	4	23	d__Bacteria	p__Pseudomonadota	c__Gammaproteobacteria	o__Pseudomonadales	f__Oleiphilaceae	g__PZPK01	s__	Pseudomonadota	20	0.7
SD8	SD8_bin.7.fasta	Defense Island 221	SD8_bin.7.fasta_k141_160143_length_24711_cov_76.0193_Septu_1658	8	RM,DarTG,Septu	4	19	d__Bacteria	p__Pseudomonadota	c__Gammaproteobacteria	o__Pseudomonadales	f__Oleiphilaceae	g__PZPK01	s__	Pseudomonadota	16	0.5
SD8	SD8_bin.7.fasta	Defense Island 222	SD8_bin.7.fasta_k141_291339_length_24483_cov_106.0949_CBASS_II_4490	8	RM,CBASS	7	20	d__Bacteria	p__Pseudomonadota	c__Gammaproteobacteria	o__Pseudomonadales	f__Oleiphilaceae	g__PZPK01	s__	Pseudomonadota	14	0.571429
SH1	SH1_bin.95.fasta	Defense Island 81	SH1_bin.95.fasta_k141_2224921_length_295281_cov_30.0468_Hachiman_2053	5	SoFIC,pAgo,Hachiman	255	259	d__Bacteria	p__Pseudomonadota	c__Alphaproteobacteria	o__Sphingomonadales	f__Sphingomonadaceae	g__Croceicoccus	s__Croceicoccus sp020985305	Pseudomonadota	5	1
SH16	SH16_bin.2.fasta	Defense Island 80	SH16_bin.2.fasta_k141_605361_length_75785_cov_63.1089_RM_Type_IIG_6155	7	Zorya,Druantia,RM	9	15	d__Bacteria	p__Pseudomonadota	c__Alphaproteobacteria	o__Sphingomonadales	f__Sphingomonadaceae	g__Novosphingobium	s__	Pseudomonadota	7	1
SH4	SH4_bin.93.fasta	Defense Island 378	SH4_bin.93.fasta_k141_1879637_length_86018_cov_105.4187_Gao_Qat_2545	10	Shango,RM,Gao_Qat	53	69	d__Bacteria	p__Fibrobacterota	c__Fibrobacteria	o__UBA5070	f__UBA5070	g__UBA5070	s__UBA5070 sp029557215	Other phyla	17	0.588235
SH8	SH8_bin.44.fasta	Defense Island 529	SH8_bin.44.fasta_k141_422948_length_92840_cov_96.4452_CBASS_I_5194	6	SoFIC,RM,CBASS	67	73	d__Bacteria	p__Pseudomonadota	c__Gammaproteobacteria	o__Burkholderiales	f__Burkholderiaceae	g__Limnohabitans_A	s__	Pseudomonadota	7	0.857143
SH8	SH8_bin.9.fasta	Defense Island 82	SH8_bin.9.fasta_k141_538906_length_19818_cov_18.0006_SanaTA_2487	8	Gao_Qat,RosmerTA,SanaTA	3	13	d__Bacteria	p__Pseudomonadota	c__Alphaproteobacteria	o__Sphingomonadales	f__Sphingomonadaceae	g__Novosphingobium	s__Novosphingobium sp003454795	Pseudomonadota	11	0.727273
shx1	shx1_bin.57.fasta	Defense Island 159	shx1_bin.57.fasta_k141_473924_length_33143_cov_49.7206_RM_Type_IV_5162	7	PD-Lambda-2,RM	18	25	d__Bacteria	p__Omnitrophota	c__Koll11	o__2-02-FULL-51-18	f__2-02-FULL-51-18	g__	s__	Other phyla	8	0.875
shx11	shx11_bin.75.fasta	Defense Island 157	shx11_bin.75.fasta_k141_1314736_length_98074_cov_86.0000_RM_Type_III_5527	6	AbiE,CasFinder,RM	56	65	d__Bacteria	p__Desulfobacterota	c__GWC2-55-46	o__GWC2-55-46	f__GWC2-55-46	g__	s__	0.6
shx13	shx13_bin.6.fasta	Defense Island 548	shx13_bin.6.fasta_k141_126618_length_14500_cov_52.0000_SanaTA_6360	6	RM,AbiJ,SanaTA	2	8	d__Bacteria	p__Pseudomonadota	c__Gammaproteobacteria	o__Burkholderiales	f__Gallionellaceae	g__Gallionella	s__	0.857143
shx14	shx14_bin.27.fasta	Defense Island 549	shx14_bin.27.fasta_k141_786660_length_101276_cov_67.0147_RM_Type_IV_10063	7	Wadjet,SoFIC,RM	43	54	d__Bacteria	p__Pseudomonadota	c__Gammaproteobacteria	o__Burkholderiales	f__Rhodocyclaceae	g__Azonexus	s__	Pseudomonadota	12	0.583333
shx14	shx14_bin.85.fasta	Defense Island 158	shx14_bin.85.fasta_k141_46432_length_40021_cov_71.3354_SoFic_3609	5	RloC,RM,SoFIC	22	47	d__Bacteria	p__Nitrospirota	c__Thermodesulfovibrionia	o__Thermodesulfovibrionales	f__SM23-35	g__VGWZ01	s__VGWZ01 sp020053565	Other phyla	26	0.192308
shx15	shx15_bin.10.fasta	Defense Island 228	shx15_bin.10.fasta_k141_296130_length_275615_cov_48.0037_Gao_Hhe_345	5	RM,Gao_Hhe	26	31	d__Bacteria	p__Pseudomonadota	c__Gammaproteobacteria	o__Pseudomonadales	f__Moraxellaceae	g__Acinetobacter	s__	0.833333
shx19	shx19_bin.23.fasta	Defense Island 398	shx19_bin.23.fasta_k141_16002_length_58406_cov_43.0074_Septu_2176	9	DISARM,RM,Septu	18	36	d__Bacteria	p__Myxococcota	c__UBA796	o__UBA796	f__SXON01	g__CAMAXZ01	s__	Other phyla	19	0.473684
shx19	shx19_bin.23.fasta	Defense Island 399	shx19_bin.23.fasta_k141_167764_length_63503_cov_44.0431_AbiE_652	8	Zorya,RM,AbiE	23	33	d__Bacteria	p__Myxococcota	c__UBA796	o__UBA796	f__SXON01	g__CAMAXZ01	s__	Other phyla	11	0.727273
shx19	shx19_bin.3.fasta	Defense Island 309	shx19_bin.3.fasta_k141_343531_length_141203_cov_209.1020_CAS_Class2-Subtype-II-C_8921	10	SoFIC,BREX,CasFinder	109	121	d__Bacteria	p__Bacillota_A	c__Clostridia	o__Eubacteriales	f__Eubacteriaceae	g__Acetobacterium	s__Acetobacterium sp018903255	Other phyla	13	0.769231
shx19	shx19_bin.34.fasta	Defense Island 550	shx19_bin.34.fasta_k141_23874_length_75192_cov_919.8329_PrrC_9290	7	pAgo,Hna,PrrC	33	39	d__Bacteria	p__Pseudomonadota	c__Gammaproteobacteria	o__Burkholderiales	f__Gallionellaceae	g__Sideroxyarcus	s__Sideroxyarcus lithotrophicus_A	Pseudomonadota	7	1
shx19	shx19_bin.47.fasta	Defense Island 310	shx19_bin.47.fasta_k141_319891_length_42185_cov_13.0506_Lamassu-Mrr_1086	8	RM,AbiE,Lamassu-Fam	19	30	d__Bacteria	p__Pseudomonadota	c__Alphaproteobacteria	o__Rhizobiales	f__Rhizobiaceae	g__Rhizobium_E	s__	Pseudomonadota	12	0.666667
shx23	shx23_bin.52.fasta	Defense Island 311	shx23_bin.52.fasta_k141_886456_length_127627_cov_14.2241_RM_Type_I_5782	5	Shedu,DRT,RM	46	54	d__Bacteria	p__Bacteroidota	c__Bacteroidia	o__Bacteroidales	f__M50B96	g__M50B96	s__	Other phyla	9	0.555556
shx24	shx24_bin.31.fasta	Defense Island 312	shx24_bin.31.fasta_k141_596597_length_58932_cov_138.9377_RM_Type_I_5784	6	Gabija,RM	34	43	d__Bacteria	p__Pseudomonadota	c__Alphaproteobacteria	o__Rhizobiales	f__Rhizobiaceae	g__Shinella	s__	Pseudomonadota	10	0.6
shx3	shx3_bin.3.fasta	Defense Island 662	shx3_bin.3.fasta_k141_1287416_length_13518_cov_83.1737_RM_Type_IIG_9448	5	SanaTA,PD-T7-2,RM	1	6	d__Bacteria	p__Bacteroidota	c__Bacteroidia	o__Flavobacteriales	f__Flavobacteriaceae	g__Flavobacterium	s__	Other phyla	6	0.833333
shx8	shx8_bin.2.fasta	Defense Island 313	shx8_bin.2.fasta_k141_335567_length_74137_cov_13.9953_SoFic_4923	6	RM,Kiwa,SoFIC	11	17	d__Bacteria	p__Bacteroidota	c__Ignavibacteria	o__Ignavibacteriales	f__Ignavibacteriaceae	g__XYD12-FULL-36-8	s__	Other phyla	7	0.857143
shx8	shx8_bin.41.fasta	Defense Island 429	shx8_bin.41.fasta_k141_1379501_length_229659_cov_16.6240_RM_Type_I_4226	7	Gabija,Shedu,RloC,RM	140	150	d__Bacteria	p__Actinomycetota	c__Actinomycetes	o__S36-B12	f__UBA10799	g__	s__	Other phyla	11	0.636364
shx8	shx8_bin.5.fasta	Defense Island 40	shx8_bin.5.fasta_k141_1144487_length_242695_cov_46.7543_RM_Type_II_4785	5	RM,Shedu	160	165	d__Bacteria	p__Desulfobacterota_E	c__Deferrimicrobia	o__Deferrimicrobiales	f__Deferrimicrobiaceae	g__Deferrimicrobium	s__	Other phyla	6	0.833333
T13	T13_bin.59.fasta	Defense Island 530	T13_bin.59.fasta_k141_1658803_length_57034_cov_15.0000_AbiE_1637	5	RosmerTA,RM,AbiE	33	37	d__Bacteria	p__Pseudomonadota	c__Gammaproteobacteria	o__Burkholderiales	f__Burkholderiaceae	g__Methylibium	s__Methylibium petroleiphilum	1
T13	T13_bin.59.fasta	Defense Island 531	T13_bin.59.fasta_k141_2451774_length_27726_cov_18.0000_PD-Lambda-5_7443	7	Retron,RM,PD-Lambda-5	5	16	d__Bacteria	p__Pseudomonadota	c__Gammaproteobacteria	o__Burkholderiales	f__Burkholderiaceae	g__Methylibium	s__Methylibium petroleiphilum	0.583333
T15	T15_bin.104.fasta	Defense Island 379	T15_bin.104.fasta_k141_799882_length_57378_cov_55.9789_CBASS_I_3350	8	Detocs,RM,CBASS	3	14	d__Bacteria	p__Pseudomonadota	c__Gammaproteobacteria	o__Enterobacterales	f__Aeromonadaceae	g__Aeromonas	s__Aeromonas australiensis	0.666667
T15	T15_bin.52.fasta	Defense Island 223	T15_bin.52.fasta_k141_1199720_length_82933_cov_64.0922_RM_Type_I_6706	6	Druantia,dCTPdeaminase,RM	17	23	d__Bacteria	p__Pseudomonadota	c__Gammaproteobacteria	o__Burkholderiales	f__Methylophilaceae	g__Methylotenera	s__	0.857143
T15	T15_bin.96.fasta	Defense Island 289	T15_bin.96.fasta_k141_270068_length_53351_cov_38.3929_Retron_III_3011	8	pAgo,RM,RloC,Retron	6	17	d__Bacteria	p__Pseudomonadota	c__Gammaproteobacteria	o__Burkholderiales	f__Methylophilaceae	g__	s__	0.666667
T18	T18_bin.59.fasta	Defense Island 115	T18_bin.59.fasta_k141_1641118_length_76692_cov_65.6369_SanaTA_2551	5	RloC,RM,SanaTA	53	63	d__Bacteria	p__Pseudomonadota	c__Alphaproteobacteria	o__Rickettsiales	f__JABCZZ01	g__	s__	Pseudomonadota	11	0.454545
T19	T19_bin.22.fasta	Defense Island 224	T19_bin.22.fasta_k141_1723302_length_81831_cov_74.2521_RM_Type_IIG_8725	6	RnlAB,DarTG,pAgo,RM	47	60	d__Bacteria	p__Chloroflexota	c__Dehalococcoidia	o__Dehalococcoidales	f__UBA3254	g__UBA3254	s__	Other phyla	14	0.428571
T19	T19_bin.32.fasta	Defense Island 416	T19_bin.32.fasta_k141_2296167_length_173665_cov_59.6537_RM_Type_III_4253	5	PD-Lambda-5,RloC,RM	134	142	d__Bacteria	p__Actinomycetota	c__Coriobacteriia	o__Anaerosomatales	f__	g__	s__	Other phyla	9	0.555556
T22	T22_bin.38.fasta	Defense Island 417	T22_bin.38.fasta_k141_744789_length_121651_cov_54.0094_AbiE_219	5	RM,DarTG,AbiE	94	103	d__Bacteria	p__Actinomycetota	c__Coriobacteriia	o__Anaerosomatales	f__Anaerosomataceae	g__JADIIM01	s__	Other phyla	10	0.5
T22	T22_bin.69.fasta	Defense Island 34	T22_bin.69.fasta_k141_1368056_length_64487_cov_72.3123_SoFic_3748	5	RM,RloC,SoFIC	13	20	d__Bacteria	p__Hydrogenedentota	c__Hydrogenedentia	o__Hydrogenedentiales	f__SLHB01	g__	s__	Other phyla	8	0.625
T23	T23_bin.127.fasta	Defense Island 418	T23_bin.127.fasta_k141_194562_length_61359_cov_99.5836_DarTG_1728	7	Kiwa,RM,DarTG	36	42	d__Bacteria	p__Actinomycetota	c__Acidimicrobiia	o__IMCC26256	f__	g__	s__	Other phyla	7	1
T23	T23_bin.13.fasta	Defense Island 380	T23_bin.13.fasta_k141_790459_length_38849_cov_12.0357_DISARM_1_1002	12	AbiE,CBASS,Retron,DISARM	9	22	d__Bacteria	p__Myxococcota	c__Polyangia	o__Polyangiales	f__Polyangiaceae	g__Labilithrix	s__	Other phyla	14	0.857143
T23	T23_bin.164.fasta	Defense Island 419	T23_bin.164.fasta_k141_2213793_length_87656_cov_18.9955_Shedu_133	8	RM,DISARM,Shedu	46	53	d__Bacteria	p__Actinomycetota	c__Acidimicrobiia	o__IMCC26256	f__	g__	s__	Other phyla	8	1
T23	T23_bin.23.fasta	Defense Island 35	T23_bin.23.fasta_k141_1104256_length_46538_cov_133.0000_RM_Type_IV_5331	5	RM,DarTG	13	23	d__Bacteria	p__Actinomycetota	c__Actinomycetes	o__Mycobacteriales	f__Mycobacteriaceae	g__Smaragdicoccus	s__	Other phyla	11	0.454545
T23	T23_bin.61.fasta	Defense Island 645	T23_bin.61.fasta_k141_1185873_length_28936_cov_38.6316_RM_Type_I_7146	6	RM,dCTPdeaminase	7	14	d__Bacteria	p__Bacteroidota	c__Bacteroidia	o__Flavobacteriales	f__Flavobacteriaceae	g__Flavobacterium	s__	Other phyla	8	0.75
T25	T25_bin.84.fasta	Defense Island 150	T25_bin.84.fasta_k141_255412_length_66832_cov_12.9987_RM_Type_IV_4303	5	RM,MazEF	1	11	d__Bacteria	p__Bacillota_H	c__UBA994	o__UBA994	f__UBA994	g__UBA994	s__	Other phyla	11	0.454545
T27	T27_bin.48.fasta	Defense Island 290	T27_bin.48.fasta_k141_569847_length_117912_cov_40.4463_Borvo_3959	5	SanaTA,Gabija,Borvo	60	69	d__Bacteria	p__Electryoneota	c__JAOADG01	o__JAOADG01	f__JAOADG01	g__JAOADG01	s__	Other phyla	10	0.5
T29	T29_bin.36.fasta	Defense Island 291	T29_bin.36.fasta_k141_464325_length_97339_cov_15.5544_Retron_VI_3871	6	RM,Shedu,Retron	17	27	d__Bacteria	p__Marinisomatota	c__UBA8477	o__UBA8477	f__UBA8477	g__UBA8477	s__	Other phyla	11	0.545455
T29	T29_bin.63.fasta	Defense Island 225	T29_bin.63.fasta_k141_3289840_length_30957_cov_12.0332_Rst_HelicaseDUF2290_755	9	Zorya,Gao_RL,Rst_HelicaseDUF2290	12	23	d__Bacteria	p__Pseudomonadota	c__Gammaproteobacteria	o__Methylococcales	f__Methylomonadaceae	g__Methylomonas	s__	Pseudomonadota	12	0.75
T3	T3_bin.50.fasta	Defense Island 421	T3_bin.50.fasta_k141_1068862_length_28913_cov_20.4175_SoFic_2600	6	RM,CBASS,SoFIC	2	7	d__Bacteria	p__Desulfobacterota	c__RBG-13-43-22	o__RBG-13-43-22	f__RBG-13-43-22	g__	s__	Other phyla	6	1
T3	T3_bin.6.fasta	Defense Island 382	T3_bin.6.fasta_k141_645564_length_18252_cov_19.9662_RloC_305	5	RM,AbiD,RloC	3	9	d__Bacteria	p__Desulfobacterota	c__Desulfuromonadia	o__Geobacterales	f__Pseudopelobacteraceae	g__JACRCG01	s__	Other phyla	7	0.714286
T3	T3_bin.80.fasta	Defense Island 646	T3_bin.80.fasta_k141_1906319_length_94211_cov_14.5567_Mokosh_TypeII_3526	12	PD-T4-1,AbiE,Lamassu-Fam,RM,Wadjet,Mokosh	28	60	d__Bacteria	p__Bacillota_A	c__Clostridia	o__Peptostreptococcales	f__Filifactoraceae	g__Proteocatella	s__	Other phyla	33	0.363636
T3	T3_bin.80.fasta	Defense Island 647	T3_bin.80.fasta_k141_673745_length_87772_cov_25.0000_RM_Type_I_7165	6	DRT,Kiwa,RM	11	19	d__Bacteria	p__Bacillota_A	c__Clostridia	o__Peptostreptococcales	f__Filifactoraceae	g__Proteocatella	s__	Other phyla	9	0.666667
T30	T30_bin.105.fasta	Defense Island 151	T30_bin.105.fasta_k141_290858_length_190552_cov_119.9992_RM_Type_IIG_6802	5	Gabija,pAgo,RM	71	82	d__Bacteria	p__Nitrospirota	c__Thermodesulfovibrionia	o__UBA6902	f__UBA6902	g__UBA6902	s__	Other phyla	12	0.416667
T30	T30_bin.27.fasta	Defense Island 381	T30_bin.27.fasta_k141_1607843_length_59507_cov_117.6361_PD-T7-3_2913	8	BREX,PsyrTA,Gao_Ppl,PD-T7-3	32	43	d__Bacteria	p__Desulfobacterota	c__Desulfobulbia	o__Desulfobulbales	f__Desulfurivibrionaceae	g__Thiovibrio	s__	Other phyla	12	0.666667
T30	T30_bin.51.fasta	Defense Island 420	T30_bin.51.fasta_k141_629120_length_63435_cov_15.9581_Wadjet_II_1886	8	RM,Rst_Hydrolase-3Tm,Wadjet	56	65	d__Bacteria	p__Actinomycetota	c__Actinomycetes	o__Propionibacteriales	f__Nocardioidaceae	g__SSC3	s__	Other phyla	10	0.8
T30	T30_bin.9.fasta	Defense Island 116	T30_bin.9.fasta_k141_1650440_length_123346_cov_30.9944_DRT6_1000	5	RM,AbiV,DRT	61	65	d__Bacteria	p__Patescibacteria	c__ABY1	o__XYB2-FULL-38-15	f__XYB2-FULL-38-15	g__	s__	CPR	5	1
T30	T30_bin.92.fasta	Defense Island 117	T30_bin.92.fasta_k141_162412_length_73071_cov_28.9912_Lamassu-Cap4_nuclease_420	7	SanaTA,RM,Lamassu-Fam	4	17	d__Bacteria	p__Cyanobacteriota	c__Vampirovibrionia	o__	f__	g__	s__	Other phyla	14	0.5
T4	T4_bin.11.fasta	Defense Island 422	T4_bin.11.fasta_k141_1680080_length_243179_cov_129.9549_RM_Type_I_4146	5	CBASS,RloC,RM	51	56	d__Bacteria	p__Actinomycetota	c__Coriobacteriia	o__Anaerosomatales	f__JAHIQC01	g__JAHIQC01	s__	Other phyla	6	0.833333
T5	T5_bin.20.fasta	Defense Island 383	T5_bin.20.fasta_k141_925415_length_258504_cov_81.2861_DarTG_2138	6	Azaca,RM,DarTG	11	19	d__Bacteria	p__Acidobacteriota	c__Vicinamibacteria	o__Vicinamibacterales	f__JAKQTR01	g__	s__	Other phyla	9	0.666667
T5	T5_bin.91.fasta	Defense Island 423	T5_bin.91.fasta_k141_1289816_length_15413_cov_11.0000_BREX_I_2685	5	RM,BREX	2	7	d__Bacteria	p__Deinococcota	c__Deinococci	o__Deinococcales	f__Deinococcaceae	g__Deinococcus	s__Deinococcus indicus	Other phyla	6	0.833333
T8	T8_bin.54.fasta	Defense Island 292	T8_bin.54.fasta_k141_464290_length_39461_cov_11.0000_Pycsar_3864	6	RM,Gabija,Pycsar	19	36	d__Bacteria	p__Pseudomonadota	c__Alphaproteobacteria	o__Rickettsiales	f__UBA1997	g__UBA2645	s__	0.333333
T9	T9_bin.64.fasta	Defense Island 424	T9_bin.64.fasta_k141_836864_length_53092_cov_158.2712_Gabija_860	6	RosmerTA,RM,Gabija	35	46	d__Bacteria	p__Actinomycetota	c__Actinomycetes	o__Actinomycetales	f__Microbacteriaceae	g__Microbacterium	s__	0.5
WA10	WA10_bin.5.fasta	Defense Island 293	WA10_bin.5.fasta_k141_739432_length_25635_cov_11.0033_RM_Type_IIG_5680	8	Azaca,RM	1	14	d__Bacteria	p__Bacillota	c__Bacilli	o__Bacillales_H	f__Anaerobacillaceae	g__Anaerobacillus	s__	Other phyla	14	0.571429
WA11	WA11_bin.61.fasta	Defense Island 36	WA11_bin.61.fasta_k141_1122969_length_81996_cov_36.2399_CAS_Cluster_7962	9	CasFinder,Wadjet	12	25	d__Bacteria	p__Verrucomicrobiota	c__Verrucomicrobiae	o__Opitutales	f__Opitutaceae	g__Didemnitutus	s__	0.642857
WA13	WA13_bin.129.fasta	Defense Island 648	WA13_bin.129.fasta_k141_251616_length_75057_cov_346.9631_pAgo_S1A_4344	5	RM,Shedu,pAgo	50	54	d__Bacteria	p__Bacteroidota	c__Bacteroidia	o__Bacteroidales	f__F082	g__JALNZU01	s__	Other phyla	5	1
WA13	WA13_bin.39.fasta	Defense Island 294	WA13_bin.39.fasta_k141_148587_length_142683_cov_210.3394_Azaca_2264	7	PD-T7-2,RM,Azaca	56	67	d__Bacteria	p__Pseudomonadota	c__Alphaproteobacteria	o__Rhizobiales	f__Xanthobacteraceae	g__Rhodoplanes	s__	Pseudomonadota	12	0.583333
WA20	WA20_bin.23.fasta	Defense Island 384	WA20_bin.23.fasta_k141_523401_length_97888_cov_13.0000_Lamassu-Mrr_63	8	DRT,CBASS,Lamassu-Fam	50	61	d__Bacteria	p__Fibrobacterota	c__Fibrobacteria	o__UBA5070	f__UBA5070	g__UBA5070	s__	Other phyla	12	0.666667
WA21	WA21_bin.12.fasta	Defense Island 532	WA21_bin.12.fasta_k141_1876755_length_44046_cov_28.4439_PD-Lambda-2_2369	7	RM,PD-T7-2,PD-Lambda-2	37	44	d__Bacteria	p__Pseudomonadota	c__Gammaproteobacteria	o__Burkholderiales	f__Usitatibacteraceae	g__Usitatibacter	s__	0.875
WA21	WA21_bin.4.fasta	Defense Island 37	WA21_bin.4.fasta_k141_48599_length_66500_cov_16.8478_CAS_Cluster_7976	11	CasFinder,Wadjet	42	54	d__Bacteria	p__Verrucomicrobiota	c__Verrucomicrobiae	o__Opitutales	f__Opitutaceae	g__Didemnitutus	s__	0.846154
WA21	WA21_bin.59.fasta	Defense Island 533	WA21_bin.59.fasta_k141_1105312_length_30512_cov_9.4151_Wadjet_I_2239	6	Lit,PD-T7-5,Wadjet	1	7	d__Bacteria	p__Pseudomonadota	c__Gammaproteobacteria	o__Burkholderiales	f__Burkholderiaceae	g__UBA997	s__UBA997 sp030602985	0.857143
WA21	WA21_bin.66.fasta	Defense Island 534	WA21_bin.66.fasta_k141_605405_length_35723_cov_21.0211_RosmerTA_3628	7	RM,SanaTA,RosmerTA	7	18	d__Bacteria	p__Pseudomonadota	c__Gammaproteobacteria	o__Burkholderiales	f__Gallionellaceae	g__Sideroxyarcus	s__	0.583333
WA24	WA24_bin.1.fasta	Defense Island 295	WA24_bin.1.fasta_k141_1321657_length_23946_cov_15.0105_CBASS_II_4023	7	SoFIC,RM,CBASS	4	10	d__Bacteria	p__Bacillota_C	c__Negativicutes	o__UBA1444	f__UBA1444	g__UBA1444	s__	Other phyla	7	1
WA24	WA24_bin.1.fasta	Defense Island 296	WA24_bin.1.fasta_k141_864088_length_110222_cov_16.7646_pAgo_LongB_3256	6	Lamassu-Fam,Hna,pAgo	116	122	d__Bacteria	p__Bacillota_C	c__Negativicutes	o__UBA1444	f__UBA1444	g__UBA1444	s__	Other phyla	7	0.857143
WA29	WA29_bin.41.fasta	Defense Island 297	WA29_bin.41.fasta_k141_229722_length_101024_cov_21.1460_RM_Type_I_6049	7	Septu,Avs,RM	6	21	d__Bacteria	p__Pseudomonadota	c__Alphaproteobacteria	o__Caulobacterales	f__Caulobacteraceae	g__Phenylobacterium	s__Phenylobacterium sp019264505	Pseudomonadota	16	0.4375
WA3	WA3_bin.58.fasta	Defense Island 386	WA3_bin.58.fasta_k141_892746_length_14747_cov_94.9944_pAgo_S1B_3228	7	RM,DarTG,pAgo	2	8	d__Bacteria	p__Acidobacteriota	c__CAIWXX01	o__CAIWXX01	f__CAIWXX01	g__JACPPM01	s__
WA36	WA36_bin.10.fasta	Defense Island 385	WA36_bin.10.fasta_k141_1111674_length_118118_cov_20.0000_AbiE_1308	7	Retron,PD-T7-2,SanaTA,AbiE	42	55	d__Bacteria	p__Fibrobacterota	c__Fibrobacteria	o__UBA5070	f__UBA5070	g__UBA5070	s__	Other phyla	14	0.5
WA37	WA37_bin.50.fasta	Defense Island 535	WA37_bin.50.fasta_k141_2625338_length_111378_cov_10.1247_CAS_Class2-Subtype-II-C_15724	7	Septu,RM,CasFinder	88	107	d__Bacteria	p__Pseudomonadota	c__Gammaproteobacteria	o__Burkholderiales	f__Gallionellaceae	g__Gallionella	s__	Pseudomonadota	20	0.35
xin10	xin10_bin.25.fasta	Defense Island 229	xin10_bin.25.fasta_k141_441720_length_18257_cov_21.0752_RosmerTA_2921	6	RM,AbiD,RosmerTA	2	10	d__Bacteria	p__Pseudomonadota	c__Gammaproteobacteria	o__Pseudomonadales	f__Moraxellaceae	g__Acinetobacter	s__Acinetobacter junii	0.666667
xin12	xin12_bin.18.fasta	Defense Island 314	xin12_bin.18.fasta_k141_515086_length_394452_cov_88.9846_AbiE_1090	5	RM,AbiE	267	282	d__Bacteria	p__Bdellovibrionota	c__Bacteriovoracia	o__Bacteriovoracales	f__Bacteriovoracaceae	g__UBA4096	s__	0.3125
xin23	xin23_bin.26.fasta	Defense Island 90	xin23_bin.26.fasta_k141_204216_length_121844_cov_19.0000_AbiE_415	5	RM,Mokosh,AbiE	81	90	d__Bacteria	p__Pseudomonadota	c__Gammaproteobacteria	o__Nevskiales	f__Nevskiaceae	g__Nevskia	s__	Pseudomonadota	10	0.5
xin26	xin26_bin.42.fasta	Defense Island 551	xin26_bin.42.fasta_k141_249822_length_77381_cov_15.2405_RM_Type_I_9339	7	Hachiman,Kiwa,RM	66	73	d__Bacteria	p__Pseudomonadota	c__Gammaproteobacteria	o__Burkholderiales	f__Rhodocyclaceae	g__Azonexus	s__	Pseudomonadota	8	0.875
xin4	xin4_bin.7.fasta	Defense Island 552	xin4_bin.7.fasta_k141_269405_length_90172_cov_261.8297_CBASS_I_5115	5	AbiE,RM,CBASS	26	33	d__Bacteria	p__Pseudomonadota	c__Gammaproteobacteria	o__Burkholderiales	f__Gallionellaceae	g__Gallionella	s__	0.625
YN16	YN16_bin.12.fasta	Defense Island 118	YN16_bin.12.fasta_k141_850960_length_23841_cov_12.0237_CBASS_I_1645	6	RM,RloC,CBASS	5	19	d__Bacteria	p__Patescibacteria	c__Saccharimonadia	o__Saccharimonadales	f__UBA2112	g__	s__	CPR	15	0.4
YN16	YN16_bin.25.fasta	Defense Island 83	YN16_bin.25.fasta_k141_565117_length_44558_cov_27.8490_Shango_2211	11	Wadjet,Gao_Qat,Shango	23	36	d__Bacteria	p__Pseudomonadota	c__Alphaproteobacteria	o__Sphingomonadales	f__Sphingomonadaceae	g__Tsuneonella	s__Tsuneonella troitsensis	Pseudomonadota	14	0.785714
YN16	YN16_bin.26.fasta	Defense Island 298	YN16_bin.26.fasta_k141_553284_length_28108_cov_13.0000_RosmerTA_2637	7	Hachiman,RM,RosmerTA	8	24	d__Bacteria	p__Spirochaetota	c__UBA4802	o__UBA4802	f__UBA5550	g__WRGT01	s__	Other phyla	17	0.411765
YN2	YN2_bin.27.fasta	Defense Island 85	YN2_bin.27.fasta_k141_1666066_length_58116_cov_28.9949_CBASS_III_2503	9	SanaTA,Lamassu-Fam,CBASS	34	53	d__Bacteria	p__Pseudomonadota	c__Alphaproteobacteria	o__Rhodobacterales	f__Rhodobacteraceae	g__Tabrizicola_A	s__	Pseudomonadota	20	0.45
YN2	YN2_bin.31.fasta	Defense Island 649	YN2_bin.31.fasta_k141_581441_length_81900_cov_26.8410_AbiD_608	5	Septu,RM,AbiD	39	52	d__Bacteria	p__Campylobacterota	c__Campylobacteria	o__Campylobacterales	f__Sulfurimonadaceae	g__Sulfurimonas	s__	Other phyla	14	0.357143
YN21	YN21_bin.13.fasta	Defense Island 84	YN21_bin.13.fasta_k141_636494_length_109000_cov_27.9453_RM_Type_IIG_6278	5	RosmerTA,Gabija,RM	21	29	d__Bacteria	p__Pseudomonadota	c__Alphaproteobacteria	o__Sphingomonadales	f__Sphingomonadaceae	g__Tsuneonella	s__	Pseudomonadota	9	0.555556
YN27	YN27_bin.10.fasta	Defense Island 536	YN27_bin.10.fasta_k141_111691_length_25289_cov_18.9996_Gabija_569	8	RM,Gabija	9	16	d__Bacteria	p__Pseudomonadota	c__Gammaproteobacteria	o__Burkholderiales	f__Gallionellaceae	g__Ferriphaselus	s__	Pseudomonadota	8	1
YN4	YN4_bin.18.fasta	Defense Island 86	YN4_bin.18.fasta_k141_146369_length_61909_cov_50.0786_RosmerTA_2040	5	RM,Gabija,RosmerTA	47	55	d__Bacteria	p__Pseudomonadota	c__Alphaproteobacteria	o__Sphingomonadales	f__Sphingomonadaceae	g__Altererythrobacter_D	s__	Pseudomonadota	9	0.555556
YN6	YN6_bin.23.fasta	Defense Island 425	YN6_bin.23.fasta_k141_82041_length_32726_cov_20.9987_CBASS_I_2623	8	Wadjet,RM,CBASS	17	27	d__Bacteria	p__Actinomycetota	c__Actinomycetes	o__Mycobacteriales	f__Mycobacteriaceae	g__Mycobacterium	s__	Other phyla	11	0.727273
YN6	YN6_bin.46.fasta	Defense Island 299	YN6_bin.46.fasta_k141_153922_length_218815_cov_21.0000_RM_Type_IIG_7189	6	RM,DISARM	45	53	d__Bacteria	p__Pseudomonadota	c__Alphaproteobacteria	o__Rhizobiales	f__Rhizobiaceae	g__Aminobacter	s__Aminobacter niigataensis	Pseudomonadota	9	0.666667
YN7	YN7_bin.27.fasta	Defense Island 426	YN7_bin.27.fasta_k141_1588654_length_39430_cov_97.4153_PD-T7-2_2029	6	Azaca,RM,PD-T7-2	20	28	d__Bacteria	p__Actinomycetota	c__Thermoleophilia	o__Miltoncostaeales	f__Miltoncostaeaceae	g__	s__	Other phyla	9	0.666667
YN7	YN7_bin.41.fasta	Defense Island 387	YN7_bin.41.fasta_k141_1264282_length_41221_cov_19.8226_SoFic_4371	6	AbiE,RM,SoFIC	20	31	d__Bacteria	p__Fibrobacterota	c__Fibrobacteria	o__UBA11236	f__UBA11236	g__	s__	Other phyla	12	0.5
YN7	YN7_bin.53.fasta	Defense Island 152	YN7_bin.53.fasta_k141_1614223_length_70907_cov_28.9495_CBASS_I_3206	7	SanaTA,RM,CBASS	53	65	d__Bacteria	p__Pseudomonadota	c__Gammaproteobacteria	o__DSM-16500	f__DSM-16500	g__JABDCN01	s__	Pseudomonadota	13	0.538462
YN7	YN7_bin.53.fasta	Defense Island 153	YN7_bin.53.fasta_k141_2193206_length_62380_cov_17.0234_RloC_1095	5	SanaTA,RM,RloC	29	39	d__Bacteria	p__Pseudomonadota	c__Gammaproteobacteria	o__DSM-16500	f__DSM-16500	g__JABDCN01	s__	Pseudomonadota	11	0.454545
YN7	YN7_bin.56.fasta	Defense Island 38	YN7_bin.56.fasta_k141_1235549_length_396661_cov_46.4199_Gabija_150	6	RM,Gao_Iet,Gabija	165	170	d__Bacteria	p__Nitrospirota	c__Nitrospiria	o__Nitrospirales	f__Nitrospiraceae	g__Nitrospira_D	s__Nitrospira_D sp900299245	Other phyla	6	1
YN7	YN7_bin.56.fasta	Defense Island 39	YN7_bin.56.fasta_k141_516224_length_173575_cov_42.7152_AbiE_152	7	Shango,RM,AbiE	60	73	d__Bacteria	p__Nitrospirota	c__Nitrospiria	o__Nitrospirales	f__Nitrospiraceae	g__Nitrospira_D	s__Nitrospira_D sp900299245	Other phyla	14	0.5
YN9	YN9_bin.15.fasta	Defense Island 388	YN9_bin.15.fasta_k141_1765558_length_124975_cov_24.7075_RosmerTA_2718	5	RM,SanaTA,RosmerTA	86	90	d__Bacteria	p__Pseudomonadota	c__Gammaproteobacteria	o__Pseudomonadales	f__Moraxellaceae	g__JAJNDL01	s__	1
Yu13	Yu13_bin.9.fasta	Defense Island 226	Yu13_bin.9.fasta_k141_1432363_length_17747_cov_14.9998_AbiD_306	6	RM,AbiD	3	8	d__Bacteria	p__Pseudomonadota	c__Gammaproteobacteria	o__Pseudomonadales	f__Moraxellaceae	g__Acinetobacter	s__Acinetobacter junii	1
Yu15	Yu15_bin.9.fasta	Defense Island 537	Yu15_bin.9.fasta_k141_1368747_length_44563_cov_63.8408_Mokosh_Type_I_A_3962	9	SspBCDE,SoFIC,Mokosh	2	14	d__Bacteria	p__Pseudomonadota	c__Gammaproteobacteria	o__Burkholderiales	f__Rhodocyclaceae	g__Azonexus	s__	Pseudomonadota	13	0.692308
Yu21	Yu21_bin.11.fasta	Defense Island 154	Yu21_bin.11.fasta_k141_525617_length_17685_cov_14.9883_RM_Type_I_5089	7	DarTG,Kiwa,RM	11	17	d__Bacteria	p__Pseudomonadota	c__Gammaproteobacteria	o__Enterobacterales	f__Shewanellaceae	g__Shewanella	s__Shewanella xiamenensis	1
Yu21	Yu21_bin.30.fasta	Defense Island 650	Yu21_bin.30.fasta_k141_308856_length_23083_cov_13.0003_Hachiman_3309	6	Shango,Tiamat,Hachiman	6	12	d__Bacteria	p__Fusobacteriota	c__Fusobacteriia	o__Fusobacteriales	f__Fusobacteriaceae	g__JAFGUR01	s__	0.857143
Yu23	Yu23_bin.24.fasta	Defense Island 538	Yu23_bin.24.fasta_k141_131223_length_102796_cov_60.5099_Septu_2687	5	Gabija,PD-Lambda-1,Septu	89	93	d__Bacteria	p__Pseudomonadota	c__Gammaproteobacteria	o__Burkholderiales	f__Burkholderiaceae	g__Aquabacterium	s__	1
Yu23	Yu23_bin.28.fasta	Defense Island 300	Yu23_bin.28.fasta_k141_14216_length_35209_cov_22.3814_SoFic_4836	8	Thoeris,RM,AbiH,SoFIC	11	25	d__Bacteria	p__Bacillota_I	c__Bacilli_A	o__Erysipelotrichales	f__Erysipelotrichaceae	g__UBA2212	s__UBA2212 sp021847325	0.533333
Yu24	Yu24_bin.12.fasta	Defense Island 389	Yu24_bin.12.fasta_k141_534656_length_17316_cov_28.0409_RloC_46	7	Gao_Iet,Kiwa,RM,RloC	4	11	d__Bacteria	p__Pseudomonadota	c__Gammaproteobacteria	o__Burkholderiales	f__Chitinibacteraceae	g__Formivibrio	s__	Pseudomonadota	8	0.875
Yu4	Yu4_bin.15.fasta	Defense Island 390	Yu4_bin.15.fasta_k141_2595300_length_46599_cov_68.4385_RloC_318	6	AbiE,RM,RloC	24	33	d__Bacteria	p__Pseudomonadota	c__Gammaproteobacteria	o__UBA4486	f__UBA4486	g__JACPSH01	s__	Pseudomonadota	10	0.6
Yu4	Yu4_bin.3.fasta	Defense Island 87	Yu4_bin.3.fasta_k141_1258877_length_8207_cov_29.5434_Shedu_789	5	RM,Shedu	1	5	d__Bacteria	p__Chloroflexota	c__UBA6077	o__UBA6077	f__SHYK01	g__	s__	Other phyla	5	1
Yu44	Yu44_bin.35.fasta	Defense Island 539	Yu44_bin.35.fasta_k141_327092_length_59353_cov_20.3089_AbiD_172	6	Wadjet,Dsr,AbiD	44	54	d__Bacteria	p__Pseudomonadota	c__Gammaproteobacteria	o__Burkholderiales	f__Burkholderiaceae	g__Noviherbaspirillum	s__	Pseudomonadota	11	0.545455
Yu47	Yu47_bin.1.fasta	Defense Island 540	Yu47_bin.1.fasta_k141_1848_length_51028_cov_26.5639_RosmerTA_3633	5	PD-T4-8,SanaTA,RosmerTA	17	21	d__Bacteria	p__Pseudomonadota	c__Gammaproteobacteria	o__Burkholderiales	f__Burkholderiaceae	g__Rubrivivax	s__	Pseudomonadota	5	1
Yu5	Yu5_bin.16.fasta	Defense Island 651	Yu5_bin.16.fasta_k141_367234_length_75320_cov_98.2804_AbiD_770	7	AbiH,PD-T7-2,Tiamat,Septu,AbiD	12	26	d__Bacteria	p__Fusobacteriota	c__Fusobacteriia	o__Fusobacteriales	f__Fusobacteriaceae	g__JAFGUR01	s__	Other phyla	15	0.466667
Yu7	Yu7_bin.15.fasta	Defense Island 155	Yu7_bin.15.fasta_k141_637408_length_211762_cov_18.0000_AbiE_13	6	RosmerTA,Kiwa,AbiE	144	156	d__Bacteria	p__Bacillota_A	c__Clostridia	o__Lachnospirales	f__Lachnospiraceae	g__CANRGO01	s__	Other phyla	13	0.461538
Yu7	Yu7_bin.23.fasta	Defense Island 652	Yu7_bin.23.fasta_k141_558136_length_25994_cov_17.4487_CBASS_II_4225	11	BREX,SanaTA,CBASS	6	17	d__Bacteria	p__Bacteroidota	c__Bacteroidia	o__Bacteroidales	f__Prolixibacteraceae	g__UBA6024	s__	Other phyla	12	0.916667
Yu7	Yu7_bin.38.fasta	Defense Island 541	Yu7_bin.38.fasta_k141_603509_length_94809_cov_55.5616_Wadjet_III_2546	6	pAgo,RloC,Wadjet	22	32	d__Bacteria	p__Pseudomonadota	c__Gammaproteobacteria	o__Burkholderiales	f__Burkholderiaceae	g__Rhodoferax	s__	Pseudomonadota	11	0.545455
Yu7	Yu7_bin.42.fasta	Defense Island 391	Yu7_bin.42.fasta_k141_640474_length_35570_cov_20.1588_dGTPase_1037	6	AbiE,RM,dGTPase	25	34	d__Bacteria	p__Pseudomonadota	c__Gammaproteobacteria	o__Burkholderiales	f__Chitinibacteraceae	g__Formivibrio	s__	Pseudomonadota	10	0.6
Yu7	Yu7_bin.42.fasta	Defense Island 392	Yu7_bin.42.fasta_k141_789895_length_23154_cov_25.1011_CBASS_II_3305	9	RM,SanaTA,CBASS	9	19	d__Bacteria	p__Pseudomonadota	c__Gammaproteobacteria	o__Burkholderiales	f__Chitinibacteraceae	g__Formivibrio	s__	Pseudomonadota	11	0.818182
Yu9	Yu9_bin.23.fasta	Defense Island 653	Yu9_bin.23.fasta_k141_157653_length_211765_cov_103.1216_Lamassu-Cap4_nuclease_409	6	RM,SoFIC,Lamassu-Fam	184	191	d__Bacteria	p__Campylobacterota	c__Campylobacteria	o__Campylobacterales	f__Arcobacteraceae	g__Aliarcobacter	s__	0.75
ZA1	ZA1_bin.10.fasta	Defense Island 304	ZA1_bin.10.fasta_k141_159314_length_51783_cov_8.9979_SoFic_3259	7	PD-T7-2,DRT,RM,SoFIC	1	10	d__Bacteria	p__Pseudomonadota	c__Alphaproteobacteria	o__Rhizobiales	f__Rhizobiaceae	g__Mesorhizobium	s__Mesorhizobium terrae	0.7
ZA10	ZA10_bin.11.fasta	Defense Island 542	ZA10_bin.11.fasta_k141_312650_length_95605_cov_58.3221_RM_Type_IIG_11784	6	Lamassu-Fam,Gabija,RM	20	27	d__Bacteria	p__Pseudomonadota	c__Gammaproteobacteria	o__Burkholderiales	f__Burkholderiaceae	g__Ramlibacter	s__	Pseudomonadota	8	0.75
ZA12	ZA12_bin.13.fasta	Defense Island 301	ZA12_bin.13.fasta_k141_50337_length_108500_cov_110.0000_RM_Type_IV_6356	5	RM	11	22	d__Bacteria	p__Pseudomonadota	c__Alphaproteobacteria	o__Caulobacterales	f__Caulobacteraceae	g__CAIOYC01	s__	Pseudomonadota	12	0.416667
ZA13	ZA13_bin.9.fasta	Defense Island 302	ZA13_bin.9.fasta_k141_1005123_length_54014_cov_45.4488_SanaTA_5078	4	Hachiman,AbiE,SanaTA	21	25	d__Bacteria	p__Pseudomonadota	c__Alphaproteobacteria	o__Rhizobiales	f__Xanthobacteraceae	g__Afipia	s__	Pseudomonadota	5	0.8
ZA13	ZA13_bin.9.fasta	Defense Island 303	ZA13_bin.9.fasta_k141_1402199_length_76690_cov_22.2550_Mokosh_Type_I_C_2806	9	Lit,PD-T7-1,PD-T7-5,SanaTA,PD-T7-2,Mokosh	33	47	d__Bacteria	p__Pseudomonadota	c__Alphaproteobacteria	o__Rhizobiales	f__Xanthobacteraceae	g__Afipia	s__	Pseudomonadota	15	0.6
ZA16	ZA16_bin.10.fasta	Defense Island 654	ZA16_bin.10.fasta_k141_448008_length_114619_cov_23.3315_PD-T7-2_2911	8	SanaTA,Thoeris,Lamassu-Fam,PD-T7-2	87	105	d__Bacteria	p__Campylobacterota	c__Campylobacteria	o__Campylobacterales	f__Sulfurospirillaceae	g__Sulfurospirillum	s__	Other phyla	19	0.421053
ZA16	ZA16_bin.35.fasta	Defense Island 543	ZA16_bin.35.fasta_k141_368942_length_23268_cov_86.6578_PD-T4-8_95	9	CBASS,BREX,PD-T4-8	3	16	d__Bacteria	p__Pseudomonadota	c__Gammaproteobacteria	o__Burkholderiales	f__Gallionellaceae	g__Gallionella	s__	Pseudomonadota	14	0.642857
ZA21	ZA21_bin.4.fasta	Defense Island 655	ZA21_bin.4.fasta_k141_826986_length_78673_cov_53.5335_DarTG_2039	5	pAgo,Tiamat,DarTG	16	21	d__Bacteria	p__Bacteroidota	c__Bacteroidia	o__Chitinophagales	f__Chitinophagaceae	g__Sediminibacterium	s__	Other phyla	6	0.833333
ZA23	ZA23_bin.24.fasta	Defense Island 544	ZA23_bin.24.fasta_k141_146491_length_209702_cov_237.2258_Gabija_587	7	BREX,RM,Gabija	8	17	d__Bacteria	p__Pseudomonadota	c__Gammaproteobacteria	o__Burkholderiales	f__Rhodocyclaceae	g__Nitricoxidireducens	s__	Pseudomonadota	10	0.7
ZA24	ZA24_bin.15.fasta	Defense Island 656	ZA24_bin.15.fasta_k141_230000_length_17172_cov_7.9855_Gabija_317	6	Olokun,RM,Gabija	4	11	d__Bacteria	p__Bacteroidota	c__Bacteroidia	o__Sphingobacteriales	f__Sphingobacteriaceae	g__Daejeonella	s__	Other phyla	8	0.75
ZA24	ZA24_bin.28.fasta	Defense Island 657	ZA24_bin.28.fasta_k141_116136_length_50634_cov_19.1073_Gabija_318	7	Wadjet,Tiamat,Gabija	19	25	d__Bacteria	p__Bacteroidota	c__Bacteroidia	o__Palsa-965	f__Palsa-965	g__GCA-2737665	s__	Other phyla	7	1
ZA24	ZA24_bin.6.fasta	Defense Island 658	ZA24_bin.6.fasta_k141_475849_length_95723_cov_39.8875_RM_Type_I_7269	7	RM,Septu	69	75	d__Bacteria	p__Bacteroidota	c__Bacteroidia	o__2-12-FULL-35-15	f__2-12-FULL-35-15	g__2-12-FULL-35-15	s__	Other phyla	7	1
ZA24	ZA24_bin.69.fasta	Defense Island 545	ZA24_bin.69.fasta_k141_602546_length_14234_cov_638.5360_SanaTA_6350	6	RM,AbiJ,SanaTA	6	11	d__Bacteria	p__Pseudomonadota	c__Gammaproteobacteria	o__Burkholderiales	f__Gallionellaceae	g__Gallionella	s__Gallionella altingense	Pseudomonadota	6	1
ZA24	ZA24_bin.7.fasta	Defense Island 546	ZA24_bin.7.fasta_k141_142364_length_62158_cov_412.0168_PsyrTA_2435	5	RM,CBASS,PsyrTA	40	45	d__Bacteria	p__Pseudomonadota	c__Gammaproteobacteria	o__Burkholderiales	f__Gallionellaceae	g__Gallionella	s__	Pseudomonadota	6	0.833333
ZA25	ZA25_bin.31.fasta	Defense Island 659	ZA25_bin.31.fasta_k141_106895_length_45353_cov_71.4034_CBASS_II_4900	7	SoFIC,RM,CBASS	24	37	d__Bacteria	p__Bacteroidota	c__Bacteroidia	o__Chitinophagales	f__Chitinophagaceae	g__Sediminibacterium	s__Sediminibacterium sp008080615	Other phyla	14	0.5
ZA25	ZA25_bin.39.fasta	Defense Island 393	ZA25_bin.39.fasta_k141_467620_length_38518_cov_114.0454_pAgo_SPARTA_2989	7	RM,AbiD,Retron,pAgo	20	28	d__Bacteria	p__Pseudomonadota	c__Gammaproteobacteria	o__Burkholderiales	f__Gallionellaceae	g__Gallionella	s__	Pseudomonadota	9	0.777778
ZA25	ZA25_bin.50.fasta	Defense Island 660	ZA25_bin.50.fasta_k141_596244_length_78914_cov_78.0010_AbiE_1602	12	BREX,Septu,AbiE	1	68	d__Bacteria	p__Cyanobacteriota	c__Sericytochromatia	o__UBA7694	f__JACMQJ01	g__	s__	Other phyla	68	0.176471
ZA26	ZA26_bin.17.fasta	Defense Island 305	ZA26_bin.17.fasta_k141_390658_length_44181_cov_10.9961_Tiamat_3896	5	Paris,RM,Tiamat	17	25	d__Bacteria	p__Bacteroidota	c__Bacteroidia	o__Bacteroidales	f__Tenuifilaceae	g__UBA8529	s__	Other phyla	9	0.555556
ZA26	ZA26_bin.24.fasta	Defense Island 306	ZA26_bin.24.fasta_k141_130868_length_407945_cov_19.0793_DRT_4_2193	6	SanaTA,RM,DRT	263	276	d__Bacteria	p__Bacteroidota	c__Bacteroidia	o__Bacteroidales	f__UBA1402	g__UBA8389	s__	Other phyla	14	0.428571
ZA26	ZA26_bin.24.fasta	Defense Island 307	ZA26_bin.24.fasta_k141_1655981_length_37112_cov_14.8277_Menshen_2890	7	RM,dCTPdeaminase,Menshen	13	19	d__Bacteria	p__Bacteroidota	c__Bacteroidia	o__Bacteroidales	f__UBA1402	g__UBA8389	s__	Other phyla	7	1
ZA26	ZA26_bin.43.fasta	Defense Island 156	ZA26_bin.43.fasta_k141_187280_length_212830_cov_14.7332_RM_Type_IIG_6932	7	SoFIC,Dazbog,Rst_3HP,RM	103	117	d__Bacteria	p__Spirochaetota	c__Spirochaetia	o__Treponematales	f__Treponemataceae	g__Teretinema	s__	Other phyla	15	0.466667
ZA26	ZA26_bin.65.fasta	Defense Island 661	ZA26_bin.65.fasta_k141_820138_length_53636_cov_20.1767_pAgo_LongB_4770	7	RM,CBASS,pAgo	21	34	d__Bacteria	p__Bacteroidota	c__Bacteroidia	o__Bacteroidales	f__Paludibacteraceae	g__Paludibacter	s__	Other phyla	14	0.5
ZA27	ZA27_bin.38.fasta	Defense Island 119	ZA27_bin.38.fasta_k141_883656_length_123296_cov_26.7407_RM_Type_I_3332	6	Paris,AbiU,RM	4	9	d__Bacteria	p__Bacillota_B	c__Desulfitobacteriia	o__Desulfitobacteriales	f__Desulfitobacteriaceae	g__Desulfosporosinus	s__	Other phyla	6	1
ZA28	ZA28_bin.19.fasta	Defense Island 427	ZA28_bin.19.fasta_k141_1015663_length_32505_cov_77.5747_SspBCDE_2275	9	RM,Mokosh,SspBCDE	5	19	d__Bacteria	p__Deinococcota	c__Deinococci	o__Deinococcales	f__Deinococcaceae	g__Deinococcus	s__Deinococcus soli	Other phyla	15	0.6
ZA28	ZA28_bin.67.fasta	Defense Island 428	ZA28_bin.67.fasta_k141_810404_length_48334_cov_29.2764_AbiJ_704	6	AbiE,RM,AbiJ	1	9	d__Bacteria	p__Omnitrophota	c__Koll11	o__Gygaellales	f__UBA12090	g__	s__	Other phyla	9	0.666667
ZA29	ZA29_bin.33.fasta	Defense Island 394	ZA29_bin.33.fasta_k141_365545_length_68701_cov_12.1116_Azaca_2416	6	RM,Mokosh,Azaca	33	42	d__Bacteria	p__Myxococcota	c__UBA9042	o__UBA9042	f__UBA9042	g__SXRM01	s__	Other phyla	10	0.6
ZA29	ZA29_bin.8.fasta	Defense Island 547	ZA29_bin.8.fasta_k141_2166502_length_211799_cov_11.5083_Septu_2744	8	BREX,AbiU,Septu	44	54	d__Bacteria	p__Pseudomonadota	c__Gammaproteobacteria	o__Burkholderiales	f__Burkholderiaceae	g__Rhodoferax	s__	Pseudomonadota	11	0.727273

## Sheet: Fig.5H
sample	genome	Defense Island Name	Contig	Total Gene Count	Defense Types	First Record Num	Last Record Num	col1	col2	col3	col4	col5	col6	col7	CPR	allgene	dgbili
B10	B10_bin.42.fasta	Defense Island 553	B10_bin.42.fasta_B10_bin.42.fasta_k141_2579542_length_215706_cov_121.0027_RloC_1419	8	AbiE,RM,PsyrTA,RloC	191	199	d__Bacteria	p__Campylobacterota	c__Campylobacteria	o__Campylobacterales	f__Sulfurimonadaceae	g__Sulfurimonas	s__	Other phyla	9	0.888889
B12	B12_bin.41.fasta	Defense Island 554	B12_bin.41.fasta_B12_bin.41.fasta_k141_229477_length_481614_cov_33.9997_CBASS_III_4912	7	RM,Gao_Iet,CBASS	200	212	d__Bacteria	p__Bacteroidota	c__Bacteroidia	o__Chitinophagales	f__Chitinophagaceae	g__JJ008	s__	Other phyla	13	0.538462
B13	B13_bin.25.fasta	Defense Island 230	B13_bin.25.fasta_B13_bin.25.fasta_k141_1509045_length_74659_cov_22.6413_PD-T7-5_2767	6	RM,Lit,PD-T7-1,PD-T7-5	5	12	d__Bacteria	p__Pseudomonadota	c__Alphaproteobacteria	o__Rhizobiales	f__Aestuariivirgaceae	g__Aestuariivirga	s__	Pseudomonadota	8	0.75
B13	B13_bin.29.fasta	Defense Island 1	B13_bin.29.fasta_B13_bin.29.fasta_k141_870410_length_247777_cov_34.7610_Thoeris_I_1610	11	RM,CBASS,Lamassu-Fam,Thoeris	145	159	d__Bacteria	p__Planctomycetota	c__Planctomycetia	o__Planctomycetales	f__Planctomycetaceae	g__SXXK01	s__	Other phyla	15	0.733333
B13	B13_bin.41.fasta	Defense Island 2	B13_bin.41.fasta_B13_bin.41.fasta_k141_218760_length_27680_cov_12.0019_CBASS_II_2669	8	AbiE,RM,CBASS	4	16	d__Bacteria	p__Omnitrophota	c__Koll11	o__Gygaellales	f__UBA12090	g__2-02-FULL-45-21	s__	Other phyla	13	0.615385
B13	B13_bin.52.fasta	Defense Island 41	B13_bin.52.fasta_B13_bin.52.fasta_k141_1990823_length_56987_cov_57.3751_MazEF_2684	6	RM,DRT,MazEF	2	15	d__Bacteria	p__Pseudomonadota	c__Gammaproteobacteria	o__Burkholderiales	f__Burkholderiaceae	g__Giesbergeria	s__	Pseudomonadota	14	0.428571
B13	B13_bin.67.fasta	Defense Island 231	B13_bin.67.fasta_B13_bin.67.fasta_k141_1824084_length_280076_cov_33.9977_RM_Type_IIG_6405	6	PD-T7-2,BREX,RM	243	253	d__Bacteria	p__Pseudomonadota	c__Alphaproteobacteria	o__Caulobacterales	f__Caulobacteraceae	g__Phenylobacterium	s__	Pseudomonadota	11	0.545455
B15	B15_bin.42.fasta	Defense Island 160	B15_bin.42.fasta_B15_bin.42.fasta_k141_2537545_length_35738_cov_13.0055_RM_Type_IV_5818	7	Septu,RM	10	29	d__Bacteria	p__Pseudomonadota	c__Gammaproteobacteria	o__Pseudomonadales	f__Moraxellaceae	g__Acinetobacter	s__Acinetobacter albensis	0.35
B18	B18_bin.49.fasta	Defense Island 42	B18_bin.49.fasta_B18_bin.49.fasta_k141_2196005_length_134291_cov_38.0699_Shedu_602	7	RM,DISARM,Shedu	28	35	d__Bacteria	p__Pseudomonadota	c__Gammaproteobacteria	o__Xanthomonadales	f__Xanthomonadaceae	g__GCA-002840015	s__	Pseudomonadota	8	0.875
B22	B22_bin.5.fasta	Defense Island 232	B22_bin.5.fasta_B22_bin.5.fasta_k141_706793_length_87781_cov_19.0940_ShosTA_1777	6	Gabija,RosmerTA,ShosTA	50	58	d__Bacteria	p__Pseudomonadota	c__Alphaproteobacteria	o__Caulobacterales	f__Caulobacteraceae	g__Caulobacter	s__	Pseudomonadota	9	0.666667
B24	B24_bin.62.fasta	Defense Island 555	B24_bin.62.fasta_B24_bin.62.fasta_k141_2460999_length_271728_cov_38.2308_AbiU_1614	12	Wadjet,Thoeris,AbiU	122	140	d__Bacteria	p__Bacteroidota	c__Bacteroidia	o__Chitinophagales	f__Chitinophagaceae	g__Sediminibacterium	s__Sediminibacterium magnilacihabitans	Other phyla	19	0.631579
B25	B25_bin.15.fasta	Defense Island 161	B25_bin.15.fasta_B25_bin.15.fasta_k141_557208_length_120590_cov_18.0020_RM_Type_I_5825	6	Druantia,Shedu,RM	71	78	d__Bacteria	p__Pseudomonadota	c__Gammaproteobacteria	o__Pseudomonadales	f__Cellvibrionaceae	g__Cellvibrio	s__	Pseudomonadota	8	0.75
B25	B25_bin.9.fasta	Defense Island 120	B25_bin.9.fasta_B25_bin.9.fasta_k141_12241_length_132988_cov_19.3746_Zorya_TypeII_2145	9	Wadjet,AbiE,Zorya	25	36	d__Bacteria	p__Pseudomonadota	c__Gammaproteobacteria	o__Enterobacterales	f__Alteromonadaceae	g__Pararheinheimera	s__	Pseudomonadota	12	0.75
B27	B27_bin.10.fasta	Defense Island 556	B27_bin.10.fasta_B27_bin.10.fasta_k141_848368_length_139355_cov_32.8745_PD-T7-2_2927	6	RM,AbiD,PD-T7-2	79	84	d__Bacteria	p__Bacteroidota	c__Bacteroidia	o__Flavobacteriales	f__Flavobacteriaceae	g__Flavobacterium	s__	Other phyla	6	1
B29	B29_bin.59.fasta	Defense Island 557	B29_bin.59.fasta_B29_bin.59.fasta_k141_30380_length_32637_cov_116.0034_CAS_Cluster_10970	15	CasFinder,DarTG	17	33	d__Bacteria	p__Campylobacterota	c__Campylobacteria	o__Campylobacterales	f__Sulfurimonadaceae	g__Sulfurimonas	s__	Other phyla	17	0.882353
B29	B29_bin.72.fasta	Defense Island 233	B29_bin.72.fasta_B29_bin.72.fasta_k141_1581830_length_47222_cov_42.2518_PD-T7-2_2331	7	BREX,Gao_Ppl,PD-T7-2	13	23	d__Bacteria	p__Spirochaetota	c__Spirochaetia	o__SPDA01	f__SPDA01	g__SPDA01	s__	Other phyla	11	0.636364
B31	B31_bin.42.fasta	Defense Island 91	B31_bin.42.fasta_B31_bin.42.fasta_k141_1935451_length_116682_cov_11.9960_PARIS_II_merge_1072	5	RM,CBASS,Paris	46	50	d__Bacteria	p__Patescibacteria	c__Gracilibacteria	o__UBA1369	f__UBA1369	g__JADZCU01	s__	CPR	5	1
B35	B35_bin.14.fasta	Defense Island 162	B35_bin.14.fasta_B35_bin.14.fasta_k141_703767_length_174478_cov_43.0779_DarTG_1679	5	AbiE,RM,DarTG	48	58	d__Bacteria	p__Verrucomicrobiota	c__Kiritimatiellia	o__JAAZAB01	f__JAAZAB01	g__JAQUQV01	s__	Other phyla	11	0.454545
B37	B37_bin.46.fasta	Defense Island 163	B37_bin.46.fasta_B37_bin.46.fasta_k141_922558_length_36110_cov_17.9783_SoFic_4349	6	RM,CBASS,SoFIC	24	30	d__Bacteria	p__Verrucomicrobiota	c__Kiritimatiellia	o__JAAZAB01	f__JAAZAB01	g__JAQUQV01	s__	Other phyla	7	0.857143
B38	B38_bin.67.fasta	Defense Island 430	B38_bin.67.fasta_B38_bin.67.fasta_k141_1202280_length_29372_cov_50.9941_PARIS_II_3416	10	BREX,RM,Paris	3	25	d__Bacteria	p__Pseudomonadota	c__Gammaproteobacteria	o__Burkholderiales	f__Gallionellaceae	g__Gallionella	s__	Pseudomonadota	23	0.434783
B41	B41_bin.13.fasta	Defense Island 431	B41_bin.13.fasta_B41_bin.13.fasta_k141_613434_length_78018_cov_15.8153_RM_Type_I_7582	9	Lamassu-Fam,CBASS,RM	39	58	d__Bacteria	p__Pseudomonadota	c__Gammaproteobacteria	o__Burkholderiales	f__Burkholderiaceae	g__Rhodoferax	s__	Pseudomonadota	20	0.45
B42	B42_bin.2.fasta	Defense Island 432	B42_bin.2.fasta_B42_bin.2.fasta_k141_1006365_length_102059_cov_37.6522_RM_Type_IV_7586	9	RM,Shedu,Thoeris,Mokosh	57	73	d__Bacteria	p__Pseudomonadota	c__Gammaproteobacteria	o__Burkholderiales	f__Burkholderiaceae	g__Rhodoferax	s__	Pseudomonadota	17	0.529412
B42	B42_bin.5.fasta	Defense Island 558	B42_bin.5.fasta_B42_bin.5.fasta_k141_450918_length_22380_cov_18.2804_Gabija_156	6	AbiH,PD-T7-2,Tiamat,Gabija	6	14	d__Bacteria	p__Fusobacteriota	c__Fusobacteriia	o__Fusobacteriales	f__Fusobacteriaceae	g__JAFGUR01	s__	Other phyla	9	0.666667
B42	B42_bin.9.fasta	Defense Island 559	B42_bin.9.fasta_B42_bin.9.fasta_k141_1372849_length_9124_cov_61.4163_SoFic_5134	5	RM,Septu,SoFIC	2	6	d__Bacteria	p__Campylobacterota	c__Campylobacteria	o__Campylobacterales	f__Arcobacteraceae	g__Aliarcobacter	s__	Other phyla	5	1
B44	B44_bin.10.fasta	Defense Island 164	B44_bin.10.fasta_B44_bin.10.fasta_k141_1459417_length_25114_cov_14.7988_AbiD_143	6	RM,Gao_Her,AbiD	7	12	d__Bacteria	p__Pseudomonadota	c__Gammaproteobacteria	o__Pseudomonadales	f__Ketobacteraceae	g__HdN1	s__	1
B44	B44_bin.25.fasta	Defense Island 165	B44_bin.25.fasta_B44_bin.25.fasta_k141_1417178_length_6851_cov_6.0000_AbiZ_326	4	BREX,RM,AbiZ	1	4	d__Bacteria	p__Bdellovibrionota	c__UBA1018	o__UBA1018	f__CAIMNF01	g__CAIMNF01	s__	1
B44	B44_bin.4.fasta	Defense Island 560	B44_bin.4.fasta_B44_bin.4.fasta_k141_251819_length_57443_cov_9.0000_RM_Type_IIG_8213	6	DarTG,Tiamat,Lamassu-Fam,RM	23	29	d__Bacteria	p__Bacteroidota	c__Bacteroidia	o__2-12-FULL-35-15	f__2-12-FULL-35-15	g__2-12-FULL-35-15	s__	0.857143
B6	B6_bin.8.fasta	Defense Island 121	B6_bin.8.fasta_B6_bin.8.fasta_k141_468168_length_69901_cov_11.7806_RloC_487	8	RM,pAgo,DarTG,RloC	22	33	d__Bacteria	p__Desulfobacterota	c__Desulfobacteria	o__C00003060	f__C00003060	g__JABXJX01	s__	Other phyla	12	0.666667
B8	B8_bin.24.fasta	Defense Island 3	B8_bin.24.fasta_B8_bin.24.fasta_k141_348072_length_91060_cov_10.0000_CBASS_II_2895	10	RM,DISARM,Shedu,CBASS	47	60	d__Bacteria	p__Pseudomonadota	c__Gammaproteobacteria	o__Nevskiales	f__CAJXLF01	g__	s__	Pseudomonadota	14	0.714286
B8	B8_bin.35.fasta	Defense Island 433	B8_bin.35.fasta_B8_bin.35.fasta_k141_253078_length_130598_cov_109.8582_Thoeris_II_3389	7	RM,ShosTA,Thoeris	94	109	d__Bacteria	p__Pseudomonadota	c__Gammaproteobacteria	o__Burkholderiales	f__Thiobacillaceae	g__PFJX01	s__	Pseudomonadota	16	0.4375
B8	B8_bin.37.fasta	Defense Island 43	B8_bin.37.fasta_B8_bin.37.fasta_k141_583276_length_104319_cov_18.0005_Lit_39	5	SanaTA,PD-T7-5,PD-T7-1,Lit	12	20	d__Bacteria	p__Pseudomonadota	c__Alphaproteobacteria	o__Rhizobiales	f__Beijerinckiaceae	g__Methylocystis	s__	Pseudomonadota	9	0.555556
B8	B8_bin.58.fasta	Defense Island 166	B8_bin.58.fasta_B8_bin.58.fasta_k141_196189_length_64031_cov_33.0174_DarTG_1682	6	RM,SoFIC,DarTG	38	48	d__Bacteria	p__Caldisericota	c__Caldisericia	o__UBA6126	f__UBA6126	g__T3SED10-260	s__	Other phyla	11	0.545455
B8	B8_bin.67.fasta	Defense Island 400	B8_bin.67.fasta_B8_bin.67.fasta_k141_681767_length_173701_cov_46.0117_RM_Type_II_3660	9	Mokosh,DISARM,RM	104	121	d__Bacteria	p__Actinomycetota	c__Acidimicrobiia	o__Acidimicrobiales	f__AC-14	g__	s__	Other phyla	18	0.5
B8	B8_bin.69.fasta	Defense Island 234	B8_bin.69.fasta_B8_bin.69.fasta_k141_818421_length_248305_cov_112.0134_RM_Type_II_6436	6	RM,RloC	171	182	d__Bacteria	p__Bacillota_D	c__Dethiobacteria	o__DTU022	f__DTU022	g__UBA993	s__	Other phyla	12	0.5
B9	B9_bin.18.fasta	Defense Island 4	B9_bin.18.fasta_B9_bin.18.fasta_k141_221033_length_26133_cov_190.8995_RM_Type_I_4047	7	Pycsar,DarTG,RM	11	21	d__Bacteria	p__Omnitrophota	c__Koll11	o__Gygaellales	f__Profunditerraquicolaceae	g__UBA1562	s__	Other phyla	11	0.636364
BT5	BT5_bin.6.fasta	Defense Island 561	BT5_bin.6.fasta_BT5_bin.6.fasta_k141_296998_length_79283_cov_241.6988_RM_Type_I_6359	7	AbiD,Septu,pAgo,RM	2	12	d__Bacteria	p__Bacteroidota	c__Bacteroidia	o__Flavobacteriales	f__Flavobacteriaceae	g__Flavobacterium	s__	0.636364
C1	C1_bin.10.fasta	Defense Island 167	C1_bin.10.fasta_C1_bin.10.fasta_k141_1413643_length_34756_cov_64.2427_BREX_I_3962	9	Septu,Menshen,RM,BREX	1	13	d__Bacteria	p__Cyanobacteriota	c__Sericytochromatia	o__UBA7694	f__UBA7694	g__GCA-2770975	s__	0.692308
C1	C1_bin.10.fasta	Defense Island 168	C1_bin.10.fasta_C1_bin.10.fasta_k141_729609_length_76110_cov_70.0922_Septu_2403	5	Pycsar,RM,Septu	34	48	d__Bacteria	p__Cyanobacteriota	c__Sericytochromatia	o__UBA7694	f__UBA7694	g__GCA-2770975	s__	0.333333
C3	C3_bin.55.fasta	Defense Island 315	C3_bin.55.fasta_C3_bin.55.fasta_k141_806703_length_145976_cov_24.5060_RM_Type_I_5490	8	PD-Lambda-2,PD-Lambda-5,RM	34	46	d__Bacteria	p__Pseudomonadota	c__Gammaproteobacteria	o__Burkholderiales	f__UBA6910	g__JACPEG01	s__	0.615385
C4	C4_bin.58.fasta	Defense Island 316	C4_bin.58.fasta_C4_bin.58.fasta_k141_1690482_length_219481_cov_46.2699_pAgo_LongB_3216	6	Borvo,RM,pAgo	201	207	d__Bacteria	p__Acidobacteriota	c__Vicinamibacteria	o__Vicinamibacterales	f__UBA2999	g__12-FULL-67-14b	s__	0.857143
[truncated: 622 more rows]

## Sheet: Fig.5I
	DIs	non DIs
AbiD	1.3546	0.990746
AbiE	0.622247	1.00986
AbiH	0.851658	1.00387
AbiJ	3.17082	0.943347
AbiL	0.774743	1.00588
AbiO	1.8723	0.977235
AbiP2	1.17368	0.995467
AbiU	0.660811	1.00885
[truncated: 90 more rows]
