# Supplementary material for: The defensome of prokaryotes in aquifers
Source: Nat Commun. 2025 Jul 14;16:6482. doi: 10.1038/s41467-025-61467-w (PMC12259885; doi:10.1038/s41467-025-61467-w)
Supplement: Supplementary file 6 — Source Data [file 41467_2025_61467_MOESM6_ESM.zip › Source_Data_Fig6.xlsx]

## Sheet: Fig6A
ORF	V1	V2	V3	V4	V5	V6	V7	V8	V9	orientation	sample	MAG	contig	type	subtype	gene
B26_bin.18.fasta_B26_bin.18.fasta_k141_2067367_length_16191_cov_12.9948_1	B26_bin.18.fasta_B26_bin.18.fasta_k141_2067367_length_16191_cov_12.9948	Prodigal_v2.6.3	CDS	2	115	18.2	-	0	ID=522959_1;partial=10;start_type=ATG;rbs_motif=AGGAG;rbs_spacer=5-10bp;gc_cont=0.553;conf=99.27;score=21.37;cscore=2.12;sscore=19.25;rscore=14.12;uscore=-1.86;tscore=3.83;	0	NA	NA	NA	Others	NA	NA
B26_bin.18.fasta_B26_bin.18.fasta_k141_2067367_length_16191_cov_12.9948_10	B26_bin.18.fasta_B26_bin.18.fasta_k141_2067367_length_16191_cov_12.9948	Prodigal_v2.6.3	CDS	2701	3573	60.3	-	0	ID=522959_10;partial=00;start_type=ATG;rbs_motif=None;rbs_spacer=None;gc_cont=0.611;conf=100.00;score=59.66;cscore=62.12;sscore=-2.46;rscore=-6.26;uscore=0.62;tscore=3.83;	0	NA	NA	NA	Others	NA	NA
B26_bin.18.fasta_B26_bin.18.fasta_k141_2067367_length_16191_cov_12.9948_11	B26_bin.18.fasta_B26_bin.18.fasta_k141_2067367_length_16191_cov_12.9948	Prodigal_v2.6.3	CDS	3843	4535	54.1	+	0	ID=522959_11;partial=00;start_type=ATG;rbs_motif=GGAGG;rbs_spacer=3-4bp;gc_cont=0.543;conf=100.00;score=54.06;cscore=35.86;sscore=18.20;rscore=11.44;uscore=2.93;tscore=3.83;	1	NA	NA	NA	Others	NA	NA
B26_bin.18.fasta_B26_bin.18.fasta_k141_2067367_length_16191_cov_12.9948_12	B26_bin.18.fasta_B26_bin.18.fasta_k141_2067367_length_16191_cov_12.9948	Prodigal_v2.6.3	CDS	4532	4963	13.1	+	0	ID=522959_12;partial=00;start_type=ATG;rbs_motif=AGGAG;rbs_spacer=5-10bp;gc_cont=0.525;conf=96.71;score=14.71;cscore=-4.04;sscore=18.75;rscore=14.12;uscore=-0.33;tscore=3.83;	1	NA	NA	NA	Others	NA	NA
B26_bin.18.fasta_B26_bin.18.fasta_k141_2067367_length_16191_cov_12.9948_13	B26_bin.18.fasta_B26_bin.18.fasta_k141_2067367_length_16191_cov_12.9948	Prodigal_v2.6.3	CDS	5200	5331	18.1	+	0	ID=522959_13;partial=00;start_type=ATG;rbs_motif=AGGAG;rbs_spacer=5-10bp;gc_cont=0.568;conf=98.22;score=17.45;cscore=8.77;sscore=8.68;rscore=7.29;uscore=0.07;tscore=1.98;	1	NA	NA	NA	Others	NA	NA
B26_bin.18.fasta_B26_bin.18.fasta_k141_2067367_length_16191_cov_12.9948_14	B26_bin.18.fasta_B26_bin.18.fasta_k141_2067367_length_16191_cov_12.9948	Prodigal_v2.6.3	CDS	5328	5465	12.8	+	0	ID=522959_14;partial=00;start_type=ATG;rbs_motif=GGAG/GAGG;rbs_spacer=5-10bp;gc_cont=0.630;conf=98.64;score=18.62;cscore=10.45;sscore=8.18;rscore=4.82;uscore=-4.57;tscore=2.07;	1	NA	NA	NA	Others	NA	NA
B26_bin.18.fasta_B26_bin.18.fasta_k141_2067367_length_16191_cov_12.9948_15	B26_bin.18.fasta_B26_bin.18.fasta_k141_2067367_length_16191_cov_12.9948	Prodigal_v2.6.3	CDS	5560	5826	25.5	+	0	ID=522959_15;partial=00;start_type=ATG;rbs_motif=GGxGG;rbs_spacer=5-10bp;gc_cont=0.667;conf=99.95;score=32.82;cscore=27.69;sscore=5.13;rscore=-5.24;uscore=-0.74;tscore=3.83;	1	NA	NA	NA	Others	NA	NA
B26_bin.18.fasta_B26_bin.18.fasta_k141_2067367_length_16191_cov_12.9948_16	B26_bin.18.fasta_B26_bin.18.fasta_k141_2067367_length_16191_cov_12.9948	Prodigal_v2.6.3	CDS	5823	6125	36.3	+	0	ID=522959_16;partial=00;start_type=ATG;rbs_motif=GGxGG;rbs_spacer=5-10bp;gc_cont=0.604;conf=100.00;score=44.57;cscore=39.45;sscore=5.13;rscore=-5.24;uscore=-1.76;tscore=3.83;	1	NA	NA	NA	Others	NA	NA
B26_bin.18.fasta_B26_bin.18.fasta_k141_2067367_length_16191_cov_12.9948_17	B26_bin.18.fasta_B26_bin.18.fasta_k141_2067367_length_16191_cov_12.9948	Prodigal_v2.6.3	CDS	6122	6886	121.1	+	0	ID=522959_17;partial=00;start_type=ATG;rbs_motif=AGGA;rbs_spacer=5-10bp;gc_cont=0.607;conf=100.00;score=122.35;cscore=106.50;sscore=15.85;rscore=8.62;uscore=2.10;tscore=3.83;	1	B26	B26_bin.18.fasta	B26_bin.18.fasta_B26_bin.18.fasta_k141_2067367_length_16191_cov_12.9948	Anti_CRISPR	vcrx091_093	vcrx092
B26_bin.18.fasta_B26_bin.18.fasta_k141_2067367_length_16191_cov_12.9948_18	B26_bin.18.fasta_B26_bin.18.fasta_k141_2067367_length_16191_cov_12.9948	Prodigal_v2.6.3	CDS	6883	7503	102.6	+	0	ID=522959_18;partial=00;start_type=ATG;rbs_motif=AGxAGG/AGGxGG;rbs_spacer=5-10bp;gc_cont=0.628;conf=100.00;score=103.90;cscore=95.13;sscore=8.77;rscore=3.18;uscore=0.46;tscore=3.83;	1	B26	B26_bin.18.fasta	B26_bin.18.fasta_B26_bin.18.fasta_k141_2067367_length_16191_cov_12.9948	Anti_CRISPR	vcrx091_093	vcrx093
B26_bin.18.fasta_B26_bin.18.fasta_k141_2067367_length_16191_cov_12.9948_19	B26_bin.18.fasta_B26_bin.18.fasta_k141_2067367_length_16191_cov_12.9948	Prodigal_v2.6.3	CDS	7500	7706	36.1	+	0	ID=522959_19;partial=00;start_type=ATG;rbs_motif=AGxAGG/AGGxGG;rbs_spacer=3-4bp;gc_cont=0.575;conf=99.98;score=37.43;cscore=27.75;sscore=9.68;rscore=4.45;uscore=0.81;tscore=3.13;	1	NA	NA	NA	Others	NA	NA
B26_bin.18.fasta_B26_bin.18.fasta_k141_2067367_length_16191_cov_12.9948_2	B26_bin.18.fasta_B26_bin.18.fasta_k141_2067367_length_16191_cov_12.9948	Prodigal_v2.6.3	CDS	112	453	10.6	-	0	ID=522959_2;partial=00;start_type=ATG;rbs_motif=None;rbs_spacer=None;gc_cont=0.573;conf=98.47;score=18.12;cscore=12.62;sscore=5.50;rscore=-6.26;uscore=0.37;tscore=3.83;	0	NA	NA	NA	Others	NA	NA
B26_bin.18.fasta_B26_bin.18.fasta_k141_2067367_length_16191_cov_12.9948_20	B26_bin.18.fasta_B26_bin.18.fasta_k141_2067367_length_16191_cov_12.9948	Prodigal_v2.6.3	CDS	7703	8077	0.5	+	0	ID=522959_20;partial=00;start_type=ATG;rbs_motif=GGA/GAG/AGG;rbs_spacer=11-12bp;gc_cont=0.528;conf=61.56;score=2.05;cscore=-4.99;sscore=7.03;rscore=-0.30;uscore=2.41;tscore=3.83;	1	NA	NA	NA	Others	NA	NA
B26_bin.18.fasta_B26_bin.18.fasta_k141_2067367_length_16191_cov_12.9948_21	B26_bin.18.fasta_B26_bin.18.fasta_k141_2067367_length_16191_cov_12.9948	Prodigal_v2.6.3	CDS	8070	8513	60.2	+	0	ID=522959_21;partial=00;start_type=ATG;rbs_motif=AGGA;rbs_spacer=5-10bp;gc_cont=0.597;conf=100.00;score=61.42;cscore=47.60;sscore=13.82;rscore=8.62;uscore=0.12;tscore=3.83;	1	B26	B26_bin.18.fasta	B26_bin.18.fasta_B26_bin.18.fasta_k141_2067367_length_16191_cov_12.9948	Anti_CRISPR	vcrx091_093	vcrx091
B26_bin.18.fasta_B26_bin.18.fasta_k141_2067367_length_16191_cov_12.9948_22	B26_bin.18.fasta_B26_bin.18.fasta_k141_2067367_length_16191_cov_12.9948	Prodigal_v2.6.3	CDS	8485	8895	54.2	+	0	ID=522959_22;partial=00;start_type=ATG;rbs_motif=GGA/GAG/AGG;rbs_spacer=5-10bp;gc_cont=0.596;conf=100.00;score=54.18;cscore=48.91;sscore=5.27;rscore=1.44;uscore=0.01;tscore=3.83;	1	NA	NA	NA	Others	NA	NA
B26_bin.18.fasta_B26_bin.18.fasta_k141_2067367_length_16191_cov_12.9948_23	B26_bin.18.fasta_B26_bin.18.fasta_k141_2067367_length_16191_cov_12.9948	Prodigal_v2.6.3	CDS	8923	9744	127.2	+	0	ID=522959_23;partial=00;start_type=ATG;rbs_motif=AGxAG;rbs_spacer=5-10bp;gc_cont=0.611;conf=100.00;score=128.20;cscore=119.52;sscore=8.68;rscore=-0.25;uscore=4.12;tscore=3.83;	1	NA	NA	NA	Others	NA	NA
B26_bin.18.fasta_B26_bin.18.fasta_k141_2067367_length_16191_cov_12.9948_24	B26_bin.18.fasta_B26_bin.18.fasta_k141_2067367_length_16191_cov_12.9948	Prodigal_v2.6.3	CDS	9780	10088	31.8	+	0	ID=522959_24;partial=00;start_type=ATG;rbs_motif=None;rbs_spacer=None;gc_cont=0.589;conf=99.95;score=32.73;cscore=31.04;sscore=1.69;rscore=-6.26;uscore=3.23;tscore=3.83;	1	NA	NA	NA	Others	NA	NA
B26_bin.18.fasta_B26_bin.18.fasta_k141_2067367_length_16191_cov_12.9948_25	B26_bin.18.fasta_B26_bin.18.fasta_k141_2067367_length_16191_cov_12.9948	Prodigal_v2.6.3	CDS	10085	10573	73.1	+	0	ID=522959_25;partial=00;start_type=ATG;rbs_motif=GGAG/GAGG;rbs_spacer=5-10bp;gc_cont=0.579;conf=100.00;score=75.19;cscore=61.14;sscore=14.04;rscore=8.92;uscore=-0.76;tscore=3.83;	1	B26	B26_bin.18.fasta	B26_bin.18.fasta_B26_bin.18.fasta_k141_2067367_length_16191_cov_12.9948	Anti_Thoeris	tad2_acriia7	acriia7
B26_bin.18.fasta_B26_bin.18.fasta_k141_2067367_length_16191_cov_12.9948_26	B26_bin.18.fasta_B26_bin.18.fasta_k141_2067367_length_16191_cov_12.9948	Prodigal_v2.6.3	CDS	10666	11109	58.6	+	0	ID=522959_26;partial=00;start_type=ATG;rbs_motif=None;rbs_spacer=None;gc_cont=0.617;conf=100.00;score=58.64;cscore=60.75;sscore=-2.11;rscore=-6.26;uscore=0.31;tscore=3.83;	1	NA	NA	NA	Others	NA	NA
B26_bin.18.fasta_B26_bin.18.fasta_k141_2067367_length_16191_cov_12.9948_27	B26_bin.18.fasta_B26_bin.18.fasta_k141_2067367_length_16191_cov_12.9948	Prodigal_v2.6.3	CDS	11121	11375	39.3	+	0	ID=522959_27;partial=00;start_type=ATG;rbs_motif=GGAG/GAGG;rbs_spacer=5-10bp;gc_cont=0.596;conf=99.99;score=40.50;cscore=26.65;sscore=13.85;rscore=8.92;uscore=-0.05;tscore=3.83;	1	NA	NA	NA	Others	NA	NA
B26_bin.18.fasta_B26_bin.18.fasta_k141_2067367_length_16191_cov_12.9948_28	B26_bin.18.fasta_B26_bin.18.fasta_k141_2067367_length_16191_cov_12.9948	Prodigal_v2.6.3	CDS	11865	12284	58.6	+	0	ID=522959_28;partial=00;start_type=ATG;rbs_motif=GGAGG;rbs_spacer=5-10bp;gc_cont=0.674;conf=100.00;score=57.90;cscore=41.59;sscore=16.31;rscore=10.97;uscore=2.16;tscore=3.83;	1	NA	NA	NA	Others	NA	NA
B26_bin.18.fasta_B26_bin.18.fasta_k141_2067367_length_16191_cov_12.9948_29	B26_bin.18.fasta_B26_bin.18.fasta_k141_2067367_length_16191_cov_12.9948	Prodigal_v2.6.3	CDS	12321	13241	170.3	+	0	ID=522959_29;partial=00;start_type=ATG;rbs_motif=GGAG/GAGG;rbs_spacer=5-10bp;gc_cont=0.610;conf=100.00;score=171.19;cscore=153.78;sscore=17.41;rscore=8.92;uscore=3.78;tscore=3.83;	1	NA	NA	NA	Others	NA	NA
B26_bin.18.fasta_B26_bin.18.fasta_k141_2067367_length_16191_cov_12.9948_3	B26_bin.18.fasta_B26_bin.18.fasta_k141_2067367_length_16191_cov_12.9948	Prodigal_v2.6.3	CDS	450	626	14.3	-	0	ID=522959_3;partial=00;start_type=ATG;rbs_motif=GGxGG;rbs_spacer=5-10bp;gc_cont=0.638;conf=99.51;score=23.11;cscore=16.97;sscore=6.14;rscore=-7.53;uscore=2.18;tscore=2.67;	0	NA	NA	NA	Others	NA	NA
B26_bin.18.fasta_B26_bin.18.fasta_k141_2067367_length_16191_cov_12.9948_30	B26_bin.18.fasta_B26_bin.18.fasta_k141_2067367_length_16191_cov_12.9948	Prodigal_v2.6.3	CDS	13328	14065	123.8	-	0	ID=522959_30;partial=00;start_type=ATG;rbs_motif=AGGAG;rbs_spacer=5-10bp;gc_cont=0.583;conf=100.00;score=123.82;cscore=103.50;sscore=20.32;rscore=14.12;uscore=2.36;tscore=3.83;	0	NA	NA	NA	Others	NA	NA
B26_bin.18.fasta_B26_bin.18.fasta_k141_2067367_length_16191_cov_12.9948_31	B26_bin.18.fasta_B26_bin.18.fasta_k141_2067367_length_16191_cov_12.9948	Prodigal_v2.6.3	CDS	14185	15366	201.3	-	0	ID=522959_31;partial=00;start_type=ATG;rbs_motif=GGAG/GAGG;rbs_spacer=5-10bp;gc_cont=0.643;conf=99.99;score=202.29;cscore=186.31;sscore=15.99;rscore=8.92;uscore=2.28;tscore=3.83;	0	NA	NA	NA	Others	NA	NA
B26_bin.18.fasta_B26_bin.18.fasta_k141_2067367_length_16191_cov_12.9948_32	B26_bin.18.fasta_B26_bin.18.fasta_k141_2067367_length_16191_cov_12.9948	Prodigal_v2.6.3	CDS	15396	16190	125.8	-	0	ID=522959_32;partial=01;start_type=Edge;rbs_motif=None;rbs_spacer=None;gc_cont=0.597;conf=100.00;score=125.83;cscore=122.61;sscore=3.22;rscore=0.00;uscore=0.00;tscore=3.22;	0	NA	NA	NA	Others	NA	NA
B26_bin.18.fasta_B26_bin.18.fasta_k141_2067367_length_16191_cov_12.9948_4	B26_bin.18.fasta_B26_bin.18.fasta_k141_2067367_length_16191_cov_12.9948	Prodigal_v2.6.3	CDS	623	1021	62.1	-	0	ID=522959_4;partial=00;start_type=ATG;rbs_motif=AGxAGG/AGGxGG;rbs_spacer=5-10bp;gc_cont=0.632;conf=100.00;score=63.59;cscore=55.28;sscore=8.31;rscore=3.18;uscore=-0.20;tscore=3.83;	0	NA	NA	NA	Others	NA	NA
B26_bin.18.fasta_B26_bin.18.fasta_k141_2067367_length_16191_cov_12.9948_5	B26_bin.18.fasta_B26_bin.18.fasta_k141_2067367_length_16191_cov_12.9948	Prodigal_v2.6.3	CDS	1018	1380	45.7	-	0	ID=522959_5;partial=00;start_type=ATG;rbs_motif=None;rbs_spacer=None;gc_cont=0.614;conf=100.00;score=53.67;cscore=48.55;sscore=5.13;rscore=-6.26;uscore=-0.38;tscore=3.83;	0	NA	NA	NA	Others	NA	NA
B26_bin.18.fasta_B26_bin.18.fasta_k141_2067367_length_16191_cov_12.9948_6	B26_bin.18.fasta_B26_bin.18.fasta_k141_2067367_length_16191_cov_12.9948	Prodigal_v2.6.3	CDS	1377	1649	28.8	-	0	ID=522959_6;partial=00;start_type=ATG;rbs_motif=GGAG/GAGG;rbs_spacer=5-10bp;gc_cont=0.579;conf=99.90;score=30.05;cscore=14.91;sscore=15.14;rscore=8.92;uscore=1.10;tscore=3.83;	0	NA	NA	NA	Others	NA	NA
B26_bin.18.fasta_B26_bin.18.fasta_k141_2067367_length_16191_cov_12.9948_7	B26_bin.18.fasta_B26_bin.18.fasta_k141_2067367_length_16191_cov_12.9948	Prodigal_v2.6.3	CDS	1649	2101	79.8	-	0	ID=522959_7;partial=00;start_type=GTG;rbs_motif=GGAG/GAGG;rbs_spacer=5-10bp;gc_cont=0.609;conf=100.00;score=80.84;cscore=75.61;sscore=5.23;rscore=8.92;uscore=-0.37;tscore=-4.32;	0	NA	NA	NA	Others	NA	NA
B26_bin.18.fasta_B26_bin.18.fasta_k141_2067367_length_16191_cov_12.9948_8	B26_bin.18.fasta_B26_bin.18.fasta_k141_2067367_length_16191_cov_12.9948	Prodigal_v2.6.3	CDS	2127	2357	-0.7	-	0	ID=522959_8;partial=00;start_type=ATG;rbs_motif=AGxAGG/AGGxGG;rbs_spacer=5-10bp;gc_cont=0.645;conf=64.21;score=2.54;cscore=-4.65;sscore=7.19;rscore=2.90;uscore=-1.93;tscore=3.50;	0	NA	NA	NA	Others	NA	NA
B26_bin.18.fasta_B26_bin.18.fasta_k141_2067367_length_16191_cov_12.9948_9	B26_bin.18.fasta_B26_bin.18.fasta_k141_2067367_length_16191_cov_12.9948	Prodigal_v2.6.3	CDS	2354	2704	49.7	-	0	ID=522959_9;partial=00;start_type=ATG;rbs_motif=GGAG/GAGG;rbs_spacer=5-10bp;gc_cont=0.615;conf=100.00;score=51.47;cscore=37.43;sscore=14.04;rscore=8.92;uscore=-0.50;tscore=3.83;	0	NA	NA	NA	Others	NA	NA
GX7_bin.76.fasta_GX7_bin.76.fasta_k141_2190297_length_57593_cov_46.9951_1	GX7_bin.76.fasta_GX7_bin.76.fasta_k141_2190297_length_57593_cov_46.9951	Prodigal_v2.6.3	CDS	2	334	42.3	-	0	ID=339552_1;partial=10;start_type=ATG;rbs_motif=None;rbs_spacer=None;gc_cont=0.336;conf=99.99;score=42.33;cscore=37.91;sscore=4.42;rscore=-0.99;uscore=2.51;tscore=2.90;	0	NA	NA	NA	Others	NA	NA
GX7_bin.76.fasta_GX7_bin.76.fasta_k141_2190297_length_57593_cov_46.9951_10	GX7_bin.76.fasta_GX7_bin.76.fasta_k141_2190297_length_57593_cov_46.9951	Prodigal_v2.6.3	CDS	5674	7011	145.3	-	0	ID=339552_10;partial=00;start_type=ATG;rbs_motif=None;rbs_spacer=None;gc_cont=0.322;conf=100.00;score=146.21;cscore=143.91;sscore=2.30;rscore=-0.99;uscore=-0.57;tscore=2.90;	0	NA	NA	NA	Others	NA	NA
GX7_bin.76.fasta_GX7_bin.76.fasta_k141_2190297_length_57593_cov_46.9951_11	GX7_bin.76.fasta_GX7_bin.76.fasta_k141_2190297_length_57593_cov_46.9951	Prodigal_v2.6.3	CDS	7041	7214	11.2	-	0	ID=339552_11;partial=00;start_type=ATG;rbs_motif=None;rbs_spacer=None;gc_cont=0.276;conf=94.64;score=12.49;cscore=7.83;sscore=4.66;rscore=-1.44;uscore=2.87;tscore=1.98;	0	NA	NA	NA	Others	NA	NA
GX7_bin.76.fasta_GX7_bin.76.fasta_k141_2190297_length_57593_cov_46.9951_12	GX7_bin.76.fasta_GX7_bin.76.fasta_k141_2190297_length_57593_cov_46.9951	Prodigal_v2.6.3	CDS	7207	7446	6.1	-	0	ID=339552_12;partial=00;start_type=ATG;rbs_motif=AGGA;rbs_spacer=5-10bp;gc_cont=0.250;conf=84.28;score=7.31;cscore=-2.05;sscore=9.35;rscore=5.53;uscore=0.40;tscore=2.75;	0	NA	NA	NA	Others	NA	NA
GX7_bin.76.fasta_GX7_bin.76.fasta_k141_2190297_length_57593_cov_46.9951_13	GX7_bin.76.fasta_GX7_bin.76.fasta_k141_2190297_length_57593_cov_46.9951	Prodigal_v2.6.3	CDS	7456	7623	-2.2	-	0	ID=339552_13;partial=00;start_type=ATG;rbs_motif=None;rbs_spacer=None;gc_cont=0.310;conf=68.22;score=3.32;cscore=0.13;sscore=3.20;rscore=-1.50;uscore=-2.73;tscore=1.91;	0	NA	NA	NA	Others	NA	NA
GX7_bin.76.fasta_GX7_bin.76.fasta_k141_2190297_length_57593_cov_46.9951_14	GX7_bin.76.fasta_GX7_bin.76.fasta_k141_2190297_length_57593_cov_46.9951	Prodigal_v2.6.3	CDS	7874	8014	2.4	-	0	ID=339552_14;partial=00;start_type=ATG;rbs_motif=None;rbs_spacer=None;gc_cont=0.504;conf=63.64;score=2.44;cscore=7.99;sscore=-5.55;rscore=-1.79;uscore=-5.37;tscore=1.60;	0	NA	NA	NA	Others	NA	NA
GX7_bin.76.fasta_GX7_bin.76.fasta_k141_2190297_length_57593_cov_46.9951_15	GX7_bin.76.fasta_GX7_bin.76.fasta_k141_2190297_length_57593_cov_46.9951	Prodigal_v2.6.3	CDS	8086	9336	128.3	-	0	ID=339552_15;partial=00;start_type=ATG;rbs_motif=AGGA;rbs_spacer=5-10bp;gc_cont=0.358;conf=100.00;score=128.28;cscore=118.57;sscore=9.72;rscore=5.83;uscore=0.98;tscore=2.90;	0	NA	NA	NA	Others	NA	NA
GX7_bin.76.fasta_GX7_bin.76.fasta_k141_2190297_length_57593_cov_46.9951_16	GX7_bin.76.fasta_GX7_bin.76.fasta_k141_2190297_length_57593_cov_46.9951	Prodigal_v2.6.3	CDS	9423	16490	934.1	-	0	ID=339552_16;partial=00;start_type=ATG;rbs_motif=None;rbs_spacer=None;gc_cont=0.324;conf=99.99;score=935.08;cscore=928.60;sscore=6.48;rscore=-0.99;uscore=3.61;tscore=2.90;	0	NA	NA	NA	Others	NA	NA
GX7_bin.76.fasta_GX7_bin.76.fasta_k141_2190297_length_57593_cov_46.9951_17	GX7_bin.76.fasta_GX7_bin.76.fasta_k141_2190297_length_57593_cov_46.9951	Prodigal_v2.6.3	CDS	16519	16803	31.3	-	0	ID=339552_17;partial=00;start_type=ATG;rbs_motif=None;rbs_spacer=None;gc_cont=0.270;conf=99.94;score=32.57;cscore=28.51;sscore=4.06;rscore=-0.99;uscore=0.89;tscore=2.90;	0	NA	NA	NA	Others	NA	NA
GX7_bin.76.fasta_GX7_bin.76.fasta_k141_2190297_length_57593_cov_46.9951_18	GX7_bin.76.fasta_GX7_bin.76.fasta_k141_2190297_length_57593_cov_46.9951	Prodigal_v2.6.3	CDS	16805	17002	18.4	-	0	ID=339552_18;partial=00;start_type=ATG;rbs_motif=None;rbs_spacer=None;gc_cont=0.263;conf=98.82;score=19.27;cscore=15.46;sscore=3.81;rscore=-1.27;uscore=1.94;tscore=2.26;	0	NA	NA	NA	Others	NA	NA
GX7_bin.76.fasta_GX7_bin.76.fasta_k141_2190297_length_57593_cov_46.9951_19	GX7_bin.76.fasta_GX7_bin.76.fasta_k141_2190297_length_57593_cov_46.9951	Prodigal_v2.6.3	CDS	17039	17572	72.4	-	0	ID=339552_19;partial=00;start_type=ATG;rbs_motif=None;rbs_spacer=None;gc_cont=0.322;conf=100.00;score=73.59;cscore=72.23;sscore=1.36;rscore=-0.99;uscore=-1.78;tscore=2.90;	0	NA	NA	NA	Others	NA	NA
GX7_bin.76.fasta_GX7_bin.76.fasta_k141_2190297_length_57593_cov_46.9951_2	GX7_bin.76.fasta_GX7_bin.76.fasta_k141_2190297_length_57593_cov_46.9951	Prodigal_v2.6.3	CDS	450	929	41.7	-	0	ID=339552_2;partial=00;start_type=ATG;rbs_motif=GGA/GAG/AGG;rbs_spacer=5-10bp;gc_cont=0.333;conf=99.99;score=42.61;cscore=35.67;sscore=6.94;rscore=2.72;uscore=0.46;tscore=2.90;	0	NA	NA	NA	Others	NA	NA
GX7_bin.76.fasta_GX7_bin.76.fasta_k141_2190297_length_57593_cov_46.9951_20	GX7_bin.76.fasta_GX7_bin.76.fasta_k141_2190297_length_57593_cov_46.9951	Prodigal_v2.6.3	CDS	17577	19532	260.9	-	0	ID=339552_20;partial=00;start_type=ATG;rbs_motif=AGGA/GGAG/GAGG;rbs_spacer=11-12bp;gc_cont=0.352;conf=99.99;score=262.11;cscore=258.51;sscore=3.60;rscore=1.45;uscore=-1.96;tscore=2.90;	0	NA	NA	NA	Others	NA	NA
GX7_bin.76.fasta_GX7_bin.76.fasta_k141_2190297_length_57593_cov_46.9951_21	GX7_bin.76.fasta_GX7_bin.76.fasta_k141_2190297_length_57593_cov_46.9951	Prodigal_v2.6.3	CDS	19522	20847	141	-	0	ID=339552_21;partial=00;start_type=ATG;rbs_motif=None;rbs_spacer=None;gc_cont=0.294;conf=100.00;score=143.28;cscore=138.86;sscore=4.42;rscore=-0.99;uscore=0.24;tscore=2.90;	0	NA	NA	NA	Others	NA	NA
GX7_bin.76.fasta_GX7_bin.76.fasta_k141_2190297_length_57593_cov_46.9951_3	GX7_bin.76.fasta_GX7_bin.76.fasta_k141_2190297_length_57593_cov_46.9951	Prodigal_v2.6.3	CDS	967	1491	51.8	-	0	ID=339552_3;partial=00;start_type=ATG;rbs_motif=GGA/GAG/AGG;rbs_spacer=5-10bp;gc_cont=0.305;conf=100.00;score=53.01;cscore=43.27;sscore=9.75;rscore=2.72;uscore=2.92;tscore=2.90;	0	GX7	GX7_bin.76.fasta	GX7_bin.76.fasta_GX7_bin.76.fasta_k141_2190297_length_57593_cov_46.9951	Anti_Retron	rad	rad
GX7_bin.76.fasta_GX7_bin.76.fasta_k141_2190297_length_57593_cov_46.9951_4	GX7_bin.76.fasta_GX7_bin.76.fasta_k141_2190297_length_57593_cov_46.9951	Prodigal_v2.6.3	CDS	1498	1827	24.8	-	0	ID=339552_4;partial=00;start_type=ATG;rbs_motif=None;rbs_spacer=None;gc_cont=0.361;conf=99.66;score=24.75;cscore=21.62;sscore=3.13;rscore=-0.99;uscore=1.22;tscore=2.90;	0	NA	NA	NA	Others	NA	NA
GX7_bin.76.fasta_GX7_bin.76.fasta_k141_2190297_length_57593_cov_46.9951_5	GX7_bin.76.fasta_GX7_bin.76.fasta_k141_2190297_length_57593_cov_46.9951	Prodigal_v2.6.3	CDS	1922	3301	133.8	-	0	ID=339552_5;partial=00;start_type=ATG;rbs_motif=AGGAG;rbs_spacer=5-10bp;gc_cont=0.397;conf=100.00;score=133.84;cscore=125.15;sscore=8.68;rscore=7.43;uscore=-1.64;tscore=2.90;	0	GX7	GX7_bin.76.fasta	GX7_bin.76.fasta_GX7_bin.76.fasta_k141_2190297_length_57593_cov_46.9951	NADP	NARP2	narp2_nampt
GX7_bin.76.fasta_GX7_bin.76.fasta_k141_2190297_length_57593_cov_46.9951_6	GX7_bin.76.fasta_GX7_bin.76.fasta_k141_2190297_length_57593_cov_46.9951	Prodigal_v2.6.3	CDS	3395	4411	90.8	-	0	ID=339552_6;partial=00;start_type=ATG;rbs_motif=AGGAG;rbs_spacer=5-10bp;gc_cont=0.405;conf=100.00;score=90.81;cscore=79.95;sscore=10.85;rscore=7.43;uscore=0.53;tscore=2.90;	0	GX7	GX7_bin.76.fasta	GX7_bin.76.fasta_GX7_bin.76.fasta_k141_2190297_length_57593_cov_46.9951	NADP	NARP2	narp2_nmnat
GX7_bin.76.fasta_GX7_bin.76.fasta_k141_2190297_length_57593_cov_46.9951_7	GX7_bin.76.fasta_GX7_bin.76.fasta_k141_2190297_length_57593_cov_46.9951	Prodigal_v2.6.3	CDS	4473	4985	38.6	-	0	ID=339552_7;partial=00;start_type=ATG;rbs_motif=None;rbs_spacer=None;gc_cont=0.347;conf=99.99;score=39.74;cscore=37.41;sscore=2.33;rscore=-0.99;uscore=-0.76;tscore=2.90;	0	NA	NA	NA	Others	NA	NA
GX7_bin.76.fasta_GX7_bin.76.fasta_k141_2190297_length_57593_cov_46.9951_8	GX7_bin.76.fasta_GX7_bin.76.fasta_k141_2190297_length_57593_cov_46.9951	Prodigal_v2.6.3	CDS	4994	5305	23.9	-	0	ID=339552_8;partial=00;start_type=ATG;rbs_motif=None;rbs_spacer=None;gc_cont=0.356;conf=99.67;score=24.79;cscore=22.65;sscore=2.13;rscore=-0.99;uscore=-0.67;tscore=2.90;	0	NA	NA	NA	Others	NA	NA
GX7_bin.76.fasta_GX7_bin.76.fasta_k141_2190297_length_57593_cov_46.9951_9	GX7_bin.76.fasta_GX7_bin.76.fasta_k141_2190297_length_57593_cov_46.9951	Prodigal_v2.6.3	CDS	5341	5661	20.3	-	0	ID=339552_9;partial=00;start_type=ATG;rbs_motif=None;rbs_spacer=None;gc_cont=0.330;conf=99.28;score=21.42;cscore=16.72;sscore=4.69;rscore=-0.99;uscore=1.64;tscore=2.90;	0	NA	NA	NA	Others	NA	NA
Yu16_bin.14.fasta_k141_1264715_length_54462_cov_12.4184_1	Yu16_bin.14.fasta_k141_1264715_length_54462_cov_12.4184	Prodigal_v2.6.3	CDS	3	311	31.5	-	0	ID=117328_1;partial=10;start_type=ATG;rbs_motif=GGA/GAG/AGG;rbs_spacer=5-10bp;gc_cont=0.359;conf=99.92;score=30.80;cscore=23.35;sscore=7.46;rscore=3.02;uscore=1.10;tscore=3.99;	0	NA	NA	NA	Others	NA	NA
Yu16_bin.14.fasta_k141_1264715_length_54462_cov_12.4184_10	Yu16_bin.14.fasta_k141_1264715_length_54462_cov_12.4184	Prodigal_v2.6.3	CDS	5231	5755	20.8	+	0	ID=117328_10;partial=00;start_type=ATG;rbs_motif=GGA/GAG/AGG;rbs_spacer=5-10bp;gc_cont=0.389;conf=99.38;score=22.06;cscore=13.88;sscore=8.17;rscore=3.02;uscore=-0.10;tscore=3.99;	1	NA	NA	NA	Others	NA	NA
Yu16_bin.14.fasta_k141_1264715_length_54462_cov_12.4184_11	Yu16_bin.14.fasta_k141_1264715_length_54462_cov_12.4184	Prodigal_v2.6.3	CDS	5804	7282	171.8	+	0	ID=117328_11;partial=00;start_type=ATG;rbs_motif=GGAG/GAGG;rbs_spacer=5-10bp;gc_cont=0.433;conf=100.00;score=172.53;cscore=154.77;sscore=17.76;rscore=11.01;uscore=2.02;tscore=3.99;	1	Yu16	Yu16_bin.14.fasta	Yu16_bin.14.fasta_k141_1264715_length_54462_cov_12.4184	NADP	NARP2	narp2_nampt
Yu16_bin.14.fasta_k141_1264715_length_54462_cov_12.4184_12	Yu16_bin.14.fasta_k141_1264715_length_54462_cov_12.4184	Prodigal_v2.6.3	CDS	7359	7559	20.1	+	0	ID=117328_12;partial=00;start_type=ATG;rbs_motif=AGGA;rbs_spacer=5-10bp;gc_cont=0.348;conf=99.03;score=20.11;cscore=5.62;sscore=14.49;rscore=7.76;uscore=3.57;tscore=3.16;	1	NA	NA	NA	Others	NA	NA
Yu16_bin.14.fasta_k141_1264715_length_54462_cov_12.4184_13	Yu16_bin.14.fasta_k141_1264715_length_54462_cov_12.4184	Prodigal_v2.6.3	CDS	7624	7818	23.2	+	0	ID=117328_13;partial=00;start_type=ATG;rbs_motif=GGAG/GAGG;rbs_spacer=5-10bp;gc_cont=0.436;conf=99.52;score=23.17;cscore=8.81;sscore=14.36;rscore=8.45;uscore=2.84;tscore=3.06;	1	NA	NA	NA	Others	NA	NA
Yu16_bin.14.fasta_k141_1264715_length_54462_cov_12.4184_14	Yu16_bin.14.fasta_k141_1264715_length_54462_cov_12.4184	Prodigal_v2.6.3	CDS	7815	8069	9.3	+	0	ID=117328_14;partial=00;start_type=ATG;rbs_motif=GGAG/GAGG;rbs_spacer=5-10bp;gc_cont=0.396;conf=95.83;score=13.63;cscore=-2.15;sscore=15.79;rscore=11.01;uscore=-3.05;tscore=3.99;	1	NA	NA	NA	Others	NA	NA
Yu16_bin.14.fasta_k141_1264715_length_54462_cov_12.4184_15	Yu16_bin.14.fasta_k141_1264715_length_54462_cov_12.4184	Prodigal_v2.6.3	CDS	8063	8287	1.2	+	0	ID=117328_15;partial=00;start_type=ATG;rbs_motif=GGA/GAG/AGG;rbs_spacer=5-10bp;gc_cont=0.391;conf=63.56;score=2.42;cscore=-6.42;sscore=8.84;rscore=2.68;uscore=1.86;tscore=3.54;	1	NA	NA	NA	Others	NA	NA
Yu16_bin.14.fasta_k141_1264715_length_54462_cov_12.4184_16	Yu16_bin.14.fasta_k141_1264715_length_54462_cov_12.4184	Prodigal_v2.6.3	CDS	8299	8730	32.6	+	0	ID=117328_16;partial=00;start_type=ATG;rbs_motif=GGAG/GAGG;rbs_spacer=5-10bp;gc_cont=0.363;conf=99.96;score=33.79;cscore=16.61;sscore=17.17;rscore=11.01;uscore=1.03;tscore=3.99;	1	Yu16	Yu16_bin.14.fasta	Yu16_bin.14.fasta_k141_1264715_length_54462_cov_12.4184	Anti_CBASS	acb1	acb1
Yu16_bin.14.fasta_k141_1264715_length_54462_cov_12.4184_17	Yu16_bin.14.fasta_k141_1264715_length_54462_cov_12.4184	Prodigal_v2.6.3	CDS	8740	9498	96.2	+	0	ID=117328_17;partial=00;start_type=ATG;rbs_motif=AGGA;rbs_spacer=5-10bp;gc_cont=0.403;conf=100.00;score=97.37;cscore=81.63;sscore=15.74;rscore=9.79;uscore=0.79;tscore=3.99;	1	NA	NA	NA	Others	NA	NA
Yu16_bin.14.fasta_k141_1264715_length_54462_cov_12.4184_18	Yu16_bin.14.fasta_k141_1264715_length_54462_cov_12.4184	Prodigal_v2.6.3	CDS	9509	10069	49.7	+	0	ID=117328_18;partial=00;start_type=GTG;rbs_motif=AGGAG;rbs_spacer=5-10bp;gc_cont=0.435;conf=100.00;score=50.83;cscore=39.30;sscore=11.53;rscore=14.77;uscore=1.59;tscore=-5.99;	1	NA	NA	NA	Others	NA	NA
Yu16_bin.14.fasta_k141_1264715_length_54462_cov_12.4184_19	Yu16_bin.14.fasta_k141_1264715_length_54462_cov_12.4184	Prodigal_v2.6.3	CDS	10076	10396	32.2	+	0	ID=117328_19;partial=00;start_type=ATG;rbs_motif=GGAG/GAGG;rbs_spacer=5-10bp;gc_cont=0.377;conf=99.95;score=33.36;cscore=18.05;sscore=15.32;rscore=11.01;uscore=-0.89;tscore=3.99;	1	NA	NA	NA	Others	NA	NA
Yu16_bin.14.fasta_k141_1264715_length_54462_cov_12.4184_2	Yu16_bin.14.fasta_k141_1264715_length_54462_cov_12.4184	Prodigal_v2.6.3	CDS	394	843	64.9	+	0	ID=117328_2;partial=00;start_type=ATG;rbs_motif=AGGAG;rbs_spacer=5-10bp;gc_cont=0.420;conf=100.00;score=64.92;cscore=43.58;sscore=21.34;rscore=14.77;uscore=2.58;tscore=3.99;	1	NA	NA	NA	Others	NA	NA
Yu16_bin.14.fasta_k141_1264715_length_54462_cov_12.4184_20	Yu16_bin.14.fasta_k141_1264715_length_54462_cov_12.4184	Prodigal_v2.6.3	CDS	10405	10704	24.1	+	0	ID=117328_20;partial=00;start_type=ATG;rbs_motif=GGAG/GAGG;rbs_spacer=5-10bp;gc_cont=0.373;conf=99.70;score=25.24;cscore=8.67;sscore=16.56;rscore=11.01;uscore=0.38;tscore=3.99;	1	NA	NA	NA	Others	NA	NA
Yu16_bin.14.fasta_k141_1264715_length_54462_cov_12.4184_21	Yu16_bin.14.fasta_k141_1264715_length_54462_cov_12.4184	Prodigal_v2.6.3	CDS	10743	12209	177	+	0	ID=117328_21;partial=00;start_type=ATG;rbs_motif=AGGA;rbs_spacer=5-10bp;gc_cont=0.422;conf=100.00;score=177.91;cscore=162.35;sscore=15.56;rscore=9.79;uscore=0.92;tscore=3.99;	1	NA	NA	NA	Others	NA	NA
Yu16_bin.14.fasta_k141_1264715_length_54462_cov_12.4184_22	Yu16_bin.14.fasta_k141_1264715_length_54462_cov_12.4184	Prodigal_v2.6.3	CDS	12312	12554	37.5	+	0	ID=117328_22;partial=00;start_type=ATG;rbs_motif=GGAG/GAGG;rbs_spacer=5-10bp;gc_cont=0.457;conf=99.98;score=37.49;cscore=20.33;sscore=17.16;rscore=10.57;uscore=2.76;tscore=3.83;	1	NA	NA	NA	Others	NA	NA
Yu16_bin.14.fasta_k141_1264715_length_54462_cov_12.4184_23	Yu16_bin.14.fasta_k141_1264715_length_54462_cov_12.4184	Prodigal_v2.6.3	CDS	12678	13382	53.9	+	0	ID=117328_23;partial=00;start_type=ATG;rbs_motif=GGA/GAG/AGG;rbs_spacer=5-10bp;gc_cont=0.407;conf=100.00;score=53.86;cscore=47.98;sscore=5.88;rscore=3.02;uscore=-1.13;tscore=3.99;	1	NA	NA	NA	Others	NA	NA
Yu16_bin.14.fasta_k141_1264715_length_54462_cov_12.4184_24	Yu16_bin.14.fasta_k141_1264715_length_54462_cov_12.4184	Prodigal_v2.6.3	CDS	13386	14009	93.9	+	0	ID=117328_24;partial=00;start_type=ATG;rbs_motif=AGGAG;rbs_spacer=5-10bp;gc_cont=0.385;conf=100.00;score=95.15;cscore=75.92;sscore=19.23;rscore=14.77;uscore=-0.77;tscore=3.99;	1	NA	NA	NA	Others	NA	NA
Yu16_bin.14.fasta_k141_1264715_length_54462_cov_12.4184_25	Yu16_bin.14.fasta_k141_1264715_length_54462_cov_12.4184	Prodigal_v2.6.3	CDS	14080	14616	33.2	+	0	ID=117328_25;partial=00;start_type=ATG;rbs_motif=AGGAG;rbs_spacer=5-10bp;gc_cont=0.453;conf=99.95;score=33.17;cscore=12.41;sscore=20.75;rscore=14.77;uscore=1.99;tscore=3.99;	1	NA	NA	NA	Others	NA	NA
Yu16_bin.14.fasta_k141_1264715_length_54462_cov_12.4184_26	Yu16_bin.14.fasta_k141_1264715_length_54462_cov_12.4184	Prodigal_v2.6.3	CDS	14618	14914	37.9	+	0	ID=117328_26;partial=00;start_type=ATG;rbs_motif=AGGA;rbs_spacer=5-10bp;gc_cont=0.421;conf=99.99;score=39.15;cscore=22.01;sscore=17.13;rscore=9.79;uscore=2.09;tscore=3.99;	1	NA	NA	NA	Others	NA	NA
Yu16_bin.14.fasta_k141_1264715_length_54462_cov_12.4184_27	Yu16_bin.14.fasta_k141_1264715_length_54462_cov_12.4184	Prodigal_v2.6.3	CDS	14959	15309	40.2	+	0	ID=117328_27;partial=00;start_type=ATG;rbs_motif=GGA/GAG/AGG;rbs_spacer=5-10bp;gc_cont=0.365;conf=99.99;score=41.04;cscore=34.62;sscore=6.43;rscore=3.02;uscore=-1.37;tscore=3.99;	1	NA	NA	NA	Others	NA	NA
Yu16_bin.14.fasta_k141_1264715_length_54462_cov_12.4184_28	Yu16_bin.14.fasta_k141_1264715_length_54462_cov_12.4184	Prodigal_v2.6.3	CDS	15309	16160	105.8	+	0	ID=117328_28;partial=00;start_type=ATG;rbs_motif=AGGAG;rbs_spacer=5-10bp;gc_cont=0.397;conf=100.00;score=107.10;cscore=82.69;sscore=24.42;rscore=14.77;uscore=4.37;tscore=3.99;	1	NA	NA	NA	Others	NA	NA
Yu16_bin.14.fasta_k141_1264715_length_54462_cov_12.4184_29	Yu16_bin.14.fasta_k141_1264715_length_54462_cov_12.4184	Prodigal_v2.6.3	CDS	16354	17310	126.7	+	0	ID=117328_29;partial=00;start_type=ATG;rbs_motif=GGAG/GAGG;rbs_spacer=5-10bp;gc_cont=0.362;conf=100.00;score=126.09;cscore=110.84;sscore=15.25;rscore=11.01;uscore=0.91;tscore=3.99;	1	NA	NA	NA	Others	NA	NA
Yu16_bin.14.fasta_k141_1264715_length_54462_cov_12.4184_3	Yu16_bin.14.fasta_k141_1264715_length_54462_cov_12.4184	Prodigal_v2.6.3	CDS	888	1439	64.4	+	0	ID=117328_3;partial=00;start_type=ATG;rbs_motif=GGAG/GAGG;rbs_spacer=5-10bp;gc_cont=0.380;conf=100.00;score=65.17;cscore=49.68;sscore=15.49;rscore=11.01;uscore=-0.30;tscore=3.99;	1	NA	NA	NA	Others	NA	NA
Yu16_bin.14.fasta_k141_1264715_length_54462_cov_12.4184_30	Yu16_bin.14.fasta_k141_1264715_length_54462_cov_12.4184	Prodigal_v2.6.3	CDS	17307	17987	57.1	+	0	ID=117328_30;partial=00;start_type=ATG;rbs_motif=AGGA/GGAG/GAGG;rbs_spacer=11-12bp;gc_cont=0.386;conf=100.00;score=58.40;cscore=43.94;sscore=14.47;rscore=5.11;uscore=4.07;tscore=3.99;	1	NA	NA	NA	Others	NA	NA
Yu16_bin.14.fasta_k141_1264715_length_54462_cov_12.4184_31	Yu16_bin.14.fasta_k141_1264715_length_54462_cov_12.4184	Prodigal_v2.6.3	CDS	17991	18326	32.1	+	0	ID=117328_31;partial=00;start_type=ATG;rbs_motif=GGA/GAG/AGG;rbs_spacer=5-10bp;gc_cont=0.420;conf=99.95;score=33.31;cscore=24.90;sscore=8.41;rscore=3.02;uscore=0.16;tscore=3.99;	1	NA	NA	NA	Others	NA	NA
Yu16_bin.14.fasta_k141_1264715_length_54462_cov_12.4184_32	Yu16_bin.14.fasta_k141_1264715_length_54462_cov_12.4184	Prodigal_v2.6.3	CDS	18323	18490	-1.8	+	0	ID=117328_32;partial=00;start_type=ATG;rbs_motif=GGA/GAG/AGG;rbs_spacer=5-10bp;gc_cont=0.387;conf=64.62;score=2.62;cscore=-2.80;sscore=5.42;rscore=1.99;uscore=-3.11;tscore=2.63;	1	NA	NA	NA	Others	NA	NA
Yu16_bin.14.fasta_k141_1264715_length_54462_cov_12.4184_33	Yu16_bin.14.fasta_k141_1264715_length_54462_cov_12.4184	Prodigal_v2.6.3	CDS	18487	18795	24.4	+	0	ID=117328_33;partial=00;start_type=ATG;rbs_motif=GGxGG;rbs_spacer=5-10bp;gc_cont=0.346;conf=99.83;score=27.62;cscore=20.96;sscore=6.66;rscore=-1.88;uscore=1.38;tscore=3.99;	1	NA	NA	NA	Others	NA	NA
Yu16_bin.14.fasta_k141_1264715_length_54462_cov_12.4184_34	Yu16_bin.14.fasta_k141_1264715_length_54462_cov_12.4184	Prodigal_v2.6.3	CDS	18935	19156	23.8	+	0	ID=117328_34;partial=00;start_type=ATG;rbs_motif=AGGAG;rbs_spacer=5-10bp;gc_cont=0.432;conf=99.58;score=23.84;cscore=10.07;sscore=13.77;rscore=12.94;uscore=-2.67;tscore=3.49;	1	NA	NA	NA	Others	NA	NA
Yu16_bin.14.fasta_k141_1264715_length_54462_cov_12.4184_35	Yu16_bin.14.fasta_k141_1264715_length_54462_cov_12.4184	Prodigal_v2.6.3	CDS	19187	19783	40.1	+	0	ID=117328_35;partial=00;start_type=ATG;rbs_motif=None;rbs_spacer=None;gc_cont=0.407;conf=99.99;score=41.10;cscore=43.50;sscore=-2.41;rscore=-7.00;uscore=-0.34;tscore=3.99;	1	NA	NA	NA	Others	NA	NA
Yu16_bin.14.fasta_k141_1264715_length_54462_cov_12.4184_36	Yu16_bin.14.fasta_k141_1264715_length_54462_cov_12.4184	Prodigal_v2.6.3	CDS	19780	20154	33.5	+	0	ID=117328_36;partial=00;start_type=ATG;rbs_motif=GGA/GAG/AGG;rbs_spacer=11-12bp;gc_cont=0.427;conf=99.97;score=34.81;cscore=27.33;sscore=7.49;rscore=0.14;uscore=2.07;tscore=3.99;	1	NA	NA	NA	Others	NA	NA
Yu16_bin.14.fasta_k141_1264715_length_54462_cov_12.4184_4	Yu16_bin.14.fasta_k141_1264715_length_54462_cov_12.4184	Prodigal_v2.6.3	CDS	1417	1947	47.8	+	0	ID=117328_4;partial=00;start_type=ATG;rbs_motif=GGAG/GAGG;rbs_spacer=5-10bp;gc_cont=0.386;conf=100.00;score=47.83;cscore=32.39;sscore=15.43;rscore=11.01;uscore=0.44;tscore=3.99;	1	NA	NA	NA	Others	NA	NA
Yu16_bin.14.fasta_k141_1264715_length_54462_cov_12.4184_5	Yu16_bin.14.fasta_k141_1264715_length_54462_cov_12.4184	Prodigal_v2.6.3	CDS	1944	2462	54.7	+	0	ID=117328_5;partial=00;start_type=ATG;rbs_motif=GGA/GAG/AGG;rbs_spacer=5-10bp;gc_cont=0.387;conf=100.00;score=55.99;cscore=47.10;sscore=8.90;rscore=3.02;uscore=0.59;tscore=3.99;	1	NA	NA	NA	Others	NA	NA
Yu16_bin.14.fasta_k141_1264715_length_54462_cov_12.4184_6	Yu16_bin.14.fasta_k141_1264715_length_54462_cov_12.4184	Prodigal_v2.6.3	CDS	2428	2910	40.7	+	0	ID=117328_6;partial=00;start_type=ATG;rbs_motif=AGGA;rbs_spacer=5-10bp;gc_cont=0.387;conf=99.99;score=40.66;cscore=26.05;sscore=14.61;rscore=9.79;uscore=0.82;tscore=3.99;	1	NA	NA	NA	Others	NA	NA
Yu16_bin.14.fasta_k141_1264715_length_54462_cov_12.4184_7	Yu16_bin.14.fasta_k141_1264715_length_54462_cov_12.4184	Prodigal_v2.6.3	CDS	3043	3324	33.6	+	0	ID=117328_7;partial=00;start_type=ATG;rbs_motif=AGGAG;rbs_spacer=5-10bp;gc_cont=0.348;conf=99.96;score=33.64;cscore=13.38;sscore=20.26;rscore=14.77;uscore=1.49;tscore=3.99;	1	NA	NA	NA	Others	NA	NA
Yu16_bin.14.fasta_k141_1264715_length_54462_cov_12.4184_8	Yu16_bin.14.fasta_k141_1264715_length_54462_cov_12.4184	Prodigal_v2.6.3	CDS	3425	4045	45.9	+	0	ID=117328_8;partial=00;start_type=ATG;rbs_motif=GGA/GAG/AGG;rbs_spacer=5-10bp;gc_cont=0.401;conf=100.00;score=45.87;cscore=37.33;sscore=8.55;rscore=3.02;uscore=1.54;tscore=3.99;	1	NA	NA	NA	Others	NA	NA
Yu16_bin.14.fasta_k141_1264715_length_54462_cov_12.4184_9	Yu16_bin.14.fasta_k141_1264715_length_54462_cov_12.4184	Prodigal_v2.6.3	CDS	4126	5229	122.3	+	0	ID=117328_9;partial=00;start_type=ATG;rbs_motif=GGAG/GAGG;rbs_spacer=5-10bp;gc_cont=0.420;conf=100.00;score=122.29;cscore=106.69;sscore=15.60;rscore=11.01;uscore=0.60;tscore=3.99;	1	Yu16	Yu16_bin.14.fasta	Yu16_bin.14.fasta_k141_1264715_length_54462_cov_12.4184	NADP	NARP2	narp2_nmnat

## Sheet: Fig6C
ORF	V1	V2	V3	V4	V5	V6	V7	V8	V9	orientation	contig.x	gene	type	contig.y
JIN10_bin.23.fasta_k141_67840_length_8552_cov_268.5540_1	JIN10_bin.23.fasta_k141_67840_length_8552_cov_268.5540	Prodigal_v2.6.3	CDS	752	1084	39.9	-	0	ID=62880_1;partial=00;start_type=ATG;rbs_motif=None;rbs_spacer=None;gc_cont=0.486;conf=100.00;score=48.29;cscore=43.16;sscore=5.13;rscore=-6.26;uscore=-0.80;tscore=3.83;	0	NA	cas2_I_II_III_IV_V_VI_6	Defense gene	JIN10_bin.23.fasta_k141_67840_length_8552_cov_268.5540
JIN10_bin.23.fasta_k141_67840_length_8552_cov_268.5540_2	JIN10_bin.23.fasta_k141_67840_length_8552_cov_268.5540	Prodigal_v2.6.3	CDS	1081	2037	100.3	-	0	ID=62880_2;partial=00;start_type=ATG;rbs_motif=None;rbs_spacer=None;gc_cont=0.596;conf=100.00;score=101.53;cscore=101.26;sscore=0.27;rscore=-6.26;uscore=1.44;tscore=3.83;	0	NA	cas1_I_II_III_IV_V_VI_5	Defense gene	JIN10_bin.23.fasta_k141_67840_length_8552_cov_268.5540
JIN10_bin.23.fasta_k141_67840_length_8552_cov_268.5540_3	JIN10_bin.23.fasta_k141_67840_length_8552_cov_268.5540	Prodigal_v2.6.3	CDS	2040	5276	370.9	-	0	ID=62880_3;partial=00;start_type=ATG;rbs_motif=GGA/GAG/AGG;rbs_spacer=5-10bp;gc_cont=0.573;conf=99.99;score=370.25;cscore=363.97;sscore=6.28;rscore=1.44;uscore=1.66;tscore=3.83;	0	NA	cas9_II-A_II-B_II-C_3	Defense gene	JIN10_bin.23.fasta_k141_67840_length_8552_cov_268.5540
JIN10_bin.23.fasta_k141_67840_length_8552_cov_268.5540_4	JIN10_bin.23.fasta_k141_67840_length_8552_cov_268.5540	Prodigal_v2.6.3	CDS	5654	6772	88.8	-	0	ID=62880_4;partial=00;start_type=ATG;rbs_motif=None;rbs_spacer=None;gc_cont=0.565;conf=100.00;score=88.84;cscore=90.46;sscore=-1.62;rscore=-6.26;uscore=0.81;tscore=3.83;	0	NA	NA	Others	NA
JIN10_bin.23.fasta_k141_67840_length_8552_cov_268.5540_5	JIN10_bin.23.fasta_k141_67840_length_8552_cov_268.5540	Prodigal_v2.6.3	CDS	6862	8550	293.3	-	0	ID=62880_5;partial=01;start_type=Edge;rbs_motif=None;rbs_spacer=None;gc_cont=0.567;conf=99.99;score=293.26;cscore=290.04;sscore=3.22;rscore=0.00;uscore=0.00;tscore=3.22;	0	NA	NA	Others	NA
SD70_bin.36.fasta_k141_613785_length_38902_cov_517.0000_1	SD70_bin.36.fasta_k141_613785_length_38902_cov_517.0000	Prodigal_v2.6.3	CDS	2	1099	82.5	-	0	ID=54202_1;partial=10;start_type=ATG;rbs_motif=None;rbs_spacer=None;gc_cont=0.584;conf=100.00;score=81.88;cscore=82.92;sscore=-1.04;rscore=-6.26;uscore=2.04;tscore=3.83;	0	NA	NA	Others	NA
SD70_bin.36.fasta_k141_613785_length_38902_cov_517.0000_10	SD70_bin.36.fasta_k141_613785_length_38902_cov_517.0000	Prodigal_v2.6.3	CDS	5040	5396	51.9	-	0	ID=54202_10;partial=00;start_type=ATG;rbs_motif=AGGAG;rbs_spacer=5-10bp;gc_cont=0.552;conf=100.00;score=52.93;cscore=29.74;sscore=23.19;rscore=14.12;uscore=4.22;tscore=3.83;	0	NA	NA	Others	NA
SD70_bin.36.fasta_k141_613785_length_38902_cov_517.0000_11	SD70_bin.36.fasta_k141_613785_length_38902_cov_517.0000	Prodigal_v2.6.3	CDS	5421	5633	0.4	-	0	ID=54202_11;partial=00;start_type=ATG;rbs_motif=AGGA;rbs_spacer=5-10bp;gc_cont=0.507;conf=58.23;score=1.44;cscore=-13.57;sscore=15.01;rscore=7.24;uscore=4.01;tscore=3.22;	0	NA	NA	Others	NA
SD70_bin.36.fasta_k141_613785_length_38902_cov_517.0000_12	SD70_bin.36.fasta_k141_613785_length_38902_cov_517.0000	Prodigal_v2.6.3	CDS	5655	5870	21.5	-	0	ID=54202_12;partial=00;start_type=ATG;rbs_motif=AGGAG;rbs_spacer=5-10bp;gc_cont=0.514;conf=99.55;score=23.44;cscore=6.85;sscore=16.59;rscore=12.03;uscore=-0.65;tscore=3.27;	0	NA	NA	Others	NA
SD70_bin.36.fasta_k141_613785_length_38902_cov_517.0000_13	SD70_bin.36.fasta_k141_613785_length_38902_cov_517.0000	Prodigal_v2.6.3	CDS	5867	6052	8.2	-	0	ID=54202_13;partial=00;start_type=ATG;rbs_motif=GGA/GAG/AGG;rbs_spacer=5-10bp;gc_cont=0.640;conf=94.91;score=12.73;cscore=7.58;sscore=5.15;rscore=1.05;uscore=-3.27;tscore=2.81;	0	NA	NA	Others	NA
SD70_bin.36.fasta_k141_613785_length_38902_cov_517.0000_14	SD70_bin.36.fasta_k141_613785_length_38902_cov_517.0000	Prodigal_v2.6.3	CDS	6049	6345	51.4	-	0	ID=54202_14;partial=00;start_type=ATG;rbs_motif=AGGAG;rbs_spacer=5-10bp;gc_cont=0.579;conf=100.00;score=50.78;cscore=30.99;sscore=19.79;rscore=14.12;uscore=2.49;tscore=3.83;	0	NA	NA	Others	NA
SD70_bin.36.fasta_k141_613785_length_38902_cov_517.0000_15	SD70_bin.36.fasta_k141_613785_length_38902_cov_517.0000	Prodigal_v2.6.3	CDS	6657	6887	17	-	0	ID=54202_15;partial=00;start_type=ATG;rbs_motif=None;rbs_spacer=None;gc_cont=0.619;conf=98.50;score=18.21;cscore=20.74;sscore=-2.53;rscore=-6.86;uscore=-0.41;tscore=3.50;	0	NA	NA	Others	NA
SD70_bin.36.fasta_k141_613785_length_38902_cov_517.0000_16	SD70_bin.36.fasta_k141_613785_length_38902_cov_517.0000	Prodigal_v2.6.3	CDS	6890	7207	17.8	-	0	ID=54202_16;partial=00;start_type=ATG;rbs_motif=GGA/GAG/AGG;rbs_spacer=5-10bp;gc_cont=0.535;conf=98.10;score=17.17;cscore=12.34;sscore=4.83;rscore=1.44;uscore=0.21;tscore=3.83;	0	NA	NA	Others	NA
SD70_bin.36.fasta_k141_613785_length_38902_cov_517.0000_17	SD70_bin.36.fasta_k141_613785_length_38902_cov_517.0000	Prodigal_v2.6.3	CDS	7531	7905	17.6	-	0	ID=54202_17;partial=00;start_type=ATG;rbs_motif=None;rbs_spacer=None;gc_cont=0.483;conf=98.01;score=16.94;cscore=16.36;sscore=0.58;rscore=-6.26;uscore=3.66;tscore=3.83;	0	NA	NA	Others	NA
SD70_bin.36.fasta_k141_613785_length_38902_cov_517.0000_18	SD70_bin.36.fasta_k141_613785_length_38902_cov_517.0000	Prodigal_v2.6.3	CDS	8021	8197	14.3	+	0	ID=54202_18;partial=00;start_type=ATG;rbs_motif=AGGAG;rbs_spacer=5-10bp;gc_cont=0.542;conf=96.44;score=14.35;cscore=0.23;sscore=14.12;rscore=9.83;uscore=1.63;tscore=2.67;	1	NA	NA	Others	NA
SD70_bin.36.fasta_k141_613785_length_38902_cov_517.0000_19	SD70_bin.36.fasta_k141_613785_length_38902_cov_517.0000	Prodigal_v2.6.3	CDS	8221	8520	39.4	-	0	ID=54202_19;partial=00;start_type=ATG;rbs_motif=AGGAG;rbs_spacer=5-10bp;gc_cont=0.617;conf=99.99;score=38.77;cscore=23.60;sscore=15.17;rscore=14.12;uscore=-2.13;tscore=3.83;	0	NA	NA	Others	NA
SD70_bin.36.fasta_k141_613785_length_38902_cov_517.0000_2	SD70_bin.36.fasta_k141_613785_length_38902_cov_517.0000	Prodigal_v2.6.3	CDS	1287	1496	6.9	-	0	ID=54202_2;partial=00;start_type=ATG;rbs_motif=GGA/GAG/AGG;rbs_spacer=11-12bp;gc_cont=0.595;conf=80.64;score=6.21;cscore=4.45;sscore=1.76;rscore=-0.36;uscore=-0.40;tscore=3.17;	0	NA	NA	Others	NA
SD70_bin.36.fasta_k141_613785_length_38902_cov_517.0000_20	SD70_bin.36.fasta_k141_613785_length_38902_cov_517.0000	Prodigal_v2.6.3	CDS	8679	9119	64.2	+	0	ID=54202_20;partial=00;start_type=ATG;rbs_motif=GGAG/GAGG;rbs_spacer=5-10bp;gc_cont=0.626;conf=100.00;score=64.22;cscore=52.88;sscore=11.34;rscore=8.92;uscore=-1.41;tscore=3.83;	1	NA	NA	Others	NA
SD70_bin.36.fasta_k141_613785_length_38902_cov_517.0000_21	SD70_bin.36.fasta_k141_613785_length_38902_cov_517.0000	Prodigal_v2.6.3	CDS	9112	9309	8	+	0	ID=54202_21;partial=00;start_type=ATG;rbs_motif=None;rbs_spacer=None;gc_cont=0.611;conf=89.28;score=9.22;cscore=13.19;sscore=-3.96;rscore=-8.03;uscore=-0.18;tscore=2.99;	1	NA	NA	Others	NA
SD70_bin.36.fasta_k141_613785_length_38902_cov_517.0000_22	SD70_bin.36.fasta_k141_613785_length_38902_cov_517.0000	Prodigal_v2.6.3	CDS	9309	9503	4.9	+	0	ID=54202_22;partial=00;start_type=ATG;rbs_motif=GGA/GAG/AGG;rbs_spacer=5-10bp;gc_cont=0.641;conf=89.13;score=9.15;cscore=3.82;sscore=5.33;rscore=1.10;uscore=-2.92;tscore=2.94;	1	NA	NA	Others	NA
SD70_bin.36.fasta_k141_613785_length_38902_cov_517.0000_23	SD70_bin.36.fasta_k141_613785_length_38902_cov_517.0000	Prodigal_v2.6.3	CDS	9616	10383	80.4	+	0	ID=54202_23;partial=00;start_type=ATG;rbs_motif=GGA/GAG/AGG;rbs_spacer=5-10bp;gc_cont=0.570;conf=100.00;score=83.00;cscore=76.43;sscore=6.56;rscore=1.44;uscore=-1.35;tscore=3.83;	1	NA	NA	Others	NA
SD70_bin.36.fasta_k141_613785_length_38902_cov_517.0000_24	SD70_bin.36.fasta_k141_613785_length_38902_cov_517.0000	Prodigal_v2.6.3	CDS	10380	13022	333.5	+	0	ID=54202_24;partial=00;start_type=ATG;rbs_motif=None;rbs_spacer=None;gc_cont=0.588;conf=99.99;score=341.04;cscore=334.35;sscore=6.69;rscore=-6.26;uscore=1.56;tscore=3.83;	1	NA	NA	Others	NA
SD70_bin.36.fasta_k141_613785_length_38902_cov_517.0000_25	SD70_bin.36.fasta_k141_613785_length_38902_cov_517.0000	Prodigal_v2.6.3	CDS	13330	13965	84.7	+	0	ID=54202_25;partial=00;start_type=ATG;rbs_motif=GGA/GAG/AGG;rbs_spacer=5-10bp;gc_cont=0.654;conf=100.00;score=84.08;cscore=77.84;sscore=6.25;rscore=1.44;uscore=1.63;tscore=3.83;	1	NA	NA	Others	NA
SD70_bin.36.fasta_k141_613785_length_38902_cov_517.0000_26	SD70_bin.36.fasta_k141_613785_length_38902_cov_517.0000	Prodigal_v2.6.3	CDS	13962	15950	237.5	+	0	ID=54202_26;partial=00;start_type=ATG;rbs_motif=GGAG/GAGG;rbs_spacer=5-10bp;gc_cont=0.625;conf=99.99;score=239.36;cscore=225.31;sscore=14.04;rscore=8.92;uscore=-0.57;tscore=3.83;	1	NA	NA	Others	NA
SD70_bin.36.fasta_k141_613785_length_38902_cov_517.0000_27	SD70_bin.36.fasta_k141_613785_length_38902_cov_517.0000	Prodigal_v2.6.3	CDS	15934	16203	31.1	+	0	ID=54202_27;partial=00;start_type=ATG;rbs_motif=None;rbs_spacer=None;gc_cont=0.607;conf=99.94;score=32.24;cscore=35.43;sscore=-3.19;rscore=-6.26;uscore=-1.92;tscore=3.83;	1	NA	NA	Others	NA
SD70_bin.36.fasta_k141_613785_length_38902_cov_517.0000_28	SD70_bin.36.fasta_k141_613785_length_38902_cov_517.0000	Prodigal_v2.6.3	CDS	16312	16698	56.7	+	0	ID=54202_28;partial=00;start_type=ATG;rbs_motif=GGAG/GAGG;rbs_spacer=5-10bp;gc_cont=0.584;conf=100.00;score=56.66;cscore=41.34;sscore=15.33;rscore=8.92;uscore=2.58;tscore=3.83;	1	NA	NA	Others	NA
SD70_bin.36.fasta_k141_613785_length_38902_cov_517.0000_29	SD70_bin.36.fasta_k141_613785_length_38902_cov_517.0000	Prodigal_v2.6.3	CDS	16708	16962	20.8	+	0	ID=54202_29;partial=00;start_type=ATG;rbs_motif=GGA/GAG/AGG;rbs_spacer=5-10bp;gc_cont=0.565;conf=99.36;score=21.93;cscore=17.40;sscore=4.53;rscore=1.44;uscore=-1.91;tscore=3.83;	1	SD70_bin.36.fasta_k141_613785_length_38902_cov_517.0000	acriic1	Anti-defense gene	NA
SD70_bin.36.fasta_k141_613785_length_38902_cov_517.0000_3	SD70_bin.36.fasta_k141_613785_length_38902_cov_517.0000	Prodigal_v2.6.3	CDS	1759	2046	4.2	-	0	ID=54202_3;partial=00;start_type=ATG;rbs_motif=GGAG/GAGG;rbs_spacer=5-10bp;gc_cont=0.639;conf=77.76;score=5.44;cscore=-7.34;sscore=12.79;rscore=8.92;uscore=-0.69;tscore=3.83;	0	NA	NA	Others	NA
SD70_bin.36.fasta_k141_613785_length_38902_cov_517.0000_30	SD70_bin.36.fasta_k141_613785_length_38902_cov_517.0000	Prodigal_v2.6.3	CDS	17084	17359	23.5	+	0	ID=54202_30;partial=00;start_type=ATG;rbs_motif=GGAG/GAGG;rbs_spacer=5-10bp;gc_cont=0.496;conf=99.55;score=23.45;cscore=8.75;sscore=14.70;rscore=8.92;uscore=1.95;tscore=3.83;	1	NA	NA	Others	NA
SD70_bin.36.fasta_k141_613785_length_38902_cov_517.0000_31	SD70_bin.36.fasta_k141_613785_length_38902_cov_517.0000	Prodigal_v2.6.3	CDS	17356	17595	-9.9	+	0	ID=54202_31;partial=00;start_type=ATG;rbs_motif=None;rbs_spacer=None;gc_cont=0.517;conf=66.42;score=2.97;cscore=-1.46;sscore=4.43;rscore=-6.60;uscore=-4.99;tscore=3.63;	1	NA	NA	Others	NA
SD70_bin.36.fasta_k141_613785_length_38902_cov_517.0000_32	SD70_bin.36.fasta_k141_613785_length_38902_cov_517.0000	Prodigal_v2.6.3	CDS	17592	17786	6.5	+	0	ID=54202_32;partial=00;start_type=ATG;rbs_motif=3Base/5BMM;rbs_spacer=13-15bp;gc_cont=0.585;conf=95.43;score=13.22;cscore=8.36;sscore=4.86;rscore=-5.38;uscore=0.63;tscore=2.94;	1	NA	NA	Others	NA
SD70_bin.36.fasta_k141_613785_length_38902_cov_517.0000_33	SD70_bin.36.fasta_k141_613785_length_38902_cov_517.0000	Prodigal_v2.6.3	CDS	17783	18448	62.9	+	0	ID=54202_33;partial=00;start_type=ATG;rbs_motif=GGA/GAG/AGG;rbs_spacer=5-10bp;gc_cont=0.517;conf=100.00;score=64.85;cscore=58.29;sscore=6.56;rscore=1.44;uscore=-0.68;tscore=3.83;	1	NA	NA	Others	NA
SD70_bin.36.fasta_k141_613785_length_38902_cov_517.0000_34	SD70_bin.36.fasta_k141_613785_length_38902_cov_517.0000	Prodigal_v2.6.3	CDS	18509	19084	56	+	0	ID=54202_34;partial=00;start_type=ATG;rbs_motif=3Base/5BMM;rbs_spacer=13-15bp;gc_cont=0.646;conf=100.00;score=56.03;cscore=53.97;sscore=2.07;rscore=-4.13;uscore=2.37;tscore=3.83;	1	NA	NA	Others	NA
SD70_bin.36.fasta_k141_613785_length_38902_cov_517.0000_35	SD70_bin.36.fasta_k141_613785_length_38902_cov_517.0000	Prodigal_v2.6.3	CDS	19090	20769	201.7	+	0	ID=54202_35;partial=00;start_type=ATG;rbs_motif=None;rbs_spacer=None;gc_cont=0.630;conf=99.99;score=202.93;cscore=203.08;sscore=-0.15;rscore=-6.26;uscore=1.06;tscore=3.83;	1	NA	NA	Others	NA
SD70_bin.36.fasta_k141_613785_length_38902_cov_517.0000_36	SD70_bin.36.fasta_k141_613785_length_38902_cov_517.0000	Prodigal_v2.6.3	CDS	20832	22946	280.3	+	0	ID=54202_36;partial=00;start_type=ATG;rbs_motif=AGGAG;rbs_spacer=5-10bp;gc_cont=0.639;conf=99.99;score=280.30;cscore=257.27;sscore=23.03;rscore=14.12;uscore=5.07;tscore=3.83;	1	NA	NA	Others	NA
SD70_bin.36.fasta_k141_613785_length_38902_cov_517.0000_37	SD70_bin.36.fasta_k141_613785_length_38902_cov_517.0000	Prodigal_v2.6.3	CDS	22998	23288	20.9	+	0	ID=54202_37;partial=00;start_type=ATG;rbs_motif=AGGA;rbs_spacer=5-10bp;gc_cont=0.612;conf=99.31;score=21.64;cscore=10.77;sscore=10.87;rscore=8.62;uscore=-2.29;tscore=3.83;	1	NA	NA	Others	NA
SD70_bin.36.fasta_k141_613785_length_38902_cov_517.0000_38	SD70_bin.36.fasta_k141_613785_length_38902_cov_517.0000	Prodigal_v2.6.3	CDS	23322	23834	66.4	+	0	ID=54202_38;partial=00;start_type=ATG;rbs_motif=AGGA;rbs_spacer=5-10bp;gc_cont=0.637;conf=100.00;score=67.32;cscore=49.30;sscore=18.01;rscore=8.62;uscore=4.65;tscore=3.83;	1	NA	NA	Others	NA
SD70_bin.36.fasta_k141_613785_length_38902_cov_517.0000_39	SD70_bin.36.fasta_k141_613785_length_38902_cov_517.0000	Prodigal_v2.6.3	CDS	23840	24259	16.3	+	0	ID=54202_39;partial=00;start_type=ATG;rbs_motif=None;rbs_spacer=None;gc_cont=0.605;conf=98.25;score=17.53;cscore=16.67;sscore=0.86;rscore=-6.26;uscore=2.07;tscore=3.83;	1	NA	NA	Others	NA
SD70_bin.36.fasta_k141_613785_length_38902_cov_517.0000_4	SD70_bin.36.fasta_k141_613785_length_38902_cov_517.0000	Prodigal_v2.6.3	CDS	2051	2287	29.7	-	0	ID=54202_4;partial=00;start_type=ATG;rbs_motif=GGAGG;rbs_spacer=5-10bp;gc_cont=0.578;conf=99.89;score=29.70;cscore=15.49;sscore=14.21;rscore=10.26;uscore=0.36;tscore=3.59;	0	NA	NA	Others	NA
SD70_bin.36.fasta_k141_613785_length_38902_cov_517.0000_40	SD70_bin.36.fasta_k141_613785_length_38902_cov_517.0000	Prodigal_v2.6.3	CDS	24259	24618	7.2	+	0	ID=54202_40;partial=00;start_type=ATG;rbs_motif=GGAG/GAGG;rbs_spacer=5-10bp;gc_cont=0.492;conf=87.64;score=8.52;cscore=-6.72;sscore=15.25;rscore=8.92;uscore=1.71;tscore=3.83;	1	NA	NA	Others	NA
SD70_bin.36.fasta_k141_613785_length_38902_cov_517.0000_41	SD70_bin.36.fasta_k141_613785_length_38902_cov_517.0000	Prodigal_v2.6.3	CDS	25336	26184	45.8	+	0	ID=54202_41;partial=00;start_type=GTG;rbs_motif=GGA/GAG/AGG;rbs_spacer=5-10bp;gc_cont=0.681;conf=100.00;score=45.12;cscore=48.43;sscore=-3.31;rscore=1.44;uscore=0.22;tscore=-4.32;	1	NA	NA	Others	NA
SD70_bin.36.fasta_k141_613785_length_38902_cov_517.0000_42	SD70_bin.36.fasta_k141_613785_length_38902_cov_517.0000	Prodigal_v2.6.3	CDS	26197	26529	37.2	+	0	ID=54202_42;partial=00;start_type=ATG;rbs_motif=GGAG/GAGG;rbs_spacer=5-10bp;gc_cont=0.586;conf=99.99;score=38.33;cscore=22.52;sscore=15.81;rscore=8.92;uscore=1.92;tscore=3.83;	1	NA	NA	Others	NA
SD70_bin.36.fasta_k141_613785_length_38902_cov_517.0000_43	SD70_bin.36.fasta_k141_613785_length_38902_cov_517.0000	Prodigal_v2.6.3	CDS	26588	26890	25.1	+	0	ID=54202_43;partial=00;start_type=ATG;rbs_motif=None;rbs_spacer=None;gc_cont=0.551;conf=99.69;score=25.11;cscore=27.62;sscore=-2.50;rscore=-6.26;uscore=-0.07;tscore=3.83;	1	NA	NA	Others	NA
SD70_bin.36.fasta_k141_613785_length_38902_cov_517.0000_44	SD70_bin.36.fasta_k141_613785_length_38902_cov_517.0000	Prodigal_v2.6.3	CDS	26895	27326	47.9	+	0	ID=54202_44;partial=00;start_type=ATG;rbs_motif=AGGA;rbs_spacer=5-10bp;gc_cont=0.597;conf=100.00;score=49.17;cscore=36.90;sscore=12.28;rscore=8.62;uscore=-1.40;tscore=3.83;	1	NA	NA	Others	NA
SD70_bin.36.fasta_k141_613785_length_38902_cov_517.0000_45	SD70_bin.36.fasta_k141_613785_length_38902_cov_517.0000	Prodigal_v2.6.3	CDS	27345	28100	96.6	+	0	ID=54202_45;partial=00;start_type=ATG;rbs_motif=AGGAG;rbs_spacer=5-10bp;gc_cont=0.528;conf=100.00;score=97.72;cscore=77.97;sscore=19.75;rscore=14.12;uscore=0.72;tscore=3.83;	1	NA	NA	Others	NA
SD70_bin.36.fasta_k141_613785_length_38902_cov_517.0000_46	SD70_bin.36.fasta_k141_613785_length_38902_cov_517.0000	Prodigal_v2.6.3	CDS	28103	28606	26.2	+	0	ID=54202_46;partial=00;start_type=ATG;rbs_motif=None;rbs_spacer=None;gc_cont=0.661;conf=99.82;score=27.44;cscore=27.49;sscore=-0.05;rscore=-6.26;uscore=1.13;tscore=3.83;	1	NA	NA	Others	NA
SD70_bin.36.fasta_k141_613785_length_38902_cov_517.0000_47	SD70_bin.36.fasta_k141_613785_length_38902_cov_517.0000	Prodigal_v2.6.3	CDS	28845	31268	243.4	+	0	ID=54202_47;partial=00;start_type=ATG;rbs_motif=GGA/GAG/AGG;rbs_spacer=5-10bp;gc_cont=0.562;conf=99.99;score=242.78;cscore=237.86;sscore=4.92;rscore=1.44;uscore=0.30;tscore=3.83;	1	NA	NA	Others	NA
SD70_bin.36.fasta_k141_613785_length_38902_cov_517.0000_48	SD70_bin.36.fasta_k141_613785_length_38902_cov_517.0000	Prodigal_v2.6.3	CDS	31268	31879	55.4	+	0	ID=54202_48;partial=00;start_type=ATG;rbs_motif=GGA/GAG/AGG;rbs_spacer=5-10bp;gc_cont=0.559;conf=100.00;score=57.58;cscore=51.03;sscore=6.55;rscore=1.44;uscore=-0.95;tscore=3.83;	1	NA	NA	Others	NA
SD70_bin.36.fasta_k141_613785_length_38902_cov_517.0000_49	SD70_bin.36.fasta_k141_613785_length_38902_cov_517.0000	Prodigal_v2.6.3	CDS	31876	32730	66	+	0	ID=54202_49;partial=00;start_type=ATG;rbs_motif=None;rbs_spacer=None;gc_cont=0.574;conf=100.00;score=73.51;cscore=66.56;sscore=6.95;rscore=-6.26;uscore=1.82;tscore=3.83;	1	NA	NA	Others	NA
SD70_bin.36.fasta_k141_613785_length_38902_cov_517.0000_5	SD70_bin.36.fasta_k141_613785_length_38902_cov_517.0000	Prodigal_v2.6.3	CDS	2428	2694	5.5	-	0	ID=54202_5;partial=00;start_type=ATG;rbs_motif=GGAG/GAGG;rbs_spacer=5-10bp;gc_cont=0.554;conf=78.11;score=5.53;cscore=-5.11;sscore=10.65;rscore=8.92;uscore=-1.60;tscore=3.83;	0	NA	NA	Others	NA
SD70_bin.36.fasta_k141_613785_length_38902_cov_517.0000_50	SD70_bin.36.fasta_k141_613785_length_38902_cov_517.0000	Prodigal_v2.6.3	CDS	32730	33158	34	+	0	ID=54202_50;partial=00;start_type=ATG;rbs_motif=AGGA/GGAG/GAGG;rbs_spacer=11-12bp;gc_cont=0.597;conf=99.97;score=35.30;cscore=26.56;sscore=8.74;rscore=3.45;uscore=0.18;tscore=3.83;	1	NA	NA	Others	NA
SD70_bin.36.fasta_k141_613785_length_38902_cov_517.0000_51	SD70_bin.36.fasta_k141_613785_length_38902_cov_517.0000	Prodigal_v2.6.3	CDS	33158	35986	286.9	+	0	ID=54202_51;partial=00;start_type=ATG;rbs_motif=GGA/GAG/AGG;rbs_spacer=5-10bp;gc_cont=0.572;conf=99.99;score=288.73;cscore=282.18;sscore=6.55;rscore=1.44;uscore=-0.59;tscore=3.83;	1	NA	NA	Others	NA
SD70_bin.36.fasta_k141_613785_length_38902_cov_517.0000_52	SD70_bin.36.fasta_k141_613785_length_38902_cov_517.0000	Prodigal_v2.6.3	CDS	35983	36417	20	+	0	ID=54202_52;partial=00;start_type=ATG;rbs_motif=GGxGG;rbs_spacer=5-10bp;gc_cont=0.605;conf=99.78;score=26.57;cscore=19.96;sscore=6.61;rscore=-5.24;uscore=1.48;tscore=3.83;	1	NA	NA	Others	NA
SD70_bin.36.fasta_k141_613785_length_38902_cov_517.0000_53	SD70_bin.36.fasta_k141_613785_length_38902_cov_517.0000	Prodigal_v2.6.3	CDS	36407	36814	7.7	+	0	ID=54202_53;partial=00;start_type=ATG;rbs_motif=GGxGG;rbs_spacer=5-10bp;gc_cont=0.605;conf=88.58;score=8.91;cscore=9.68;sscore=-0.77;rscore=-5.24;uscore=-0.57;tscore=3.83;	1	NA	NA	Others	NA
SD70_bin.36.fasta_k141_613785_length_38902_cov_517.0000_54	SD70_bin.36.fasta_k141_613785_length_38902_cov_517.0000	Prodigal_v2.6.3	CDS	36811	37059	27.3	+	0	ID=54202_54;partial=00;start_type=ATG;rbs_motif=GGAGG;rbs_spacer=3-4bp;gc_cont=0.510;conf=99.87;score=28.78;cscore=12.46;sscore=16.32;rscore=11.26;uscore=-0.19;tscore=3.77;	1	NA	NA	Others	NA
SD70_bin.36.fasta_k141_613785_length_38902_cov_517.0000_55	SD70_bin.36.fasta_k141_613785_length_38902_cov_517.0000	Prodigal_v2.6.3	CDS	37061	37423	29	+	0	ID=54202_55;partial=00;start_type=ATG;rbs_motif=GGAG/GAGG;rbs_spacer=5-10bp;gc_cont=0.617;conf=99.91;score=30.30;cscore=13.70;sscore=16.60;rscore=8.92;uscore=2.59;tscore=3.83;	1	NA	NA	Others	NA
SD70_bin.36.fasta_k141_613785_length_38902_cov_517.0000_56	SD70_bin.36.fasta_k141_613785_length_38902_cov_517.0000	Prodigal_v2.6.3	CDS	37420	37698	37.5	+	0	ID=54202_56;partial=00;start_type=ATG;rbs_motif=GGAGG;rbs_spacer=5-10bp;gc_cont=0.552;conf=99.99;score=41.28;cscore=25.19;sscore=16.09;rscore=10.97;uscore=-2.49;tscore=3.83;	1	NA	NA	Others	NA
SD70_bin.36.fasta_k141_613785_length_38902_cov_517.0000_57	SD70_bin.36.fasta_k141_613785_length_38902_cov_517.0000	Prodigal_v2.6.3	CDS	37695	38189	60.5	+	0	ID=54202_57;partial=00;start_type=ATG;rbs_motif=GGAGG;rbs_spacer=5-10bp;gc_cont=0.602;conf=100.00;score=61.78;cscore=45.58;sscore=16.20;rscore=10.97;uscore=0.10;tscore=3.83;	1	NA	NA	Others	NA
SD70_bin.36.fasta_k141_613785_length_38902_cov_517.0000_58	SD70_bin.36.fasta_k141_613785_length_38902_cov_517.0000	Prodigal_v2.6.3	CDS	38186	38701	35.5	+	0	ID=54202_58;partial=00;start_type=ATG;rbs_motif=AGGA;rbs_spacer=5-10bp;gc_cont=0.605;conf=99.98;score=36.80;cscore=23.06;sscore=13.74;rscore=8.62;uscore=-0.02;tscore=3.83;	1	NA	NA	Others	NA
SD70_bin.36.fasta_k141_613785_length_38902_cov_517.0000_6	SD70_bin.36.fasta_k141_613785_length_38902_cov_517.0000	Prodigal_v2.6.3	CDS	2779	3081	24.6	-	0	ID=54202_6;partial=00;start_type=ATG;rbs_motif=GGAG/GAGG;rbs_spacer=5-10bp;gc_cont=0.578;conf=99.65;score=24.57;cscore=11.88;sscore=12.69;rscore=8.92;uscore=-0.06;tscore=3.83;	0	NA	NA	Others	NA
SD70_bin.36.fasta_k141_613785_length_38902_cov_517.0000_7	SD70_bin.36.fasta_k141_613785_length_38902_cov_517.0000	Prodigal_v2.6.3	CDS	3160	3354	21.8	-	0	ID=54202_7;partial=00;start_type=ATG;rbs_motif=GGAG/GAGG;rbs_spacer=5-10bp;gc_cont=0.621;conf=99.23;score=21.14;cscore=10.93;sscore=10.21;rscore=6.85;uscore=1.07;tscore=2.94;	0	NA	NA	Others	NA
SD70_bin.36.fasta_k141_613785_length_38902_cov_517.0000_8	SD70_bin.36.fasta_k141_613785_length_38902_cov_517.0000	Prodigal_v2.6.3	CDS	3550	3903	54.5	-	0	ID=54202_8;partial=00;start_type=ATG;rbs_motif=GGAG/GAGG;rbs_spacer=5-10bp;gc_cont=0.624;conf=100.00;score=53.81;cscore=44.32;sscore=9.50;rscore=8.92;uscore=-2.60;tscore=3.83;	0	NA	NA	Others	NA
SD70_bin.36.fasta_k141_613785_length_38902_cov_517.0000_9	SD70_bin.36.fasta_k141_613785_length_38902_cov_517.0000	Prodigal_v2.6.3	CDS	4140	5030	110.1	-	0	ID=54202_9;partial=00;start_type=ATG;rbs_motif=AGGAG;rbs_spacer=5-10bp;gc_cont=0.561;conf=100.00;score=111.32;cscore=91.96;sscore=19.36;rscore=14.12;uscore=0.23;tscore=3.83;	0	NA	NA	Others	NA
JIN10_bin.23.fasta_k141_67840_length_8552_cov_268.5540_1	JIN10_bin.23.fasta_k141_67840_length_8552_cov_268.5540	Prodigal_v2.6.3	CDS	126	689	39.9	-	0	ID=62880_1;partial=00;start_type=ATG;rbs_motif=None;rbs_spacer=None;gc_cont=0.486;conf=100.00;score=48.29;cscore=43.16;sscore=5.13;rscore=-6.26;uscore=-0.80;tscore=3.83;	0	NA	CRISPR	CRISPR	JIN10_bin.23.fasta_k141_67840_length_8552_cov_268.5540
SD70_bin.36.fasta_k141_613785_length_38902_cov_517.0000_5	SD70_bin.36.fasta_k141_613785_length_38902_cov_517.0000	Prodigal_v2.6.3	CDS	14571	14600	5.5	-	0	ID=54202_5;partial=00;start_type=ATG;rbs_motif=GGAG/GAGG;rbs_spacer=5-10bp;gc_cont=0.554;conf=78.11;score=5.53;cscore=-5.11;sscore=10.65;rscore=8.92;uscore=-1.60;tscore=3.83;	0	NA	Protospacer	Protospacer	NA
