# Supplementary material for: The defensome of prokaryotes in aquifers
Source: Nat Commun. 2025 Jul 14;16:6482. doi: 10.1038/s41467-025-61467-w (PMC12259885; doi:10.1038/s41467-025-61467-w)
Supplement: Supplementary file 6 — Source Data [file 41467_2025_61467_MOESM6_ESM.zip › Source_Data_Supplementary_Figs.xlsx]

## Sheet: Fig.S2
Fig.S2B	zone	Phylum	abun	zone_roman	Fig.S2C	zone	total_ds		I	II	III	IV	V	VI	VII	Fig.S2D	zone	total_ds		I	II	III	IV	V	VI	VII
	1	p__Acidobacteriota	1.87072	I		I	16658	Abi2	1	1	1	1	1	1	1		I	461	AbiD	0	1	0	0	0	0	0
	1	p__Actinomycetota	6.36154	I		II	39333	AbiA	1	0	0	0	0	0	1		II	1161	AbiE	1	1	1	1	1	1	1
	1	p__Bacteroidota	5.18757	I		III	7999	AbiC	1	1	1	0	1	0	1		III	174	AbiH	1	0	0	1	0	0	0
	1	p__Campylobacterota	3.83205	I		IV	12716	AbiD	1	1	1	1	1	1	1		IV	222	AbiJ	1	1	0	0	0	0	0
	1	p__Chloroflexota	2.32731	I		V	4902	AbiE	1	1	1	1	1	1	1		V	76	AbiL	1	1	0	0	0	0	0
	1	p__Desulfobacterota	5.92019	I		VI	2745	AbiG	0	1	0	0	0	0	0		VI	19	AbiU	1	1	1	1	1	1	1
	1	p__Methylomirabilota	1.89369	I		VII	3813	AbiH	1	1	1	1	1	1	1		VII	24	AbiV	0	1	1	0	0	1	0
	1	p__Nitrospirota	4.53353	I				AbiJ	1	1	1	1	1	1	1				Aditi	1	0	0	0	0	0	0
	1	p__Omnitrophota	2.92718	I				AbiK	0	0	0	1	0	0	0				Avs	1	1	0	0	0	0	0
	1	p__Patescibacteria	12.2095	I				AbiL	1	1	1	1	1	1	1				Azaca	0	1	0	0	0	0	0
	1	p__Planctomycetota	1.20468	I				AbiN	1	1	0	0	0	0	0				BREX	1	1	0	1	0	0	1
	1	p__Pseudomonadota	42.8673	I				AbiO	1	1	1	1	1	1	0				Butters_gp57r	0	0	0	0	0	0	0
	2	p__Acidobacteriota	1.35562	II				AbiP2	1	1	1	1	1	1	1				CBASS	1	1	1	1	1	0	0
	2	p__Actinomycetota	7.32277	II				AbiQ	1	1	1	1	1	1	1				CapRel	1	1	1	1	0	1	0
	2	p__Bacillota_I	1.56216	II				AbiR	0	0	0	0	0	0	1				Cas	1	1	1	1	1	0	1
	2	p__Bacteroidota	5.43531	II				AbiU	1	1	1	1	1	1	1				DISARM	1	1	0	0	0	0	0
	2	p__Campylobacterota	2.53899	II				AbiV	1	1	1	1	1	1	1				DRT	1	1	0	0	1	0	0
	2	p__Chloroflexota	1.70433	II				AbiZ	1	1	1	1	1	1	1				DarTG	1	1	0	1	1	0	0
	2	p__Desulfobacterota	5.5583	II				Aditi	1	1	0	0	0	0	0				Dazbog	0	1	0	1	0	0	0
	2	p__Elusimicrobiota	1.7243	II				Avs	1	1	1	1	1	1	1				Detocs	0	0	0	0	0	0	0
	2	p__Methylomirabilota	2.33853	II				Azaca	1	1	1	1	1	1	1				Dnd	1	1	1	0	0	0	0
	2	p__Nitrospirota	2.36594	II				BREX	1	1	1	1	1	1	1				Dodola	0	1	0	0	0	0	0
	2	p__Omnitrophota	2.48264	II				Borvo	1	1	1	1	1	1	0				Druantia	0	0	0	0	1	0	0
	2	p__Patescibacteria	5.88245	II				BstA	1	1	1	1	1	1	1				Dsr	0	0	1	0	0	0	0
	2	p__Planctomycetota	1.73662	II				Bunzi	1	1	1	1	1	1	0				Eleos	0	1	0	0	0	0	0
	2	p__Pseudomonadota	49.9822	II				Butters_gp30_gp31	1	1	0	1	0	0	0				FS_GIY_YIG	0	1	0	0	0	0	0
	3	p__Acidobacteriota	1.33095	III				Butters_gp57r	0	0	0	1	0	0	0				GAPS1	0	0	0	1	0	0	0
	3	p__Actinomycetota	6.0267	III				CARD_NLR	1	1	0	1	0	0	0				Gabija	1	1	0	1	0	0	0
	3	p__Bacteroidota	3.51054	III				CBASS	1	1	1	1	1	1	1				Gao_Ape	0	1	0	0	0	0	0
	3	p__Campylobacterota	4.17902	III				CapRel	1	1	1	1	1	1	1				Gao_Her	0	0	0	0	0	0	0
	3	p__Desulfobacterota	1.98382	III				CasFinder	1	1	1	1	1	1	1				Gao_Iet	1	1	0	1	0	0	0
	3	p__Elusimicrobiota	1.61525	III				Charlie_gp32	1	1	0	0	1	0	0				Gao_Ppl	1	0	0	0	0	0	0
	3	p__Methylomirabilota	2.80464	III				DISARM	1	1	1	1	1	1	1				GasderMIN	0	1	0	0	0	0	0
	3	p__Nitrospirota	1.27456	III				DRT	1	1	1	1	1	1	1				Hachiman	1	1	0	1	1	0	0
	3	p__Omnitrophota	1.16388	III				DarTG	1	1	1	1	1	1	1				Hna	0	1	1	0	1	0	0
	3	p__Patescibacteria	2.63115	III				Dazbog	1	1	1	1	1	1	1				Kiwa	1	1	1	0	0	0	0
	3	p__Planctomycetota	1.49283	III				DdmDE	0	1	1	1	1	1	0				Lamassu.Fam	0	1	1	0	0	0	1
	3	p__Pseudomonadota	66.3615	III				Detocs	1	1	1	1	1	1	1				Lit	1	1	0	0	0	0	0
	4	p__Acidobacteriota	1.12915	IV				Dnd	1	1	1	1	1	1	1				MADS	0	0	0	0	0	0	0
	4	p__Actinomycetota	6.33004	IV				Dodola	0	1	0	0	0	0	1				MazEF	1	1	0	1	1	0	0
	4	p__Bacteroidota	4.49857	IV				Dpd	1	1	1	1	1	1	1				Menshen	1	0	0	0	0	0	0
	4	p__Bdellovibrionota	1.33117	IV				Druantia	1	1	1	1	1	1	1				Mokosh	1	1	0	0	0	0	0
	4	p__Campylobacterota	3.57401	IV				Dsr	1	1	1	1	1	1	1				NLR	1	0	0	0	0	0	0
	4	p__Chloroflexota	1.6183	IV				Eleos	1	1	1	1	1	0	1				Olokun	1	1	0	0	0	0	0
	4	p__Desulfobacterota	2.35102	IV				FS_GIY_YIG	1	1	1	1	1	1	1				PD.Lambda.1	0	0	0	0	0	0	0
	4	p__Methylomirabilota	1.57098	IV				FS_HP	1	1	1	1	1	0	1				PD.Lambda.5	0	1	0	0	0	0	0
	4	p__Nitrospirota	2.22493	IV				FS_HsdR_like	0	1	0	0	0	0	0				PD.T4.1	0	0	0	0	0	0	0
	4	p__Omnitrophota	1.90896	IV				GAPS1	1	1	1	1	0	1	1				PD.T4.2	0	0	1	0	0	0	0
	4	p__Patescibacteria	8.234	IV				GAPS2	1	1	1	1	1	0	0				PD.T4.3	0	1	0	0	0	0	0
	4	p__Pseudomonadota	58.7505	IV				GAPS4	1	1	1	1	1	0	0				PD.T4.7	0	0	1	0	0	0	0
	5	p__Actinomycetota	9.92071	V				GAPS6	1	1	1	0	1	0	0				PD.T7.1	0	1	0	0	0	0	0
	5	p__Bacillota	1.06843	V				Gabija	1	1	1	1	1	1	1				PD.T7.2	0	1	0	0	1	0	0
	5	p__Bacteroidota	5.18815	V				Gao_Ape	1	1	1	1	1	0	1				PD.T7.4	1	1	0	1	1	0	0
	5	p__Bdellovibrionota	1.7607	V				Gao_Her	1	1	1	1	1	1	1				PD.T7.5	0	0	0	1	0	0	0
	5	p__Campylobacterota	2.57927	V				Gao_Hhe	1	1	1	1	1	1	1				Panchino_gp28	0	1	0	0	0	0	0
	5	p__Desulfobacterota	1.59345	V				Gao_Iet	1	1	1	1	1	1	1				Paris	1	1	0	1	1	0	0
	5	p__Elusimicrobiota	1.80234	V				Gao_Mza	1	1	1	1	1	0	0				PrrC	0	1	0	0	1	0	0
	5	p__Methylomirabilota	1.3917	V				Gao_Ppl	1	1	1	1	1	1	1				PsyrTA	0	0	1	0	0	0	0
	5	p__Nitrospirota	1.10508	V				Gao_Qat	1	1	1	1	1	1	1				Pycsar	0	0	0	0	0	0	0
	5	p__Omnitrophota	1.2103	V				Gao_RL	1	1	1	1	1	1	0				RM	1	1	1	1	1	1	1
	5	p__Patescibacteria	4.95489	V				Gao_TerY	1	1	1	1	1	1	1				Retron	0	1	1	0	0	0	0
	5	p__Pseudomonadota	59.9498	V				Gao_Tmn	1	1	1	1	0	1	0				RloC	1	1	1	0	0	0	0
	6	p__Actinomycetota	4.15737	VI				Gao_Upx	1	1	1	1	1	0	0				RnlAB	0	0	1	0	0	0	0
	6	p__Bacteroidota	5.6089	VI				GasderMIN	1	1	1	1	1	1	1				Rst_HelicaseDUF2290	0	0	0	0	0	0	0
	6	p__Bdellovibrionota	1.20991	VI				Hachiman	1	1	1	1	1	1	1				Rst_TIR.NLR	0	1	0	0	0	0	0
	6	p__Campylobacterota	3.48385	VI				Hna	1	1	1	1	1	1	1				SEFIR	1	1	0	1	1	0	0
	6	p__Elusimicrobiota	1.23478	VI				ISG15-like	1	1	1	1	1	0	0				SanaTA	0	1	1	0	0	0	0
	6	p__Patescibacteria	1.5283	VI				JukAB	1	1	1	1	1	0	1				Septu	0	1	1	1	0	0	0
	6	p__Pseudomonadota	76.3566	VI				Kiwa	1	1	1	1	1	1	1				Shango	0	1	0	0	0	0	0
	7	p__Acidobacteriota	1.13626	VII				Lamassu-Fam	1	1	1	1	1	1	1				Shedu	1	1	1	0	1	0	0
	7	p__Actinomycetota	4.78044	VII				Lit	1	1	1	1	1	1	1				ShosTA	1	1	1	1	1	1	1
	7	p__Bacteroidota	3.68451	VII				MADS	1	1	1	1	1	0	0				SoFIC	1	1	1	1	1	1	0
	7	p__Campylobacterota	3.5902	VII				MMB_gp29_gp30	1	0	0	0	0	0	0				SpbK	0	1	0	1	0	0	0
	7	p__Chloroflexota	1.30015	VII				MazEF	1	1	1	1	1	1	1				SspBCDE	1	0	0	0	0	0	0
	7	p__Desulfobacterota	1.16733	VII				Menshen	1	1	1	1	1	1	1				Thoeris	0	1	0	0	1	0	0
	7	p__Desulfobacterota_B	1.05952	VII				Mokosh	1	1	1	1	1	1	1				Tiamat	1	1	1	0	0	0	0
	7	p__Methylomirabilota	3.03904	VII				MqsRAC	1	1	0	1	1	1	0				Viperin	0	1	0	0	0	0	0
	7	p__Nitrospirota	1.1477	VII				NLR	1	1	1	1	1	1	1				Wadjet	0	1	0	0	0	0	0
	7	p__Omnitrophota	2.03139	VII				Nhi	1	1	0	1	0	0	0				Zorya	0	1	0	0	0	0	0
	7	p__Patescibacteria	6.04733	VII				NixI	1	0	0	0	0	0	0				dCTPdeaminase	1	1	0	1	0	1	0
	7	p__Planctomycetota	1.35997	VII				Old_exonuclease	1	1	1	1	1	1	1				pAgo	1	1	1	1	0	0	0
	7	p__Pseudomonadota	64.0542	VII				Olokun	1	1	1	1	1	1	1
	1	Others	8.86471	I				PD-Lambda-1	1	1	1	1	1	1	1
	2	Others	8.0098	II				PD-Lambda-2	1	1	1	1	1	1	1
	3	Others	5.62513	III				PD-Lambda-3	1	0	1	1	0	0	0
	4	Others	6.47839	IV				PD-Lambda-5	1	1	1	1	1	1	1
	5	Others	7.47515	V				PD-Lambda-6	1	1	0	1	1	0	0
	6	Others	6.42034	VI				PD-T4-1	1	1	0	1	0	1	0
	7	Others	5.60201	VII				PD-T4-10	1	1	1	0	1	0	1
								PD-T4-2	1	1	1	1	1	0	1
								PD-T4-3	1	1	1	1	1	1	1
								PD-T4-4	1	1	1	1	1	1	1
								PD-T4-5	1	1	1	1	1	1	1
								PD-T4-6	0	1	1	0	0	0	0
								PD-T4-7	1	1	1	1	1	1	1
								PD-T4-8	1	1	1	1	1	1	1
								PD-T4-9	1	1	1	1	1	1	1
								PD-T7-1	1	1	1	1	1	1	1
								PD-T7-2	1	1	1	1	1	1	1
								PD-T7-3	1	1	1	1	1	1	1
								PD-T7-4	1	1	1	1	1	1	1
								PD-T7-5	1	1	1	1	1	1	1
								Panchino_gp28	1	1	0	1	0	0	0
								Paris	1	1	1	1	1	1	1
								PfiAT	1	1	1	1	1	1	1
								Phrann_gp29_gp30	1	1	1	1	1	1	1
								PrrC	1	1	1	1	1	1	1
								PsyrTA	1	1	1	1	1	1	1
								Pycsar	1	1	1	1	1	1	1
								RADAR	1	1	1	0	0	1	0
								RM	1	1	1	1	1	1	1
								Retron	1	1	1	1	1	1	1
								RloC	1	1	1	1	1	1	1
								RnlAB	1	1	1	1	1	1	1
								RosmerTA	1	1	1	1	1	1	1
								Rst_3HP	1	1	1	1	1	1	1
								Rst_DUF4238	1	1	1	1	0	1	1
								Rst_HelicaseDUF2290	1	1	1	1	1	1	1
								Rst_Hydrolase-3Tm	1	1	1	1	0	0	0
								Rst_TIR-NLR	1	1	1	1	0	1	0
								SEFIR	1	1	1	1	1	1	1
								SanaTA	1	1	1	1	1	1	1
								Septu	1	1	1	1	1	1	1
								Shango	1	1	1	1	1	1	1
								Shedu	1	1	1	1	1	1	1
								ShosTA	1	1	1	1	1	1	1
								SoFIC	1	1	1	1	1	1	1
								SpbK	1	1	1	1	1	1	1
								SspBCDE	1	1	1	1	1	1	1
								Stk2	1	1	1	1	0	0	0
								Thoeris	1	1	1	1	1	1	1
								Tiamat	1	1	1	1	1	1	1
								Uzume	1	1	1	1	1	1	1
								Viperin	1	1	1	1	1	1	1
								Wadjet	1	1	1	1	1	1	1
								Zorya	1	1	1	1	1	1	1
								dCTPdeaminase	1	1	1	1	1	1	1
								dGTPase	1	1	1	1	1	1	1
								pAgo	1	1	1	1	1	1	1

## Sheet: Fig.S3
Fig.S3A	Column	Percentage	Fig.S3B	Value	Frequency	Fig.S3C	magsize	mean_value	sd_value	Fig.S3D	magsize	mean_value	sd_value
	Abi2__Abi_2	0.253826		0	7731		0	2.57251	3.97233		0	2.05906	3.20026
	AbiA_large__AbiA_large	0.00725216		1	2230		1	1.847	2.72125		1	2.85277	4.33477
	AbiC__AbiC	0.090652		2	2824		2	2.34713	3.18161		2	5.86094	8.05277
	AbiD__AbiD	4.00319		3	1868		3	2.54416	2.98998		3	8.79817	10.3932
	AbiEii__AbiEi_1	4.83719		4	1624		4	2.98269	3.12737		4	13.182	13.8579
	AbiEii__AbiEi_2	1.3489		5	1292		5	3.05478	2.97049		5	16.5532	16.2192
	AbiEii__AbiEi_3	3.04228		6	1078		6	3.17488	2.65897		6	20.4369	17.0707
	AbiEii__AbiEi_4	8.25658		7	966		7	3.15799	2.44071		7	23.5043	18.2864
	AbiEii__AbiEii	14.9721		8	778		8	3.58707	2.10819		8	30.0426	17.5994
	AbiG__AbiGi	0.00362608		9	670		9	2.7739	1.64029		9	26.5625	16.1574
	AbiG__AbiGii	0.00362608		10	624		10	3.9686	3.10589		10	40.7778	31.5586
	AbiH__AbiH	1.06244		11	530		11	2.53281	1.59806		11	28.75	18.246
	AbiJ__AbiJ	0.717964		12	504		12	3.37451	1.83345		12	42.5	24.7487
	AbiK__AbiK	0.00362608		13	450
	AbiL__AbiLi	0.0797737		14	387
	AbiL__AbiLi2	0.710711		15	345
	AbiL__AbiLii	0.0435129		16	316
	AbiL__AbiLii2	0.746972		17	284
	AbiN__AbiN	0.0145043		18	293
	AbiO__AbiO	0.0797737		19	225
	AbiP2__AbiP2	0.261078		20	238
	AbiQ__AbiQ	0.148669		21	221
	AbiR__AbiRa	0.00362608		22	166
	AbiR__AbiRb	0.00362608		23	179
	AbiR__AbiRc	0.00362608		24	151
	AbiU__AbiU	1.3344		25	137
	AbiV__AbiV	0.293712		26	114
	AbiZ__AbiZ	0.427877		27	91
	Aditi__DitA	0.0326347		28	116
	Aditi__DitB	0.0326347		29	101
	Avs_III__Avs3A	0.159547		30	89
	Avs_III__Avs3B	0.159547		31	78
	Avs_II__Avs2A	0.525781		32	59
	Avs_IV__Avs4A	0.293712		33	72
	Avs_I__Avs1A	0.0326347		34	53
	Avs_I__Avs1B	0.0435129		35	60
	Avs_I__Avs1C	0.0362608		36	39
	Avs_V__Avs5A	0.0543912		37	51
	Azaca__ZacA	0.293712		38	47
	Azaca__ZacB	0.293712		39	36
	Azaca__ZacC	0.293712		40	31
	BREX__brxA_DUF1819	1.1821		41	48
	BREX__brxB_DUF1788	1.41054		42	32
	BREX__brxC	1.5991		43	30
	BREX__brxC4	0.0761477		44	24
	BREX__brxD	0.326347		45	23
	BREX__brxE	0.094278		46	23
	BREX__brxF	0.282834		47	14
	BREX__brxHI	0.308217		48	15
	BREX__brxHII	0.333599		49	9
	BREX__brxL	1.21836		50	14
	BREX__brxP	0.0725216		51	15
	BREX__pglW	0.152295		52	12
	BREX__pglX1	1.4323		53	12
	BREX__pglX2	0.195808		54	11
	BREX__pglXI	0.358982		55	11
	BREX__pglY	0.282834		56	16
	BREX__pglZ2	0.304591		57	4
	BREX__pglZ3	0.36986		58	11
	BREX__pglZ4	0.0725216		59	6
	BREX__pglZA	0.957285		60	7
	BREX__pglZB	0.333599		61	7
	Borvo__BovA	0.119661		62	6
	Borvo__BovA_addition	0.0725216		63	7
	BstA__BstA	0.137791		64	4
	Bunzi__BnzA	0.0398869		65	3
	Bunzi__BnzB	0.0398869		66	10
	Butters_gp30_gp31__Butters_gp30	0.0145043		67	4
	Butters_gp30_gp31__Butters_gp31	0.0181304		68	5
	Butters_gp30_gp31__Sbash_gp30	0.00362608		69	3
	Butters_gp57r__gp57r	0.00362608		70	2
	CARD_NLR__CARD_Protease	0.0217565		71	1
	CARD_NLR__CARD_Protease_new	0.0326347		72	6
	CARD_NLR__Endonuclease	0.00725216		73	3
	CARD_NLR__Endonuclease_new	0.00362608		74	2
	CARD_NLR__NLR_IMG	0.0181304		75	3
	CARD_NLR__NLR_new	0.0362608		76	6
	CARD_NLR__Phospho	0.0108782		77	2
	CARD_NLR__Subtilase	0.0181304		78	2
	CARD_NLR__Subtilase_small_new	0.00362608		80	1
	CARD_NLR__Trypsin	0.0145043		81	1
	CARD_NLR__Trypsin_Phospho	0.0217565		83	1
	CARD_NLR__Trypsin_new	0.00725216		84	1
	CARD_NLR__Trypsine_Endonuclease_new	0.0145043		85	2
	CBASS__1TM_new	0.1668		87	1
	CBASS__2TM_5	0.808616		89	1
	CBASS__2TM_Gros	0.685329		93	1
	CBASS__2TM_new	0.373486		95	1
	CBASS__2TM_type_IV	0.0652694		97	1
	CBASS__4TM_new	0.264704		102	1
	CBASS__AG_E1_ThiF	1.13859		105	1
	CBASS__AG_E2_Prok-E2_B	0.0688955		114	1
	CBASS__A_Cyclase_AGS_C	0.141417		117	1
	CBASS__Cyclase_II	3.32511		132	1
	CBASS__Cyclase_SMODS	1.44318		176	1
	CBASS__Cyclase_new	0.819494
	CBASS__E2	0.551164
	CBASS__E2_II	0.587425
	CBASS__Effector_2TM_S_2TMBeta	0.848502
	CBASS__Effector_2TM_Sa_NUDIX	0.0833998
	CBASS__Effector_2TM_Saf_2TM	0.00725216
	CBASS__Effector_4TM_S_4TM	0.315469
	CBASS__Effector_TIR	0.380738
	CBASS__Endonuc_big	0.228443
	CBASS__Endonuc_small	0.391617
	CBASS__HORMA	0.163174
	CBASS__Jab	0.859381
	CBASS__OGG	0.0543912
	CBASS__Phospholipase	1.56284
	CBASS__QueC	0.047139
	CBASS__Sensing_SAVED	1.0842
	CBASS__Sensing_TPALS	0.105156
	CBASS__TGT	0.0652694
	CBASS__TRIP13	0.442382
	CBASS__bacHORMA_1	0.28646
	CBASS__bacHORMA_2	0.1668
	CapRel__CapRel	1.0842
	Charlie_gp32__gp32	0.0253826
	DEDDh_I_II_III_IV_V_VI_1	0.275582
	DHH_CorA_III-B_III-D_1	0.0435129
	DISARM_1__drmD	0.308217
	DISARM_1__drmMI	0.322721
	DISARM_2__drmMII	0.0362608
	DISARM__drmA	0.358982
	DISARM__drmB	0.358982
	DISARM__drmC	0.329973
	DRT6__DRT6	0.340851
	DRT7__DRT7	0.0398869
	DRT8__DRT8	0.449634
	DRT8__DRT8b	0.126913
	DRT9__DRT9	0.105156
	DRT_1__drt1a	0.0108782
	DRT_1__drt1b	0.0108782
	DRT_2__drt2	0.442382
	DRT_3__drt3a	0.0833998
	DRT_3__drt3b	0.0833998
	DRT_4__drt4	0.213939
	DRT_5__drt5	0.0652694
	DarTG__DarG	2.49474
	DarTG__DarT	2.49474
	Dazbog__DzbA	0.163174
	Dazbog__DzbB	0.163174
	DdmDE__DdmD	0.0217565
	DdmDE__DdmE	0.0217565
	Detocs__dtcA	0.224817
	Detocs__dtcB	0.224817
	Detocs__dtcC	0.195808
	Detocs__dtcC_REase	0.00725216
	Detocs__dtcC_hydrolase	0.0181304
	Dnd_ABCDEFGH__DptF	0.0362608
	Dnd_ABCDEFGH__DptG	0.0362608
	Dnd_ABCDEFGH__DptH	0.0362608
	Dnd__DndA	0.123287
	Dnd__DndB	0.261078
	Dnd__DndC	0.261078
	Dnd__DndD	0.261078
	Dnd__DndE	0.261078
	Dodola__DolA	0.0181304
	Dodola__DolB	0.0181304
	Dpd__DpdA	0.108782
	Dpd__DpdB	0.112408
	Dpd__DpdC	0.108782
	Dpd__DpdD	0.0797737
	Dpd__DpdE	0.090652
	Dpd__DpdF	0.105156
	Dpd__DpdG	0.105156
	Dpd__DpdH	0.094278
	Dpd__DpdI	0.0652694
	Dpd__DpdJ	0.105156
	Dpd__DpdK	0.0870259
	Dpd__QueC	0.10153
	Dpd__QueD	0.090652
	Dpd__QueE	0.0652694
	Druantia_III__DruH	0.221191
	Druantia_II__DruF	0.10153
	Druantia_II__DruG	0.0145043
	Druantia_II__DruM	0.10153
	Druantia_I__DruA	0.0725216
	Druantia_I__DruB	0.0362608
	Druantia_I__DruC	0.0362608
	Druantia_I__DruD	0.090652
	Druantia__DruE_1	0.094278
	Druantia__DruE_2	0.10153
	Druantia__DruE_3	0.221191
	Dsr_II__Dsr2	0.170426
	Dsr_I__Dsr1	0.333599
	Eleos__LeoA	0.188556
	Eleos__LeoA2	0.0145043
	Eleos__LeoB	0.0108782
	Eleos__LeoBC	0.192182
	Eleos__LeoC	0.0108782
	FS_GIY_YIG__GIY_YIG	0.210313
	FS_HP__HP	0.108782
	FS_HsdR_like__DUF6731	0.00362608
	FS_HsdR_like__HP	0.00362608
	GAPS1__GAPS1	0.246573
	GAPS2__GAPS2	0.105156
	GAPS4__GAPS4a	0.0979041
	GAPS4__GAPS4b	0.0979041
	GAPS6__GAPS6a	0.0290086
	GAPS6__GAPS6b	0.0290086
	Gabija__GajA	3.32511
	Gabija__GajB_1	0.931902
	Gabija__GajB_2	2.15026
	Gabija__GajB_3	0.420625
	Gao_Ape__ApeA	0.0761477
	Gao_Her_DUF__DUF4297	0.152295
	Gao_Her_DUF__HerA_DUF	0.152295
	Gao_Her_SIR__HerA_SIR2	0.0326347
	Gao_Her_SIR__SIR2	0.0326347
	Gao_Hhe__HheA	0.0543912
	Gao_Iet__IetA	0.594677
	Gao_Iet__IetS	0.594677
	Gao_Mza__MzaA	0.0290086
	Gao_Mza__MzaB	0.0290086
	Gao_Mza__MzaC	0.0290086
	Gao_Mza__MzaD	0.0290086
	Gao_Mza__MzaE	0.0290086
	Gao_Ppl__PplA	0.366234
	Gao_Qat__QatA	0.485895
	Gao_Qat__QatB	0.485895
	Gao_Qat__QatC	0.485895
	Gao_Qat__QatD	0.485895
	Gao_RL__RL_A	0.213939
	Gao_RL__RL_B	0.213939
	Gao_RL__RL_C	0.213939
	Gao_RL__RL_D	0.213939
	Gao_TerY__TerYA	0.304591
	Gao_TerY__TerYB	0.304591
	Gao_TerY__TerYC	0.304591
	Gao_Tmn__TmnA	0.126913
	Gao_Upx__UpxA	0.134165
	GasderMIN__bGSDM	0.199434
	HEAT_CxxC_PDDEXK_I-C_1	0.0761477
	HTH_I-D_2	0.00725216
	Hachiman__HamA_1	0.993546
	Hachiman__HamA_2	0.148669
	Hachiman__HamB	1.13496
	Hna__Hna	0.714338
	ISG15-like__BilA	0.18493
	ISG15-like__BilB	0.18493
	ISG15-like__BilC	0.18493
	ISG15-like__BilD	0.18493
	JukAB__JukA	0.0435129
	JukAB__JukB	0.0435129
	Kiwa__KwaA	0.804989
	Kiwa__KwaB	0.591051
	Kiwa__KwaB_2	0.217565
	Lamassu-Fam__LmuA_effector_Amidase	0.0398869
	Lamassu-Fam__LmuA_effector_Cap4_nuclease	0.395243
	Lamassu-Fam__LmuA_effector_Cap4_nuclease_II	1.05881
	Lamassu-Fam__LmuA_effector_FMO	0.0145043
	Lamassu-Fam__LmuA_effector_Hydrolase	0.10153
	Lamassu-Fam__LmuA_effector_Lipase	0.0507651
	Lamassu-Fam__LmuA_effector_Mrr	0.518529
	Lamassu-Fam__LmuA_effector_PDDEXK	0.112408
	Lamassu-Fam__LmuA_effector_Protease	0.130539
	Lamassu-Fam__LmuA_effector_Sir2	0.0253826
	Lamassu-Fam__LmuA_effector_hypothetical	0.0290086
	Lamassu-Fam__LmuB_SMC_Amidase	0.0253826
	Lamassu-Fam__LmuB_SMC_Cap4_nuclease	0.391617
	Lamassu-Fam__LmuB_SMC_Cap4_nuclease_II	1.03706
	Lamassu-Fam__LmuB_SMC_FMO	0.0145043
	Lamassu-Fam__LmuB_SMC_Hydrolase_protease	0.0761477
	Lamassu-Fam__LmuB_SMC_Lipase	0.181304
	Lamassu-Fam__LmuB_SMC_Mrr	0.558416
	Lamassu-Fam__LmuB_SMC_PDDEXK	0.112408
	Lamassu-Fam__LmuB_SMC_Sir2	0.00725216
	Lamassu-Fam__LmuB_SMC_hypothetical	0.0253826
	Lamassu-Fam__LmuC_acc_Cap4_nuclease	0.514903
	Lamassu-Fam__LmuC_acc_FMO	0.0145043
	Lamassu-Fam__LmuC_acc_Lipase	0.126913
	Lamassu-Fam__LmuC_acc_Mrr	0.493147
	Lamassu-Fam__LmuC_acc_PDDEXK	0.163174
	Lamassu-Fam__LmuC_acc_Sir2	0.00725216
	Lamassu-Fam__LmuC_acc_hydrolase_protease	0.0580173
	Lamassu-Fam__LmuC_acc_hypothetical	0.0253826
	Lit__Lit	0.221191
	MADS__mad1	0.0725216
	MADS__mad2	0.1668
	MADS__mad3	0.0616433
	MADS__mad4	0.0580173
	MADS__mad5	0.155921
	MADS__mad6	0.148669
	MADS__mad7	0.148669
	MADS__mad8	0.145043
	MMB_gp29_gp30__gp29	0.00362608
	MMB_gp29_gp30__gp30	0.00362608
	MazEF__MazE	12.7819
	MazEF__MazF	12.7819
	Menshen__NsnA	0.627312
	Menshen__NsnB	0.699833
	Menshen__NsnC_2507451963	0.126913
	Menshen__NsnC_2512525018	0.0181304
	Menshen__NsnC_2518623264	0.00362608
	Menshen__NsnC_2524775996	0.00362608
	Menshen__NsnC_2525400098	0.00725216
	Menshen__NsnC_2525488910	0.00362608
	Menshen__NsnC_2596897843	0.00725216
	Menshen__NsnC_2597471359	0.0362608
	Menshen__NsnC_2601090942	0.0435129
	Menshen__NsnC_2617187710	0.0181304
	Menshen__NsnC_2619923329	0.0362608
	Menshen__NsnC_2623244837	0.130539
	Menshen__NsnC_2631934571	0.0108782
	Menshen__NsnC_2632405575	0.00362608
	Menshen__NsnC_2635923458	0.0253826
	Menshen__NsnC_2656976156	0.0145043
	Menshen__NsnC_2670026569	0.00362608
	Menshen__NsnC_2676918070	0.0326347
	Menshen__NsnC_2705968471	0.0652694
	Menshen__NsnC_2723509649	0.0652694
	Menshen__NsnC_2726213746	0.0108782
	Menshen__NsnC_2729199380	0.00362608
	Mokosh_TypeII__MkoC	0.253826
	Mokosh_type_I__MkoA_A	0.145043
	Mokosh_type_I__MkoA_B	0.177678
	Mokosh_type_I__MkoA_C	0.090652
	Mokosh_type_I__MkoA_D	0.0833998
	Mokosh_type_I__MkoA_E	0.0290086
	Mokosh_type_I__MkoB_A	0.152295
	Mokosh_type_I__MkoB_B	0.170426
	Mokosh_type_I__MkoB_C	0.0870259
	Mokosh_type_I__MkoB_D	0.0725216
	Mokosh_type_I__MkoB_E	0.0435129
	MqsRAC__mqsC	0.0580173
	MqsRAC__mqsR	0.0580173
	NLR_like_bNACHT01__NLR_like_bNACHT01	0.340851
	NLR_like_bNACHT09__NLR_like_bNACHT09	0.0580173
	Nhi__Nhi	0.0253826
	NixI__NixI	0.00362608
	Old_exonuclease__Old_exonuclease	0.199434
	Olokun__OloA	0.333599
	Olokun__OloB	0.333599
	PD-Lambda-1__PD-Lambda-1	1.2655
	PD-Lambda-2__PD-Lambda-2_A	0.199434
	PD-Lambda-2__PD-Lambda-2_B	0.199434
	PD-Lambda-2__PD-Lambda-2_C	0.155921
	PD-Lambda-3__PD-Lambda-3_A	0.0145043
	PD-Lambda-3__PD-Lambda-3_B	0.0145043
	PD-Lambda-5__PD-Lambda-5_A	0.910146
	PD-Lambda-5__PD-Lambda-5_B	0.910146
	PD-Lambda-6__PD-Lambda-6	0.0326347
	PD-T4-10__PD-T4-10_A	0.0652694
	PD-T4-10__PD-T4-10_B	0.0652694
	PD-T4-1__PD-T4-1	0.105156
	PD-T4-2__PD-T4-2_A	0.163174
	PD-T4-2__PD-T4-2_B	0.163174
	PD-T4-3__PD-T4-3	0.507651
	PD-T4-4__PD-T4-4_A	0.253826
	PD-T4-4__PD-T4-4_B	0.253826
	PD-T4-5__PD-T4-5	0.264704
	PD-T4-6__PD-T4-6	0.00725216
	PD-T4-7__PD-T4-7	0.235695
	PD-T4-8__PD-T4-8	0.170426
	PD-T4-9__PD-T4-9_A	0.210313
	PD-T4-9__PD-T4-9_C	0.210313
	PD-T7-1__PD-T7-1	0.446008
	PD-T7-2__PD-T7-2_A	2.11763
	PD-T7-2__PD-T7-2_B	2.11763
	PD-T7-3__PD-T7-3	0.232069
	PD-T7-4__PD-T7-4	0.728842
	PD-T7-5__PD-T7-5	0.543912
	PD_DExK_I_II_III_IV_V_VI_1	0.0507651
	PD_DExK_I_II_III_IV_V_VI_4	0.0217565
	PD_DExK_I_II_III_IV_V_VI_5	0.0253826
	Panchino_gp28__gp28	0.0145043
	Paris_II__AAA_21	0.0253826
	Paris_II__AriA_AAA21	0.264704
	Paris_II__AriB_DUF4435_II	0.228443
	Paris_II_merge__AAA_21_DUF4435	0.576547
	Paris_I__AriA_AAA15	0.630938
	Paris_I__AriB_DUF4435_I	0.616433
	Paris_I_merge__AAA_15_DUF4435	0.442382
	Paris__DUF4435	0.0725216
	PfiAT__PfiA	2.05961
	PfiAT__PfiT	2.05961
	Phrann_gp29_gp30__gp29	0.0870259
	Phrann_gp29_gp30__gp30	0.0870259
	PrimPol_I_II_III_IV_V_VI_1	0.108782
	PrrC__EcoprrI	0.728842
	PrrC__PrrC	1.08782
	PsyrTA__PsyrA	0.997172
	PsyrTA__PsyrT	0.997172
	Pycsar__AG_cyclase	1.39604
	RM_Type_IIG__Type_IIG	25.2411
	RM_Type_III__Type_III_MTases	8.32548
	RM_Type_III__Type_III_REases	8.32548
	RM_Type_II__Type_II_MTases	24.6356
	RM_Type_II__Type_II_REases	24.6356
	RM_Type_IV__Type_IV_REases	8.59018
	RM__Type_I_MTases	21.6948
	RM__Type_I_REases	21.9051
	RM__Type_I_S	19.2218
	RT_I_II_III_IV_V_VI_1	0.525781
	Retron_III__PRTase	0.116035
	Retron_III__PRTase_WH	0.145043
	Retron_III__WH	0.0326347
	Retron_II__NDT	0.311843
	Retron_II__NDT2	0.0217565
	Retron_IV__2TM	0.0398869
	Retron_IX__HEPN	0.0145043
	Retron_I_A__ATPase_TypeIA	0.0181304
	Retron_I_A__HNH_TIGR02646	0.55479
	Retron_I_B__ATPase_TOPRIM_COG3593	0.0398869
	Retron_I_C__RT_1_C1	0.228443
	Retron_I_C__RT_1_C2	0.00362608
	Retron_I_C__RT_1_C3	0.112408
	Retron_VII_1__RT_7_A1	0.0326347
	Retron_VII_2__DUF3800	0.00362608
	Retron_VI__HTH	0.493147
	Retron_XIII__ARM	0.163174
	Retron_XIII__WHSWIM	0.478642
	Retron_XII__RT_12	0.105156
	Retron_XI__RT_11	0.177678
	Retron__RT_Tot	1.62811
	RloC__RloC	3.53905
	RnlAB__RnlA	0.094278
	RnlAB__RnlB	0.094278
	RosmerTA__RmrA_2585209417	0.311843
	RosmerTA__RmrA_2600853143	0.0290086
	RosmerTA__RmrA_2617826694	0.0543912
	RosmerTA__RmrA_2623274509	0.047139
	RosmerTA__RmrA_2634882613	0.0797737
	RosmerTA__RmrA_2634932349	0.380738
	RosmerTA__RmrA_2641389401	0.228443
	RosmerTA__RmrA_2662548665	0.152295
	RosmerTA__RmrA_2664250653	0.0362608
	RosmerTA__RmrA_2676476075	0.0435129
	RosmerTA__RmrA_2734955840	0.0362608
	RosmerTA__RmrA_2753529055	0.0326347
	RosmerTA__RmrT_2585209417	0.311843
	RosmerTA__RmrT_2600853143	0.0290086
	RosmerTA__RmrT_2617826694	0.0725216
	RosmerTA__RmrT_2623274509	0.0688955
	RosmerTA__RmrT_2634882613	0.0398869
	RosmerTA__RmrT_2634932349	0.344477
	RosmerTA__RmrT_2641389401	0.228443
	RosmerTA__RmrT_2662548665	0.163174
	RosmerTA__RmrT_2664250653	0.0326347
	RosmerTA__RmrT_2676476075	0.0580173
	RosmerTA__RmrT_2677172838	0.00725216
	RosmerTA__RmrT_2734955840	0.0362608
	RosmerTA__RmrT_2753529055	0.0326347
	Rst_3HP__Hp1	0.0761477
	Rst_3HP__Hp2	0.0761477
	Rst_3HP__Hp3	0.0761477
	Rst_DUF4238__DUF4238_Pers	0.170426
	Rst_HelicaseDUF2290__DUF2290	0.145043
	Rst_HelicaseDUF2290__DUF2290_Pers	0.137791
	Rst_HelicaseDUF2290__Helicase	0.279208
	Rst_Hydrolase-Tm__Hydrolase	0.0580173
	Rst_Hydrolase-Tm__Hydrolase-Tm	0.0580173
	Rst_TIR-NLR__TIR	0.123287
	SEFIR__bSEFIR	0.797737
	SSgr11_III-F_1	0.00362608
	SSgr11_III-F_2	0.0253826
	SanaTA__SanaA	3.98143
	SanaTA__SanaT	3.98143
	Septu__PtuA	3.95968
	Septu__PtuA_2	0.427877
	Septu__PtuB	3.18732
	Septu__PtuB_2	0.939154
	Shango__SngA	0.826746
	Shango__SngB	0.826746
	Shango__SngC	0.699833
	Shedu__SduA	2.54913
	ShosTA__ShosA	0.583799
	ShosTA__ShosT	0.583799
	SoFic__SoFic	22.3221
	SpbK__SpbK	0.279208
	SspBCDE__SspB	0.736094
	SspBCDE__SspC	0.736094
	SspBCDE__SspD	0.736094
	SspBCDE__SspE	0.0507651
	SspBCDE__SspF	0.239321
	SspBCDE__SspG	0.224817
	SspBCDE__SspH	0.221191
	Stk2__Stk2	0.0253826
	TPR_III-A_2	0.0108782
	Thoeris_II__ThsA_new_petit	0.377112
	Thoeris_I__ThsA_new_grand	0.362608
	Thoeris__ThsB_Global	0.736094
	Tiamat__TmtA	0.0833998
	Tiamat__TmtA_2505168307	0.0145043
	Tiamat__TmtA_2599863134	0.0181304
	Tiamat__TmtA_2639564464	0.224817
	Tiamat__TmtA_2660206627	0.0181304
	Tiamat__TmtA_2731770353	0.0797737
	Tiamat__TmtA_2731874159	0.0217565
	Tiamat__TmtA_2734769103	0.0616433
	Tiamat__TmtA_2752664533	0.206686
	TniQ_I-F_1	0.0290086
	Uzume__UzuA	0.141417
	Uzume__UzuA_2660320622	0.0398869
	Uzume__UzuA_2712538620	0.0108782
	Viperin__pVip	0.293712
	WYL_I_II_III_IV_V_VI_1	1.4178
	WYL_I_II_III_IV_V_VI_3	0.0108782
	WYL_I_II_III_IV_V_VI_4	0.754224
	Wadjet__JetA_I	4.1301
	Wadjet__JetA_II	0.678077
	Wadjet__JetA_III	0.308217
	Wadjet__JetB_I	4.33679
	Wadjet__JetB_II	0.659946
	Wadjet__JetB_III	0.199434
	Wadjet__JetC_I	4.39481
	Wadjet__JetC_II	0.659946
	Wadjet__JetC_III	0.297338
	Wadjet__JetD_I	3.05678
	Wadjet__JetD_II	0.587425
	Wadjet__JetD_III	0.261078
	Zorya_TypeII__ZorE	0.126913
	Zorya_TypeI__ZorC	0.703459
	Zorya_TypeI__ZorD	0.395243
	Zorya__ZorA	0.746972
	Zorya__ZorA2	0.155921
	Zorya__ZorB	0.92465
	cas10-like_IV-C_4	0.00362608
	cas10_III-A_1	1.0842
	cas10_III-B_12	0.137791
	cas10_III-C_3	0.0580173
	cas10_III-D_2	0.10153
	cas10_III-D_3	0.47139
	cas10_III-F_1	0.0145043
	cas10_III_1	0.895641
	cas10_III_6	0.0435129
	cas10_III_7	0.00362608
	cas10d_I-D_2	0.0326347
	cas10d_I-D_3	0.0616433
	cas10d_I-D_8	0.0145043
	cas10d_I-D_9	0.0543912
	cas11_III-D_1	0.00362608
	cas11_IV-C_2	0.00362608
	cas11b_I-B_1	0.0181304
	cas11b_I-B_3	0.00362608
	cas12_x1_V-F_1	0.00362608
	cas12a_V-A_1	0.170426
	cas12a_V-A_2	0.0108782
	cas12a_V-A_3	0.0725216
	cas12b1_V-B_1	0.0290086
	cas12b2_V-B_2	0.0108782
	cas12c_V-C_2	0.00725216
	cas12d_V-D_1	0.0108782
	cas12e_V-E_1	0.00362608
	cas12e_V-E_2	0.00362608
	cas12f1_V-F_3	0.00725216
	cas12f2_V-F_1	0.00362608
	cas12f6_V-F_1	0.00362608
	cas12k_V-K_1	0.00725216
	cas13a_VI-A_1	0.0507651
	cas13b_VI-B_1	0.0362608
	cas13b_VI-B_2	0.0290086
	cas13c_VI-C_1	0.00362608
	cas13x_VI-X_1	0.00362608
	cas13y_VI-Y_1	0.00362608
	cas1_I-E_1	2.73406
	cas1_I-F_1	1.02255
	cas1_III_1	0.377112
	cas1_I_II_III_IV_V_VI_1	3.07854
	cas1_I_II_III_IV_V_VI_10	1.8638
	cas1_I_II_III_IV_V_VI_2	0.0688955
	cas1_I_II_III_IV_V_VI_5	3.89803
	cas1_I_II_III_IV_V_VI_6	4.5326
	cas1_I_II_III_IV_V_VI_7	0.63819
	cas1_I_II_III_IV_V_VI_8	0.0145043
	cas2_I-E_1	1.56647
	cas2_I-E_2	0.939154
	cas2_I_II_III_IV_V_VI_1	0.00725216
	cas2_I_II_III_IV_V_VI_11	0.137791
	cas2_I_II_III_IV_V_VI_13	0.913772
	cas2_I_II_III_IV_V_VI_3	7.83233
	cas2_I_II_III_IV_V_VI_4	0.0398869
	cas2_I_II_III_IV_V_VI_5	0.188556
	cas2_I_II_III_IV_V_VI_6	3.54631
	cas2_I_II_III_IV_V_VI_9	0.137791
	cas3HD_I_1	0.815868
	cas3_I-D_4	0.217565
	cas3_I-G_3	1.06969
	cas3_I_2	2.81384
	cas3_I_5	5.1164
	cas3f_I-F_1	0.917398
	cas4_I_II_III_IV_V_VI_1	4.03583
	cas4_I_II_III_IV_V_VI_4	0.0507651
	cas4_I_II_III_IV_V_VI_6	1.96896
	cas4_I_II_III_IV_V_VI_7	0.0616433
	cas4_V_1	0.308217
	cas5_I-A_15	0.145043
	cas5_I-B_1	0.290086
	cas5_I-B_10	0.0253826
	cas5_I-B_14	0.0108782
	cas5_I-B_17	0.373486
	cas5_I-B_19	0.0145043
	cas5_I-B_20	0.119661
	cas5_I-B_6	0.141417
	cas5_I-B_7	0.130539
	cas5_I-B_8	0.0652694
	cas5_I-C_11	3.08579
	cas5_I-C_5	1.61723
	cas5_I-E_13	0.848502
	cas5_I-E_2	0.547538
	cas5_I-E_3	1.697
	cas5_I-F_16	0.130539
	cas5_III-F_1	0.0652694
	cas5_I_9	0.112408
	cas5f_I-F_1	0.0108782
	cas5f_I-F_2	0.0797737
	cas5f_I-F_3	0.108782
	cas5f_I-F_4	0.775981
	cas5u_I-G_1	0.094278
	cas5u_I-G_2	0.0652694
	cas6_I-B_III_1	0.0870259
	cas6_I-B_III_2	0.047139
	cas6_III_1	0.105156
	cas6_IV-E_1	0.0145043
	cas6_I_II_III_IV_V_VI_10	0.130539
	cas6_I_II_III_IV_V_VI_12	0.424251
	cas6_I_II_III_IV_V_VI_14	0.141417
	cas6_I_II_III_IV_V_VI_15	0.10153
	cas6_I_II_III_IV_V_VI_17	1.35978
	cas6_I_II_III_IV_V_VI_20	0.155921
	cas6_I_II_III_IV_V_VI_21	0.126913
	cas6_I_II_III_IV_V_VI_22	0.242947
	cas6_I_II_III_IV_V_VI_7	0.264704
	cas6e_I_II_III_IV_V_VI_1	0.246573
	cas6e_I_II_III_IV_V_VI_2	1.52658
	cas6e_I_II_III_IV_V_VI_3	1.32714
	cas6f_I_II_III_IV_V_VI_1	0.0362608
	cas6f_I_II_III_IV_V_VI_2	0.105156
	cas6f_I_II_III_IV_V_VI_3	0.866633
	cas7_I-B_1	0.0580173
	cas7_I-B_10	0.0145043
	cas7_I-B_14	0.094278
	cas7_I-B_6	0.612807
	cas7_I-B_8	0.228443
	cas7_I-C_13	0.206686
	cas7_I-C_7	3.02415
	cas7_I-E_16	2.64341
	cas7_I-E_2	0.496773
	cas7_I-F_11	0.130539
	cas7_I-G_4	0.246573
	cas7_I_15	0.199434
	cas7b_I-B_1	0.0145043
	cas7b_I-B_I-C_2	1.70063
	cas7f_I-F_1	0.181304
	cas7f_I-F_2	0.794111
	cas8a4_I-A_1	0.137791
	cas8b12_I-B_1	0.0398869
	cas8b1_I-B_12	0.0580173
	cas8b1_I-B_13	0.00725216
	cas8b1_I-B_14	0.20306
	cas8b1_I-B_2	0.00362608
	cas8b1_I-B_3	0.00362608
	cas8b1_I-B_4	0.0398869
	cas8b1_I-B_8	0.00725216
	cas8b1_I-B_9	0.116035
	cas8b2_I-B_1	0.0181304
	cas8b2_I-B_2	0.0652694
	cas8b2_I-B_3	0.0217565
	cas8b2_I-B_4	0.0145043
	cas8b2_I-B_5	0.00362608
	cas8b2_I-B_6	0.148669
	cas8b2_I-B_9	0.00725216
	cas8b3_I-B_1	0.119661
	cas8b3_I-B_3	0.0435129
	cas8b4_I-B_1	0.0181304
	cas8b5_I-B_1	0.0108782
	cas8b6_I-B_1	0.112408
	cas8c_I-C_1	0.134165
	cas8c_I-C_2	2.69418
	cas8c_I-C_3	0.337225
	cas8c_I-C_4	1.51207
	cas8e_I-E_1	0.206686
	cas8e_I-E_2	1.8348
	cas8e_I-E_3	0.449634
	cas8e_I-E_5	0.630938
	cas8f_I-F_2	0.0326347
	cas8f_I-F_3	0.00362608
	cas8f_I-F_4	0.199434
	cas8f_I-F_6	0.0543912
	cas8f_I-F_7	0.00362608
	cas8f_I-F_8	0.652694
	cas8u1_I-G_1	0.587425
	cas8u1_I-G_2	0.402495
	cas8u2_I-G_1	0.304591
	cas8u2_I-G_2	0.0507651
	cas9_II-A_1	0.0145043
	cas9_II-A_II-B_II-C_1	1.97621
	cas9_II-A_II-B_II-C_3	1.07695
	cas9_II-B_2	0.0108782
	cas9_II-B_3	0.0326347
	casR_III-D_6	0.0145043
	casR_III_1	0.0181304
	casR_I_2	0.00362608
	cmr1gr7_III-B_1	0.612807
	cmr1gr7_III-B_2	0.0761477
	cmr1gr7_III-B_III-C_2	0.00362608
	cmr1gr7_III-B_III-C_3	0.094278
	cmr1gr7_III-C_1	0.00362608
	cmr3gr5_III-B_III-C_2	0.0616433
	cmr3gr5_III-B_III-C_4	0.0145043
	cmr3gr5_III-B_III-C_5	0.819494
	cmr3gr5_III-B_III-C_8	0.228443
	cmr3gr5_III-C_1	0.0870259
	cmr4gr7_III-B_III-C_1	0.732468
	cmr4gr7_III-B_III-C_2	0.478642
	cmr5gr11_III-B_12	0.0145043
	cmr5gr11_III-B_13	0.0290086
	cmr5gr11_III-B_17	0.00725216
	cmr5gr11_III-B_18	0.746972
	cmr5gr11_III-B_2	0.0435129
	cmr5gr11_III-B_4	0.250199
	cmr5gr11_III-B_5	0.0145043
	cmr5gr11_III-B_9	0.00362608
	cmr5gr11_III-C_11	0.0833998
	cmr5gr11_III-C_14	0.00362608
	cmr6gr7_III-B_1	0.0253826
	cmr6gr7_III-B_2	0.598303
	cmr6gr7_III-B_3	0.460512
	cmr6gr7_III-C_1	0.0507651
	corA_III-B_III-D_1	0.148669
	csa5gr11_I-A_3	0.0108782
	csb1gr7_I-G_1	1.16035
	csb2gr5_I-G_1	1.20748
	csb2gr5_I-G_2	0.047139
	csb3_I-G_1	0.00362608
	csc1gr5_I-D_2	0.181304
	csc1gr5_I-D_5	0.0145043
	csc2gr7_I-D_1	0.253826
	cse2gr11_I-E_1	0.319095
	cse2gr11_I-E_2	1.72239
	cse2gr11_I-E_5	0.0362608
	cse2gr11_I-E_6	0.0725216
	cse2gr11_I-E_7	0.384364
	cse2gr11_I-E_8	0.533034
	csf1gr8_IV-A_2	0.0217565
	csf1gr8_IV-A_5	0.00725216
	csf1gr8_IV-B_1	0.0507651
	csf2gr7_IV-A_1	0.0652694
	csf2gr7_IV-B_1	0.0797737
	csf2gr7_IV_1	0.0108782
	csf3-csf1_IV-E_1	0.0326347
	csf3gr5_IV-A_2	0.0181304
	csf3gr5_IV-B_1	0.0507651
	csf4_IV-A1_1	0.0181304
	csf4_IV-A1_2	0.0108782
	csf4_IV-A_1	0.0217565
	csf4_IV-E_1	0.00362608
	csf4gr11_IV-B_2	0.0435129
	csf4gr11_IV-B_4	0.00362608
	csf5gr6_IV-A_1	0.0181304
	csm2gr11_III-A_1	0.0652694
	csm2gr11_III-A_14	0.0145043
	csm2gr11_III-A_15	1.12046
	csm2gr11_III-A_3	0.00362608
	csm2gr11_III-D_5	0.047139
	csm3gr7_III-A_1	1.1821
	csm3gr7_III-A_III-D_10	0.130539
	csm3gr7_III-A_III-D_2	0.206686
	csm3gr7_III-D_2	0.406121
	csm3gr7_III-D_3	0.293712
	csm3gr7_III-D_4	0.0108782
	csm3gr7_III-D_6	0.047139
	csm3gr7_III-D_7	0.0108782
	csm3gr7_III_1	0.119661
	csm3gr7_III_IV	0.105156
	csm4gr5_III-A_1	0.264704
	csm4gr5_III-A_2	0.917398
	csm4gr5_III-A_3	0.0616433
	csm4gr5_III-D_2	0.0797737
	csm5gr7_III-A_2	0.467764
	csm5gr7_III-A_3	0.116035
	csm5gr7_III-A_4	0.213939
	csm6_III_2	0.00725216
	csm6_III_3	0.282834
	csm6_III_7	0.0181304
	csm6_III_8	0.00725216
	csn2_II-A_3	0.0145043
	csn2_II-A_4	0.00362608
	csn2_II-A_5	0.00362608
	csx10gr5_III-D_2	0.10153
	csx10gr5_III-D_3	0.18493
	csx10gr5_III-D_4	0.123287
	csx15_I_III_1	0.047139
	csx16_III_1	0.235695
	csx16_III_2	0.0145043
	csx19_III-D_1	0.00725216
	csx19_III-D_10	0.0181304
	csx19_III-D_12	0.00362608
	csx19_III-D_13	0.00725216
	csx19_III-D_16	0.00725216
	csx19_III-D_2	0.155921
	csx19_III-D_4	0.00725216
	csx19_III-D_6	0.0145043
	csx19_III-D_8	0.0217565
	csx19_III-D_9	0.00362608
	csx1_III_10	0.333599
	csx1_III_11	0.333599
	csx1_III_14	0.00362608
	csx1_III_15	0.00362608
	csx1_III_16	0.0290086
	csx1_III_17	0.130539
	csx1_III_19	0.0362608
	csx1_III_20	0.0145043
	csx1_III_21	0.0979041
	csx1_III_5	0.413373
	csx1_III_9	0.242947
	csx20_I_III_1	0.0580173
	csx20_I_III_2	0.0326347
	csx20_I_III_3	0.0145043
	csx21_III-D_3	0.0108782
	csx3_I_III_2	0.0253826
	csx3_I_III_3	0.0253826
	csx3_I_III_4	0.242947
	cysH_IV-B_1	0.0326347
	dCTPdeaminase__dCTPdeaminase	1.62086
	dGTPase__Sp_dGTPase	1.38154
	gRAMP_III-E_1	0.00362608
	pAgo__EabAgaM	0.0253826
	pAgo__EcAgaN	0.145043
	pAgo__GbbAgaS	0.0761477
	pAgo__SIR2APAZ	0.293712
	pAgo__TIRAPAZ	0.467764
	pAgo__XAPAZ	0.311843
	pAgo__pAgo_LongA	0.210313
	pAgo__pAgo_LongB	0.627312
	pAgo__pAgo_S1A	0.152295
	pAgo__pAgo_S1B	0.35173
	pAgo__pAgo_S2B	0.373486
	pAgo__pAgo_SPARTA	0.525781
	radar_II__rdrA_II	0.00362608
	radar_II__rdrB_II	0.00362608
	radar_II__rdrD_II	0.00362608
	radar_I__rdrA_I	0.0217565
	radar_I__rdrB_I	0.0217565
	recD_IV-D_1	0.00725216

## Sheet: Fig.S4
Fig.S4A	Column	Percentage	Fig.S4B	Value	Frequency	Fig.S4C	dsstype	num_means	doi	Sensor	Activator	Effector	PFAM	contributors	Fig.S4D	Value	Frequency	Column	Percentage	Fig.S4EFG	binname	total_rela_abundance	superphylum	GTDB classification v220	completeness	contamination	comp-5*cont	size	ncbi	Completeness	Contamination	Completeness_Model_Used	Translation_Table_Used	Coding_Density	Contig_N50	Average_Gene_Length	Genome_Size	GC_Content	Total_Coding_Sequences	Total_Contigs	Max_Contig_Length	Additional_Notes	ds_sum	richness	ds_density	Fig.S4H		AbiE	AbiU
	AbiD	0.137646		0	497		AbiD	0.00137646	10.1016/j.mib.2005.06.006	Unknown	Unknown	Unknown	PF07751	Marian Dominguez-Mirazo, Florian Tesson		0	497	AbiD__AbiD	0.137646		ATWR-TR1	8.0757e-06	DPANN	d__Archaea;p__Undinarchaeota;c__Undinarchaeia;o__;f__;g__;s__	94.39	0.934	89.72	1729172	d__Archaea;p__Candidatus Undinarchaeota;c__Candidatus Undinarchaeia;o__;f__;g__;s__	97.17	0.43	Gradient Boost (General Model)	11	0.934	601973	302.96	1729172	0.52	1781	6	710487	None	3	1	1.73493		Aenigmatarchaeota	0.0884354	0.00680272
	AbiE	18.307		1	386		AbiE	0.238128	10.1016/j.mib.2005.06.006	Unknown	Unknown	Unknown	PF08843, PF09407, PF09952, PF11459, PF13338, PF17194	Florian Tesson		1	149	AbiEii__AbiEi_1	15.4164		ATWR-TR2	2.18217e-05	DPANN	d__Archaea;p__SpSt-1190;c__SpSt-1190;o__DYHY01;f__;g__;s__	92.05	0	92.05	1500492	d__Archaea;p__Candidatus Micrarchaeota;c__Candidatus Micrarchaeia;o__Candidatus Micrarchaeales;f__;g__;s__	96.93	0.72	Gradient Boost (General Model)	11	0.907	341319	275.973	1500492	0.53	1649	11	414186	None	6	2	3.99869		Altiarchaeota	0.304348	0
	AbiH	0.137646		2	233		AbiH	0.00137646	10.1111/j.1574-6968.1996.tb08446.x	Unknown	Unknown	Unknown	PF14253	Florian Tesson		2	217	AbiEii__AbiEi_2	0.481762		ATWRA1-1_233	3.14269e-06	DPANN	d__Archaea;p__Nanoarchaeota;c__Nanoarchaeia;o__Woesearchaeales;f__GW2011-AR9;g__JACOZP01;s__	80.84	0.93	76.19	1509539	d__Archaea;p__Candidatus Woesearchaeota;c__;o__;f__;g__;s__	96.7	0.51	Gradient Boost (General Model)	11	0.895	74408	255.944	1509539	0.39	1764	26	187273	None	1	1	0.662454		B1Sed10-29	0.2	0
	AbiJ	0.137646		3	126		AbiJ	0.00137646	10.1016/j.mib.2005.06.006	Unknown	Unknown	Unknown	PF14355	Florian Tesson		3	116	AbiEii__AbiEi_3	0.0688231		ATWRA1-1F_97	3.90131e-05	TACK	d__Archaea;p__Thermoproteota;c__Nitrososphaeria;o__Nitrososphaerales;f__Nitrosopumilaceae;g__Nitrosarchaeum;s__	100	0	100	1481584	d__Archaea;p__Nitrososphaerota;c__Nitrososphaeria;o__Nitrosopumilales;f__Nitrosopumilaceae;g__Nitrosarchaeum;s__	98.81	0.04	Neural Network (Specific Model)	11	0.902	40494	243.646	1481584	0.33	1832	72	120137	None	1	1	0.674953		EX4484-52	0.142857	0.047619
	AbiL	0.275292		4	53		AbiL	0.00275292	10.1111/j.1574-6968.1997.tb10185.x	Unknown	Unknown	Unknown	PF13175, PF13304, PF13707	Ernest Mordret		4	104	AbiEii__AbiEi_4	4.26703		ATWRA1-2_117	1.91234e-05	DPANN	d__Archaea;p__Nanoarchaeota;c__Nanoarchaeia;o__Woesearchaeales;f__UBA10216;g__;s__	85.98	0.93	81.33	1179509	d__Archaea;p__Candidatus Woesearchaeota;c__;o__;f__;g__;s__	96.24	1.35	Gradient Boost (General Model)	11	0.889	26059	242.331	1179509	0.46	1448	64	87639	None	2	2	1.69562		Hadarchaeota	0.0714286	0
	AbiU	6.12526		5	44		AbiU	0.0633173	10.1128/AEM.67.11.5225-5232.2001	Unknown	Unknown	Unknown	PF10592	Nathalie Bechon		5	86	AbiEii__AbiEii	18.307		ATWRA1-2_218	6.79107e-06	DPANN	d__Archaea;p__Nanoarchaeota;c__Nanoarchaeia;o__Woesearchaeales;f__JAGVXP01;g__JAGVXP01;s__	82.01	0.93	77.36	1291359	d__Archaea;p__Candidatus Woesearchaeota;c__;o__;f__;g__;s__	89.01	0.65	Gradient Boost (General Model)	11	0.912	14808	262.393	1291359	0.38	1500	118	48332	None	0	0	0		Halobacteriota	0.156627	0.0722892
	AbiV	0.412939		6	39		AbiV	0.00412939	10.1128/AEM.00780-08	Unknown	Unknown	Unknown	PF18728	Florian Tesson		6	55	AbiH__AbiH	0.137646		ATWRA1-2_39	1.66033e-05	Euryarchaeota	d__Archaea;p__Hydrothermarchaeota;c__Hydrothermarchaeia;o__Hydrothermarchaeales;f__WAQR01;g__;s__	85.98	3.65	67.73	1467443	d__Archaea;p__Euryarchaeota;c__;o__;f__;g__;s__	81.11	1.54	Gradient Boost (General Model)	11	0.915	8677	241.004	1467443	0.54	1863	193	39881	None	2	2	1.36291		Hydrothermarchaeota	0.0454545	0.0227273
	Aditi	0.0688231		7	14		Aditi	0.000688231	10.1016/j.chom.2022.09.017	Unknown	Unknown	Unknown	PF18928	Rachel Lavenir		7	28	AbiJ__AbiJ	0.137646		ATWRA1-2_72	2.85971e-06	DPANN	d__Archaea;p__Micrarchaeota;c__Micrarchaeia;o__Norongarragalinales;f__JAHFHC01;g__JAHFHC01;s__	84.03	0.93	79.38	870732	d__Archaea;p__Candidatus Micrarchaeota;c__;o__;f__;g__;s__	94.71	0.28	Gradient Boost (General Model)	11	0.919	58851	261.637	870732	0.45	1022	25	93303	None	0	0	0		Iainarchaeota	0.242424	0
	Avs	0.481762		8	19		Avs	0.00481762	10.1126/science.aba0372	Sensing of phage protein	Direct binding	Diverse	PF00753, PF13289, PF13365	Alex Linyi Gao, Nathalie Bechon		8	33	AbiL__AbiLi	0.137646		ATWRA1-2_9	4.30526e-06	DPANN	d__Archaea;p__Nanoarchaeota;c__Nanoarchaeia;o__Woesearchaeales;f__GW2011-AR9;g__GW2011-AR9;s__	80.37	0.93	75.72	1176090	d__Archaea;p__Candidatus Woesearchaeota;c__;o__;f__;g__;s__	98.31	1.04	Gradient Boost (General Model)	11	0.908	75907	269.054	1176090	0.43	1326	24	130662	None	0	0	0		Methanobacteriota	0	0
	Azaca	0.0688231		9	14		Azaca	0.00137646	10.1016/j.chom.2022.09.017	Unknown	Unknown	Unknown	PF00271			9	23	AbiL__AbiLi2	0.137646		ATWRA1-2F_1	9.77962e-06	DPANN	d__Archaea;p__Aenigmatarchaeota;c__Aenigmatarchaeia;o__GW2011-AR5;f__GW2011-AR5;g__;s__	85.05	0.93	80.4	1053400	d__Archaea;p__Candidatus Aenigmarchaeota;c__;o__;f__;g__;s__	93.08	0.11	Gradient Boost (General Model)	11	0.878	56510	233.767	1053400	0.43	1322	37	108684	None	4	3	3.79723		Micrarchaeota	0.467391	0.0108696
	BREX	0.550585		10	8		BREX	0.00757054	10.15252/embj.201489455	Unknown	Unknown	Unknown	PF00069, PF00176, PF00270, PF00271, PF01507, PF01555, PF02384, PF04851, PF07669, PF07714, PF08378, PF08665, PF08747, PF08849, PF10923, PF13337, PF16565	Marian Dominguez-Mirazo		10	22	AbiL__AbiLii	0.0688231		ATWRA1-2F_114	2.7373e-06	DPANN	d__Archaea;p__Micrarchaeota;c__Micrarchaeia;o__Norongarragalinales;f__JAHFHC01;g__JAHFHC01;s__	84.03	0	84.03	1130014	d__Archaea;p__Candidatus Micrarchaeota;c__;o__;f__;g__;s__	96.6	0.15	Gradient Boost (General Model)	11	0.917	53539	256.887	1130014	0.41	1348	34	126067	None	4	3	3.53978		Nanoarchaeota	0.117647	0.00811359
	Butters_gp57r	0.0688231		11	2		Butters_gp57r	0.000688231	10.1101/2023.01.03.522681			Unknown				11	14	AbiL__AbiLii2	0.206469		ATWRA1-2F_121	1.46389e-05	Euryarchaeota	d__Archaea;p__Halobacteriota;c__Methanosarcinia;o__Methanosarcinales;f__Methanoperedenaceae;g__Methanoperedens;s__	95.42	1.96	85.62	2500999	d__Archaea;p__Euryarchaeota;c__Methanomicrobia;o__Methanosarcinales;f__Candidatus Methanoperedenaceae;g__Candidatus Methanoperedens;s__	93.35	2.7	Neural Network (Specific Model)	11	0.883	16955	248.73	2500999	0.43	2968	225	52748	None	18	6	7.19712		SpSt-1190	0.538462	0
	CBASS	1.51411		12	7		CapRel	0.0529938	10.1038/s41586-022-05444-z	Sensing of phage protein	Direct	Nucleic acid degrading	PF04607	H?lo?se Georjon, Florian Tesson		12	9	AbiU__AbiU	6.12526		ATWRA1-2F_238	2.71479e-06	DPANN	d__Archaea;p__Nanoarchaeota;c__Nanoarchaeia;o__Woesearchaeales;f__JAGVYL01;g__;s__	71.03	2.08	60.63	1248610	d__Archaea;p__Candidatus Woesearchaeota;c__;o__;f__;g__;s__	90.01	3	Gradient Boost (General Model)	11	0.876	8292	224.76	1248610	0.44	1626	176	35866	None	1	1	0.800891		Thermoplasmatota	0.430769	0
	CapRel	5.16173		13	2		Cas	0.195458	10.1038/nrmicro3569			Nucleic acid degrading				13	11	AbiV__AbiV	0.412939		ATWRA1-2F_244	1.7518e-06	DPANN	d__Archaea;p__Nanoarchaeota;c__Nanoarchaeia;o__Woesearchaeales;f__GW2011-AR9;g__;s__	72.76	5.84	43.56	1493162	d__Archaea;p__;c__;o__;f__;g__;s__	80.33	4.57	Gradient Boost (General Model)	11	0.88	8162	227.797	1493162	0.47	1929	209	34296	None	2	2	1.33944		Thermoproteota	0.207101	0.221893
	Cas	11.8376		16	1		CBASS	0.0158293	10.1038/s41564-020-0777-y	Unknown	Signaling molecules	Diverse	PF00004, PF00027, PF00899, PF01048, PF01734, PF06508, PF10137, PF14461, PF14464, PF18134, PF18138, PF18144, PF18145, PF18153, PF18159, PF18167, PF18173, PF18178, PF18179, PF18186, PF18303, PF18967			14	6	Aditi__DitA	0.0688231		ATWRA1-2F_248	1.2959e-05	DPANN	d__Archaea;p__Nanoarchaeota;c__Nanoarchaeia;o__Woesearchaeales;f__DSVV01;g__JACRPI01;s__	86.92	0	86.92	1792068	d__Archaea;p__Candidatus Woesearchaeota;c__;o__;f__;g__;s__	94.58	1.94	Gradient Boost (General Model)	11	0.884	59911	274.868	1792068	0.37	1925	50	196723	None	3	2	1.67404		Undinarchaeota	0.2	0
	DISARM	0.275292		17	2		DarTG	0.00619408	10.1038/s41564-022-01153-5	Unknown	Direct binding to ssDNA	Nucleic acid degrading	PF01661, PF14487	Ernest Mordret		15	13	Aditi__DitB	0.0688231		ATWRA2-1F_13	2.729e-06	DPANN	d__Archaea;p__Aenigmatarchaeota;c__Aenigmatarchaeia;o__GW2011-AR5;f__GW2011-AR5;g__;s__	84.81	0.93	80.16	779774	d__Archaea;p__Candidatus Aenigmarchaeota;c__;o__;f__;g__;s__	82.63	0	Gradient Boost (General Model)	11	0.902	22110	240.551	779774	0.49	976	61	78029	None	1	1	1.28242
	DRT	0.412939		18	2		Dazbog	0.00206469	10.1016/j.chom.2022.09.017	Unknown	Unknown	Unknown		Aude Bernheim		16	8	Avs_III__Avs3A	0.0688231		ATWRA2-1F_201	1.02956e-05	DPANN	d__Archaea;p__Nanoarchaeota;c__Nanoarchaeia;o__SCGC-AAA011-G17;f__GCA-2687815;g__;s__	75.39	0	75.39	1139036	d__Archaea;p__;c__;o__;f__;g__;s__	90.61	1.92	Neural Network (Specific Model)	11	0.918	49970	229.201	1139036	0.3	1527	48	219310	None	0	0	0
	DarTG	0.619408		20	1		dCTPdeaminase	0.00550585	10.1038/s41564-022-01158-0	Host integrity monitoring	Unknown	Nucleotide modifying	PF00383, PF14437	Nathalie Bechon		17	8	Avs_III__Avs3B	0.0688231		ATWRA2-1F_203	3.70018e-06	DPANN	d__Archaea;p__Aenigmatarchaeota;c__Aenigmatarchaeia;o__CG10238-14;f__SCSR01;g__;s__	70.72	1.25	64.47	754266	d__Archaea;p__Candidatus Aenigmarchaeota;c__;o__;f__;g__;s__	82.17	3.11	Gradient Boost (General Model)	11	0.923	14908	226.906	754266	0.37	1026	72	52147	None	0	0	0
	Dazbog	0.206469		21	1		Detocs	0	10.1016/j.cell.2023.07.020	Unknown	Unknown	Nucleotide modifying	PF01048, PF18742	Fran?ois Rousset, Nathalie Bechon		18	8	Avs_II__Avs2A	0.275292		ATWRA2-1F_227	3.43276e-06	DPANN	d__Archaea;p__Nanoarchaeota;c__Nanoarchaeia;o__Woesearchaeales;f__GW2011-AR9;g__JACOZP01;s__	79.91	2.8	65.91	1530688	d__Archaea;p__Candidatus Woesearchaeota;c__;o__;f__;g__;s__	94.27	0.54	Gradient Boost (General Model)	11	0.885	31358	245.877	1530688	0.38	1840	70	83808	None	2	2	1.3066
	Detocs	0		22	1		DISARM	0.00275292	10.1038/s41564-017-0051-0	Unknown	Unknown	Unknown	PF00145, PF00176, PF00271, PF04851, PF09369, PF13091	Florian Tesson		19	8	Avs_IV__Avs4A	0.137646		ATWRA2-1F_300	1.14361e-05	DPANN	d__Archaea;p__Nanoarchaeota;c__Nanoarchaeia;o__SCGC-AAA011-G17;f__VGLX01;g__;s__	75.7	0	75.7	1224610	d__Archaea;p__Nanoarchaeota;c__;o__;f__;g__;s__	91.13	1.78	Gradient Boost (General Model)	11	0.893	24927	248.508	1224610	0.37	1471	73	85211	None	2	1	1.63317
	Dnd	0.275292		25	1		Dnd	0.00275292	10.1038/nchembio.2007.39	Detecting invading nucleic acid	Unknown	Nucleic acid degrading	PF00266, PF01507, PF01935, PF08870, PF13476, PF14072			20	6	Azaca__ZacA	0.0688231		ATWRA2-2_161	3.03015e-06	DPANN	d__Archaea;p__Nanoarchaeota;c__Nanoarchaeia;o__Woesearchaeales;f__ARS49;g__;s__	74.21	0.93	69.56	1121693	d__Archaea;p__Candidatus Woesearchaeota;c__;o__;f__;g__;s__	94.65	2.48	Gradient Boost (General Model)	11	0.922	8794	249.897	1121693	0.36	1385	150	44681	None	1	1	0.89151
	Dodola	0.0688231					Dodola	0.000688231	10.1016/j.chom.2022.09.017	Unknown	Unknown	Unknown	PF00004, PF07724, PF07728	Ernest Mordret		21	4	Azaca__ZacB	0.0688231		ATWRA2-2_186	1.1345e-06	DPANN	d__Archaea;p__Nanoarchaeota;c__Nanoarchaeia;o__Woesearchaeales;f__UBA10216;g__;s__	72.9	0	72.9	1106450	d__Archaea;p__Candidatus Woesearchaeota;c__;o__;f__;g__;s__	92.36	0.15	Gradient Boost (General Model)	11	0.923	12523	251.948	1106450	0.47	1356	111	33062	None	3	2	2.71137
	Druantia	0.206469					DRT	0.00412939	10.1126/science.aba0372	Unknown	Unknown	Unknown	PF00078	Helena Shomar, Marie Guillaume		22	5	Azaca__ZacC	0.0688231		ATWRA2-2_211	2.37319e-06	Euryarchaeota	d__Archaea;p__Thermoplasmatota;c__Thermoplasmata;o__RBG-16-68-12;f__RBG-16-68-12;g__RBG-16-68-12;s__	84.77	6.04	54.57	1963676	d__Archaea;p__Euryarchaeota;c__;o__;f__;g__;s__	73.4	5.39	Gradient Boost (General Model)	11	0.899	6720	253.503	1963676	0.65	2328	339	25926	None	0	0	0
	Dsr	0.0688231					Druantia	0.00206469	10.1126/science.aar4120	Unknown	Unknown	Unknown	PF00145, PF00270, PF00271, PF04851, PF09369, PF14236	Lucas Paoli		23	2	BREX__brxA_DUF1819	0.481762		ATWRA2-2_23	4.62506e-06	DPANN	d__Archaea;p__Nanoarchaeota;c__Nanoarchaeia;o__Woesearchaeales;f__UBA12501;g__UBA12501;s__	80.14	0	80.14	1269152	d__Archaea;p__Candidatus Woesearchaeota;c__;o__;f__;g__;s__	89.16	0.12	Gradient Boost (General Model)	11	0.887	13301	239.661	1269152	0.49	1570	130	34664	None	1	1	0.787928
	Eleos	0.0688231					Dsr	0.000688231	10.1126/science.aba0372	Sensing phage protein	Direct	Nucleotide modifying	PF13289			24	1	BREX__brxB_DUF1788	0.550585		ATWRA2-2_326	1.50198e-06	DPANN	d__Archaea;p__Nanoarchaeota;c__Nanoarchaeia;o__Woesearchaeales;f__UBA10216;g__JACPBS01;s__	73.31	5.92	43.71	1210941	d__Archaea;p__Candidatus Woesearchaeota;c__;o__;f__;g__;s__	84.13	4.38	Gradient Boost (General Model)	11	0.911	8374	236.428	1210941	0.42	1562	177	25364	None	2	2	1.65161
	FS_GIY_YIG	0.0688231					Eleos	0.000688231	10.1016/j.chom.2022.09.017	Unknown	Unknown	Unknown	PF00350, PF01926, PF18709	Alba Herrero del Valle		27	1	BREX__brxC	0.550585		ATWRA2-2_353	1.95527e-06	DPANN	d__Archaea;p__Nanoarchaeota;c__Nanoarchaeia;o__Woesearchaeales;f__UBA10216;g__;s__	80.37	7.48	42.97	1333730	d__Archaea;p__Candidatus Woesearchaeota;c__;o__;f__;g__;s__	97.33	2.93	Gradient Boost (General Model)	11	0.907	19593	233.714	1333730	0.41	1732	105	126910	None	3	2	2.24933
	GAPS1	0.137646					FS_GIY_YIG	0.000688231	10.1016/j.cell.2022.07.014			Unknown		Florian Tesson		28	2	BREX__brxL	0.137646		ATWRA2-2_376	1.24659e-06	DPANN	d__Archaea;p__Nanoarchaeota;c__Nanoarchaeia;o__SCGC-AAA011-G17;f__GCA-2687815;g__;s__	76.64	1.87	67.29	1089716	d__Archaea;p__;c__;o__;f__;g__;s__	97.53	2.15	Neural Network (Specific Model)	11	0.914	47977	244.739	1089716	0.37	1361	32	145072	None	1	1	0.91767
	Gabija	1.37646					Gabija	0.0151411	10.1126/science.aar4120	Unknown	Direct	Nucleic acid degrading	PF00580, PF11398, PF13175, PF13245, PF13304, PF13361, PF13476	Nathalie Bechon		29	2	BREX__pglX1	0.344116		ATWRA2-2_93	1.95132e-05	DPANN	d__Archaea;p__Micrarchaeota;c__Micrarchaeia;o__Norongarragalinales;f__JAHFHC01;g__JAHFHC01;s__	86.84	0	86.84	986477	d__Archaea;p__Candidatus Micrarchaeota;c__;o__;f__;g__;s__	95.48	0.94	Gradient Boost (General Model)	11	0.933	49865	264.45	986477	0.46	1163	33	121703	None	1	1	1.01371
	Gao_Ape	0.0688231					Gao_Ape	0.000688231	10.1126/science.aba0372	Unknown	Unknown	Unknown		Hugo Vaysset		31	1	BREX__pglZA	0.137646		ATWRA2-2F_225	2.22438e-05	DPANN	d__Archaea;p__Nanoarchaeota;c__Nanoarchaeia;o__Woesearchaeales;f__UBA10216;g__UBA10216;s__	85.28	0	85.28	1162844	d__Archaea;p__Candidatus Woesearchaeota;c__;o__;f__;g__;s__	94.99	0.33	Gradient Boost (General Model)	11	0.911	35278	261.421	1162844	0.49	1355	61	77999	None	3	2	2.57988
	Gao_Her	0.0688231					Gao_Her	0.000688231	10.1126/science.aba0372	Unknown	Unknown	Unknown	PF01935, PF10412, PF13289	To do		32	2	Butters_gp57r__gp57r	0.0688231		ATWRA2-2F_37	4.61585e-06	DPANN	d__Archaea;p__Aenigmatarchaeota;c__Aenigmatarchaeia;o__CG10238-14;f__SCSR01;g__JACOWB01;s__	71.18	0	71.18	810926	d__Archaea;p__Candidatus Aenigmarchaeota;c__;o__;f__;g__;s__	86.39	0.69	Gradient Boost (General Model)	11	0.902	33241	230.735	810926	0.37	1060	37	69584	None	0	0	0
	Gao_Iet	0.206469					Gao_Iet	0.00206469	10.1126/science.aba0372	Unknown	Unknown	Unknown	PF00004, PF00082			35	1	CBASS__2TM_5	0		ATWRA4-2_127	4.69994e-06	Euryarchaeota	d__Archaea;p__Hydrothermarchaeota;c__Hydrothermarchaeia;o__Hydrothermarchaeales;f__WAQR01;g__JACRDW01;s__	77.26	0.07	76.91	972888	d__Archaea;p__Euryarchaeota;c__;o__;f__;g__;s__	78.58	0.02	Gradient Boost (General Model)	11	0.914	5148	220.45	972888	0.46	1350	197	12044	None	2	1	2.05574
	Gao_Ppl	0.206469					Gao_Ppl	0.00206469	10.1126/science.aba0372	Unknown	Unknown	Unknown		Florian Tesson		39	2	CBASS__2TM_Gros	0.206469		ATWRA4-2_195	1.88938e-06	DPANN	d__Archaea;p__Nanoarchaeota;c__Nanoarchaeia;o__Woesearchaeales;f__JAGVYL01;g__JAGVYL01;s__	77.97	2.8	63.97	1123173	d__Archaea;p__Candidatus Woesearchaeota;c__;o__;f__;g__;s__	93.91	1.91	Gradient Boost (General Model)	11	0.903	23637	248.77	1123173	0.4	1363	69	104100	None	2	1	1.78067
	GasderMIN	0.0688231					GAPS1	0.00137646	10.1101/2023.03.28.534373	Phage-protein sensing	Unknown	Unknown		Marian Dominguez-Mirazo		40	1	CBASS__2TM_new	0.206469		ATWRA4-2_205	4.29432e-06	DPANN	d__Archaea;p__Micrarchaeota;c__Micrarchaeia;o__Norongarragalinales;f__CAINOH01;g__;s__	88.79	0	88.79	1558358	d__Archaea;p__Candidatus Micrarchaeota;c__;o__;f__;g__;s__	85.93	0.25	Gradient Boost (General Model)	11	0.876	76330	274.034	1558358	0.51	1662	32	206856	None	5	2	3.20851
	Hachiman	0.825877					GasderMIN	0.000688231	10.1126/science.abj8432	Phage protein	Unknown	Membrane disrupting		Aude Bernheim		44	2	CBASS__2TM_type_IV	0.0688231		ATWRA4-2_241	9.32116e-06	Euryarchaeota	d__Archaea;p__Hydrothermarchaeota;c__Hydrothermarchaeia;o__Hydrothermarchaeales;f__WAQR01;g__JACRDW01;s__	89.1	1.87	79.75	1301612	d__Archaea;p__Euryarchaeota;c__;o__;f__;g__;s__	89.96	0.12	Gradient Boost (General Model)	11	0.92	10705	232.886	1301612	0.46	1721	154	30435	None	3	2	2.30483
	Hna	0.481762					Hachiman	0.00825877	10.1126/science.aar4120	Unknown	Unknown	Unknown	PF00270, PF00271, PF04851, PF08878, PF14130			47	1	CBASS__AG_E1_ThiF	0.206469		ATWRA4-2_279	3.66026e-06	DPANN	d__Archaea;p__Aenigmatarchaeota;c__Aenigmatarchaeia;o__GW2011-AR5;f__GW2011-AR5;g__JACPDL01;s__	78.04	8.41	35.99	790073	d__Archaea;p__Candidatus Aenigmarchaeota;c__;o__;f__;g__;s__	81.47	3.32	Gradient Boost (General Model)	11	0.884	9993	216.675	790073	0.44	1078	98	24820	None	1	1	1.26571
	Kiwa	0.344116					Hna	0.00481762	10.1016/j.chom.2023.01.010			Unknown	PF00270, PF04851, PF13307			49	1	CBASS__A_Cyclase_AGS_C	0.0688231		ATWRA4-2_45	1.53698e-05	DPANN	d__Archaea;p__Nanoarchaeota;c__Nanoarchaeia;o__Woesearchaeales;f__UBA10216;g__;s__	81.78	1.09	76.33	961927	d__Archaea;p__Candidatus Woesearchaeota;c__;o__;f__;g__;s__	93.19	1.46	Gradient Boost (General Model)	11	0.908	18728	254.783	961927	0.5	1146	71	55201	None	0	0	0
	Lamassu-Fam	0.688231					Kiwa	0.00412939	10.1126/science.aar4120	Unknown	Unknown	Unknown	PF16162	Lucas Paoli		56	2	CBASS__Cyclase_II	0.481762		ATWRA4-2_74	3.64456e-06	DPANN	d__Archaea;p__Nanoarchaeota;c__Nanoarchaeia;o__Woesearchaeales;f__GW2011-AR9;g__JACOZP01;s__	78.35	0.93	73.7	1194255	d__Archaea;p__Candidatus Woesearchaeota;c__;o__;f__;g__;s__	98.05	0.37	Gradient Boost (General Model)	11	0.893	14516	266.319	1194255	0.41	1337	120	39221	None	1	1	0.837342
	Lit	0.137646					Lamassu-Fam	0.00688231	10.1016/j.chom.2022.09.017	Unknown	Unknown	Diverse	PF00753, PF02463, PF05057, PF12532, PF13175, PF13289, PF13476, PF14130	Matthieu Haudiquet, Aude Bernheim		57	1	CBASS__Cyclase_SMODS	0.688231		ATWRA4-2F_146	2.31008e-06	DPANN	d__Archaea;p__Nanoarchaeota;c__Nanoarchaeia;o__Woesearchaeales;f__GW2011-AR4;g__JACPJP01;s__	75.71	2.8	61.71	1127219	d__Archaea;p__Candidatus Woesearchaeota;c__;o__;f__;g__;s__	80.89	1.4	Neural Network (Specific Model)	11	0.892	8532	244.879	1127219	0.38	1372	163	29855	None	2	2	1.77428
	MADS	0.0688231					Lit	0.00137646	10.1073/pnas.91.2.802	Monitoring host integrity	Direct	Diverse	PF10463	Lucas Paoli		63	1	CBASS__Cyclase_new	0.275292		ATWRA4-2F_229	1.93544e-06	DPANN	d__Archaea;p__Aenigmatarchaeota;c__Aenigmatarchaeia;o__GW2011-AR5;f__GW2011-AR5;g__;s__	71.65	0	71.65	521363	d__Archaea;p__Candidatus Aenigmarchaeota;c__;o__;f__;g__;s__	53.9	0.49	Neural Network (Specific Model)	11	0.879	6188	205.478	521363	0.44	745	91	15763	None	0	0	0
	MazEF	0.619408					MADS	0.000688231	10.1101/2023.03.30.534895			Unknown	PF00069, PF01170, PF02384, PF07714, PF08378, PF12728, PF13304, PF13588					CBASS__E2	0.0688231		ATWRA4-2F_241	2.9652e-06	DPANN	d__Archaea;p__Nanoarchaeota;c__Nanoarchaeia;o__SCGC-AAA011-G17;f__VGLX01;g__VGLX01;s__	82.6	1.87	73.25	1585080	d__Archaea;p__Candidatus Woesearchaeota;c__;o__;f__;g__;s__	90.06	0.75	Gradient Boost (General Model)	11	0.916	21854	256.976	1585080	0.38	1889	107	70028	None	2	2	1.26177
	Menshen	0.0688231					MazEF	0.00619408	10.1007/s00438-004-1048-y			Unknown	PF02452, PF04014					CBASS__E2_II	0.0688231		ATWRA4-2F_253	3.62881e-06	DPANN	d__Archaea;p__Aenigmatarchaeota;c__Aenigmatarchaeia;o__GW2011-AR5;f__;g__;s__	81.31	0.93	76.66	1316880	d__Archaea;p__Candidatus Aenigmarchaeota;c__;o__;f__;g__;s__	88.95	1.6	Gradient Boost (General Model)	11	0.869	25121	249.163	1316880	0.42	1534	80	65447	None	0	0	0
	Mokosh	0.550585					Menshen	0.000688231	10.1016/j.chom.2022.09.017	Unknown	Unknown	Unknown	PF03235, PF05973, PF12476, PF13175, PF13304, PF13476	Alba Herrero del Valle				CBASS__Effector_2TM_S_2TMBeta	0.275292		ATWRA4-2F_310	2.75986e-06	Euryarchaeota	d__Archaea;p__Hydrothermarchaeota;c__Hydrothermarchaeia;o__Hydrothermarchaeales;f__WAQR01;g__JACRDW01;s__	80.61	2.34	68.91	1161370	d__Archaea;p__Euryarchaeota;c__;o__;f__;g__;s__	81.63	0.05	Gradient Boost (General Model)	11	0.923	8095	230.26	1161370	0.46	1559	164	22212	None	1	1	0.861052
	NLR	0.0688231					Mokosh	0.00550585	10.1016/j.chom.2022.09.017	Unknown	Unknown	Unknown	PF00069, PF07714, PF08378, PF13086, PF13087, PF13091, PF13245, PF13604	Marian Dominguez-Mirazo				CBASS__Effector_4TM_S_4TM	0.275292		ATWRA4-2F_323	1.50135e-06	DPANN	d__Archaea;p__Aenigmatarchaeota;c__Aenigmatarchaeia;o__GW2011-AR5;f__GW2011-AR5;g__JACPDL01;s__	71.03	0	71.03	707412	d__Archaea;p__Candidatus Aenigmarchaeota;c__;o__;f__;g__;s__	75.43	0.3	Gradient Boost (General Model)	11	0.894	7535	215.082	707412	0.44	982	111	27801	None	1	1	1.4136
	Olokun	0.137646					NLR	0.000688231	10.1016/j.cell.2023.04.015	Unknown	Unknown	Unknown	PF05729	H?lo?se Georjon				CBASS__Endonuc_big	0.275292		ATWRA4-2F_331	6.58288e-06	DPANN	d__Archaea;p__Nanoarchaeota;c__Nanoarchaeia;o__Woesearchaeales;f__GW2011-AR9;g__JACPCD01;s__	76.64	6.54	43.94	1630842	d__Archaea;p__Candidatus Woesearchaeota;c__;o__;f__;g__;s__	88.5	11.04	Gradient Boost (General Model)	11	0.896	9228	218.106	1630842	0.43	2240	224	23598	None	4	3	2.45272
	PD-Lambda-1	0.0688231					Olokun	0.00137646	10.1016/j.chom.2022.09.017	Unknown	Unknown	Unknown	PF01602, PF18742	Helena Shomar, Marie Guillaume				CBASS__Endonuc_small	0		ATWRA4-2F_84	1.24302e-06	DPANN	d__Archaea;p__Micrarchaeota;c__Micrarchaeia;o__Norongarragalinales;f__JACPGT01;g__JACPGT01;s__	77.1	0.93	72.45	1191214	d__Archaea;p__Candidatus Micrarchaeota;c__;o__;f__;g__;s__	78.15	0.45	Gradient Boost (General Model)	11	0.868	9108	249.993	1191214	0.56	1383	157	21806	None	2	2	1.67896
	PD-Lambda-5	0.137646					pAgo	0.017894	10.1186/1745-6150-4-29	Detecting invading nucleic acid	Direct	Diverse	PF02171, PF13289, PF13676, PF14280, PF18742	Daan Swarts				CBASS__HORMA	0.0688231		ATWRA5-1_118	3.05206e-06	Euryarchaeota	d__Archaea;p__Hydrothermarchaeota;c__Hydrothermarchaeia;o__Hydrothermarchaeales;f__WAQR01;g__JACRDW01;s__	86.45	3.27	70.1	1166280	d__Archaea;p__Euryarchaeota;c__;o__;f__;g__;s__	82.66	1.31	Gradient Boost (General Model)	11	0.923	7663	222.771	1166280	0.46	1618	175	30188	None	0	0	0
	PD-T4-1	0					Panchino_gp28	0.000688231	10.1038/nmicrobiol.2016.251			Unknown	PF01170, PF02384, PF13588	Lucas Paoli				CBASS__Jab	0.206469		ATWRA5-1_161	3.63651e-06	DPANN	d__Archaea;p__Nanoarchaeota;c__Nanoarchaeia;o__Woesearchaeales;f__UBA10216;g__UBA10216;s__	83.57	0	83.57	1109312	d__Archaea;p__Candidatus Woesearchaeota;c__;o__;f__;g__;s__	89.64	0.04	Gradient Boost (General Model)	11	0.907	19893	254.682	1109312	0.49	1320	73	53827	None	2	2	1.80292
	PD-T4-2	0.0688231					Paris	0.0103235	10.1016/j.chom.2022.02.018	Sensing of phage protein	Unknown	Unknown		Lucas Paoli				CBASS__OGG	0.0688231		ATWRA5-1_205	2.13636e-06	DPANN	d__Archaea;p__Micrarchaeota;c__Micrarchaeia;o__Norongarragalinales;f__CAINOH01;g__;s__	90.34	0	90.34	1558077	d__Archaea;p__Candidatus Micrarchaeota;c__;o__;f__;g__;s__	87.57	0.27	Gradient Boost (General Model)	11	0.886	1226866	290.31	1558077	0.52	1588	2	1226866	None	6	3	3.8509
	PD-T4-3	0.0688231					PD-Lambda-1	0.000688231	10.1038/s41564-022-01219-4	Unknown	Unknown	Unknown	PF10544, PF13250, PF13455	Alba Herrero del Valle				CBASS__Sensing_SAVED	0.275292		ATWRA5-1_256	4.9759e-06	DPANN	d__Archaea;p__Nanoarchaeota;c__Nanoarchaeia;o__Woesearchaeales;f__WJKV01;g__;s__	70.33	2.08	59.93	1060600	d__Archaea;p__Candidatus Woesearchaeota;c__;o__;f__;g__;s__	83	1.32	Gradient Boost (General Model)	11	0.862	11083	234.466	1060600	0.32	1303	112	35632	None	2	1	1.88573
	PD-T4-7	0.0688231					PD-Lambda-5	0.00206469	10.1038/s41564-022-01219-4	Unknown	Unknown	Unknown	PF02086	Nathalie Bechon				CBASS__TRIP13	0.137646		ATWRA5-1_66	9.86169e-06	DPANN	d__Archaea;p__Nanoarchaeota;c__Nanoarchaeia;o__Pacearchaeales;f__GW2011-AR1;g__JAFCEO01;s__	70.95	2.18	60.05	1530581	d__Archaea;p__;c__;o__;f__;g__;s__	85.86	1.66	Gradient Boost (General Model)	11	0.884	21380	234.287	1530581	0.31	1932	111	78958	None	8	3	5.22677
	PD-T7-1	0.137646					PD-T4-1	0	10.1038/s41564-022-01219-4	Unknown	Unknown	Unknown	PF13020					CBASS__bacHORMA_1	0.0688231		ATWRA5-1F_100	7.64151e-06	DPANN	d__Archaea;p__Nanoarchaeota;c__Nanoarchaeia;o__SCGC-AAA011-G17;f__GW2011-AR18;g__JAGVZM01;s__	75.47	0	75.47	953758	d__Archaea;p__Candidatus Woesearchaeota;c__;o__;f__;g__;s__	94.68	0.21	Neural Network (Specific Model)	11	0.898	88256	238.408	953758	0.34	1202	21	264396	None	2	2	2.09697
	PD-T7-2	0.344116					PD-T4-2	0.000688231	10.1038/s41564-022-01219-4	Unknown	Unknown	Unknown	PF03235, PF18735					CBASS__bacHORMA_2	0.0688231		ATWRA5-1F_179	6.69944e-05	Euryarchaeota	d__Archaea;p__Hydrothermarchaeota;c__Hydrothermarchaeia;o__Hydrothermarchaeales;f__WAQR01;g__JACQPM01;s__	84.4	2	74.4	1508138	d__Archaea;p__Euryarchaeota;c__;o__;f__;g__;s__	92.6	0.14	Gradient Boost (General Model)	11	0.939	11880	258.263	1508138	0.61	1834	153	45710	None	1	1	0.663069
	PD-T7-4	0.894701					PD-T4-3	0.000688231	10.1038/s41564-022-01219-4	Unknown	Unknown	Unknown		Ernest Mordret				CapRel__CapRel	5.16173		ATWRA5-1F_53	2.44216e-06	Euryarchaeota	d__Archaea;p__Hydrothermarchaeota;c__Hydrothermarchaeia;o__Hydrothermarchaeales;f__WAQR01;g__JACRDW01;s__	89.6	3.73	70.95	1270261	d__Archaea;p__Euryarchaeota;c__;o__;f__;g__;s__	88.88	1.63	Gradient Boost (General Model)	11	0.918	7755	225.235	1270261	0.46	1734	190	22983	None	1	1	0.78724
	PD-T7-5	0.0688231					PD-T4-7	0.000688231	10.1038/s41564-022-01219-4	Unknown	Unknown	Unknown		Ernest Mordret				DISARM_2__drmE	0.137646		ATWRA6-1F_157	4.20487e-06	Euryarchaeota	d__Archaea;p__Thermoplasmatota;c__Thermoplasmata;o__RBG-16-68-12;f__EA-27;g__EA-27;s__	94.4	0.84	90.2	1871109	d__Archaea;p__Euryarchaeota;c__;o__;f__;g__;s__	92.91	1.85	Gradient Boost (General Model)	11	0.906	24059	270.177	1871109	0.67	2096	126	74461	None	1	1	0.534442
	Panchino_gp28	0.0688231					PD-T7-1	0.00137646	10.1038/s41564-022-01219-4	Unknown	Unknown	Unknown		Hugo Vaysset				DISARM_2__drmMII	0.275292		ATWRA6-2_152	4.35155e-06	TACK	d__Archaea;p__Thermoproteota;c__Nitrososphaeria;o__Nitrososphaerales;f__JACPRH01;g__;s__	88.35	0.97	83.5	1367699	d__Archaea;p__Nitrososphaerota;c__Nitrososphaeria;o__Nitrososphaerales;f__;g__;s__	83.34	0.33	Gradient Boost (General Model)	11	0.884	12783	244.28	1367699	0.5	1655	134	40412	None	1	1	0.731155
	Paris	1.03235					PD-T7-2	0.00412939	10.1038/s41564-022-01219-4	Unknown	Unknown	Unknown	PF01935, PF13289					DISARM__drmA	0.275292		ATWRA6-2_208	7.08414e-06	DPANN	d__Archaea;p__Nanoarchaeota;c__Nanoarchaeia;o__Woesearchaeales;f__JAGVYJ01;g__;s__	84.35	0	84.35	1493616	d__Archaea;p__Candidatus Woesearchaeota;c__;o__;f__;g__;s__	97.41	0.11	Gradient Boost (General Model)	11	0.903	106332	287.028	1493616	0.5	1571	25	248952	None	4	3	2.67806
	PrrC	0.137646					PD-T7-4	0.00894701	10.1038/s41564-022-01219-4	Unknown	Unknown	Unknown	PF13643					DISARM__drmB	0.275292		ATWRA6-2_225	2.0704e-06	DPANN	d__Archaea;p__Aenigmatarchaeota;c__Aenigmatarchaeia;o__JACPZZ01;f__JACPZZ01;g__JACPZZ01;s__	90.19	0.93	85.54	1005207	d__Archaea;p__Candidatus Aenigmarchaeota;c__;o__;f__;g__;s__	89.64	0.99	Gradient Boost (General Model)	11	0.914	605461	275.547	1005207	0.44	1114	4	605461	None	1	1	0.99482
	PsyrTA	0.0688231					PD-T7-5	0.000688231	10.1038/s41564-022-01219-4	Unknown	Unknown	Unknown		Hugo Vaysset				DISARM__drmC	0.275292		ATWRA6-2F_128	1.47658e-05	Euryarchaeota	d__Archaea;p__Hydrothermarchaeota;c__Hydrothermarchaeia;o__Hydrothermarchaeales;f__WAQR01;g__JACQPM01;s__	71.96	0.4	69.96	1166777	d__Archaea;p__Euryarchaeota;c__;o__;f__;g__;s__	78.95	1.02	Gradient Boost (General Model)	11	0.946	5317	238.2	1166777	0.62	1550	232	21286	None	1	1	0.857062
	Pycsar	0					PrrC	0.00137646	10.1186/1743-422X-7-360	Monitor the integrity of the bacterial cell machinery	Direct	Nucleic acid degrading	PF00270, PF02384, PF04313, PF04851, PF12008, PF12161, PF13166, PF18766	Ernest Mordret				DRT6__DRT6	0.137646		ATWRA6-2F_231	6.02521e-07	DPANN	d__Archaea;p__Micrarchaeota;c__Micrarchaeia;o__Norongarragalinales;f__CAINOH01;g__;s__	85.31	1.87	75.96	1245414	d__Archaea;p__Candidatus Micrarchaeota;c__;o__;f__;g__;s__	81.22	0.02	Gradient Boost (General Model)	11	0.889	13267	263.806	1245414	0.52	1401	127	72257	None	0	0	0
	RM	42.7392					PsyrTA	0.000688231	10.1016/j.chom.2022.09.017	Unknown	Unknown	Unknown	PF00270, PF00271, PF02481, PF04851, PF18306	Ernest Mordret				DRT8__DRT8	0.275292		ATWRA6-2F_246	7.84902e-07	DPANN	d__Archaea;p__Nanoarchaeota;c__Nanoarchaeia;o__Woesearchaeales;f__DSVV01;g__;s__	71.52	0.47	69.17	1452155	d__Archaea;p__Candidatus Woesearchaeota;c__;o__;f__;g__;s__	85.92	0.34	Gradient Boost (General Model)	11	0.897	11184	262.505	1452155	0.4	1657	162	43529	None	1	1	0.688632
	Retron	0.206469					Pycsar	0	10.1016/j.cell.2021.09.031	Unknown	Signaling molecules	Diverse	PF00004, PF00027, PF00211, PF00899, PF01734, PF10137, PF14461, PF14464, PF18145, PF18153, PF18303, PF18967	Lucas Paoli, Florian Tesson				DRT8__DRT8b	0.137646		ATWRA6-2F_51	8.82643e-07	DPANN	d__Archaea;p__Nanoarchaeota;c__Nanoarchaeia;o__Woesearchaeales;f__GW2011-AR4;g__GW2011-AR11;s__	85.05	0	85.05	1387088	d__Archaea;p__Candidatus Woesearchaeota;c__;o__;f__;g__;s__	95.94	0.25	Gradient Boost (General Model)	11	0.922	35199	290.583	1387088	0.47	1471	52	92112	None	0	0	0
	RloC	1.03235					Retron	0.00206469	10.1093/nar/gkaa1149	Monitor the integrity of the bacterial cell machinery	Unknown	Diverse	PF00078, PF00089, PF01381, PF01582, PF12686, PF12844, PF13175, PF13304, PF13365, PF13476, PF13560, PF13676	Adi Millman, H?lo?se Georjon, Aude Bernheim				DarTG__DarG	0.619408		ATWRA6-2F_7	1.66178e-06	DPANN	d__Archaea;p__Micrarchaeota;c__Micrarchaeia;o__Norongarragalinales;f__CAINOH01;g__;s__	75.5	0	75.5	1090844	d__Archaea;p__Candidatus Micrarchaeota;c__;o__;f__;g__;s__	85.05	1.98	Gradient Boost (General Model)	11	0.865	9952	251.843	1090844	0.56	1250	132	33936	None	0	0	0
	RnlAB	0.0688231					RloC	0.0103235	10.1111/j.1365-2958.2008.06387.x	Monitor the integrity of the bacterial cell machinery	Unknown	Nucleic acid degrading	PF13166	Aude Bernheim, Florian Tesson				DarTG__DarT	0.619408		ATWRB1-1_110	7.30432e-06	Euryarchaeota	d__Archaea;p__Hydrothermarchaeota;c__Hydrothermarchaeia;o__Hydrothermarchaeales;f__WAQR01;g__;s__	72.98	2.4	60.98	1082449	d__Archaea;p__Euryarchaeota;c__;o__;f__;g__;s__	70.55	0.1	Gradient Boost (General Model)	11	0.926	8219	241.853	1082449	0.55	1386	161	21366	None	1	1	0.923831
	Rst_HelicaseDUF2290	0					RM	0.911218	10.1016/j.mib.2005.06.003	Detecting invading nucleic acid	Direct	Nucleic acid degrading	PF00270, PF02384, PF04313, PF04851, PF12008, PF12161, PF18766	Aude Bernheim, Florian Tesson				Dazbog__DzbA	0.206469		ATWRB1-1_171	8.45652e-07	DPANN	d__Archaea;p__Aenigmatarchaeota;c__Aenigmatarchaeia;o__Aenigmatarchaeales;f__;g__;s__	85.67	0	85.67	1031707	d__Archaea;p__Candidatus Aenigmarchaeota;c__;o__;f__;g__;s__	95.15	0.2	Gradient Boost (General Model)	11	0.878	60491	232.257	1031707	0.43	1302	31	179671	None	5	2	4.84634
	Rst_TIR-NLR	0.0688231					RnlAB	0.000688231	10.1534/genetics.110.121798	Monitor the integrity of the bacterial cell machinery	Direct	Nucleic acid degrading	PF15933, PF15935, PF18869, PF19034	Lucas Paoli				Dazbog__DzbB	0.206469		ATWRB1-1_225	8.43091e-07	DPANN	d__Archaea;p__Nanoarchaeota;c__Nanoarchaeia;o__Woesearchaeales;f__GW2011-AR9;g__JACOZP01;s__	81.78	1.01	76.73	1595885	d__Archaea;p__Candidatus Woesearchaeota;c__;o__;f__;g__;s__	96.15	0.59	Gradient Boost (General Model)	11	0.892	28205	246.02	1595885	0.39	1933	80	68906	None	1	1	0.626612
	SEFIR	0.963524					Rst_HelicaseDUF2290	0	10.1016/j.chom.2022.02.018	Unknown	Unknown	Unknown	PF10053, PF13538	Ernest Mordret				Detocs__dtcA	0		ATWRB1-1_65	5.56547e-06	DPANN	d__Archaea;p__Aenigmatarchaeota;c__Aenigmatarchaeia;o__GW2011-AR5;f__GW2011-AR5;g__;s__	77.03	2.18	66.13	780958	d__Archaea;p__Candidatus Aenigmarchaeota;c__;o__;f__;g__;s__	85.3	0.08	Gradient Boost (General Model)	11	0.895	12129	229.353	780958	0.44	1019	85	38516	None	0	0	0
	SanaTA	0.137646					Rst_TIR-NLR	0.000688231	10.1016/j.chom.2022.02.018	Unknown	Unknown	Unknown	PF13676	Lucas Paoli				Detocs__dtcB	0		ATWRB3-1_125	2.73024e-06	DPANN	d__Archaea;p__Nanoarchaeota;c__Nanoarchaeia;o__Woesearchaeales;f__ARS49;g__;s__	75.47	2.8	61.47	1219934	d__Archaea;p__Candidatus Woesearchaeota;c__;o__;f__;g__;s__	88.33	1.72	Gradient Boost (General Model)	11	0.922	17307	264.12	1219934	0.36	1423	110	107556	None	0	0	0
	Septu	0.275292					SanaTA	0.00137646	10.1016/j.molcel.2013.02.002	Unknown	Unknown	Unknown	PF08843	Alba Herrero del Valle				Detocs__dtcC	0		ATWRB3-1_158	9.37516e-06	DPANN	d__Archaea;p__Nanoarchaeota;c__Nanoarchaeia;o__Woesearchaeales;f__UBA10216;g__;s__	73.83	8.26	32.53	1403419	d__Archaea;p__Candidatus Woesearchaeota;c__;o__;f__;g__;s__	86.7	13.06	Gradient Boost (General Model)	11	0.899	12066	237.811	1403419	0.46	1776	157	39396	None	4	3	2.85018
	Shango	0.0688231					SEFIR	0.00963524	10.1016/j.chom.2022.09.017	Unknown	Unknown	Unknown	PF08357, PF13676	Helena Shomar, Marie Guillaume				Dnd__DndA	0.275292		ATWRB3-1_218	2.96879e-06	DPANN	d__Archaea;p__Nanoarchaeota;c__Nanoarchaeia;o__Pacearchaeales;f__GW2011-AR1;g__JAGVWU01;s__	70.48	0.93	65.83	1242703	d__Archaea;p__Nanoarchaeota;c__Candidatus Nanoarchaeia;o__;f__;g__;s__	86.11	3.87	Gradient Boost (General Model)	11	0.873	20107	256.67	1242703	0.3	1412	85	52325	None	1	1	0.804698
	Shedu	2.20234					Septu	0.00275292	10.1126/science.aar4120	Unknown	Unknown	Unknown	PF13175, PF13304, PF13476	Florian Tesson				Dnd__DndB	0.275292		ATWRB3-1_259	2.73226e-06	DPANN	d__Archaea;p__Micrarchaeota;c__Micrarchaeia;o__Norongarragalinales;f__JAHFHC01;g__JAHFHC01;s__	80.92	0	80.92	926879	d__Archaea;p__Candidatus Micrarchaeota;c__;o__;f__;g__;s__	83.39	0.2	Gradient Boost (General Model)	11	0.911	9678	247.852	926879	0.39	1139	122	31265	None	2	1	2.15778
	ShosTA	5.02409					Shango	0.000688231	10.1016/j.chom.2022.09.017	Unknown	Unknown	Unknown	PF00270, PF00271, PF05099, PF10923, PF13208, PF15615	Hugo Vaysset, Aude Bernheim				Dnd__DndC	0.275292		ATWRB3-1_261	2.39158e-06	DPANN	d__Archaea;p__Aenigmatarchaeota;c__Aenigmatarchaeia;o__QMZP01;f__JACQNV01;g__JACQNV01;s__	88.32	0	88.32	1239836	d__Archaea;p__Candidatus Aenigmarchaeota;c__;o__;f__;g__;s__	97.79	0.79	Gradient Boost (General Model)	11	0.921	100890	264.102	1239836	0.38	1444	25	151099	None	0	0	0
	SoFIC	6.74467					Shedu	0.0247763	10.1126/science.aar4120	Unknown	Unknown	Unknown	PF14082	Aude Bernheim				Dnd__DndD	0.275292		ATWRB3-1_268	1.22102e-05	DPANN	d__Archaea;p__Nanoarchaeota;c__Nanoarchaeia;o__Woesearchaeales;f__UBA10216;g__JACPBS01;s__	83.88	0.93	79.23	1225104	d__Archaea;p__Candidatus Woesearchaeota;c__;o__;f__;g__;s__	96.35	0.37	Gradient Boost (General Model)	11	0.908	75530	273.535	1225104	0.41	1360	26	221361	None	1	1	0.816257
	SpbK	0.137646					ShosTA	0.0523056	10.1016/j.chom.2022.09.017	Unknown	Unknown	Unknown	PF02481	Florian Tesson				Dnd__DndE	0.275292		ATWRB3-1_28	4.92789e-06	DPANN	d__Archaea;p__Nanoarchaeota;c__Nanoarchaeia;o__SCGC-AAA011-G17;f__GW2011-AR18;g__JAGVZM01;s__	76.87	0	76.87	995772	d__Archaea;p__Candidatus Woesearchaeota;c__;o__;f__;g__;s__	100	0.57	Gradient Boost (General Model)	11	0.903	112273	246.692	995772	0.34	1220	13	184244	None	1	1	1.00425
	SspBCDE	0.137646					SoFIC	0.0681349	10.1016/j.chom.2022.09.017	Unknown	Unknown	Unknown	PF02661, PF13784					Dodola__DolA	0.0688231		ATWRB3-1_324	1.07915e-05	DPANN	d__Archaea;p__Nanoarchaeota;c__Nanoarchaeia;o__Woesearchaeales;f__UBA10216;g__;s__	81.31	0	81.31	912718	d__Archaea;p__Candidatus Woesearchaeota;c__;o__;f__;g__;s__	94.64	0.92	Gradient Boost (General Model)	11	0.92	19716	261.087	912718	0.47	1076	69	62425	None	1	1	1.09563
	Thoeris	0.137646					SpbK	0.00137646	10.1371/journal.pgen.1010065	Unknown	Unknown	Unknown	PF13676					Dodola__DolB	0.0688231		ATWRB3-1_342	7.72076e-06	Euryarchaeota	d__Archaea;p__Hydrothermarchaeota;c__Hydrothermarchaeia;o__Hydrothermarchaeales;f__;g__;s__	90.65	1.87	81.3	1359928	d__Archaea;p__Euryarchaeota;c__;o__;f__;g__;s__	86.43	0.18	Gradient Boost (General Model)	11	0.916	7822	237.69	1359928	0.55	1753	187	24989	None	1	1	0.735333
	Tiamat	0.344116					SspBCDE	0.00137646	10.1128/mBio.00613-21	Detecting invading nucleic acid	Direct	Nucleic acid degrading	PF01507, PF01580, PF03235, PF07510, PF13182					Druantia_II__DruF	0.206469		ATWRB3-1_56	2.90298e-06	DPANN	d__Archaea;p__Nanoarchaeota;c__Nanoarchaeia;o__Woesearchaeales;f__ARS49;g__JACRKG01;s__	80.76	0.93	76.11	1983240	d__Archaea;p__;c__;o__;f__;g__;s__	97.3	3.22	Gradient Boost (General Model)	11	0.908	102795	266.467	1983240	0.33	2260	38	257923	None	1	1	0.504225
	Viperin	0.0688231					Thoeris	0.00137646	10.1126/science.aar4120	Unknown	Signaling system	Nucleotide modifying	PF08937, PF13289, PF18185	Marie Guillaume, Helena Shomar, Florian Tesson				Druantia_II__DruM	0.206469		ATWRB3-1_66	2.22746e-06	DPANN	d__Archaea;p__Aenigmatarchaeota;c__Aenigmatarchaeia;o__Aenigmatarchaeales;f__;g__;s__	72.12	0	72.12	752652	d__Archaea;p__Candidatus Aenigmarchaeota;c__;o__;f__;g__;s__	81.34	1.22	Gradient Boost (General Model)	11	0.925	35228	239.465	752652	0.43	972	29	69004	None	2	1	2.65727
	Wadjet	0.137646					Tiamat	0.00344116	10.1016/j.chom.2022.09.017	Unknown	Unknown	Unknown	PF00656, PF13020	Helena Shomar, Marie Guillaume				Druantia_I__DruA	0		ATWRB3-1_75	2.10069e-05	Euryarchaeota	d__Archaea;p__Halobacteriota;c__Methanosarcinia;o__Methanosarcinales;f__Methanoperedenaceae;g__Methanoperedens;s__	96.08	1.96	86.28	2819931	d__Archaea;p__Euryarchaeota;c__Methanomicrobia;o__Methanosarcinales;f__Candidatus Methanoperedenaceae;g__Candidatus Methanoperedens;s__	97.48	3.78	Neural Network (Specific Model)	11	0.884	44260	246.8	2819931	0.44	3375	98	94011	None	21	4	7.44699
	Zorya	0.0688231					Viperin	0.000688231	10.1038/s41586-020-2762-2	Unknown	Direct binding	Nucleotide modifying	PF04055, PF13353	Marian Dominguez-Mirazo, Helo?se Georjon				Druantia_I__DruD	0		ATWRB3-1F_118	7.39407e-07	DPANN	d__Archaea;p__Aenigmatarchaeota;c__Aenigmatarchaeia;o__GW2011-AR5;f__GW2011-AR5;g__;s__	74.92	0	74.92	786874	d__Archaea;p__Candidatus Aenigmarchaeota;c__;o__;f__;g__;s__	80.29	1.07	Gradient Boost (General Model)	11	0.882	10455	228.14	786874	0.46	1016	87	41569	None	0	0	0
	dCTPdeaminase	0.550585					Wadjet	0.00137646	10.1126/science.aar4120	Detecting invading nucleic acid	Direct	Nucleic acid degrading	PF09660, PF09661, PF09664, PF09983, PF11795, PF11796, PF11855, PF13555, PF13558, PF13835	Florian Tesson				Druantia__DruE_1	0		ATWRB3-1F_281	4.04082e-06	DPANN	d__Archaea;p__Nanoarchaeota;c__Nanoarchaeia;o__SCGC-AAA011-G17;f__JACQNH01;g__JACQNH01;s__	76.17	0	76.17	991911	d__Archaea;p__Candidatus Woesearchaeota;c__;o__;f__;g__;s__	92.37	0.97	Neural Network (Specific Model)	11	0.9	33051	241.566	991911	0.33	1236	51	136215	None	1	1	1.00815
	pAgo	1.72058					Zorya	0.000688231	10.1126/science.aar4120	Unknown	Unknown	Unknown	PF00176, PF00271, PF00691, PF04851, PF15611	Florian Tesson				Druantia__DruE_2	0.206469		ATWRB3-1F_3	9.27684e-06	DPANN	d__Archaea;p__Nanoarchaeota;c__Nanoarchaeia;o__Woesearchaeales;f__UBA10216;g__JACPBS01;s__	87.62	0.93	82.97	1236960	d__Archaea;p__Candidatus Woesearchaeota;c__;o__;f__;g__;s__	96.68	0.04	Gradient Boost (General Model)	11	0.915	75044	276.941	1236960	0.4	1367	28	234674	None	0	0	0
																		Dsr_II__Dsr2	0.0688231		ATWRB3-1F_302	3.86325e-06	DPANN	d__Archaea;p__Nanoarchaeota;c__Nanoarchaeia;o__Woesearchaeales;f__JAGVYL01;g__JAGVYL01;s__	79.44	1.25	73.19	1055210	d__Archaea;p__Candidatus Woesearchaeota;c__;o__;f__;g__;s__	90.28	1.01	Gradient Boost (General Model)	11	0.91	52626	260.177	1055210	0.4	1234	41	88236	None	0	0	0
																		Eleos__LeoA2	0.0688231		ATWRB3-1F_311	5.37773e-06	DPANN	d__Archaea;p__Nanoarchaeota;c__Nanoarchaeia;o__Woesearchaeales;f__UBA10216;g__;s__	81.31	0	81.31	882633	d__Archaea;p__Candidatus Woesearchaeota;c__;o__;f__;g__;s__	90.12	0.27	Gradient Boost (General Model)	11	0.914	70736	283.718	882633	0.47	951	19	158237	None	2	2	2.26595
																		Eleos__LeoBC	0.0688231		ATWRB3-1F_323	1.55658e-05	DPANN	d__Archaea;p__Nanoarchaeota;c__Nanoarchaeia;o__Pacearchaeales;f__GW2011-AR1;g__CABMGE01;s__	71.42	0	71.42	1368437	d__Archaea;p__Nanoarchaeota;c__;o__;f__;g__;s__	88.03	1.21	Gradient Boost (General Model)	11	0.865	41585	265.522	1368437	0.31	1489	48	76759	None	4	2	2.92304
																		FS_GIY_YIG__GIY_YIG	0.0688231		ATWRB3-1F_388	1.61597e-05	DPANN	d__Archaea;p__Nanoarchaeota;c__Nanoarchaeia;o__Woesearchaeales;f__UBA10216;g__;s__	82.71	0	82.71	1141527	d__Archaea;p__Candidatus Woesearchaeota;c__;o__;f__;g__;s__	90.65	0.47	Gradient Boost (General Model)	11	0.887	23690	231.508	1141527	0.41	1463	82	69405	None	0	0	0
																		GAPS1__GAPS1	0.137646		ATWRB3-1F_78	4.3623e-06	DPANN	d__Archaea;p__Nanoarchaeota;c__Nanoarchaeia;o__Woesearchaeales;f__GW2011-AR9;g__JACPCD01;s__	70.09	1.87	60.74	933978	d__Archaea;p__Candidatus Woesearchaeota;c__;o__;f__;g__;s__	75.49	1.29	Gradient Boost (General Model)	11	0.881	8860	239.456	933978	0.45	1148	119	33897	None	2	2	2.14138
																		Gabija__GajA	1.37646		ATWRB3-1F_97	1.16539e-06	DPANN	d__Archaea;p__Micrarchaeota;c__Micrarchaeia;o__Norongarragalinales;f__JAHFHC01;g__JAHFHC01;s__	79.52	1.4	72.52	964298	d__Archaea;p__Candidatus Micrarchaeota;c__;o__;f__;g__;s__	83.61	0.08	Gradient Boost (General Model)	11	0.906	9710	239.197	964298	0.39	1221	117	25123	None	1	1	1.03702
																		Gabija__GajB_1	0.206469		ATWRB3-2_127	2.82178e-06	DPANN	d__Archaea;p__Aenigmatarchaeota;c__Aenigmatarchaeia;o__GW2011-AR5;f__GW2011-AR5;g__JACPAG01;s__	80.84	0.93	76.19	1170574	d__Archaea;p__Candidatus Aenigmarchaeota;c__;o__;f__;g__;s__	87.18	0.5	Gradient Boost (General Model)	11	0.832	15273	237.443	1170574	0.46	1371	107	48878	None	3	2	2.56285
																		Gabija__GajB_2	1.03235		ATWRB3-2_239	2.79414e-06	DPANN	d__Archaea;p__Nanoarchaeota;c__Nanoarchaeia;o__Woesearchaeales;f__UBA10216;g__UBA10216;s__	85.28	3.74	66.58	961441	d__Archaea;p__Candidatus Woesearchaeota;c__;o__;f__;g__;s__	100	3.11	Gradient Boost (General Model)	11	0.919	32380	267.303	961441	0.5	1105	47	78455	None	0	0	0
																		Gabija__GajB_3	0.137646		ATWRB3-2_263	6.8494e-07	DPANN	d__Archaea;p__Aenigmatarchaeota;c__Aenigmatarchaeia;o__JACPZZ01;f__JACPZZ01;g__JACPZZ01;s__	74.69	0	74.69	703162	d__Archaea;p__Candidatus Aenigmarchaeota;c__;o__;f__;g__;s__	76.28	0.87	Gradient Boost (General Model)	11	0.909	9350	237.863	703162	0.49	898	91	30500	None	0	0	0
																		Gao_Ape__ApeA	0.0688231		ATWRB3-2_293	9.27808e-07	DPANN	d__Archaea;p__Micrarchaeota;c__Micrarchaeia;o__Norongarragalinales;f__JAHFHC01;g__JAHFHC01;s__	76.64	0	76.64	822101	d__Archaea;p__Candidatus Micrarchaeota;c__;o__;f__;g__;s__	78.48	0.08	Gradient Boost (General Model)	11	0.912	6485	232.98	822101	0.39	1076	143	17079	None	2	1	2.43279
																		Gao_Her_DUF__DUF4297	0.0688231		ATWRB3-2_299	4.63898e-06	DPANN	d__Archaea;p__Aenigmatarchaeota;c__Aenigmatarchaeia;o__GW2011-AR5;f__GW2011-AR5;g__;s__	76.79	4.67	53.44	968980	d__Archaea;p__Candidatus Aenigmarchaeota;c__;o__;f__;g__;s__	76.88	0.79	Gradient Boost (General Model)	11	0.868	10267	226.544	968980	0.47	1241	112	37662	None	2	2	2.06403
																		Gao_Her_DUF__HerA_DUF	0.0688231		ATWRB3-2_348	2.70404e-06	DPANN	d__Archaea;p__Nanoarchaeota;c__Nanoarchaeia;o__Woesearchaeales;f__JACPBO01;g__;s__	73.36	3.96	53.56	995098	d__Archaea;p__Nanoarchaeota;c__;o__;f__;g__;s__	85.64	5.11	Gradient Boost (General Model)	11	0.883	6644	238.853	995098	0.39	1229	166	17664	None	1	1	1.00493
																		Gao_Iet__IetA	0.206469		ATWRB3-2_52	2.42588e-06	DPANN	d__Archaea;p__Aenigmatarchaeota;c__Aenigmatarchaeia;o__GW2011-AR5;f__JACRMX01;g__;s__	81.93	0.93	77.28	822103	d__Archaea;p__Candidatus Aenigmarchaeota;c__;o__;f__;g__;s__	85.69	0.12	Gradient Boost (General Model)	11	0.886	14642	237.577	822103	0.45	1026	73	48550	None	0	0	0
																		Gao_Iet__IetS	0.206469		ATWRB3-2_59	7.25137e-06	DPANN	d__Archaea;p__Nanoarchaeota;c__Nanoarchaeia;o__SCGC-AAA011-G17;f__GW2011-AR17;g__GW2011-AR17;s__	78.66	0	78.66	1070663	d__Archaea;p__;c__;o__;f__;g__;s__	94.57	2.04	Neural Network (Specific Model)	11	0.883	25614	254.973	1070663	0.32	1241	63	84533	None	5	2	4.67
																		Gao_Ppl__PplA	0.206469		ATWRB3-2_83	3.75328e-06	DPANN	d__Archaea;p__Iainarchaeota;c__Iainarchaeia;o__Iainarchaeales;f__JAGVWC01;g__JAHJAQ01;s__	85.05	0.93	80.4	1196975	d__Archaea;p__Candidatus Micrarchaeota;c__;o__;f__;g__;s__	89.95	0.67	Gradient Boost (General Model)	11	0.895	13675	261.641	1196975	0.46	1369	118	47318	None	0	0	0
																		GasderMIN__bGSDM	0.0688231		ATWRB3-2F_95	8.56704e-06	DPANN	d__Archaea;p__Nanoarchaeota;c__Nanoarchaeia;o__SCGC-AAA011-G17;f__VGLX01;g__;s__	70.4	0	70.4	1133051	d__Archaea;p__Nanoarchaeota;c__;o__;f__;g__;s__	80.93	1.27	Gradient Boost (General Model)	11	0.904	16846	249.873	1133051	0.36	1371	95	73971	None	0	0	0
																		Hachiman__HamA_1	0.688231		ATWRC2_22	3.481e-06	Euryarchaeota	d__Archaea;p__Hydrothermarchaeota;c__Hydrothermarchaeia;o__Hydrothermarchaeales;f__WAQR01;g__JACRDW01;s__	81.84	4.03	61.69	1085707	d__Archaea;p__Euryarchaeota;c__;o__;f__;g__;s__	77.89	0.61	Gradient Boost (General Model)	11	0.92	6530	230.592	1085707	0.46	1450	197	22059	None	0	0	0
																		Hachiman__HamA_2	0.137646		ATWRC2_232	6.01658e-06	DPANN	d__Archaea;p__Nanoarchaeota;c__Nanoarchaeia;o__Pacearchaeales;f__JAHJTO01;g__;s__	71.73	0.93	67.08	740844	d__Archaea;p__Nanoarchaeota;c__;o__;f__;g__;s__	92.54	0.45	Gradient Boost (General Model)	11	0.906	31235	253.945	740844	0.32	883	36	77732	None	1	1	1.34981
																		Hachiman__HamB	0.825877		ATWRC2F_196	7.13349e-06	DPANN	d__Archaea;p__Aenigmatarchaeota;c__Aenigmatarchaeia;o__Aenigmatarchaeales;f__;g__;s__	82.4	0	82.4	750642	d__Archaea;p__Candidatus Aenigmarchaeota;c__;o__;f__;g__;s__	88.05	0.32	Gradient Boost (General Model)	11	0.894	25557	232.127	750642	0.39	966	46	63088	None	0	0	0
																		Hna__Hna	0.481762		ATWRC2F_241	3.7748e-06	DPANN	d__Archaea;p__Nanoarchaeota;c__Nanoarchaeia;o__Woesearchaeales;f__WJKV01;g__;s__	70.33	0	70.33	1096313	d__Archaea;p__Candidatus Woesearchaeota;c__;o__;f__;g__;s__	87.05	2.17	Gradient Boost (General Model)	11	0.889	13345	277.932	1096313	0.36	1171	98	37140	None	2	2	1.8243
																		Kiwa__KwaA	0.344116		ATWRC2F_41	2.48161e-06	Euryarchaeota	d__Archaea;p__Hydrothermarchaeota;c__Hydrothermarchaeia;o__Hydrothermarchaeales;f__WAQR01;g__JACRDW01;s__	76.71	4.8	52.71	916622	d__Archaea;p__Euryarchaeota;c__;o__;f__;g__;s__	57.02	2.41	Neural Network (Specific Model)	11	0.923	5245	220.561	916622	0.46	1284	185	15618	None	0	0	0
																		Kiwa__KwaB	0.275292		ATWRC2F_46	5.55309e-06	Euryarchaeota	d__Archaea;p__Hydrothermarchaeota;c__Hydrothermarchaeia;o__Hydrothermarchaeales;f__WAQR01;g__;s__	98.13	1.87	88.78	1710805	d__Archaea;p__Euryarchaeota;c__;o__;f__;g__;s__	96.43	0.25	Gradient Boost (General Model)	11	0.906	31766	249.271	1710805	0.54	2080	79	104837	None	2	1	1.16904
																		Kiwa__KwaB_2	0.0688231		ATWRC3-1_223	2.44545e-06	DPANN	d__Archaea;p__Aenigmatarchaeota;c__Aenigmatarchaeia;o__CG10238-14;f__SCSR01;g__JACOWB01;s__	76.79	0.62	73.69	790767	d__Archaea;p__Candidatus Aenigmarchaeota;c__;o__;f__;g__;s__	95.26	2.04	Gradient Boost (General Model)	11	0.908	209990	239.143	790767	0.36	1004	9	306305	None	0	0	0
																		Lamassu-Fam__LmuA_effector_Amidase	0		ATWRC3-1_232	8.66007e-06	Euryarchaeota	d__Archaea;p__Hydrothermarchaeota;c__Hydrothermarchaeia;o__Hydrothermarchaeales;f__WAQR01;g__JACRDW01;s__	93.03	3.6	75.03	1586901	d__Archaea;p__Euryarchaeota;c__;o__;f__;g__;s__	92.7	1.1	Gradient Boost (General Model)	11	0.91	15906	230.602	1586901	0.46	2097	120	48545	None	3	2	1.89048
																		Lamassu-Fam__LmuA_effector_Cap4_nuclease	0.0688231		ATWRC3-1_49	3.14587e-05	DPANN	d__Archaea;p__Aenigmatarchaeota;c__Aenigmatarchaeia;o__JACPZZ01;f__JACPZZ01;g__JACPZZ01;s__	88.32	0	88.32	863201	d__Archaea;p__Candidatus Aenigmarchaeota;c__;o__;f__;g__;s__	90.57	1.84	Gradient Boost (General Model)	11	0.901	85123	261.165	863201	0.48	996	20	169131	None	1	1	1.15848
																		Lamassu-Fam__LmuA_effector_Cap4_nuclease_II	0.481762		ATWRC3-2F_10	7.53363e-06	DPANN	d__Archaea;p__Nanoarchaeota;c__Nanoarchaeia;o__Woesearchaeales;f__UBA10216;g__JACPBS01;s__	86.68	0.93	82.03	1249638	d__Archaea;p__Candidatus Woesearchaeota;c__;o__;f__;g__;s__	96.85	0.21	Gradient Boost (General Model)	11	0.906	116432	270.949	1249638	0.41	1397	19	257020	None	0	0	0
																		Lamassu-Fam__LmuA_effector_Mrr	0.137646		ATWRC3-2F_168	1.02028e-05	DPANN	d__Archaea;p__SpSt-1190;c__SpSt-1190;o__DYHY01;f__;g__;s__	93.46	0.93	88.81	1375010	d__Archaea;p__Candidatus Micrarchaeota;c__Candidatus Micrarchaeia;o__Candidatus Micrarchaeales;f__Candidatus Micrarchaeaceae;g__;s__	94.64	0.07	Gradient Boost (General Model)	11	0.9	20296	263.606	1375010	0.54	1571	95	66430	None	2	1	1.45453
																		Lamassu-Fam__LmuA_effector_Protease	0		ATWRC3-2F_19	9.06552e-07	DPANN	d__Archaea;p__Aenigmatarchaeota;c__Aenigmatarchaeia;o__GW2011-AR5;f__;g__;s__	83.73	0	83.73	914132	d__Archaea;p__Candidatus Aenigmarchaeota;c__;o__;f__;g__;s__	92.47	0.02	Gradient Boost (General Model)	11	0.875	491377	255.43	914132	0.47	1047	9	491377	None	1	1	1.09393
																		Lamassu-Fam__LmuB_SMC_Amidase	0		ATWRC3-2F_195	2.28877e-06	DPANN	d__Archaea;p__Nanoarchaeota;c__Nanoarchaeia;o__Woesearchaeales;f__;g__;s__	82.71	0.93	78.06	1597801	d__Archaea;p__Nanoarchaeota;c__;o__;f__;g__;s__	91.67	1.36	Neural Network (Specific Model)	11	0.882	68820	276.781	1597801	0.4	1700	48	139725	None	4	1	2.50344
																		Lamassu-Fam__LmuB_SMC_Cap4_nuclease_II	0.412939		ATWRC3-2F_217	4.38863e-06	DPANN	d__Archaea;p__Aenigmatarchaeota;c__Aenigmatarchaeia;o__JACPZZ01;f__JACPZZ01;g__;s__	85.05	1.25	78.8	870164	d__Archaea;p__Candidatus Aenigmarchaeota;c__;o__;f__;g__;s__	83.9	0.29	Gradient Boost (General Model)	11	0.891	29947	252.399	870164	0.47	1026	44	78361	None	2	2	2.29842
																		Lamassu-Fam__LmuB_SMC_Lipase	0.0688231		ATWRC3-2F_218	2.71428e-06	TACK	d__Archaea;p__Thermoproteota;c__Nitrososphaeria;o__Nitrososphaerales;f__JACQRY01;g__;s__	77.53	0.32	75.93	1501528	d__Archaea;p__Nitrososphaerota;c__;o__;f__;g__;s__	77.91	2.24	Gradient Boost (General Model)	11	0.886	5560	251.935	1501528	0.52	1766	286	19327	None	1	1	0.665988
																		Lamassu-Fam__LmuB_SMC_Mrr	0.206469		ATWRC3-2F_240	6.83833e-06	Euryarchaeota	d__Archaea;p__Halobacteriota;c__Methanosarcinia;o__Methanosarcinales;f__Methanoperedenaceae;g__Methanoperedens;s__	99.35	3.32	82.75	2534567	d__Archaea;p__Euryarchaeota;c__Methanomicrobia;o__Methanosarcinales;f__Candidatus Methanoperedenaceae;g__Candidatus Methanoperedens;s__	98.79	3.94	Neural Network (Specific Model)	11	0.903	72728	260.562	2534567	0.46	2936	55	192876	None	8	3	3.15636
																		Lamassu-Fam__LmuC_acc_Cap4_nuclease	0.412939		ATWRC3-2F_245	1.12998e-05	Euryarchaeota	d__Archaea;p__Hydrothermarchaeota;c__Hydrothermarchaeia;o__Hydrothermarchaeales;f__WAQR01;g__JACQPM01;s__	85.72	1.66	77.42	1397335	d__Archaea;p__Euryarchaeota;c__;o__;f__;g__;s__	76.71	1.83	Gradient Boost (General Model)	11	0.938	8701	248.495	1397335	0.62	1763	201	39580	None	0	0	0
																		Lamassu-Fam__LmuC_acc_Lipase	0.137646		ATWRC3-2F_301	1.89701e-06	Euryarchaeota	d__Archaea;p__Hydrothermarchaeota;c__Hydrothermarchaeia;o__Hydrothermarchaeales;f__WAQR01;g__JACRDW01;s__	74.69	3.74	55.99	1042933	d__Archaea;p__Euryarchaeota;c__;o__;f__;g__;s__	72.39	1.46	Gradient Boost (General Model)	11	0.915	5904	222.927	1042933	0.46	1433	191	19957	None	1	1	0.958834
																		Lamassu-Fam__LmuC_acc_Mrr	0.137646		ATWRC3-2F_33	8.78436e-07	DPANN	d__Archaea;p__Micrarchaeota;c__Micrarchaeia;o__Norongarragalinales;f__JAHFHC01;g__JAHFHC01;s__	84.19	0.93	79.54	1034669	d__Archaea;p__Candidatus Micrarchaeota;c__;o__;f__;g__;s__	88.52	0.53	Gradient Boost (General Model)	11	0.906	10465	242.58	1034669	0.39	1291	126	45875	None	3	1	2.89948
																		Lit__Lit	0.137646		ATWRC4-1_10	2.59881e-06	Euryarchaeota	d__Archaea;p__Hydrothermarchaeota;c__Hydrothermarchaeia;o__Hydrothermarchaeales;f__WAQR01;g__;s__	94.39	0.93	89.74	1651297	d__Archaea;p__Euryarchaeota;c__;o__;f__;g__;s__	98.3	0.19	Gradient Boost (General Model)	11	0.918	49770	260.649	1651297	0.54	1944	48	160476	None	5	2	3.02792
																		MADS__mad2	0.0688231		ATWRC4-1_101	1.6329e-06	DPANN	d__Archaea;p__Nanoarchaeota;c__Nanoarchaeia;o__Woesearchaeales;f__GW2011-AR9;g__;s__	82.24	1.87	72.89	1377196	d__Archaea;p__Candidatus Woesearchaeota;c__;o__;f__;g__;s__	99.17	1.27	Gradient Boost (General Model)	11	0.898	16449	252.02	1377196	0.38	1640	126	42660	None	2	1	1.45223
																		MADS__mad5	0.0688231		ATWRC4-1_102	6.01002e-06	DPANN	d__Archaea;p__Nanoarchaeota;c__Nanoarchaeia;o__Woesearchaeales;f__JAGVXP01;g__;s__	85.98	0	85.98	1322956	d__Archaea;p__Candidatus Woesearchaeota;c__;o__;f__;g__;s__	86.75	0.5	Gradient Boost (General Model)	11	0.902	19358	260.035	1322956	0.32	1534	102	68275	None	1	1	0.755883
																		MADS__mad7	0.0688231		ATWRC4-1_117	1.88761e-06	DPANN	d__Archaea;p__Iainarchaeota;c__Iainarchaeia;o__Iainarchaeales;f__JACPJC01;g__JACPJC01;s__	85.2	1.4	78.2	1036782	d__Archaea;p__Candidatus Diapherotrites;c__;o__;f__;g__;s__	88.97	0.78	Neural Network (Specific Model)	11	0.932	36097	274.129	1036782	0.45	1177	35	180390	None	0	0	0
																		MazEF__MazE	0.619408		ATWRC4-1_152	1.36466e-06	DPANN	d__Archaea;p__Nanoarchaeota;c__Nanoarchaeia;o__Woesearchaeales;f__JAGVYU01;g__;s__	72.66	2.8	58.66	1503884	d__Archaea;p__Candidatus Woesearchaeota;c__;o__;f__;g__;s__	81.18	2.57	Gradient Boost (General Model)	11	0.893	8036	244.697	1503884	0.46	1837	223	26938	None	0	0	0
																		MazEF__MazF	0.619408		ATWRC4-1_171	3.41924e-06	DPANN	d__Archaea;p__Nanoarchaeota;c__Nanoarchaeia;o__SCGC-AAA011-G17;f__;g__;s__	78.74	5.61	50.69	1081903	d__Archaea;p__;c__;o__;f__;g__;s__	94.55	4.2	Neural Network (Specific Model)	11	0.912	35414	252.44	1081903	0.3	1308	54	105207	None	2	1	1.84859
																		Menshen__NsnA	0.0688231		ATWRC4-1_197	1.51345e-06	DPANN	d__Archaea;p__Nanoarchaeota;c__Nanoarchaeia;o__Woesearchaeales;f__DSVV01;g__JACRPI01;s__	85.05	1.87	75.7	1712125	d__Archaea;p__Candidatus Woesearchaeota;c__;o__;f__;g__;s__	96.5	1.05	Gradient Boost (General Model)	11	0.88	17139	257.21	1712125	0.38	1957	129	48997	None	3	2	1.75221
																		Menshen__NsnB	0.0688231		ATWRC4-1_234	5.25624e-06	DPANN	d__Archaea;p__Nanoarchaeota;c__Nanoarchaeia;o__Woesearchaeales;f__GW2011-AR4;g__GCA-2688775;s__	80.14	1.87	70.79	1257837	d__Archaea;p__Candidatus Woesearchaeota;c__;o__;f__;g__;s__	92.1	3.35	Gradient Boost (General Model)	11	0.895	13542	253.847	1257837	0.4	1482	125	52803	None	1	1	0.795016
																		Menshen__NsnC_2623244837	0.0688231		ATWRC4-1_235	1.43649e-06	DPANN	d__Archaea;p__Nanoarchaeota;c__Nanoarchaeia;o__UBA10117;f__;g__;s__	74.53	0.93	69.88	1027214	d__Archaea;p__Candidatus Woesearchaeota;c__;o__;f__;g__;s__	85.67	1.08	Neural Network (Specific Model)	11	0.902	16687	226.543	1027214	0.37	1369	96	37044	None	0	0	0
																		Mokosh_TypeII__MkoC	0.0688231		ATWRC4-1_251	7.23547e-06	DPANN	d__Archaea;p__Nanoarchaeota;c__Nanoarchaeia;o__SCGC-AAA011-G17;f__JACPIM01;g__JAGWAC01;s__	74.3	0.93	69.65	887130	d__Archaea;p__Candidatus Woesearchaeota;c__;o__;f__;g__;s__	95.62	0.32	Neural Network (Specific Model)	11	0.908	113465	246.192	887130	0.31	1094	14	291592	None	1	1	1.12723
																		Mokosh_type_I__MkoA_A	0.0688231		ATWRC4-1_264	2.83214e-06	DPANN	d__Archaea;p__Nanoarchaeota;c__Nanoarchaeia;o__Woesearchaeales;f__UBA10200;g__UBA10200;s__	87.85	0	87.85	1629469	d__Archaea;p__Candidatus Woesearchaeota;c__;o__;f__;g__;s__	85.92	1.56	Gradient Boost (General Model)	11	0.874	40914	275.853	1629469	0.35	1723	71	120458	None	0	0	0
																		Mokosh_type_I__MkoA_B	0.0688231		ATWRC4-1_308	2.78104e-06	DPANN	d__Archaea;p__Nanoarchaeota;c__Nanoarchaeia;o__Woesearchaeales;f__GW2011-AR9;g__JAHJDQ01;s__	76.82	0	76.82	1198077	d__Archaea;p__Nanoarchaeota;c__;o__;f__;g__;s__	94.38	1.19	Gradient Boost (General Model)	11	0.86	20458	248.439	1198077	0.36	1386	88	93565	None	1	1	0.834671
																		Mokosh_type_I__MkoA_D	0.344116		ATWRC4-1_320	2.46733e-06	DPANN	d__Archaea;p__Aenigmatarchaeota;c__Aenigmatarchaeia;o__Aenigmatarchaeales;f__JACQIB01;g__JACQIB01;s__	82.55	0.47	80.2	767296	d__Archaea;p__Candidatus Aenigmarchaeota;c__;o__;f__;g__;s__	92.01	0.29	Gradient Boost (General Model)	11	0.927	9423	240.143	767296	0.45	991	99	29893	None	2	1	2.60656
																		Mokosh_type_I__MkoB_A	0.0688231		ATWRC4-1_370	2.32994e-06	Euryarchaeota	d__Archaea;p__Thermoplasmatota;c__Thermoplasmata;o__RBG-16-68-12;f__RBG-16-68-12;g__;s__	88.21	8.4	46.21	2188691	d__Archaea;p__Euryarchaeota;c__;o__;f__;g__;s__	85.79	9.09	Gradient Boost (General Model)	11	0.904	10321	262.904	2188691	0.68	2515	284	51481	None	1	1	0.456894
																		Mokosh_type_I__MkoB_B	0.412939		ATWRC4-1_414	8.88816e-07	DPANN	d__Archaea;p__Aenigmatarchaeota;c__Aenigmatarchaeia;o__Aenigmatarchaeales;f__;g__;s__	70.72	1.87	61.37	481739	d__Archaea;p__Candidatus Aenigmarchaeota;c__;o__;f__;g__;s__	74.64	0.02	Gradient Boost (General Model)	11	0.906	19563	223.966	481739	0.41	651	34	40678	None	0	0	0
																		NLR_like_bNACHT09__NLR_like_bNACHT09	0.0688231		ATWRC4-1_75	4.56554e-06	DPANN	d__Archaea;p__Aenigmatarchaeota;c__Aenigmatarchaeia;o__JACPZZ01;f__JACPZZ01;g__;s__	85.67	0	85.67	925530	d__Archaea;p__Candidatus Aenigmarchaeota;c__;o__;f__;g__;s__	91.59	0.95	Gradient Boost (General Model)	11	0.898	21680	255.912	925530	0.48	1085	55	82047	None	0	0	0
																		Olokun__OloA	0.137646		ATWRC4-1F_10	5.54998e-06	DPANN	d__Archaea;p__Aenigmatarchaeota;c__Aenigmatarchaeia;o__GW2011-AR5;f__GW2011-AR5;g__;s__	90.19	0.93	85.54	903312	d__Archaea;p__Candidatus Aenigmarchaeota;c__;o__;f__;g__;s__	85.61	0	Gradient Boost (General Model)	11	0.868	88987	248.116	903312	0.5	1056	18	153305	None	0	0	0
																		Olokun__OloB	0.137646		ATWRC4-1F_120	1.33954e-05	DPANN	d__Archaea;p__Nanoarchaeota;c__Nanoarchaeia;o__Woesearchaeales;f__GW2011-AR4;g__JACPJP01;s__	91.36	4.67	68.01	1387202	d__Archaea;p__Candidatus Woesearchaeota;c__;o__;f__;g__;s__	98.62	2.83	Gradient Boost (General Model)	11	0.882	22519	263.27	1387202	0.38	1552	78	108687	None	0	0	0
																		PD-Lambda-1__PD-Lambda-1	0.0688231		ATWRC4-1F_155	3.138e-06	DPANN	d__Archaea;p__Nanoarchaeota;c__Nanoarchaeia;o__Woesearchaeales;f__CG1-02-57-44;g__;s__	73.83	1.4	66.83	1097753	d__Archaea;p__Nanoarchaeota;c__;o__;f__;g__;s__	92.84	2.06	Gradient Boost (General Model)	11	0.887	10320	250.24	1097753	0.39	1300	134	24466	None	1	1	0.910952
																		PD-Lambda-5__PD-Lambda-5_A	0.137646		ATWRC4-1F_185	1.15924e-06	Euryarchaeota	d__Archaea;p__Hydrothermarchaeota;c__Hydrothermarchaeia;o__Hydrothermarchaeales;f__WAQR01;g__;s__	70.28	2	60.28	1078173	d__Archaea;p__Euryarchaeota;c__;o__;f__;g__;s__	69.51	0.24	Neural Network (Specific Model)	11	0.922	6535	235.583	1078173	0.55	1411	186	23169	None	1	1	0.927495
																		PD-Lambda-5__PD-Lambda-5_B	0.137646		ATWRC4-1F_236	3.29315e-05	DPANN	d__Archaea;p__Nanoarchaeota;c__Nanoarchaeia;o__SCGC-AAA011-G17;f__VGLX01;g__;s__	83.18	0	83.18	1271874	d__Archaea;p__Nanoarchaeota;c__;o__;f__;g__;s__	99.34	0.91	Gradient Boost (General Model)	11	0.894	57674	258.602	1271874	0.36	1470	34	116659	None	3	2	2.35872
																		PD-T4-1__PD-T4-1	0		ATWRC4-1F_24	1.22896e-05	DPANN	d__Archaea;p__Nanoarchaeota;c__Nanoarchaeia;o__Woesearchaeales;f__UBA10216;g__;s__	70.33	0	70.33	581116	d__Archaea;p__Candidatus Woesearchaeota;c__;o__;f__;g__;s__	77.45	0.25	Gradient Boost (General Model)	11	0.914	7494	249.206	581116	0.48	713	87	20594	None	0	0	0
																		PD-T4-2__PD-T4-2_A	0.0688231		ATWRC4-1F_292	6.30171e-06	DPANN	d__Archaea;p__Nanoarchaeota;c__Nanoarchaeia;o__Woesearchaeales;f__GW2011-AR4;g__JACPJP01;s__	77.57	4.67	54.22	1561520	d__Archaea;p__Candidatus Woesearchaeota;c__;o__;f__;g__;s__	88.71	4.41	Neural Network (Specific Model)	11	0.877	30116	274.571	1561520	0.4	1665	83	110487	None	2	1	1.2808
																		PD-T4-2__PD-T4-2_B	0.0688231		ATWRC4-1F_360	2.45917e-06	DPANN	d__Archaea;p__Aenigmatarchaeota;c__Aenigmatarchaeia;o__GW2011-AR5;f__GW2011-AR5;g__;s__	82.4	0.93	77.75	1007520	d__Archaea;p__Candidatus Aenigmarchaeota;c__;o__;f__;g__;s__	79.24	0.02	Gradient Boost (General Model)	11	0.873	14138	228.017	1007520	0.47	1289	91	55404	None	1	1	0.992536
																		PD-T4-3__PD-T4-3	0.0688231		ATWRC4-1F_40	7.06089e-06	DPANN	d__Archaea;p__Nanoarchaeota;c__Nanoarchaeia;o__Pacearchaeales;f__GW2011-AR1;g__JAGVWU01;s__	73.29	0.93	68.64	1281435	d__Archaea;p__Nanoarchaeota;c__Candidatus Nanoarchaeia;o__;f__;g__;s__	86.29	1.45	Gradient Boost (General Model)	11	0.847	16744	248.835	1281435	0.32	1458	106	49676	None	2	1	1.56075
																		PD-T4-7__PD-T4-7	0.0688231		ATWRC4-1F_42	1.37866e-05	DPANN	d__Archaea;p__Nanoarchaeota;c__Nanoarchaeia;o__Woesearchaeales;f__UBA10216;g__UBA10216;s__	77.8	0.47	75.45	993026	d__Archaea;p__Candidatus Woesearchaeota;c__;o__;f__;g__;s__	87.03	0.47	Gradient Boost (General Model)	11	0.905	60094	256.742	993026	0.49	1171	26	124057	None	0	0	0
																		PD-T7-1__PD-T7-1	0.137646		ATWRC6-1_197	1.76145e-05	DPANN	d__Archaea;p__Altiarchaeota;c__Altiarchaeia;o__IMC4;f__QMZM01;g__JAKFXM01;s__	86.79	1.73	78.14	1420033	d__Archaea;p__Euryarchaeota;c__;o__;f__;g__;s__	89.67	0.03	Gradient Boost (General Model)	11	0.917	39556	252.833	1420033	0.38	1726	44	103368	None	12	5	8.45051
																		PD-T7-2__PD-T7-2_A	0.344116		ATWRC6-1_54	9.97113e-06	DPANN	d__Archaea;p__Nanoarchaeota;c__Nanoarchaeia;o__Woesearchaeales;f__JAGWAF01;g__;s__	78.74	0	78.74	811358	d__Archaea;p__Candidatus Woesearchaeota;c__;o__;f__;g__;s__	91.04	0.15	Gradient Boost (General Model)	11	0.871	19147	255.261	811358	0.39	927	60	40312	None	0	0	0
																		PD-T7-2__PD-T7-2_B	0.344116		ATWRD2_17	3.2877e-06	TACK	d__Archaea;p__Thermoproteota;c__Nitrososphaeria;o__Nitrososphaerales;f__JACQRY01;g__;s__	93.94	0.97	89.09	2261312	d__Archaea;p__Nitrososphaerota;c__;o__;f__;g__;s__	87.05	4.14	Gradient Boost (General Model)	11	0.876	11069	249.603	2261312	0.52	2653	256	87777	None	3	3	1.32666
																		PD-T7-4__PD-T7-4	0.894701		ATWRD2_202	2.84556e-06	TACK	d__Archaea;p__Thermoproteota;c__Nitrososphaeria;o__Nitrososphaerales;f__JACQRY01;g__;s__	76.7	0.56	73.9	1017579	d__Archaea;p__Nitrososphaerota;c__;o__;f__;g__;s__	65.86	1.07	Neural Network (Specific Model)	11	0.885	5280	226.847	1017579	0.49	1330	198	24240	None	1	1	0.982725
																		PD-T7-5__PD-T7-5	0.0688231		ATWRD2_312	9.16143e-06	DPANN	d__Archaea;p__Nanoarchaeota;c__Nanoarchaeia;o__Woesearchaeales;f__JAGLXL01;g__;s__	76.32	0	76.32	955131	d__Archaea;p__Candidatus Woesearchaeota;c__;o__;f__;g__;s__	79.35	0.58	Gradient Boost (General Model)	11	0.921	7390	235.348	955131	0.46	1252	146	23852	None	2	1	2.09395
																		Panchino_gp28__gp28	0.0688231		ATWRD2_61	2.03059e-06	DPANN	d__Archaea;p__Aenigmatarchaeota;c__Aenigmatarchaeia;o__GW2011-AR5;f__GW2011-AR5;g__;s__	89.72	0.93	85.07	1176263	d__Archaea;p__;c__;o__;f__;g__;s__	89.73	1.26	Gradient Boost (General Model)	11	0.894	43637	224.686	1176263	0.41	1565	36	99866	None	4	2	3.4006
																		Paris_II__AriA_AAA21	0		ATWRD2F_14	1.02429e-06	TACK	d__Archaea;p__Thermoproteota;c__Nitrososphaeria;o__Nitrososphaerales;f__JACQRY01;g__;s__	74.98	0.32	73.38	1557889	d__Archaea;p__Nitrososphaerota;c__;o__;f__;g__;s__	65.05	0.61	Gradient Boost (General Model)	11	0.884	5675	239.724	1557889	0.52	1920	293	24073	None	1	1	0.641894
																		Paris_II__AriB_DUF4435_II	0		ATWRD2F_18	8.97091e-06	DPANN	d__Archaea;p__Nanoarchaeota;c__Nanoarchaeia;o__Woesearchaeales;f__JAGLXL01;g__;s__	77.8	1.87	68.45	961146	d__Archaea;p__Candidatus Woesearchaeota;c__;o__;f__;g__;s__	82.19	1.03	Gradient Boost (General Model)	11	0.912	8398	229.262	961146	0.46	1280	136	32521	None	0	0	0
																		Paris_II_merge__AAA_21_DUF4435	0.137646		ATWRD2F_24	6.34554e-06	Euryarchaeota	d__Archaea;p__Hydrothermarchaeota;c__Hydrothermarchaeia;o__Hydrothermarchaeales;f__WAQR01;g__;s__	96.26	3.74	77.56	1863359	d__Archaea;p__Euryarchaeota;c__;o__;f__;g__;s__	100	1.44	Gradient Boost (General Model)	11	0.909	24326	246.561	1863359	0.52	2296	103	129342	None	4	3	2.14666
																		Paris_I__AriA_AAA15	0.412939		ATWRD2F_307	4.47825e-06	DPANN	d__Archaea;p__Aenigmatarchaeota;c__Aenigmatarchaeia;o__CG10238-14;f__SCSR01;g__;s__	74.77	1.17	68.92	603272	d__Archaea;p__Candidatus Aenigmarchaeota;c__;o__;f__;g__;s__	83.54	1.43	Gradient Boost (General Model)	11	0.918	10204	231.846	603272	0.39	799	67	53288	None	0	0	0
																		Paris_I__AriB_DUF4435_I	0.412939		ATWRD2F_4	2.94757e-06	DPANN	d__Archaea;p__Nanoarchaeota;c__Nanoarchaeia;o__Woesearchaeales;f__GW2011-AR9;g__JAHFRS01;s__	71.81	2.8	57.81	1449727	d__Archaea;p__;c__;o__;f__;g__;s__	85.34	1.13	Gradient Boost (General Model)	11	0.871	11543	226.622	1449727	0.46	1862	162	33859	None	3	2	2.06936
																		Paris_I_merge__AAA_15_DUF4435	0.481762		ATWRD7-1_102	9.18737e-07	DPANN	d__Archaea;p__Nanoarchaeota;c__Nanoarchaeia;o__Woesearchaeales;f__JACQSS01;g__;s__	85.98	2.8	71.98	1291449	d__Archaea;p__Candidatus Woesearchaeota;c__;o__;f__;g__;s__	98.13	1.43	Gradient Boost (General Model)	11	0.936	17133	253.929	1291449	0.41	1593	104	49595	None	0	0	0
																		PrrC__EcoprrI	0.0688231		ATWRD7-1_139	2.20495e-06	DPANN	d__Archaea;p__Nanoarchaeota;c__Nanoarchaeia;o__SCGC-AAA011-G17;f__GW2011-AR18;g__JAGWAD01;s__	77.73	2.18	66.83	1011859	d__Archaea;p__Candidatus Woesearchaeota;c__;o__;f__;g__;s__	100	3.27	Gradient Boost (General Model)	11	0.92	15562	260.643	1011859	0.33	1195	91	49893	None	1	1	0.98828
																		PrrC__PrrC	0.137646		ATWRD7-2_126	2.08812e-06	DPANN	d__Archaea;p__Nanoarchaeota;c__Nanoarchaeia;o__SCGC-AAA011-G17;f__JACPNG01;g__JACPNI01;s__	76.32	5.28	49.92	1447949	d__Archaea;p__Candidatus Woesearchaeota;c__;o__;f__;g__;s__	94.23	3	Gradient Boost (General Model)	11	0.917	9761	231.931	1447949	0.33	1916	186	32212	None	1	1	0.690632
																		PsyrTA__PsyrA	0.0688231		ATWRD7-2_158	8.18798e-07	DPANN	d__Archaea;p__Iainarchaeota;c__Iainarchaeia;o__Iainarchaeales;f__JAGVWC01;g__JAGVWC01;s__	87.85	1.87	78.5	1233059	d__Archaea;p__Candidatus Diapherotrites;c__;o__;f__;g__;s__	90.29	0.3	Gradient Boost (General Model)	11	0.927	130163	286.396	1233059	0.46	1333	30	186959	None	0	0	0
																		PsyrTA__PsyrT	0.0688231		ATWRD7-2_212	5.23002e-06	TACK	d__Archaea;p__Thermoproteota;c__Bathyarchaeia;o__RBG-16-48-13;f__GCA-020355125;g__;s__	96.26	3.74	77.56	2359608	d__Archaea;p__Candidatus Bathyarchaeota;c__;o__;f__;g__;s__	92.95	3.6	Gradient Boost (General Model)	11	0.819	31669	222.918	2359608	0.52	2900	133	97548	None	4	3	1.6952
																		Pycsar__AG_cyclase	0		ATWRE2-1_40	1.69544e-06	Euryarchaeota	d__Archaea;p__Hydrothermarchaeota;c__Hydrothermarchaeia;o__Hydrothermarchaeales;f__WAQR01;g__JACRDW01;s__	72.68	4	52.68	879539	d__Archaea;p__Euryarchaeota;c__;o__;f__;g__;s__	63.99	1.13	Gradient Boost (General Model)	11	0.911	5081	213.732	879539	0.46	1256	179	14136	None	0	0	0
																		RM_Type_IIG__Type_IIG	21.1975		ATWRE6F_126	1.78585e-06	DPANN	d__Archaea;p__Nanoarchaeota;c__Nanoarchaeia;o__Woesearchaeales;f__DSVV01;g__;s__	78.74	2.34	67.04	1220910	d__Archaea;p__Candidatus Woesearchaeota;c__;o__;f__;g__;s__	93.21	0.6	Gradient Boost (General Model)	11	0.884	20953	270.437	1220910	0.37	1334	84	77964	None	0	0	0
																		RM_Type_III__Type_III_MTases	3.64763		ATWRE6F_160	2.49485e-06	DPANN	d__Archaea;p__Nanoarchaeota;c__Nanoarchaeia;o__Woesearchaeales;f__JAGVYL01;g__JAGVYL01;s__	78.04	4.21	56.99	1138779	d__Archaea;p__Candidatus Woesearchaeota;c__;o__;f__;g__;s__	93.85	2.75	Gradient Boost (General Model)	11	0.899	17725	249.933	1138779	0.42	1369	84	74526	None	4	3	3.51253
																		RM_Type_III__Type_III_REases	3.64763		ATWRE6F_192	9.37587e-06	DPANN	d__Archaea;p__Nanoarchaeota;c__Nanoarchaeia;o__Woesearchaeales;f__JACPBV01;g__;s__	75.93	7.19	39.98	1565941	d__Archaea;p__Candidatus Woesearchaeota;c__;o__;f__;g__;s__	84.02	6.86	Gradient Boost (General Model)	11	0.897	11431	251.407	1565941	0.36	1868	174	39669	None	1	1	0.638594
																		RM_Type_II__Type_II_MTases	26.4969		ATWRE6F_23	5.84583e-07	DPANN	d__Archaea;p__Nanoarchaeota;c__Nanoarchaeia;o__Woesearchaeales;f__;g__;s__	77.1	0	77.1	1052580	d__Archaea;p__Candidatus Woesearchaeota;c__;o__;f__;g__;s__	90.71	0.28	Gradient Boost (General Model)	11	0.882	30019	297.386	1052580	0.52	1042	44	80458	None	0	0	0
																		RM_Type_II__Type_II_REases	26.4969		ATWRE6F_271	1.22496e-06	DPANN	d__Archaea;p__Nanoarchaeota;c__Nanoarchaeia;o__Woesearchaeales;f__GW2011-AR9;g__;s__	71.96	0.93	67.31	1032514	d__Archaea;p__Candidatus Woesearchaeota;c__;o__;f__;g__;s__	83.67	0.72	Neural Network (Specific Model)	11	0.871	22141	271.429	1032514	0.35	1106	68	85566	None	1	1	0.96851
																		RM_Type_IV__Type_IV_REases	3.71645		ATWRE6F_351	1.11358e-06	DPANN	d__Archaea;p__Nanoarchaeota;c__Nanoarchaeia;o__Woesearchaeales;f__GW2011-AR9;g__JACRPH01;s__	78.5	3.27	62.15	1360926	d__Archaea;p__;c__;o__;f__;g__;s__	92.54	1.51	Gradient Boost (General Model)	11	0.888	13230	241.472	1360926	0.39	1674	146	41418	None	2	2	1.46959
																		RM__Type_I_MTases	11.9064		ATWRE6F_367	5.03951e-06	DPANN	d__Archaea;p__Aenigmatarchaeota;c__Aenigmatarchaeia;o__QMZP01;f__QMZP01;g__VGIZ01;s__	70.72	0	70.72	783153	d__Archaea;p__Candidatus Aenigmarchaeota;c__;o__;f__;g__;s__	66.85	0.13	Gradient Boost (General Model)	11	0.869	12740	256.86	783153	0.49	886	77	30461	None	5	2	6.38445
																		RM__Type_I_REases	11.9064		ATWRE6F_66	1.49369e-06	DPANN	d__Archaea;p__Nanoarchaeota;c__Nanoarchaeia;o__Woesearchaeales;f__JAFCFN01;g__;s__	78.27	0.93	73.62	1132625	d__Archaea;p__Candidatus Woesearchaeota;c__;o__;f__;g__;s__	85.32	0.11	Gradient Boost (General Model)	11	0.899	36177	251.765	1132625	0.37	1353	43	86675	None	0	0	0
																		RM__Type_I_S	10.117		ATWRF2-1_178	1.50396e-06	DPANN	d__Archaea;p__Aenigmatarchaeota;c__Aenigmatarchaeia;o__GW2011-AR5;f__GW2011-AR5;g__;s__	86.92	0.93	82.27	1056930	d__Archaea;p__Candidatus Aenigmarchaeota;c__;o__;f__;g__;s__	91.11	1.21	Gradient Boost (General Model)	11	0.92	52300	237.001	1056930	0.47	1370	26	128833	None	1	1	0.946136
																		RT_I_II_III_IV_V_VI_1	0.137646		ATWRF2-1_91	1.90186e-06	DPANN	d__Archaea;p__Aenigmatarchaeota;c__Aenigmatarchaeia;o__GW2011-AR5;f__GW2011-AR5;g__JACQNW01;s__	72.9	2.41	60.85	922052	d__Archaea;p__Candidatus Aenigmarchaeota;c__;o__;f__;g__;s__	81.21	0.45	Gradient Boost (General Model)	11	0.892	5964	213.74	922052	0.4	1286	163	20927	None	0	0	0
																		Retron_VI__HTH	0.137646		ATWRF2-1F_167	2.39751e-06	DPANN	d__Archaea;p__Nanoarchaeota;c__Nanoarchaeia;o__Woesearchaeales;f__ARS49;g__;s__	74.14	0.93	69.49	1013553	d__Archaea;p__Candidatus Woesearchaeota;c__;o__;f__;g__;s__	98.75	2.81	Gradient Boost (General Model)	11	0.925	16595	248.814	1013553	0.29	1260	86	62900	None	0	0	0
																		Retron_XII__RT_12	0.0688231		ATWRF2-1F_217	2.10505e-06	TACK	d__Archaea;p__Thermoproteota;c__Nitrososphaeria;o__Nitrososphaerales;f__JACPRH01;g__;s__	77.51	4.85	53.26	871124	d__Archaea;p__Nitrososphaerota;c__Nitrososphaeria;o__Nitrososphaerales;f__;g__;s__	60.3	2.91	Neural Network (Specific Model)	11	0.902	6628	249.348	871124	0.51	1054	143	40537	None	2	2	2.29588
																		Retron__RT_Tot	0.137646		ATWRF2-1F_80	1.58537e-06	TACK	d__Archaea;p__Thermoproteota;c__Nitrososphaeria;o__Nitrososphaerales;f__JACPRH01;g__JACPRH01;s__	89.73	1.94	80.03	2479632	d__Archaea;p__Nitrososphaerota;c__;o__;f__;g__;s__	88.48	3.52	Gradient Boost (General Model)	11	0.858	17148	245.042	2479632	0.47	2904	212	89413	None	3	2	1.20986
																		RloC__RloC	1.03235		ATWRF4-1_109	2.08923e-06	DPANN	d__Archaea;p__Nanoarchaeota;c__Nanoarchaeia;o__Woesearchaeales;f__GW2011-AR9;g__;s__	83.64	1.87	74.29	1321253	d__Archaea;p__;c__;o__;f__;g__;s__	98.61	2.4	Gradient Boost (General Model)	11	0.915	35342	265.713	1321253	0.46	1523	53	114341	None	2	2	1.51371
																		RnlAB__RnlA	0.0688231		ATWRF4-1_214	1.76797e-06	DPANN	d__Archaea;p__Micrarchaeota;c__Micrarchaeia;o__Anstonellales;f__Anstonellaceae;g__JAGVHI01;s__	88.79	1.87	79.44	1093365	d__Archaea;p__;c__;o__;f__;g__;s__	98.52	0.03	Gradient Boost (General Model)	11	0.908	26649	278.163	1093365	0.54	1192	59	66479	None	5	2	4.57304
																		RnlAB__RnlB	0.0688231		ATWRF4-1_222	4.78596e-06	DPANN	d__Archaea;p__Nanoarchaeota;c__Nanoarchaeia;o__SCGC-AAA011-G17;f__GW2011-AR18;g__JAGVZM01;s__	75	0	75	953894	d__Archaea;p__Candidatus Woesearchaeota;c__;o__;f__;g__;s__	98.54	0.35	Gradient Boost (General Model)	11	0.901	99443	248.721	953894	0.34	1156	13	181486	None	0	0	0
																		Rst_HelicaseDUF2290__DUF2290	0		ATWRF4-1_233	4.37148e-06	DPANN	d__Archaea;p__Nanoarchaeota;c__Nanoarchaeia;o__Woesearchaeales;f__GW2011-AR9;g__JACPNA01;s__	78.97	0.93	74.32	1693709	d__Archaea;p__;c__;o__;f__;g__;s__	94.08	0.31	Gradient Boost (General Model)	11	0.887	32853	245.043	1693709	0.4	2048	98	77553	None	3	2	1.77126
																		Rst_HelicaseDUF2290__Helicase	0		ATWRF4-1_264	3.34679e-06	Euryarchaeota	d__Archaea;p__Hydrothermarchaeota;c__Hydrothermarchaeia;o__Hydrothermarchaeales;f__WAQR01;g__JACRDW01;s__	92.52	1.94	82.82	1470718	d__Archaea;p__Euryarchaeota;c__;o__;f__;g__;s__	91.45	1	Gradient Boost (General Model)	11	0.909	13717	225.999	1470718	0.45	1982	149	51385	None	9	3	6.11946
																		Rst_TIR-NLR__TIR	0.0688231		ATWRF4-1F_104	1.16863e-06	Euryarchaeota	d__Archaea;p__Hydrothermarchaeota;c__Hydrothermarchaeia;o__Hydrothermarchaeales;f__WAQR01;g__;s__	73.2	0.8	69.2	1235922	d__Archaea;p__Euryarchaeota;c__;o__;f__;g__;s__	77.03	0.02	Gradient Boost (General Model)	11	0.914	6908	232.149	1235922	0.55	1628	194	31874	None	0	0	0
																		SEFIR__bSEFIR	0.963524		ATWRF4-1F_156	1.76887e-06	DPANN	d__Archaea;p__Nanoarchaeota;c__Nanoarchaeia;o__Woesearchaeales;f__ARS49;g__;s__	84.81	1.87	75.46	1519070	d__Archaea;p__;c__;o__;f__;g__;s__	100	1.37	Gradient Boost (General Model)	11	0.878	25333	258.362	1519070	0.41	1726	89	72707	None	1	1	0.658298
																		SSgr11_III-F_1	0.137646		ATWRF4-1F_165	6.55125e-06	TACK	d__Archaea;p__Thermoproteota;c__Bathyarchaeia;o__40CM-2-53-6;f__FEN-987;g__;s__	83.98	4.85	59.73	1953735	d__Archaea;p__Candidatus Bathyarchaeota;c__;o__;f__;g__;s__	92.11	5.58	Gradient Boost (General Model)	11	0.852	6130	228.705	1953735	0.5	2438	345	26223	None	10	7	5.1184
																		SSgr11_III-F_2	0.0688231		ATWRF4-1F_169	2.10206e-06	DPANN	d__Archaea;p__Micrarchaeota;c__Micrarchaeia;o__Anstonellales;f__Bilamarchaeaceae;g__JAGVWJ01;s__	83.82	0.93	79.17	1475594	d__Archaea;p__Candidatus Micrarchaeota;c__;o__;f__;g__;s__	84.74	3.21	Gradient Boost (General Model)	11	0.923	13320	271.161	1475594	0.37	1679	147	36263	None	0	0	0
																		SanaTA__SanaA	0.137646		ATWRF4-1F_177	1.63847e-06	DPANN	d__Archaea;p__Nanoarchaeota;c__Nanoarchaeia;o__Woesearchaeales;f__GW2011-AR9;g__JACPCD01;s__	71.96	2.34	60.26	1127053	d__Archaea;p__Candidatus Woesearchaeota;c__;o__;f__;g__;s__	83.55	0.67	Gradient Boost (General Model)	11	0.885	9430	213.35	1127053	0.42	1564	155	37453	None	1	1	0.88727
																		SanaTA__SanaT	0.137646		ATWRF4-1F_188	2.34906e-06	DPANN	d__Archaea;p__Nanoarchaeota;c__Nanoarchaeia;o__Woesearchaeales;f__GW2011-AR4;g__GCA-2688775;s__	80.61	0.93	75.96	1130399	d__Archaea;p__Candidatus Woesearchaeota;c__;o__;f__;g__;s__	88.63	0.25	Gradient Boost (General Model)	11	0.892	12259	246.486	1130399	0.39	1367	113	51395	None	1	1	0.884643
																		Septu__PtuA	0.206469		ATWRF4-1F_226	7.50925e-06	TACK	d__Archaea;p__Thermoproteota;c__Bathyarchaeia;o__B26-1;f__BA1;g__;s__	74.84	3.88	55.44	811619	d__Archaea;p__Candidatus Bathyarchaeota;c__;o__;f__;g__;s__	78.08	0.62	Gradient Boost (General Model)	11	0.884	4937	222.796	811619	0.46	1076	166	28888	None	0	0	0
																		Septu__PtuA_2	0.0688231		ATWRF6-1F_191	4.87532e-06	DPANN	d__Archaea;p__Nanoarchaeota;c__Nanoarchaeia;o__Woesearchaeales;f__JACPBV01;g__;s__	89.49	3.74	70.79	1733762	d__Archaea;p__Candidatus Woesearchaeota;c__;o__;f__;g__;s__	93.84	3.09	Gradient Boost (General Model)	11	0.899	25943	253.105	1733762	0.33	2060	117	69820	None	0	0	0
																		Septu__PtuB	0.137646		ATWRF6-1F_204	4.84679e-07	DPANN	d__Archaea;p__Micrarchaeota;c__Micrarchaeia;o__Norongarragalinales;f__SBBD01;g__JACRGC01;s__	90.19	0	90.19	1336771	d__Archaea;p__Candidatus Micrarchaeota;c__;o__;f__;g__;s__	91.76	0.14	Gradient Boost (General Model)	11	0.899	28341	272.77	1336771	0.44	1471	70	70832	None	3	3	2.24421
																		Septu__PtuB_2	0.137646		ATWRF6-1F_77	4.74464e-06	DPANN	d__Archaea;p__Nanoarchaeota;c__Nanoarchaeia;o__SCGC-AAA011-G17;f__;g__;s__	71.96	0.93	67.31	789053	d__Archaea;p__;c__;o__;f__;g__;s__	85.06	0.92	Neural Network (Specific Model)	11	0.92	18550	236.75	789053	0.32	1027	62	48688	None	0	0	0
																		Shango__SngA	0.0688231		ATWRF6-1F_9	1.91582e-05	DPANN	d__Archaea;p__Nanoarchaeota;c__Nanoarchaeia;o__Woesearchaeales;f__JACPBV01;g__;s__	89.95	1.87	80.6	1570344	d__Archaea;p__Candidatus Woesearchaeota;c__;o__;f__;g__;s__	91.27	0.94	Gradient Boost (General Model)	11	0.9	17097	244.459	1570344	0.34	1933	137	53479	None	1	1	0.636803
																		Shango__SngB	0.0688231		ATWRG2-1_141	6.41561e-06	Euryarchaeota	d__Archaea;p__Hydrothermarchaeota;c__Hydrothermarchaeia;o__Hydrothermarchaeales;f__WAQR01;g__;s__	86.4	2.4	74.4	1304552	d__Archaea;p__Euryarchaeota;c__;o__;f__;g__;s__	81.71	1.11	Gradient Boost (General Model)	11	0.919	21110	249.766	1304552	0.55	1605	88	50216	None	0	0	0
																		Shango__SngC	0.0688231		ATWRG2-1F_125	4.03565e-06	DPANN	d__Archaea;p__Nanoarchaeota;c__Nanoarchaeia;o__Woesearchaeales;f__DSVV01;g__JACPTB01;s__	84.58	1.87	75.23	1568569	d__Archaea;p__Candidatus Woesearchaeota;c__;o__;f__;g__;s__	95.49	0.81	Gradient Boost (General Model)	11	0.904	17821	269.039	1568569	0.34	1762	130	76723	None	5	4	3.18762
																		Shedu__SduA	2.20234		ATWRG2-1F_127	1.04331e-06	DPANN	d__Archaea;p__Micrarchaeota;c__Micrarchaeia;o__Norongarragalinales;f__JAHFHC01;g__JAHFHC01;s__	81.39	0	81.39	1076943	d__Archaea;p__Candidatus Micrarchaeota;c__;o__;f__;g__;s__	90.55	0.04	Gradient Boost (General Model)	11	0.906	21102	249.887	1076943	0.39	1305	73	62630	None	3	1	2.78566
																		ShosTA__ShosA	5.02409		ATWRG2-1F_153	1.15091e-06	DPANN	d__Archaea;p__Nanoarchaeota;c__Nanoarchaeia;o__Woesearchaeales;f__GW2011-AR9;g__JACPNC01;s__	81.07	0.93	76.42	1418480	d__Archaea;p__Candidatus Woesearchaeota;c__;o__;f__;g__;s__	91.89	0.65	Gradient Boost (General Model)	11	0.89	26244	262.505	1418480	0.42	1607	63	117946	None	1	1	0.70498
																		ShosTA__ShosT	5.02409		ATWRG2-1F_172	2.12969e-06	DPANN	d__Archaea;p__Aenigmatarchaeota;c__Aenigmatarchaeia;o__GW2011-AR5;f__GW2011-AR5;g__;s__	75.65	3.72	57.05	723085	d__Archaea;p__Candidatus Aenigmarchaeota;c__;o__;f__;g__;s__	71.61	1.39	Gradient Boost (General Model)	11	0.885	7637	217.508	723085	0.45	983	115	21728	None	0	0	0
																		SoFic__SoFic	6.74467		ATWRG2-1F_175	3.13686e-06	DPANN	d__Archaea;p__Aenigmatarchaeota;c__Aenigmatarchaeia;o__QMZP01;f__JACQNV01;g__JACQNV01;s__	86.45	0	86.45	1222656	d__Archaea;p__Candidatus Aenigmarchaeota;c__;o__;f__;g__;s__	94.15	0.84	Gradient Boost (General Model)	11	0.912	53713	253.318	1222656	0.38	1471	41	154437	None	0	0	0
																		SpbK__SpbK	0.137646		ATWRG2-1F_198	1.69382e-06	DPANN	d__Archaea;p__Nanoarchaeota;c__Nanoarchaeia;o__Woesearchaeales;f__GW2011-AR9;g__JACRPH01;s__	81.31	0.93	76.66	1475913	d__Archaea;p__;c__;o__;f__;g__;s__	95.15	3.71	Gradient Boost (General Model)	11	0.89	21431	256.802	1475913	0.38	1709	99	69785	None	6	3	4.06528
																		SspBCDE__SspB	0.137646		ATWRG2-1F_24	2.03374e-06	DPANN	d__Archaea;p__Nanoarchaeota;c__Nanoarchaeia;o__Woesearchaeales;f__DSVV01;g__;s__	78.43	5.99	48.48	1205754	d__Archaea;p__Candidatus Woesearchaeota;c__;o__;f__;g__;s__	94.66	6.07	Gradient Boost (General Model)	11	0.907	8113	264.552	1205754	0.36	1381	178	32844	None	0	0	0
																		SspBCDE__SspC	0.137646		ATWRG2-1F_35	9.02602e-07	DPANN	d__Archaea;p__Nanoarchaeota;c__Nanoarchaeia;o__Woesearchaeales;f__ARS49;g__JACQIC01;s__	77.27	1.94	67.57	1388799	d__Archaea;p__Candidatus Aenigmarchaeota;c__;o__;f__;g__;s__	91.67	5.58	Gradient Boost (General Model)	11	0.907	9542	241.059	1388799	0.42	1750	178	28289	None	2	2	1.44009
																		SspBCDE__SspD	0.137646		ATWRG2-1F_51	1.83238e-06	DPANN	d__Archaea;p__Nanoarchaeota;c__Nanoarchaeia;o__Woesearchaeales;f__JACQSS01;g__JACQSS01;s__	76.64	1.87	67.29	1093351	d__Archaea;p__Candidatus Woesearchaeota;c__;o__;f__;g__;s__	89.76	1.44	Gradient Boost (General Model)	11	0.913	10999	250.947	1093351	0.42	1331	122	52556	None	0	0	0
																		Thoeris_II__ThsA_new_petit	0.0688231		ATWRG6-1_146	1.74608e-06	Euryarchaeota	d__Archaea;p__Hydrothermarchaeota;c__Hydrothermarchaeia;o__Hydrothermarchaeales;f__WAQR01;g__JACRDW01;s__	83.18	1.4	76.18	1054223	d__Archaea;p__Euryarchaeota;c__;o__;f__;g__;s__	85.45	0.1	Gradient Boost (General Model)	11	0.921	7730	227.618	1054223	0.46	1429	157	22308	None	0	0	0
																		Thoeris_I__ThsA_new_grand	0.0688231		ATWRG6-1F_195	1.12214e-06	Euryarchaeota	d__Archaea;p__Hydrothermarchaeota;c__Hydrothermarchaeia;o__Hydrothermarchaeales;f__WAQR01;g__JACRDW01;s__	80.53	2.8	66.53	1122671	d__Archaea;p__Euryarchaeota;c__;o__;f__;g__;s__	83.59	0.88	Gradient Boost (General Model)	11	0.919	6674	220.841	1122671	0.46	1564	180	22807	None	0	0	0
																		Thoeris__ThsB_Global	0.137646		ATWRG6-1F_248	1.37018e-06	DPANN	d__Archaea;p__Aenigmatarchaeota;c__Aenigmatarchaeia;o__Aenigmatarchaeales;f__JACQIB01;g__;s__	75	2.34	63.3	773489	d__Archaea;p__Candidatus Aenigmarchaeota;c__;o__;f__;g__;s__	87.91	1.63	Gradient Boost (General Model)	11	0.907	13434	233.382	773489	0.41	1004	79	35393	None	0	0	0
																		Tiamat__TmtA	0.0688231		ATWRG6-1F_75	1.58015e-06	DPANN	d__Archaea;p__Aenigmatarchaeota;c__Aenigmatarchaeia;o__Aenigmatarchaeales;f__JACQIB01;g__JACQIB01;s__	81.62	1.87	72.27	936667	d__Archaea;p__Candidatus Aenigmarchaeota;c__;o__;f__;g__;s__	100	1.15	Gradient Boost (General Model)	11	0.923	37768	259.024	936667	0.44	1116	43	116649	None	1	1	1.06762
																		Tiamat__TmtA_2639564464	0.206469		ATWRH4-1F_6	4.76077e-06	DPANN	d__Archaea;p__Iainarchaeota;c__Iainarchaeia;o__Iainarchaeales;f__GCA-2688035;g__;s__	71.42	2.8	57.42	1173339	d__Archaea;p__Candidatus Diapherotrites;c__;o__;f__;g__;s__	67.07	0.61	Neural Network (Specific Model)	11	0.872	8189	243.993	1173339	0.43	1401	173	44582	None	1	1	0.852269
																		Tiamat__TmtA_2752664533	0.0688231		ATWRH4-2F_55	2.77871e-06	TACK	d__Archaea;p__Thermoproteota;c__Nitrososphaeria;o__Nitrososphaerales;f__Nitrosopumilaceae;g__Nitrosopumilus;s__Nitrosopumilus sp002788515	86.41	0.97	81.56	994360	d__Archaea;p__Nitrososphaerota;c__Nitrososphaeria;o__Nitrosopumilales;f__;g__;s__	75.32	0.04	Neural Network (Specific Model)	11	0.91	29944	244.513	994360	0.34	1236	46	116630	None	2	2	2.01134
																		Toprim_III-C_1	0.137646		ATWRH6-1F_262	6.56056e-06	DPANN	d__Archaea;p__Nanoarchaeota;c__Nanoarchaeia;o__Woesearchaeales;f__GCA-2687795;g__;s__	75	6.39	43.05	887327	d__Archaea;p__Candidatus Woesearchaeota;c__;o__;f__;g__;s__	77.56	3.06	Neural Network (Specific Model)	11	0.894	6481	228.055	887327	0.3	1164	157	28660	None	0	0	0
																		Viperin__pVip	0.0688231		ATWRH6-1F_263	1.6065e-06	DPANN	d__Archaea;p__Nanoarchaeota;c__Nanoarchaeia;o__Woesearchaeales;f__UBA10216;g__;s__	73.36	2.8	59.36	706887	d__Archaea;p__Candidatus Woesearchaeota;c__;o__;f__;g__;s__	85.38	2.22	Gradient Boost (General Model)	11	0.891	10510	251.588	706887	0.38	837	81	41549	None	1	1	1.41465
																		WYL_I_II_III_IV_V_VI_4	0.137646		ATWRH6-1F_286	7.44647e-07	DPANN	d__Archaea;p__Nanoarchaeota;c__Nanoarchaeia;o__Woesearchaeales;f__GW2011-AR9;g__JACPCD01;s__	77.57	0	77.57	1041834	d__Archaea;p__Candidatus Woesearchaeota;c__;o__;f__;g__;s__	91.04	0.63	Gradient Boost (General Model)	11	0.875	11465	256.405	1041834	0.48	1188	106	50088	None	0	0	0
																		Wadjet__JetA_I	0.137646		ATWRH6-1F_74	2.23753e-05	TACK	d__Archaea;p__Thermoproteota;c__Bathyarchaeia;o__40CM-2-53-6;f__FEN-987;g__;s__	95.79	0.97	90.94	2235663	d__Archaea;p__Candidatus Bathyarchaeota;c__;o__;f__;g__;s__	91.78	4.81	Gradient Boost (General Model)	11	0.866	26504	240.561	2235663	0.54	2692	150	117046	None	4	4	1.78918
																		Wadjet__JetB_I	0.137646		ATWRH6-1F_80	1.68512e-06	DPANN	d__Archaea;p__Iainarchaeota;c__Iainarchaeia;o__Iainarchaeales;f__UBA10219;g__;s__	80.84	1.87	71.49	924074	d__Archaea;p__Candidatus Diapherotrites;c__;o__;f__;g__;s__	78.46	0.43	Neural Network (Specific Model)	11	0.888	8831	265.228	924074	0.48	1033	111	36374	None	0	0	0
																		Wadjet__JetC_I	0.137646		ATWRH6-1F_89	5.79158e-06	Euryarchaeota	d__Archaea;p__Hadarchaeota;c__Hadarchaeia;o__Hadarchaeales;f__Hadarchaeaceae;g__;s__	74.4	8.8	30.4	1197082	d__Archaea;p__Candidatus Hodarchaeota;c__Candidatus Hodarchaeia;o__Candidatus Hodarchaeales;f__Candidatus Hodarchaeaceae;g__;s__	87.28	4.59	Gradient Boost (General Model)	11	0.92	10228	246.608	1197082	0.55	1493	146	25943	None	0	0	0
																		Wadjet__JetD_I	0.0688231		ATWRI2-1F_183	2.96624e-06	DPANN	d__Archaea;p__Nanoarchaeota;c__Nanoarchaeia;o__Woesearchaeales;f__GW2011-AR9;g__;s__	75.86	1.87	66.51	1312637	d__Archaea;p__Candidatus Woesearchaeota;c__;o__;f__;g__;s__	88.26	0.63	Gradient Boost (General Model)	11	0.873	19528	242.828	1312637	0.37	1577	90	58554	None	1	1	0.761825
																		Zorya_TypeI__ZorC	0.0688231		ATWRI2-1F_217	5.65196e-06	TACK	d__Archaea;p__Thermoproteota;c__Nitrososphaeria;o__Nitrososphaerales;f__Nitrosopumilaceae;g__Nitrosarchaeum;s__	83.98	0.97	79.13	1681458	d__Archaea;p__Nitrososphaerota;c__Nitrososphaeria;o__Nitrosopumilales;f__Nitrosopumilaceae;g__Nitrosarchaeum;s__	88.12	2.06	Neural Network (Specific Model)	11	0.886	32993	235.992	1681458	0.33	2108	97	102519	None	3	3	1.78417
																		Zorya__ZorA	0.0688231		ATWRI2-1F_239	3.02168e-06	DPANN	d__Archaea;p__Nanoarchaeota;c__Nanoarchaeia;o__Woesearchaeales;f__GW2011-AR9;g__UBA10204;s__	71.5	2.8	57.5	1195371	d__Archaea;p__Candidatus Woesearchaeota;c__;o__;f__;g__;s__	94.14	1.62	Gradient Boost (General Model)	11	0.879	8126	227.182	1195371	0.39	1546	169	36268	None	2	2	1.67312
																		Zorya__ZorB	0.0688231		ATWRI2-1F_26	1.75577e-06	DPANN	d__Archaea;p__Nanoarchaeota;c__Nanoarchaeia;o__Woesearchaeales;f__GW2011-AR9;g__;s__	75.23	1.94	65.53	1066931	d__Archaea;p__Nanoarchaeota;c__;o__;f__;g__;s__	91.44	1.47	Gradient Boost (General Model)	11	0.904	12641	238.313	1066931	0.45	1353	118	53748	None	2	2	1.87454
																		cas10_III-A_1	0.894701		ATWRI2-1F_36	6.3647e-06	TACK	d__Archaea;p__Thermoproteota;c__Nitrososphaeria;o__Nitrososphaerales;f__Nitrosopumilaceae;g__Nitrosotenuis;s__	99.68	0.97	94.83	1928868	d__Archaea;p__Nitrososphaerota;c__;o__;f__;g__;s__	99.81	0.88	Neural Network (Specific Model)	11	0.899	157536	257.531	1928868	0.39	2249	19	281320	None	3	3	1.55532
																		cas10_III-C_3	0.619408		ATWRI2-1F_57	1.74255e-06	DPANN	d__Archaea;p__Nanoarchaeota;c__Nanoarchaeia;o__Woesearchaeales;f__DSVV01;g__;s__	86.68	0	86.68	1460139	d__Archaea;p__Candidatus Woesearchaeota;c__;o__;f__;g__;s__	96.26	1.83	Gradient Boost (General Model)	11	0.901	28120	266.234	1460139	0.39	1651	87	71882	None	1	1	0.684866
																		cas10_III-D_3	0.206469		ATWRI2-1F_60	7.70136e-07	DPANN	d__Archaea;p__Nanoarchaeota;c__Nanoarchaeia;o__Woesearchaeales;f__JAGVYL01;g__;s__	76.17	1.47	68.82	1289232	d__Archaea;p__Candidatus Woesearchaeota;c__;o__;f__;g__;s__	93.51	0.7	Gradient Boost (General Model)	11	0.878	11687	234.116	1289232	0.44	1617	144	35183	None	2	2	1.55131
																		cas10_III-F_1	0.206469		ATWRI4-1F_188	1.53508e-06	Euryarchaeota	d__Archaea;p__Hydrothermarchaeota;c__Hydrothermarchaeia;o__Hydrothermarchaeales;f__;g__;s__	70.32	2.4	58.32	1107669	d__Archaea;p__Candidatus Hydrothermarchaeota;c__Candidatus Hydrothermarchaeia;o__Candidatus Hydrothermarchaeales;f__;g__;s__	74.22	0.15	Gradient Boost (General Model)	11	0.921	7817	234.981	1107669	0.55	1451	166	21801	None	0	0	0
																		cas10_III_1	0.206469		ATWRI4-1F_28	2.59975e-06	TACK	d__Archaea;p__Thermoproteota;c__Nitrososphaeria;o__Nitrososphaerales;f__Nitrosopumilaceae;g__Nitrosarchaeum;s__	96.12	0.97	91.27	1372433	d__Archaea;p__Nitrososphaerota;c__Nitrososphaeria;o__Nitrosopumilales;f__Nitrosopumilaceae;g__Nitrosarchaeum;s__	97.4	0.07	Neural Network (Specific Model)	11	0.891	13515	225.725	1372433	0.33	1810	145	72450	None	1	1	0.728633
																		cas11b_I-B_3	0.275292		ATWRI4-1F_57	7.27149e-06	DPANN	d__Archaea;p__Aenigmatarchaeota;c__Aenigmatarchaeia;o__GW2011-AR5;f__JACRMX01;g__JACRMX01;s__	75.39	0.93	70.74	906047	d__Archaea;p__Candidatus Aenigmarchaeota;c__;o__;f__;g__;s__	84.17	0.46	Gradient Boost (General Model)	11	0.878	38516	246.247	906047	0.39	1081	55	100242	None	8	5	8.82956
																		cas12a_V-A_1	0.0688231		ATWRK1-1F_16	2.21718e-06	DPANN	d__Archaea;p__Nanoarchaeota;c__Nanoarchaeia;o__SCGC-AAA011-G17;f__;g__;s__	77.1	0.93	72.45	975733	d__Archaea;p__Nanoarchaeota;c__;o__;f__;g__;s__	89.85	0.39	Neural Network (Specific Model)	11	0.919	348447	248.803	975733	0.28	1206	8	368910	None	1	1	1.02487
																		cas12a_V-A_3	0.0688231		ATWRK1-1F_163	6.55166e-07	DPANN	d__Archaea;p__Aenigmatarchaeota;c__Aenigmatarchaeia;o__QMZP01;f__QMZP01;g__JACPNN01;s__	83.18	0.23	82.03	1214942	d__Archaea;p__Candidatus Aenigmarchaeota;c__;o__;f__;g__;s__	93.58	1.38	Gradient Boost (General Model)	11	0.886	11924	243.314	1214942	0.48	1479	127	58162	None	0	0	0
																		cas12f1_V-F_1	0.206469		ATWRK1-1F_169	5.87758e-06	DPANN	d__Archaea;p__Aenigmatarchaeota;c__Aenigmatarchaeia;o__GW2011-AR5;f__GW2011-AR5;g__;s__	82.4	2.41	70.35	1152634	d__Archaea;p__Candidatus Aenigmarchaeota;c__;o__;f__;g__;s__	93.02	0.1	Gradient Boost (General Model)	11	0.875	21692	246.24	1152634	0.42	1368	75	69632	None	1	1	0.867578
																		cas12f1_V-F_2	0.481762		ATWRK1-1F_201	1.23669e-06	DPANN	d__Archaea;p__Micrarchaeota;c__Micrarchaeia;o__Norongarragalinales;f__JACPGT01;g__JACPGT01;s__	84.03	0	84.03	1128322	d__Archaea;p__Candidatus Micrarchaeota;c__;o__;f__;g__;s__	82.2	2.92	Gradient Boost (General Model)	11	0.903	10357	240.591	1128322	0.57	1416	142	33184	None	2	2	1.77254
																		cas12f1_V-F_3	0.0688231		ATWRK1-1F_213	2.67399e-06	DPANN	d__Archaea;p__Nanoarchaeota;c__Nanoarchaeia;o__SCGC-AAA011-G17;f__GW2011-AR18;g__JAGVZM01;s__	75	2.8	61	756622	d__Archaea;p__Candidatus Woesearchaeota;c__;o__;f__;g__;s__	85.52	2.48	Neural Network (Specific Model)	11	0.909	17916	244.713	756622	0.35	940	59	39363	None	0	0	0
																		cas12f2_V-F_1	0.0688231		ATWRK1-1F_252	1.05686e-05	DPANN	d__Archaea;p__Nanoarchaeota;c__Nanoarchaeia;o__Woesearchaeales;f__UBA10216;g__UBA10216;s__	70.05	2.1	59.55	885639	d__Archaea;p__Candidatus Woesearchaeota;c__;o__;f__;g__;s__	81.63	2.03	Gradient Boost (General Model)	11	0.898	9736	231.345	885639	0.47	1149	112	26751	None	0	0	0
																		cas1_I-E_1	0.206469		ATWRK1-1F_265	1.83561e-06	DPANN	d__Archaea;p__Nanoarchaeota;c__Nanoarchaeia;o__Woesearchaeales;f__UBA10216;g__UBA10216;s__	83.41	2.37	71.56	1215947	d__Archaea;p__Candidatus Woesearchaeota;c__;o__;f__;g__;s__	94.44	2.17	Gradient Boost (General Model)	11	0.91	19696	258.961	1215947	0.49	1429	92	76481	None	0	0	0
																		cas1_I_II_III_IV_V_VI_1	2.89057		ATWRK1-1F_268	2.93608e-06	TACK	d__Archaea;p__Thermoproteota;c__Nitrososphaeria;o__Nitrososphaerales;f__JACPRH01;g__;s__	99.03	2.91	84.48	1763957	d__Archaea;p__Nitrososphaerota;c__Nitrososphaeria;o__Nitrososphaerales;f__;g__;s__	94.93	2.1	Gradient Boost (General Model)	11	0.88	28616	256.023	1763957	0.5	2029	93	88898	None	6	3	3.40144
																		cas1_I_II_III_IV_V_VI_10	2.40881		ATWRK1-1F_269	1.0037e-05	DPANN	d__Archaea;p__Nanoarchaeota;c__Nanoarchaeia;o__Woesearchaeales;f__UBA10216;g__;s__	75.95	4.21	54.9	1026302	d__Archaea;p__Candidatus Woesearchaeota;c__;o__;f__;g__;s__	91.56	3.64	Gradient Boost (General Model)	11	0.898	8317	233.714	1026302	0.48	1318	149	21618	None	1	1	0.974372
																		cas1_I_II_III_IV_V_VI_2	0.0688231		ATWRK1-1F_284	2.12991e-06	DPANN	d__Archaea;p__Micrarchaeota;c__Micrarchaeia;o__JACRGF01;f__JACRGF01;g__JACRGF01;s__	94.39	3.74	75.69	1694269	d__Archaea;p__Candidatus Micrarchaeota;c__;o__;f__;g__;s__	88.59	1.39	Gradient Boost (General Model)	11	0.894	19491	298.079	1694269	0.48	1696	125	56865	None	0	0	0
																		cas1_I_II_III_IV_V_VI_6	0.412939		ATWRK1-1F_291	1.45304e-06	DPANN	d__Archaea;p__Nanoarchaeota;c__Nanoarchaeia;o__SCGC-AAA011-G17;f__GW2011-AR18;g__;s__	79.67	4.21	58.62	1030388	d__Archaea;p__Candidatus Woesearchaeota;c__;o__;f__;g__;s__	85.59	2.42	Neural Network (Specific Model)	11	0.92	78909	241.605	1030388	0.33	1312	27	111504	None	3	1	2.91152
																		cas1_I_II_III_IV_V_VI_7	5.02409		ATWRK1-1F_293	1.69687e-05	Euryarchaeota	d__Archaea;p__Hydrothermarchaeota;c__Hydrothermarchaeia;o__Hydrothermarchaeales;f__WAQR01;g__JACQPM01;s__	84.81	0.8	80.81	1405454	d__Archaea;p__Euryarchaeota;c__;o__;f__;g__;s__	86.16	1.34	Gradient Boost (General Model)	11	0.935	7106	243.127	1405454	0.62	1808	228	24217	None	0	0	0
																		cas2_I-E_1	0.137646		ATWRK1-1F_4	7.63714e-07	DPANN	d__Archaea;p__Nanoarchaeota;c__Nanoarchaeia;o__Pacearchaeales;f__GW2011-AR1;g__;s__	71.03	0	71.03	1102533	d__Archaea;p__;c__;o__;f__;g__;s__	92.09	1.92	Gradient Boost (General Model)	11	0.906	15439	245.474	1102533	0.35	1360	100	62106	None	0	0	0
																		cas2_I_II_III_IV_V_VI_13	0.206469		ATWRK1-1F_60	2.02536e-06	DPANN	d__Archaea;p__Nanoarchaeota;c__Nanoarchaeia;o__Woesearchaeales;f__DSVV01;g__;s__	83.33	1.4	76.33	1328675	d__Archaea;p__Candidatus Woesearchaeota;c__;o__;f__;g__;s__	93.92	0.53	Gradient Boost (General Model)	11	0.903	32563	275.774	1328675	0.35	1454	69	113681	None	0	0	0
																		cas2_I_II_III_IV_V_VI_3	4.4735		ATWRK2-1_191	8.71104e-07	DPANN	d__Archaea;p__Aenigmatarchaeota;c__Aenigmatarchaeia;o__JACPZZ01;f__JACPZZ01;g__;s__	83.47	0.93	78.82	808019	d__Archaea;p__Candidatus Aenigmarchaeota;c__;o__;f__;g__;s__	83.65	0.32	Gradient Boost (General Model)	11	0.887	17308	249.483	808019	0.47	959	65	41048	None	0	0	0
																		cas2_I_II_III_IV_V_VI_5	4.19821		ATWRK2-1_46	1.50961e-06	Euryarchaeota	d__Archaea;p__Hydrothermarchaeota;c__Hydrothermarchaeia;o__Hydrothermarchaeales;f__WAQR01;g__JACRDW01;s__	89.72	2.8	75.72	1172273	d__Archaea;p__Euryarchaeota;c__;o__;f__;g__;s__	87.14	0.4	Gradient Boost (General Model)	11	0.916	7527	221.877	1172273	0.46	1621	177	26137	None	1	1	0.853044
																		cas2_I_II_III_IV_V_VI_9	1.37646		ATWRK2-1F_105	1.78582e-06	DPANN	d__Archaea;p__Nanoarchaeota;c__Nanoarchaeia;o__Woesearchaeales;f__GW2011-AR9;g__JACRPH01;s__	82.17	1.32	75.57	1654431	d__Archaea;p__Candidatus Woesearchaeota;c__;o__;f__;g__;s__	92.28	1.49	Gradient Boost (General Model)	11	0.888	13996	252.612	1654431	0.4	1943	159	44702	None	3	2	1.81331
																		cas3HD_I_1	0.481762		ATWRK2-1F_131	1.17895e-06	TACK	d__Archaea;p__Thermoproteota;c__Bathyarchaeia;o__B25;f__;g__;s__	77.43	0.65	74.18	945681	d__Archaea;p__Candidatus Bathyarchaeota;c__;o__;f__;g__;s__	76.61	0.1	Gradient Boost (General Model)	11	0.868	7850	238.608	945681	0.53	1150	141	27645	None	0	0	0
																		cas3_I-D_4	0.550585		ATWRK2-1F_177	2.57959e-06	DPANN	d__Archaea;p__Nanoarchaeota;c__Nanoarchaeia;o__Woesearchaeales;f__GW2011-AR4;g__JACPJP01;s__	82.34	0.93	77.69	1365535	d__Archaea;p__Candidatus Woesearchaeota;c__;o__;f__;g__;s__	88.94	1.73	Gradient Boost (General Model)	11	0.89	11989	248.253	1365535	0.38	1636	145	34392	None	4	2	2.92925
																		cas3_I-G_3	0.0688231		ATWRK2-1F_80	1.93287e-06	DPANN	d__Archaea;p__Nanoarchaeota;c__Nanoarchaeia;o__Woesearchaeales;f__UBA10107;g__;s__	79.37	0	79.37	1201712	d__Archaea;p__Candidatus Woesearchaeota;c__;o__;f__;g__;s__	91.4	0.36	Gradient Boost (General Model)	11	0.89	20794	271.732	1201712	0.38	1314	75	60987	None	0	0	0
																		cas3_I_2	1.44529		ATWRK3-1_163	2.68644e-06	DPANN	d__Archaea;p__Nanoarchaeota;c__Nanoarchaeia;o__Woesearchaeales;f__GW2011-AR4;g__JACPJP01;s__	76.47	4.36	54.67	1380142	d__Archaea;p__Candidatus Woesearchaeota;c__;o__;f__;g__;s__	87.63	5.05	Gradient Boost (General Model)	11	0.876	10998	235.409	1380142	0.38	1717	162	27858	None	3	2	2.17369
																		cas3_I_5	4.81762		ATWRK3-1_186	1.0003e-06	DPANN	d__Archaea;p__Aenigmatarchaeota;c__Aenigmatarchaeia;o__JACPZZ01;f__JACPZZ01;g__;s__	74.3	1.87	64.95	749379	d__Archaea;p__Candidatus Aenigmarchaeota;c__;o__;f__;g__;s__	71.66	0.75	Gradient Boost (General Model)	11	0.9	33867	253.53	749379	0.47	889	39	152808	None	0	0	0
																		cas3d_I-D_2	0.206469		ATWRK3-1_223	2.98859e-06	DPANN	d__Archaea;p__Aenigmatarchaeota;c__Aenigmatarchaeia;o__QMZP01;f__QMZP01;g__;s__	85.51	0.93	80.86	1061862	d__Archaea;p__Nanoarchaeota;c__;o__;f__;g__;s__	88.65	0.51	Gradient Boost (General Model)	11	0.916	61796	260.88	1061862	0.65	1246	23	162117	None	2	2	1.88348
																		cas4_I_II_III_IV_V_VI_1	3.99174		ATWRK3-1_250	3.54664e-05	Euryarchaeota	d__Archaea;p__Halobacteriota;c__Methanosarcinia;o__Methanosarcinales;f__Methanoperedenaceae;g__Methanoperedens;s__	87.58	3.29	71.13	1701474	d__Archaea;p__Euryarchaeota;c__Methanomicrobia;o__Methanosarcinales;f__Candidatus Methanoperedenaceae;g__Candidatus Methanoperedens;s__	96.04	0.2	Gradient Boost (General Model)	11	0.919	9212	248.121	1701474	0.48	2107	215	37320	None	3	2	1.76318
																		cas4_I_II_III_IV_V_VI_6	5.02409		ATWRK3-1_251	2.90538e-06	DPANN	d__Archaea;p__Nanoarchaeota;c__Nanoarchaeia;o__Woesearchaeales;f__GW2011-AR9;g__JACPIL01;s__	81.78	4.67	58.43	1583923	d__Archaea;p__Nanoarchaeota;c__;o__;f__;g__;s__	92.88	1.61	Gradient Boost (General Model)	11	0.887	34385	247.687	1583923	0.38	1896	84	140336	None	9	3	5.68209
																		cas4_I_II_III_IV_V_VI_7	0.619408		ATWRK3-1_278	8.19136e-07	DPANN	d__Archaea;p__Aenigmatarchaeota;c__Aenigmatarchaeia;o__Aenigmatarchaeales;f__JACQIB01;g__JACQIB01;s__	72.04	1.01	66.99	855572	d__Archaea;p__Candidatus Aenigmarchaeota;c__;o__;f__;g__;s__	94.06	0.24	Gradient Boost (General Model)	11	0.926	16869	254.879	855572	0.44	1040	69	74730	None	2	1	2.33762
																		cas4_V_1	0.206469		ATWRK3-1_288	2.96932e-05	DPANN	d__Archaea;p__EX4484-52;c__EX4484-52;o__EX4484-52;f__LFW-46;g__LFW-46;s__	91.59	2.8	77.59	1724866	d__Archaea;p__;c__;o__;f__;g__;s__	95.55	2.59	Gradient Boost (General Model)	11	0.891	27661	288.68	1724866	0.43	1778	83	88129	None	10	3	5.79755
																		cas5_I-A_15	0.206469		ATWRK3-1_290	2.3834e-06	DPANN	d__Archaea;p__Aenigmatarchaeota;c__Aenigmatarchaeia;o__CG10238-14;f__SCSR01;g__;s__	70.72	0.47	68.37	656834	d__Archaea;p__Candidatus Aenigmarchaeota;c__;o__;f__;g__;s__	77.37	0.36	Gradient Boost (General Model)	11	0.917	14473	238.449	656834	0.41	844	67	39143	None	0	0	0
																		cas5_I-B_1	1.37646		ATWRK3-1_3	1.71367e-06	DPANN	d__Archaea;p__Nanoarchaeota;c__Nanoarchaeia;o__Woesearchaeales;f__;g__;s__	75.7	3.74	57	1195994	d__Archaea;p__Candidatus Woesearchaeota;c__;o__;f__;g__;s__	88.13	0.76	Gradient Boost (General Model)	11	0.904	13539	235.996	1195994	0.38	1531	116	66569	None	1	1	0.836125
																		cas5_I-B_17	2.27116		ATWRK3-1_327	1.40227e-06	DPANN	d__Archaea;p__Nanoarchaeota;c__Nanoarchaeia;o__Woesearchaeales;f__UBA10216;g__JACPBS01;s__	81	8.41	38.95	1326098	d__Archaea;p__Candidatus Woesearchaeota;c__;o__;f__;g__;s__	93.58	4.5	Gradient Boost (General Model)	11	0.908	16574	255.027	1326098	0.4	1579	112	75428	None	7	3	5.27864
																		cas5_I-B_6	0.757054		ATWRK3-1_352	1.28888e-06	DPANN	d__Archaea;p__Nanoarchaeota;c__Nanoarchaeia;o__Woesearchaeales;f__UBA10216;g__JACPBS01;s__	85.28	0.93	80.63	1256586	d__Archaea;p__Candidatus Woesearchaeota;c__;o__;f__;g__;s__	97.5	0	Gradient Boost (General Model)	11	0.915	131367	265.904	1256586	0.42	1447	23	179038	None	3	2	2.38742
																		cas5_I-B_8	0.206469		ATWRK3-1_58	2.55254e-06	DPANN	d__Archaea;p__Undinarchaeota;c__Undinarchaeia;o__Undinarchaeales;f__Naiadarchaeaceae;g__Naiadarchaeum;s__	85.98	0	85.98	1062082	d__Archaea;p__Candidatus Undinarchaeota;c__Candidatus Undinarchaeia;o__Candidatus Naiadarchaeales;f__Candidatus Naiadarchaeaceae;g__Candidatus Naiadarchaeum;s__	86.83	0.07	Gradient Boost (General Model)	11	0.896	39626	258.8	1062082	0.4	1228	59	74055	None	1	1	0.941547
																		cas5_I-C_11	0.619408		ATWRK3-1_89	5.04881e-07	DPANN	d__Archaea;p__Micrarchaeota;c__Micrarchaeia;o__Norongarragalinales;f__JAHFHC01;g__JAHFHC01;s__	70.48	0	70.48	798724	d__Archaea;p__Candidatus Micrarchaeota;c__;o__;f__;g__;s__	73.56	0.23	Gradient Boost (General Model)	11	0.912	6331	230.379	798724	0.39	1057	142	25019	None	3	1	3.75599
																		cas5_I-C_5	0.412939		ATWRK3-1_96	1.1288e-06	DPANN	d__Archaea;p__Nanoarchaeota;c__Nanoarchaeia;o__Woesearchaeales;f__UBA10200;g__UBA10200;s__	73.01	2.8	59.01	1283729	d__Archaea;p__Candidatus Woesearchaeota;c__;o__;f__;g__;s__	78.27	0.75	Gradient Boost (General Model)	11	0.875	7182	249.559	1283729	0.34	1502	205	22220	None	0	0	0
																		cas5_I-E_2	0.0688231		ATWRK3-2_207	1.67657e-06	DPANN	d__Archaea;p__Aenigmatarchaeota;c__Aenigmatarchaeia;o__GW2011-AR5;f__GW2011-AR5;g__JACPDL01;s__	80.37	2.18	69.47	859241	d__Archaea;p__Candidatus Aenigmarchaeota;c__;o__;f__;g__;s__	86.81	0.19	Gradient Boost (General Model)	11	0.887	24665	226.958	859241	0.44	1122	58	53339	None	0	0	0
																		cas5_I-E_3	0.275292		ATWRK3-2_34	2.44678e-06	DPANN	d__Archaea;p__Aenigmatarchaeota;c__Aenigmatarchaeia;o__GW2011-AR5;f__;g__;s__	77.57	3.27	61.22	1308519	d__Archaea;p__Candidatus Aenigmarchaeota;c__;o__;f__;g__;s__	86.51	4.11	Gradient Boost (General Model)	11	0.879	16192	242.852	1308519	0.42	1583	130	42306	None	0	0	0
																		cas5_III-F_1	0.275292		ATWRK3-2F_108	2.00768e-06	DPANN	d__Archaea;p__Micrarchaeota;c__Micrarchaeia;o__Norongarragalinales;f__JACPGT01;g__JACPGT01;s__	85.51	0.78	81.61	1333927	d__Archaea;p__Candidatus Micrarchaeota;c__;o__;f__;g__;s__	87.97	0.36	Gradient Boost (General Model)	11	0.871	13540	255.162	1333927	0.56	1523	122	47380	None	3	2	2.249
																		cas5_I_9	0.688231		ATWRK3-2F_143	3.534e-06	DPANN	d__Archaea;p__Aenigmatarchaeota;c__Aenigmatarchaeia;o__GW2011-AR5;f__GW2011-AR5;g__;s__	84.58	2.95	69.83	1176411	d__Archaea;p__Candidatus Aenigmarchaeota;c__;o__;f__;g__;s__	92.99	0.2	Gradient Boost (General Model)	11	0.881	18127	231.792	1176411	0.42	1495	99	53646	None	1	1	0.850043
																		cas5u_I-G_2	0.0688231		ATWRK3-2F_174	1.14382e-05	Euryarchaeota	d__Archaea;p__Halobacteriota;c__Methanosarcinia;o__Methanosarcinales;f__Methanoperedenaceae;g__Methanoperedens;s__	90.8	2.61	77.75	2195006	d__Archaea;p__Euryarchaeota;c__Methanomicrobia;o__Methanosarcinales;f__Candidatus Methanoperedenaceae;g__Candidatus Methanoperedens;s__	88.53	0.94	Neural Network (Specific Model)	11	0.899	8653	232.621	2195006	0.46	2835	311	24249	None	10	3	4.5558
																		cas6_I_II_III_IV_V_VI_10	1.44529		ATWRK3-2F_203	9.3192e-07	DPANN	d__Archaea;p__Iainarchaeota;c__Iainarchaeia;o__Iainarchaeales;f__JAGVWC01;g__JAHJAQ01;s__	85.05	1.01	80	1102583	d__Archaea;p__Candidatus Micrarchaeota;c__;o__;f__;g__;s__	89.43	0.61	Neural Network (Specific Model)	11	0.902	10163	255.531	1102583	0.46	1302	142	32715	None	0	0	0
																		cas6_I_II_III_IV_V_VI_12	1.72058		ATWRK3-2F_271	2.03852e-06	DPANN	d__Archaea;p__Nanoarchaeota;c__Nanoarchaeia;o__Woesearchaeales;f__JACPBO01;g__;s__	73.29	2.8	59.29	1246918	d__Archaea;p__Nanoarchaeota;c__;o__;f__;g__;s__	89.59	1.98	Gradient Boost (General Model)	11	0.902	10180	256.275	1246918	0.38	1466	159	37485	None	1	1	0.801977
																		cas6_I_II_III_IV_V_VI_14	0.757054		ATWRK3-2F_305	9.66346e-07	DPANN	d__Archaea;p__Aenigmatarchaeota;c__Aenigmatarchaeia;o__QMZP01;f__JACQNV01;g__;s__	85.95	1.4	78.95	1092902	d__Archaea;p__Candidatus Aenigmarchaeota;c__;o__;f__;g__;s__	91.16	1.65	Gradient Boost (General Model)	11	0.908	22597	240.103	1092902	0.4	1382	79	46514	None	1	1	0.914995
																		cas6_I_II_III_IV_V_VI_17	0.206469		ATWRK3-2F_32	2.91284e-06	TACK	d__Archaea;p__Thermoproteota;c__Nitrososphaeria;o__Nitrososphaerales;f__JACPRH01;g__;s__	99.03	0.97	94.18	1776305	d__Archaea;p__Nitrososphaerota;c__Nitrososphaeria;o__Nitrososphaerales;f__;g__;s__	95.57	1.01	Gradient Boost (General Model)	11	0.876	118377	259.881	1776305	0.5	2002	32	191586	None	6	3	3.3778
																		cas6_I_II_III_IV_V_VI_20	0.137646		ATWRK3-2F_325	1.5529e-06	DPANN	d__Archaea;p__Nanoarchaeota;c__Nanoarchaeia;o__Woesearchaeales;f__UBA10200;g__UBA10200;s__	76.64	0.93	71.99	2074138	d__Archaea;p__Candidatus Woesearchaeota;c__;o__;f__;g__;s__	79.94	0.96	Gradient Boost (General Model)	11	0.868	13450	274.024	2074138	0.36	2194	217	66219	None	2	1	0.964256
																		cas6_I_II_III_IV_V_VI_22	0.206469		ATWRK3-2F_353	9.79134e-07	DPANN	d__Archaea;p__Nanoarchaeota;c__Nanoarchaeia;o__Woesearchaeales;f__UBA10216;g__;s__	72.66	3.27	56.31	1312680	d__Archaea;p__Candidatus Woesearchaeota;c__;o__;f__;g__;s__	88.77	1.17	Gradient Boost (General Model)	11	0.908	21030	244.268	1312680	0.47	1632	90	49228	None	3	3	2.2854
																		cas6_I_II_III_IV_V_VI_7	1.51411		ATWRK3-2F_359	2.16791e-06	DPANN	d__Archaea;p__Nanoarchaeota;c__Nanoarchaeia;o__Woesearchaeales;f__GW2011-AR9;g__JACPCD01;s__	76.64	1.4	69.64	1486700	d__Archaea;p__Candidatus Woesearchaeota;c__;o__;f__;g__;s__	89.52	2.97	Gradient Boost (General Model)	11	0.892	13631	226.719	1486700	0.43	1955	129	52471	None	3	2	2.01789
																		cas6e_I_II_III_IV_V_VI_2	0.137646		ATWRK3-2F_66	5.58617e-07	DPANN	d__Archaea;p__Micrarchaeota;c__Micrarchaeia;o__JACRGF01;f__JACRGF01;g__JACRGF01;s__	71.7	3.71	53.15	1428749	d__Archaea;p__Candidatus Micrarchaeota;c__;o__;f__;g__;s__	78.15	1.57	Gradient Boost (General Model)	11	0.888	7850	281.153	1428749	0.49	1508	204	42798	None	0	0	0
																		cas6e_I_II_III_IV_V_VI_3	0.137646		ATWRK3-2F_98	2.44636e-06	DPANN	d__Archaea;p__Nanoarchaeota;c__Nanoarchaeia;o__PEZQ01;f__PEZQ01;g__PEZQ01;s__	84.11	0	84.11	1072589	d__Archaea;p__;c__;o__;f__;g__;s__	95.14	0.26	Gradient Boost (General Model)	11	0.912	102696	266.179	1072589	0.38	1228	17	182157	None	1	1	0.932324
																		cas7_I-B_1	0.412939		ATWRK4-1F_180	1.11946e-06	DPANN	d__Archaea;p__Aenigmatarchaeota;c__Aenigmatarchaeia;o__CG10238-14;f__SCSR01;g__;s__	76.79	0.93	72.14	706795	d__Bacteria;p__;c__;o__;f__;g__;s__	92.47	0.13	Gradient Boost (General Model)	11	0.904	25439	227.002	706795	0.42	941	42	63336	None	0	0	0
																		cas7_I-B_10	0.0688231		ATWRK4-1F_223	2.42199e-06	DPANN	d__Archaea;p__Nanoarchaeota;c__Nanoarchaeia;o__Woesearchaeales;f__ARS49;g__JACRKG01;s__	77.49	1.4	70.49	1645968	d__Archaea;p__Candidatus Woesearchaeota;c__;o__;f__;g__;s__	88.45	2.52	Gradient Boost (General Model)	11	0.887	37051	249.247	1645968	0.32	1958	68	121801	None	1	1	0.607545
																		cas7_I-B_6	2.47763		ATWRK4-1F_3	3.70155e-06	DPANN	d__Archaea;p__Aenigmatarchaeota;c__Aenigmatarchaeia;o__CG10238-14;f__SCSR01;g__JACOWB01;s__	71.65	0.47	69.3	955695	d__Archaea;p__Candidatus Aenigmarchaeota;c__;o__;f__;g__;s__	82.21	0.76	Gradient Boost (General Model)	11	0.899	39026	235.6	955695	0.36	1220	56	149808	None	2	1	2.09272
																		cas7_I-B_8	1.16999		ATWRK4-1F_326	1.30066e-06	DPANN	d__Archaea;p__Nanoarchaeota;c__Nanoarchaeia;o__PEZQ01;f__;g__;s__	80.84	0	80.84	821287	d__Archaea;p__Nanoarchaeota;c__;o__;f__;g__;s__	100	0.16	Gradient Boost (General Model)	11	0.936	30947	255.884	821287	0.36	1006	35	74098	None	2	2	2.4352
																		cas7_I-C_13	0.0688231		ATWRK4-1F_33	1.62223e-06	DPANN	d__Archaea;p__Nanoarchaeota;c__Nanoarchaeia;o__Woesearchaeales;f__GW2011-AR4;g__JACPJP01;s__	70.33	0.93	65.68	1129831	d__Archaea;p__Candidatus Woesearchaeota;c__;o__;f__;g__;s__	75.65	3.18	Gradient Boost (General Model)	11	0.896	9231	251.164	1129831	0.38	1347	159	36136	None	2	2	1.77018
																		cas7_I-C_7	0.137646		ATWRK4-1F_370	1.14064e-06	DPANN	d__Archaea;p__Nanoarchaeota;c__Nanoarchaeia;o__UBA10117;f__;g__;s__	70.02	1.71	61.47	668635	d__Archaea;p__;c__;o__;f__;g__;s__	85.01	0.78	Gradient Boost (General Model)	11	0.892	11561	211.812	668635	0.42	943	71	44561	None	0	0	0
																		cas7_I-E_16	0.344116		ATWRK4-1F_391	9.9036e-06	Euryarchaeota	d__Archaea;p__Halobacteriota;c__Methanosarcinia;o__Methanosarcinales;f__Methanoperedenaceae;g__Methanoperedens;s__	99.35	0.65	96.1	2284058	d__Archaea;p__Euryarchaeota;c__Methanomicrobia;o__Methanosarcinales;f__Candidatus Methanoperedenaceae;g__Candidatus Methanoperedens;s__	97.22	0.97	Neural Network (Specific Model)	11	0.895	52183	250.849	2284058	0.44	2722	78	108051	None	8	4	3.50254
																		cas7_I-E_2	0.0688231		ATWRK4-1F_420	7.79661e-06	DPANN	d__Archaea;p__Aenigmatarchaeota;c__Aenigmatarchaeia;o__JACPZZ01;f__JACPZZ01;g__JACPZZ01;s__	88.32	0	88.32	709466	d__Archaea;p__Candidatus Aenigmarchaeota;c__;o__;f__;g__;s__	88.59	0.37	Gradient Boost (General Model)	11	0.919	35686	262.001	709466	0.46	831	33	66175	None	1	1	1.40951
																		cas7_I_15	0.137646		ATWRK4-1F_70	1.4981e-06	DPANN	d__Archaea;p__Aenigmatarchaeota;c__Aenigmatarchaeia;o__GW2011-AR5;f__GW2011-AR5;g__JACQNW01;s__	75.08	7.94	35.38	1144048	d__Archaea;p__Candidatus Aenigmarchaeota;c__;o__;f__;g__;s__	85.77	2.3	Gradient Boost (General Model)	11	0.887	9874	223.362	1144048	0.4	1518	140	38970	None	0	0	0
																		cas7b_I-B_I-C_2	2.20234		ATWRK4-1F_8	6.70386e-07	DPANN	d__Archaea;p__Nanoarchaeota;c__Nanoarchaeia;o__Woesearchaeales;f__JACPBO01;g__;s__	73.69	3.04	58.49	985830	d__Archaea;p__Nanoarchaeota;c__;o__;f__;g__;s__	88.18	2.22	Gradient Boost (General Model)	11	0.889	6844	247.09	985830	0.39	1185	165	25169	None	0	0	0
																		cas8a4_I-A_1	0.137646		ATWRK4-1F_92	6.70131e-07	DPANN	d__Archaea;p__Aenigmatarchaeota;c__Aenigmatarchaeia;o__Aenigmatarchaeales;f__;g__;s__	83.8	0.93	79.15	1044674	d__Archaea;p__Candidatus Aenigmarchaeota;c__;o__;f__;g__;s__	92.36	0.07	Gradient Boost (General Model)	11	0.884	81818	244.544	1044674	0.43	1261	21	142958	None	8	3	7.65789
																		cas8b10_I-B_1	0.0688231		ATWRK5-1_142	3.37908e-06	DPANN	d__Archaea;p__Aenigmatarchaeota;c__Aenigmatarchaeia;o__QMZP01;f__QMZP01;g__;s__	79.67	0.93	75.02	857328	d__Archaea;p__Candidatus Aenigmarchaeota;c__;o__;f__;g__;s__	77.82	0.12	Gradient Boost (General Model)	11	0.891	13560	239.469	857328	0.44	1066	82	32145	None	0	0	0
																		cas8b12_I-B_1	0.481762		ATWRK5-1_143	6.54089e-06	Euryarchaeota	d__Archaea;p__Hydrothermarchaeota;c__Hydrothermarchaeia;o__Hydrothermarchaeales;f__WAQR01;g__JACQPM01;s__	87.2	1.64	79	1358978	d__Archaea;p__Euryarchaeota;c__;o__;f__;g__;s__	88.74	1.19	Gradient Boost (General Model)	11	0.944	9355	254.391	1358978	0.61	1686	174	45672	None	0	0	0
																		cas8b1_I-B_12	0.275292		ATWRK5-1_170	1.47437e-05	DPANN	d__Archaea;p__Aenigmatarchaeota;c__Aenigmatarchaeia;o__JACPZZ01;f__JACPZZ01;g__;s__	86.92	0	86.92	759888	d__Archaea;p__Candidatus Aenigmarchaeota;c__;o__;f__;g__;s__	87.83	0.52	Gradient Boost (General Model)	11	0.911	49027	263.073	759888	0.48	879	27	101026	None	0	0	0
																		cas8b1_I-B_13	0.275292		ATWRK5-1_181	1.01444e-06	DPANN	d__Archaea;p__Aenigmatarchaeota;c__Aenigmatarchaeia;o__GW2011-AR5;f__GW2011-AR5;g__JACQNW01;s__	82.71	1.87	73.36	1296626	d__Archaea;p__Candidatus Aenigmarchaeota;c__;o__;f__;g__;s__	87.58	0.64	Gradient Boost (General Model)	11	0.885	38954	231.342	1296626	0.4	1657	57	103920	None	1	1	0.771232
																		cas8b1_I-B_14	1.58293		ATWRK5-1_256	2.04603e-06	DPANN	d__Archaea;p__Nanoarchaeota;c__Nanoarchaeia;o__Woesearchaeales;f__UBA10216;g__;s__	78.97	0	78.97	896726	d__Archaea;p__Candidatus Woesearchaeota;c__;o__;f__;g__;s__	91.6	1.57	Gradient Boost (General Model)	11	0.925	139713	269.049	896726	0.45	1031	14	393595	None	2	2	2.23034
																		cas8b1_I-B_4	0.275292		ATWRK5-1_44	1.67692e-06	DPANN	d__Archaea;p__Iainarchaeota;c__Iainarchaeia;o__0-14-0-20-30-16;f__0-14-0-20-30-16;g__;s__	72.04	0.93	67.39	766559	d__Archaea;p__Candidatus Diapherotrites;c__;o__;f__;g__;s__	83.06	1.86	Gradient Boost (General Model)	11	0.919	26795	281.455	766559	0.31	836	43	88190	None	0	0	0
																		cas8b1_I-B_5	0.412939		ATWRK5-1_46	6.48437e-06	TACK	d__Archaea;p__Thermoproteota;c__Nitrososphaeria;o__Nitrososphaerales;f__JACPRH01;g__;s__	98.54	0	98.54	1565732	d__Archaea;p__Nitrososphaerota;c__Nitrososphaeria;o__Nitrososphaerales;f__;g__;s__	99.03	0.22	Gradient Boost (General Model)	11	0.868	96239	265.905	1565732	0.32	1707	22	244991	None	1	1	0.638679
																		cas8b1_I-B_7	0.412939		ATWRK5-1F_108	1.90401e-06	DPANN	d__Archaea;p__Nanoarchaeota;c__Nanoarchaeia;o__Woesearchaeales;f__UBA10216;g__UBA10216;s__	74.38	7.71	35.83	953069	d__Archaea;p__Candidatus Woesearchaeota;c__;o__;f__;g__;s__	89.14	6.72	Gradient Boost (General Model)	11	0.916	9851	246.287	953069	0.49	1185	120	28052	None	0	0	0
																		cas8b2_I-B_2	0.894701		ATWRK5-1F_171	7.23685e-06	DPANN	d__Archaea;p__Nanoarchaeota;c__Nanoarchaeia;o__Woesearchaeales;f__UBA10216;g__;s__	75.93	7.01	40.88	986492	d__Archaea;p__Candidatus Woesearchaeota;c__;o__;f__;g__;s__	96.72	8.23	Gradient Boost (General Model)	11	0.903	19134	247.961	986492	0.48	1202	88	64086	None	0	0	0
																		cas8b2_I-B_5	0.0688231		ATWRK5-1F_222	1.57299e-06	DPANN	d__Archaea;p__Aenigmatarchaeota;c__Aenigmatarchaeia;o__CG10238-14;f__SCSR01;g__;s__	70.72	1.56	62.92	653084	d__Archaea;p__Candidatus Aenigmarchaeota;c__;o__;f__;g__;s__	78.45	0.08	Gradient Boost (General Model)	11	0.919	13953	236.221	653084	0.41	849	53	61185	None	0	0	0
																		cas8b2_I-B_7	0.0688231		ATWRK5-1F_284	5.0639e-06	Euryarchaeota	d__Archaea;p__Hydrothermarchaeota;c__Hydrothermarchaeia;o__Hydrothermarchaeales;f__WAQR01;g__JACQPM01;s__	84.96	4	64.96	1294966	d__Archaea;p__Euryarchaeota;c__;o__;f__;g__;s__	92.04	0.84	Gradient Boost (General Model)	11	0.94	8556	253.145	1294966	0.61	1608	172	52785	None	0	0	0
																		cas8b2_I-B_9	0.0688231		ATWRK5-2_142	7.56643e-06	DPANN	d__Archaea;p__Nanoarchaeota;c__Nanoarchaeia;o__Woesearchaeales;f__UBA10216;g__;s__	74.3	0.93	69.65	931545	d__Archaea;p__Candidatus Woesearchaeota;c__;o__;f__;g__;s__	86.34	0.2	Gradient Boost (General Model)	11	0.926	30809	275.252	931545	0.5	1047	51	55787	None	1	1	1.07349
																		cas8c_I-C_2	0.412939		ATWRK5-2_220	9.40296e-07	DPANN	d__Archaea;p__Iainarchaeota;c__Iainarchaeia;o__Iainarchaeales;f__JACQJH01;g__;s__	71.81	0.93	67.16	728413	d__Archaea;p__Candidatus Diapherotrites;c__;o__;f__;g__;s__	60.9	0.25	Neural Network (Specific Model)	11	0.91	5367	243.57	728413	0.38	909	151	17971	None	1	1	1.37285
																		cas8c_I-C_3	0.137646		ATWRK5-2_270	2.88717e-06	TACK	d__Archaea;p__Thermoproteota;c__Nitrososphaeria;o__Nitrososphaerales;f__JACPRH01;g__JACPRH01;s__JACPRH01 sp016190055	88.83	0.97	83.98	1674901	d__Archaea;p__Nitrososphaerota;c__;o__;f__;g__;s__	84.36	0.45	Gradient Boost (General Model)	11	0.871	9099	255.362	1674901	0.49	1908	223	37253	None	3	3	1.79115
																		cas8c_I-C_4	0.619408		ATWRK5-2_97	4.75922e-06	TACK	d__Archaea;p__Thermoproteota;c__Nitrososphaeria;o__Nitrososphaerales;f__JACPRH01;g__;s__	98.54	1.94	88.84	1556736	d__Archaea;p__Nitrososphaerota;c__Nitrososphaeria;o__Nitrososphaerales;f__;g__;s__	98.72	0.12	Gradient Boost (General Model)	11	0.872	63764	271.55	1556736	0.32	1671	43	224645	None	2	2	1.28474
																		cas8e_I-E_1	0.137646		ATWRK5-2F_242	1.96353e-06	DPANN	d__Archaea;p__Nanoarchaeota;c__Nanoarchaeia;o__SCGC-AAA011-G17;f__GW2011-AR18;g__;s__	77.1	0	77.1	774586	d__Archaea;p__Candidatus Woesearchaeota;c__;o__;f__;g__;s__	99.91	0.64	Gradient Boost (General Model)	11	0.93	33344	255.611	774586	0.46	943	33	77846	None	0	0	0
																		cas8e_I-E_2	0.0688231		ATWRK5-2F_96	5.51683e-07	Euryarchaeota	d__Archaea;p__Hydrothermarchaeota;c__Hydrothermarchaeia;o__Hydrothermarchaeales;f__SZUA-236;g__;s__	90.65	0.93	86	1444952	d__Archaea;p__Euryarchaeota;c__;o__;f__;g__;s__	89.35	0.12	Gradient Boost (General Model)	11	0.921	15585	259.977	1444952	0.47	1711	126	69264	None	0	0	0
																		cas8e_I-E_5	0.137646		B10_bin.108	2.14486e-06	DPANN	d__Archaea;p__Aenigmatarchaeota;c__Aenigmatarchaeia;o__CG10238-14;f__SCSR01;g__;s__	73.83	0	73.83	626227	d__Archaea;p__Candidatus Aenigmarchaeota;c__;o__;f__;g__;s__	80.1	0.22	Gradient Boost (General Model)	11	0.92	77380	255.261	626227	0.36	754	17	194666	None	0	0	0
																		cas8u1_I-G_1	0.137646		B10_bin.134	1.22194e-06	DPANN	d__Archaea;p__Altiarchaeota;c__Altiarchaeia;o__IMC4;f__QMZM01;g__QMZJ01;s__	87.42	3.217	71.335	1841417	d__Archaea;p__Candidatus Altiarchaeota;c__;o__Candidatus Altiarchaeales;f__;g__;s__	92.19	0.13	Gradient Boost (General Model)	11	0.904	16304	278.506	1841417	0.45	1999	161	64252	None	2	2	1.08612
																		casR_I_1	0.137646		B10_bin.138	9.10374e-06	Euryarchaeota	d__Archaea;p__Halobacteriota;c__Methanosarcinia;o__Methanotrichales;f__Methanotrichaceae;g__Methanothrix;s__	90.85	2.941	76.145	2475075	d__Archaea;p__Euryarchaeota;c__Methanomicrobia;o__Methanotrichales;f__Methanotrichaceae;g__Methanothrix;s__	90.6	2.46	Neural Network (Specific Model)	11	0.883	10640	265.47	2475075	0.51	2751	303	49011	None	2	1	0.808056
																		casR_I_2	0.688231		B10_bin.15	5.8538e-07	Euryarchaeota	d__Archaea;p__Thermoplasmatota;c__Thermoplasmata;o__UBA10834;f__UBA10834;g__UBA9653;s__	82.27	1.2	76.27	1469119	d__Archaea;p__Candidatus Thermoplasmatota;c__;o__;f__;g__;s__	72.51	2.37	Gradient Boost (General Model)	11	0.917	4917	262.083	1469119	0.65	1717	364	14327	None	0	0	0
																		cmr1gr7_III-B_1	0.206469		B10_bin.167	1.77565e-06	DPANN	d__Archaea;p__Micrarchaeota;c__Micrarchaeia;o__Anstonellales;f__Bilamarchaeaceae;g__;s__	90.18	0	90.18	1204380	d__Archaea;p__Candidatus Diapherotrites;c__;o__;f__;g__Candidatus Iainarchaeum;s__	87.47	0.79	Gradient Boost (General Model)	11	0.926	34802	293.999	1204380	0.35	1267	64	78800	None	0	0	0
																		cmr1gr7_III-B_III-C_3	0.550585		B10_bin.171	3.92513e-06	TACK	d__Archaea;p__Thermoproteota;c__Bathyarchaeia;o__RBG-16-48-13;f__GCA-020355125;g__;s__	85.04	6.542	52.33	2381758	d__Archaea;p__Thermoproteota;c__;o__;f__;g__;s__	86.51	9.12	Gradient Boost (General Model)	11	0.82	6383	214.01	2381758	0.44	3050	481	23608	None	1	1	0.419858
																		cmr1gr7_III-C_1	0.0688231		B10_bin.55	2.46466e-06	Euryarchaeota	d__Archaea;p__Halobacteriota;c__Methanocellia;o__Methanocellales;f__;g__;s__	95.09	5.032	69.93	2087640	d__Archaea;p__Euryarchaeota;c__Methanomicrobia;o__Methanocellales;f__;g__;s__	98.85	4.1	Gradient Boost (General Model)	11	0.907	20237	248.551	2087640	0.47	2546	171	72504	None	1	1	0.47901
																		cmr3gr5_III-B_III-C_5	0.137646		B10_bin.97	2.59333e-06	Euryarchaeota	d__Archaea;p__Halobacteriota;c__Methanosarcinia;o__Methanosarcinales;f__Methanoperedenaceae;g__;s__	83.34	9.557	35.555	1495291	d__Archaea;p__Euryarchaeota;c__Methanomicrobia;o__Methanosarcinales;f__Candidatus Methanoperedenaceae;g__;s__	96.38	4.42	Gradient Boost (General Model)	11	0.856	4131	217.907	1495291	0.47	1966	407	20107	None	0	0	0
																		cmr3gr5_III-B_III-C_8	0.0688231		B12_bin.189	4.89712e-06	Euryarchaeota	d__Archaea;p__Hadarchaeota;c__Hadarchaeia;o__Hadarchaeales;f__Hadarchaeaceae;g__;s__	71.65	0.934	66.98	516622	d__Archaea;p__Candidatus Hadarchaeota;c__Candidatus Hadarchaeia;o__;f__;g__;s__	65.45	0.39	Gradient Boost (General Model)	11	0.912	3834	225.61	516622	0.55	698	150	11812	None	0	0	0
																		cmr3gr5_III-C_1	0.619408		B12_bin.199	8.07527e-07	Euryarchaeota	d__Archaea;p__Thermoplasmatota;c__E2;o__JACPAO01;f__JAHFTW01;g__;s__	70.6	2.656	57.32	1150334	d__Archaea;p__Euryarchaeota;c__Halobacteria;o__Halobacteriales;f__;g__;s__	56.21	0	Gradient Boost (General Model)	11	0.931	2923	232.159	1150334	0.61	1541	410	8580	None	0	0	0
																		cmr4gr7_III-B_III-C_1	0.481762		B12_bin.204	9.6236e-07	Euryarchaeota	d__Archaea;p__Halobacteriota;c__Methanomicrobia;o__Methanomicrobiales;f__Methanoregulaceae;g__Methanoregula;s__	98.69	5.228	72.55	3268967	d__Archaea;p__Euryarchaeota;c__Methanomicrobia;o__Methanomicrobiales;f__;g__;s__	96.16	5.85	Neural Network (Specific Model)	11	0.86	25307	279.862	3268967	0.49	3358	241	73723	None	9	8	2.75316
																		cmr4gr7_III-B_III-C_2	0.412939		B13_bin.33	9.09357e-06	DPANN	d__Archaea;p__Nanoarchaeota;c__Nanoarchaeia;o__SCGC-AAA011-G17;f__VGLX01;g__;s__	85.04	0	85.04	1222920	d__Archaea;p__Nanoarchaeota;c__;o__;f__;g__;s__	97.04	0.16	Neural Network (Specific Model)	11	0.899	132165	262.579	1222920	0.37	1400	13	283602	None	1	1	0.817715
																		cmr5gr11_III-B_18	0.206469		B13_bin.93	2.62144e-06	Euryarchaeota	d__Archaea;p__Hydrothermarchaeota;c__Hydrothermarchaeia;o__Hydrothermarchaeales;f__WAQR01;g__JACRDW01;s__	80.37	0.934	75.7	1075991	d__Archaea;p__Euryarchaeota;c__;o__;f__;g__;s__	85.98	0.34	Gradient Boost (General Model)	11	0.915	4933	218.969	1075991	0.46	1505	252	21329	None	1	1	0.929376
																		cmr5gr11_III-C_11	0.688231		B15_bin.199	2.57504e-06	Euryarchaeota	d__Archaea;p__Thermoplasmatota;c__E2;o__JACPAO01;f__JAHFTW01;g__;s__	95.25	1.6	87.25	2100025	d__Archaea;p__Euryarchaeota;c__Halobacteria;o__Halobacteriales;f__;g__;s__	88.23	0.26	Gradient Boost (General Model)	11	0.915	89754	297.133	2100025	0.7	2159	49	159411	None	1	1	0.476185
																		cmr6gr7_III-B_2	0.0688231		B15_bin.49	7.73505e-07	Euryarchaeota	d__Archaea;p__Thermoplasmatota;c__E2;o__JACPAO01;f__JAHFTW01;g__JAHFTW01;s__	70.58	6.08	40.18	1569142	d__Archaea;p__Candidatus Thermoplasmatota;c__Thermoplasmata;o__;f__;g__;s__	61.52	1.27	Gradient Boost (General Model)	11	0.898	3686	238.831	1569142	0.68	1972	486	14162	None	2	1	1.27458
																		cmr6gr7_III-B_3	0.0688231		B21_bin.70	1.65631e-06	DPANN	d__Archaea;p__Nanoarchaeota;c__Nanoarchaeia;o__SCGC-AAA011-G17;f__UBA489;g__;s__	78.03	0.934	73.36	1382652	d__Archaea;p__Candidatus Woesearchaeota;c__;o__;f__;g__;s__	97	1.56	Neural Network (Specific Model)	11	0.898	46170	246.539	1382652	0.42	1687	42	98104	None	5	2	3.61624
																		cmr6gr7_III-C_1	0.619408		B21_bin.71	2.31036e-06	Euryarchaeota	d__Archaea;p__Hydrothermarchaeota;c__Hydrothermarchaeia;o__Hydrothermarchaeales;f__WAQR01;g__JACRDW01;s__	85.03	3.654	66.76	1257406	d__Archaea;p__Euryarchaeota;c__;o__;f__;g__;s__	87.03	3.94	Gradient Boost (General Model)	11	0.916	5203	215.566	1257406	0.46	1788	280	15277	None	0	0	0
																		csb1gr7_I-G_1	0.0688231		B21_bin.73	6.41483e-06	DPANN	d__Archaea;p__Aenigmatarchaeota;c__Aenigmatarchaeia;o__GW2011-AR5;f__GW2011-AR5;g__;s__	70.87	0.934	66.2	792667	d__Archaea;p__Candidatus Aenigmarchaeota;c__;o__;f__;g__;s__	76.39	0.09	Gradient Boost (General Model)	11	0.88	14932	225.984	792667	0.48	1032	75	41208	None	0	0	0
																		csb2gr5_I-G_1	0.137646		B24_bin.121	1.27715e-06	DPANN	d__Archaea;p__Nanoarchaeota;c__Nanoarchaeia;o__Woesearchaeales;f__ARS49;g__;s__	72.26	4.828	48.12	1075276	d__Archaea;p__Candidatus Woesearchaeota;c__;o__;f__;g__;s__	100	0.66	Gradient Boost (General Model)	11	0.914	19079	256.717	1075276	0.4	1281	87	79341	None	0	0	0
																		csc1gr5_I-D_1	0.0688231		B24_bin.128	1.22582e-05	TACK	d__Archaea;p__Thermoproteota;c__Nitrososphaeria;o__Nitrososphaerales;f__UBA213;g__UBA213;s__	88.27	0.809	84.225	1278455	d__Archaea;p__Nitrososphaerota;c__;o__;f__;g__;s__	81.24	0.8	Neural Network (Specific Model)	11	0.878	9838	221.931	1278455	0.42	1690	188	44933	None	0	0	0
																		csc1gr5_I-D_2	0.412939		B24_bin.152	4.66186e-06	DPANN	d__Archaea;p__Nanoarchaeota;c__Nanoarchaeia;o__Woesearchaeales;f__ARS49;g__JACQMU01;s__	75	3.271	58.645	1342841	d__Archaea;p__Candidatus Woesearchaeota;c__;o__;f__;g__;s__	94.48	2.26	Gradient Boost (General Model)	11	0.914	6013	232.995	1342841	0.39	1763	280	27164	None	1	1	0.74469
																		csc1gr5_I-D_3	0.0688231		B24_bin.16	1.19477e-06	DPANN	d__Archaea;p__Nanoarchaeota;c__Nanoarchaeia;o__Woesearchaeales;f__GW2011-AR9;g__JAGVYX01;s__	77.82	1.869	68.475	1216880	d__Archaea;p__Candidatus Woesearchaeota;c__;o__;f__;g__;s__	89.78	2.25	Gradient Boost (General Model)	11	0.889	19705	249.797	1216880	0.35	1448	100	60444	None	1	1	0.821774
																		csc2gr7_I-D_1	0.963524		B24_bin.173	9.06822e-07	Euryarchaeota	d__Archaea;p__Thermoplasmatota;c__SW-10-69-26;o__JACQPN01;f__JACQPN01;g__JACQPN01;s__	90.94	4.861	66.635	2465124	d__Archaea;p__Euryarchaeota;c__;o__;f__;g__;s__	91.44	8.26	Gradient Boost (General Model)	11	0.887	23660	288.101	2465124	0.64	2535	152	66075	None	4	2	1.62264
																		cse2gr11_I-E_1	0.137646		B24_bin.175	4.04217e-06	TACK	d__Archaea;p__Thermoproteota;c__Nitrososphaeria;o__Nitrososphaerales;f__UBA213;g__;s__	82.2	3.883	62.785	1741846	d__Archaea;p__Nitrososphaerota;c__;o__;f__;g__;s__	76.97	8.31	Neural Network (Specific Model)	11	0.875	4755	201.83	1741846	0.41	2527	426	19993	None	3	1	1.72231
																		cse2gr11_I-E_2	0.137646		B24_bin.219	1.03309e-06	DPANN	d__Archaea;p__Nanoarchaeota;c__Nanoarchaeia;o__Woesearchaeales;f__UBA12501;g__JACQMX01;s__	87.38	2.803	73.365	1421886	d__Archaea;p__Candidatus Woesearchaeota;c__;o__;f__;g__;s__	99.46	1.84	Gradient Boost (General Model)	11	0.895	13891	249.64	1421886	0.47	1705	160	45784	None	0	0	0
																		cse2gr11_I-E_6	0.0688231		B24_bin.222	2.60402e-06	TACK	d__Archaea;p__Thermoproteota;c__Nitrososphaeria;o__Nitrososphaerales;f__UBA213;g__;s__	74.68	7.269	38.335	1378506	d__Archaea;p__Nitrososphaerota;c__;o__;f__;g__;s__	75.49	7.28	Neural Network (Specific Model)	11	0.886	3367	200.938	1378506	0.42	2033	435	11617	None	1	1	0.725423
																		csm2gr11_III-A_15	0.619408		B24_bin.30	7.27466e-07	Euryarchaeota	d__Archaea;p__Thermoplasmatota;c__SW-10-69-26;o__JACQPN01;f__;g__;s__	88	0.8	84	2229169	d__Archaea;p__Euryarchaeota;c__Halobacteria;o__Halobacteriales;f__;g__;s__	92.59	2.93	Gradient Boost (General Model)	11	0.899	10159	279.3	2229169	0.71	2397	292	55074	None	2	2	0.897195
																		csm2gr11_III-A_3	0.275292		B24_bin.6	1.42082e-06	DPANN	d__Archaea;p__Nanoarchaeota;c__Nanoarchaeia;o__SCGC-AAA011-G17;f__JACPNG01;g__JACPNI01;s__	74.92	6.542	42.21	1073938	d__Archaea;p__Candidatus Woesearchaeota;c__;o__;f__;g__;s__	91.76	1.98	Gradient Boost (General Model)	11	0.931	6795	243.493	1073938	0.3	1374	187	31652	None	2	2	1.8623
																		csm2gr11_III-D_4	0.137646		B24_bin.67	3.80124e-06	DPANN	d__Archaea;p__Nanoarchaeota;c__Nanoarchaeia;o__Woesearchaeales;f__ARS49;g__;s__	80.14	4.816	56.06	1293915	d__Archaea;p__Candidatus Woesearchaeota;c__;o__;f__;g__;s__	94.34	1.25	Gradient Boost (General Model)	11	0.924	10241	253.618	1293915	0.33	1575	189	41576	None	0	0	0
																		csm3gr7_III-A_1	0.894701		B24_bin.7	2.42349e-06	DPANN	d__Archaea;p__Nanoarchaeota;c__Nanoarchaeia;o__Woesearchaeales;f__UBA10216;g__UBA10216;s__	81.69	3.271	65.335	1315237	d__Archaea;p__Candidatus Woesearchaeota;c__;o__;f__;g__;s__	84.84	2.04	Gradient Boost (General Model)	11	0.902	13604	242.181	1315237	0.47	1638	136	83047	None	1	1	0.760319
																		csm3gr7_III-A_III-D_10	0.275292		B24_bin.76	4.34684e-06	TACK	d__Archaea;p__Thermoproteota;c__Bathyarchaeia;o__40CM-2-53-6;f__40CM-2-53-6;g__BA-19;s__	79.12	2.265	67.795	1094829	d__Archaea;p__Candidatus Bathyarchaeota;c__;o__;f__;g__;s__	80.9	3.46	Gradient Boost (General Model)	11	0.878	4346	220.482	1094829	0.54	1459	287	16424	None	0	0	0
																		csm3gr7_III-A_III-D_2	0.344116		B28_bin.136	8.80445e-07	DPANN	d__Archaea;p__Micrarchaeota;c__Micrarchaeia;o__Norongarragalinales;f__UBA97;g__;s__	87.38	0.934	82.71	1412928	d__Archaea;p__Candidatus Micrarchaeota;c__;o__;f__;g__;s__	88.9	1.58	Gradient Boost (General Model)	11	0.887	18081	259.489	1412928	0.53	1613	104	50933	None	4	3	2.831
																		csm3gr7_III_1	0.137646		B28_bin.183	5.48048e-06	TACK	d__Archaea;p__Thermoproteota;c__Nitrososphaeria;o__Nitrososphaerales;f__Nitrosopumilaceae;g__UBA8516;s__	84.7	4.107	64.165	1013160	d__Archaea;p__Nitrososphaerota;c__;o__;f__;g__Candidatus Nitrosotalea;s__	71.91	3.69	Neural Network (Specific Model)	11	0.922	4576	221.303	1013160	0.36	1411	253	20650	None	1	1	0.987011
																		csm4gr5_III-A_1	0.550585		B28_bin.197	1.89149e-06	DPANN	d__Archaea;p__Nanoarchaeota;c__Nanoarchaeia;o__Woesearchaeales;f__GW2011-AR9;g__JACPIL01;s__	76.16	2.18	65.26	1169238	d__Archaea;p__Nanoarchaeota;c__;o__;f__;g__;s__	93.58	1.73	Gradient Boost (General Model)	11	0.907	18547	241.624	1169238	0.4	1467	110	45002	None	1	1	0.855258
																		csm4gr5_III-A_2	0.206469		B29_bin.121	2.82513e-06	TACK	d__Archaea;p__Thermoproteota;c__Nitrososphaeria;o__Nitrososphaerales;f__JACPRH01;g__;s__	95.14	2.427	83.005	1421898	d__Archaea;p__Nitrososphaerota;c__Nitrososphaeria;o__Nitrososphaerales;f__;g__;s__	87.09	2.46	Gradient Boost (General Model)	11	0.886	7034	241.181	1421898	0.5	1748	245	27021	None	0	0	0
																		csm4gr5_III-A_3	0.344116		B29_bin.124	2.56914e-06	DPANN	d__Archaea;p__Nanoarchaeota;c__Nanoarchaeia;o__Woesearchaeales;f__UBA10216;g__;s__	82	6.464	49.68	1010313	d__Archaea;p__Candidatus Woesearchaeota;c__;o__;f__;g__;s__	94.54	6.07	Gradient Boost (General Model)	11	0.898	9227	234.825	1010313	0.47	1291	163	37382	None	1	1	0.989792
																		csm5gr7_III-A_2	0.206469		B29_bin.167	3.89051e-06	DPANN	d__Archaea;p__Aenigmatarchaeota;c__Aenigmatarchaeia;o__GW2011-AR5;f__GW2011-AR5;g__JACPVU01;s__	77.25	2.803	63.235	1005411	d__Archaea;p__;c__;o__;f__;g__;s__	84.37	1.68	Gradient Boost (General Model)	11	0.871	15308	232.295	1005411	0.43	1260	109	79104	None	1	1	0.994618
																		csm5gr7_III-A_3	0.412939		B29_bin.173	4.93822e-07	DPANN	d__Archaea;p__Aenigmatarchaeota;c__Aenigmatarchaeia;o__GW2011-AR5;f__GW2011-AR5;g__;s__	81.7	2.875	67.325	863040	d__Archaea;p__Candidatus Aenigmarchaeota;c__;o__;f__;g__;s__	89.2	1.19	Gradient Boost (General Model)	11	0.92	6952	210.583	863040	0.48	1260	157	22885	None	1	1	1.15869
																		csm5gr7_III-A_4	0.206469		B29_bin.179	2.73492e-06	DPANN	d__Archaea;p__Nanoarchaeota;c__Nanoarchaeia;o__Woesearchaeales;f__UBA10216;g__UBA10216;s__	84.81	4.577	61.925	1113643	d__Archaea;p__Candidatus Woesearchaeota;c__;o__;f__;g__;s__	92.77	2.26	Gradient Boost (General Model)	11	0.906	10021	241.584	1113643	0.49	1395	162	30910	None	1	1	0.897954
																		csx10gr5_III-D_1	0.137646		B29_bin.27	1.09647e-06	DPANN	d__Archaea;p__Aenigmatarchaeota;c__Aenigmatarchaeia;o__GW2011-AR5;f__;g__;s__	78.03	0	78.03	1022545	d__Archaea;p__Candidatus Aenigmarchaeota;c__;o__;f__;g__;s__	91.74	0.74	Gradient Boost (General Model)	11	0.896	27583	247.65	1022545	0.42	1235	57	98516	None	0	0	0
																		csx10gr5_III-D_3	0.0688231		B29_bin.33	4.05949e-06	DPANN	d__Archaea;p__Nanoarchaeota;c__Nanoarchaeia;o__Woesearchaeales;f__GW2011-AR9;g__JAGVYX01;s__	76.63	0.467	74.295	1096007	d__Archaea;p__Candidatus Woesearchaeota;c__;o__;f__;g__;s__	91.96	1.36	Gradient Boost (General Model)	11	0.863	14354	252.039	1096007	0.35	1254	108	62611	None	1	1	0.912403
																		csx1_III_11	0.344116		B30_bin.36	4.05334e-06	Euryarchaeota	d__Archaea;p__Hydrothermarchaeota;c__Hydrothermarchaeia;o__Hydrothermarchaeales;f__WAQR01;g__JACQPM01;s__	71.16	4.4	49.16	1188583	d__Archaea;p__Euryarchaeota;c__;o__;f__;g__;s__	65.04	0.13	Gradient Boost (General Model)	11	0.939	3152	220.145	1188583	0.62	1695	395	11346	None	0	0	0
																		csx1_III_12	0.0688231		B30_bin.82	1.89626e-06	TACK	d__Archaea;p__Thermoproteota;c__Nitrososphaeria;o__Nitrososphaerales;f__JACPRH01;g__;s__	85.59	3.398	68.6	1321449	d__Archaea;p__Nitrososphaerota;c__Nitrososphaeria;o__Nitrososphaerales;f__;g__;s__	77.08	0.7	Gradient Boost (General Model)	11	0.883	6906	241.641	1321449	0.5	1615	234	48388	None	3	3	2.27024
																		csx1_III_16	0.206469		B31_bin.131	1.05461e-06	DPANN	d__Archaea;p__Iainarchaeota;c__Iainarchaeia;o__Iainarchaeales;f__UBA10219;g__;s__	89.71	0.934	85.04	1286835	d__Archaea;p__Candidatus Diapherotrites;c__;o__;f__;g__;s__	90.6	1.15	Neural Network (Specific Model)	11	0.92	185059	273.86	1286835	0.44	1445	17	309589	None	1	1	0.7771
																		csx1_III_21	0.275292		B31_bin.152	2.36712e-05	Euryarchaeota	d__Archaea;p__Halobacteriota;c__Methanosarcinia;o__Methanosarcinales;f__Methanoperedenaceae;g__Methanoperedens;s__	93.13	8.547	50.395	2400475	d__Archaea;p__Euryarchaeota;c__Methanomicrobia;o__Methanosarcinales;f__Candidatus Methanoperedenaceae;g__Candidatus Methanoperedens;s__	86.21	6.61	Neural Network (Specific Model)	11	0.891	6579	225.197	2400475	0.45	3175	455	31573	None	7	4	2.91609
																		csx3_I_III_2	0.0688231		B31_bin.154	9.36202e-07	DPANN	d__Archaea;p__Nanoarchaeota;c__Nanoarchaeia;o__Pacearchaeales;f__UBA12030;g__UBA12030;s__	72.42	0	72.42	978905	d__Archaea;p__Nanoarchaeota;c__;o__;f__;g__;s__	93.65	1.6	Gradient Boost (General Model)	11	0.895	38275	228.984	978905	0.43	1279	34	149203	None	2	1	2.0431
																		csx3_I_III_4	0		B31_bin.16	1.26601e-06	DPANN	d__Archaea;p__Micrarchaeota;c__Micrarchaeia;o__Anstonellales;f__Anstonellaceae;g__JAGVHI01;s__	91.12	2.803	77.105	1090570	d__Archaea;p__;c__;o__;f__;g__;s__	100	1.09	Gradient Boost (General Model)	11	0.912	14577	264.483	1090570	0.54	1256	108	50483	None	2	2	1.8339
																		dCTPdeaminase__dCTPdeaminase	0.550585		B31_bin.162	3.74577e-06	DPANN	d__Archaea;p__Nanoarchaeota;c__Nanoarchaeia;o__Woesearchaeales;f__UBA9989;g__;s__	85.04	1.246	78.81	1208605	d__Archaea;p__Candidatus Woesearchaeota;c__;o__;f__;g__;s__	93.83	0.2	Gradient Boost (General Model)	11	0.881	9461	248.957	1208605	0.41	1429	175	27239	None	0	0	0
																		pAgo__SIR2APAZ	0.0688231		B31_bin.168	1.72187e-06	Euryarchaeota	d__Archaea;p__Thermoplasmatota;c__Thermoplasmata;o__RBG-16-68-12;f__RBG-16-68-12;g__RBG-16-68-12;s__	87.67	5.661	59.365	1930538	d__Archaea;p__Candidatus Thermoplasmatota;c__Thermoplasmata;o__;f__;g__;s__	82.02	2.68	Gradient Boost (General Model)	11	0.9	6889	251.382	1930538	0.66	2310	367	24354	None	2	1	1.03598
																		pAgo__TIRAPAZ	0.206469		B31_bin.169	2.45035e-06	DPANN	d__Archaea;p__Nanoarchaeota;c__Nanoarchaeia;o__Woesearchaeales;f__JAHJEM01;g__;s__	77.49	0.934	72.82	1485268	d__Archaea;p__Candidatus Woesearchaeota;c__;o__;f__;g__;s__	89.36	0.29	Gradient Boost (General Model)	11	0.864	6792	257.474	1485268	0.64	1667	285	20662	None	0	0	0
																		pAgo__XAPAZ	0.412939		B31_bin.172	1.63716e-06	DPANN	d__Archaea;p__Nanoarchaeota;c__Nanoarchaeia;o__Woesearchaeales;f__JAGVZT01;g__JAFCGF01;s__	87.85	0.934	83.18	2032242	d__Archaea;p__Candidatus Woesearchaeota;c__;o__;f__;g__;s__	94.6	2.7	Gradient Boost (General Model)	11	0.925	44839	304.248	2032242	0.62	2064	71	134675	None	5	4	2.46034
																		pAgo__pAgo_LongA	0.412939		B31_bin.184	5.49276e-07	DPANN	d__Archaea;p__Iainarchaeota;c__Iainarchaeia;o__Iainarchaeales;f__GCA-2688035;g__JAGVNX01;s__	84.57	4.672	61.21	1182946	d__Archaea;p__Candidatus Diapherotrites;c__;o__;f__;g__;s__	86.31	1.4	Gradient Boost (General Model)	11	0.897	7294	244.934	1182946	0.37	1447	209	39417	None	0	0	0
																		pAgo__pAgo_LongB	0.481762		B31_bin.204	1.22117e-06	DPANN	d__Archaea;p__Micrarchaeota;c__Micrarchaeia;o__Norongarragalinales;f__JACPGT01;g__JACROM01;s__	81.77	0	81.77	1287193	d__Archaea;p__Candidatus Micrarchaeota;c__;o__;f__;g__;s__	85.48	0.28	Gradient Boost (General Model)	11	0.862	8816	253.996	1287193	0.5	1461	188	31043	None	1	1	0.776884
																		pAgo__pAgo_S1A	0		B31_bin.249	2.72988e-06	TACK	d__Archaea;p__Thermoproteota;c__Nitrososphaeria;o__Nitrososphaerales;f__Nitrosopumilaceae;g__Nitrosotalea;s__	98.54	6.31	66.99	1841486	d__Archaea;p__Nitrososphaerota;c__;o__;f__;g__Candidatus Nitrosotalea;s__	91.4	8.1	Neural Network (Specific Model)	11	0.895	9400	233.126	1841486	0.38	2364	284	54046	None	1	1	0.54304
																		pAgo__pAgo_S1B	0.0688231		B31_bin.250	1.76485e-06	DPANN	d__Archaea;p__Iainarchaeota;c__Iainarchaeia;o__Iainarchaeales;f__JACQJH01;g__;s__	89.4	1.869	80.055	1220790	d__Archaea;p__Candidatus Diapherotrites;c__;o__;f__;g__;s__	93.92	0.06	Neural Network (Specific Model)	11	0.902	19618	278.848	1220790	0.38	1319	93	55542	None	1	1	0.819142
																		pAgo__pAgo_S2B	0.619408		B31_bin.254	1.76593e-06	DPANN	d__Archaea;p__Aenigmatarchaeota;c__Aenigmatarchaeia;o__GW2011-AR5;f__GW2011-AR5;g__JACQNW01;s__	75.62	7.548	37.88	1390989	d__Archaea;p__Candidatus Aenigmarchaeota;c__;o__;f__;g__;s__	88.2	1.17	Gradient Boost (General Model)	11	0.88	11940	205.128	1390989	0.39	1996	177	41352	None	1	1	0.718913
																		pAgo__pAgo_SPARTA	0.206469		B31_bin.53	6.96257e-06	DPANN	d__Archaea;p__Nanoarchaeota;c__Nanoarchaeia;o__SCGC-AAA011-G17;f__;g__;s__	78.97	2.803	64.955	1081800	d__Archaea;p__Candidatus Woesearchaeota;c__;o__;f__;g__;s__	85.79	2.8	Neural Network (Specific Model)	11	0.908	32767	246.42	1081800	0.31	1333	56	68342	None	3	2	2.77316
																					B31_bin.67	6.48011e-07	DPANN	d__Archaea;p__Iainarchaeota;c__Iainarchaeia;o__Iainarchaeales;f__0-14-0-20-34-12;g__;s__	73.2	1.941	63.495	1098124	d__Archaea;p__;c__;o__;f__;g__;s__	83.01	0.92	Neural Network (Specific Model)	11	0.905	11363	249.324	1098124	0.33	1332	145	26624	None	0	0	0
																					B31_bin.95	1.76398e-06	DPANN	d__Archaea;p__Iainarchaeota;c__Iainarchaeia;o__Iainarchaeales;f__UBA10191;g__;s__	83.17	0.934	78.5	1049909	d__Archaea;p__Candidatus Diapherotrites;c__;o__;f__;g__;s__	85.04	0.53	Neural Network (Specific Model)	11	0.914	95198	280.286	1049909	0.49	1143	22	210958	None	0	0	0
																					B35_bin.84	6.57322e-06	TACK	d__Archaea;p__Thermoproteota;c__Bathyarchaeia;o__RBG-16-48-13;f__;g__;s__	87.85	4.277	66.465	1070244	d__Archaea;p__Candidatus Bathyarchaeota;c__;o__;f__;g__;s__	89.22	3.48	Gradient Boost (General Model)	11	0.864	8059	225.731	1070244	0.45	1371	168	27174	None	0	0	0
																					B35_bin.89	1.43166e-05	TACK	d__Archaea;p__Thermoproteota;c__Bathyarchaeia;o__40CM-2-53-6;f__FEN-987;g__JALHTB01;s__JALHTB01 sp022865625	89.17	2.336	77.49	1372014	d__Archaea;p__Candidatus Bathyarchaeota;c__;o__;f__;g__;s__	86.75	1.75	Gradient Boost (General Model)	11	0.878	5990	235.854	1372014	0.53	1709	252	27367	None	0	0	0
																					B37_bin.164	2.19544e-06	DPANN	d__Archaea;p__Nanoarchaeota;c__Nanoarchaeia;o__Woesearchaeales;f__GW2011-AR4;g__JACOZO01;s__	89.25	0	89.25	1738061	d__Archaea;p__Candidatus Woesearchaeota;c__;o__;f__;g__;s__	97.36	1.43	Gradient Boost (General Model)	11	0.902	27788	264.653	1738061	0.41	1982	104	77649	None	6	4	3.45212
																					B37_bin.174	1.46671e-06	DPANN	d__Archaea;p__Nanoarchaeota;c__Nanoarchaeia;o__SCGC-AAA011-G17;f__JAGVZF01;g__;s__	76.25	0.311	74.695	944334	d__Archaea;p__Candidatus Woesearchaeota;c__;o__;f__;g__;s__	91.47	0.46	Neural Network (Specific Model)	11	0.926	9463	244.042	944334	0.33	1199	133	28725	None	0	0	0
																					B37_bin.79	8.8589e-07	DPANN	d__Archaea;p__Aenigmatarchaeota;c__Aenigmatarchaeia;o__QMZP01;f__JACQNV01;g__;s__	80.06	0	80.06	1166887	d__Archaea;p__Candidatus Aenigmarchaeota;c__;o__;f__;g__;s__	96.76	1.16	Gradient Boost (General Model)	11	0.877	11473	224.016	1166887	0.4	1528	139	33535	None	2	2	1.71396
																					B38_bin.137	6.40795e-06	Euryarchaeota	d__Archaea;p__Halobacteriota;c__Methanosarcinia;o__Methanosarcinales;f__Methanoperedenaceae;g__Methanoperedens;s__	98.03	4.575	75.155	2993181	d__Archaea;p__Euryarchaeota;c__Methanomicrobia;o__Methanosarcinales;f__Candidatus Methanoperedenaceae;g__Candidatus Methanoperedens;s__	97.32	2.49	Neural Network (Specific Model)	11	0.886	16597	260.036	2993181	0.4	3409	266	63136	None	20	11	6.68185
																					B38_bin.19	3.72789e-06	Euryarchaeota	d__Archaea;p__Halobacteriota;c__Methanosarcinia;o__Methanotrichales;f__Methanotrichaceae;g__Methanothrix;s__	89.59	2.664	76.27	2577997	d__Archaea;p__Euryarchaeota;c__Methanomicrobia;o__Methanotrichales;f__Methanotrichaceae;g__Methanothrix;s__	83.74	0.05	Neural Network (Specific Model)	11	0.827	5855	250.196	2577997	0.53	2845	555	42043	None	1	1	0.387898
																					B38_bin.46	2.67032e-06	DPANN	d__Archaea;p__Nanoarchaeota;c__Nanoarchaeia;o__Woesearchaeales;f__GW2011-AR9;g__JACPIL01;s__	78.97	5.607	50.935	1100503	d__Archaea;p__Nanoarchaeota;c__;o__;f__;g__;s__	92.91	3.31	Gradient Boost (General Model)	11	0.881	11697	244.279	1100503	0.39	1326	143	37826	None	2	2	1.81735
																					B38_bin.72	1.49333e-06	Euryarchaeota	d__Archaea;p__Halobacteriota;c__Methanosarcinia;o__Methanosarcinales;f__Methanosarcinaceae;g__Methanomethylovorans;s__	86.27	3.092	70.81	2197103	d__Archaea;p__Euryarchaeota;c__Methanomicrobia;o__Methanosarcinales;f__Methanosarcinaceae;g__Methanomethylovorans;s__	80.77	3.12	Neural Network (Specific Model)	11	0.881	5446	251.162	2197103	0.43	2573	494	16487	None	0	0	0
																					B38_bin.93	1.82096e-06	DPANN	d__Archaea;p__Nanoarchaeota;c__Nanoarchaeia;o__SCGC-AAA011-G17;f__GW2011-AR17;g__UBA9640;s__	77.57	6.542	44.86	1468938	d__Archaea;p__Nanoarchaeota;c__Candidatus Nanoarchaeia;o__;f__;g__;s__	95.08	4.01	Gradient Boost (General Model)	11	0.905	20611	245.736	1468938	0.43	1809	108	70160	None	2	2	1.36153
																					B39_bin.102	4.1354e-06	TACK	d__Archaea;p__Thermoproteota;c__Nitrososphaeria;o__Nitrososphaerales;f__UBA183;g__JACPTA01;s__	87.54	0.97	82.69	1900286	d__Archaea;p__Nitrososphaerota;c__;o__;f__;g__;s__	85.97	2.1	Gradient Boost (General Model)	11	0.875	8411	236.18	1900286	0.54	2356	283	31592	None	0	0	0
																					B42_bin.72	1.03457e-05	DPANN	d__Archaea;p__Nanoarchaeota;c__Nanoarchaeia;o__Pacearchaeales;f__GW2011-AR1;g__JAGVXM01;s__	70.48	0.934	65.81	1863064	d__Archaea;p__;c__;o__;f__;g__;s__	76.49	1.24	Gradient Boost (General Model)	11	0.855	11832	223.885	1863064	0.27	2377	238	60262	None	11	6	5.90425
																					B43_bin.110	8.36843e-06	Euryarchaeota	d__Archaea;p__Halobacteriota;c__Methanosarcinia;o__Methanosarcinales;f__Methanoperedenaceae;g__Methanoperedens;s__	73.45	9.477	26.065	2001180	d__Archaea;p__Euryarchaeota;c__Methanomicrobia;o__Methanosarcinales;f__Candidatus Methanoperedenaceae;g__Candidatus Methanoperedens;s__	74.18	8.58	Neural Network (Specific Model)	11	0.894	6103	230.587	2001180	0.44	2595	378	44551	None	6	2	2.99823
																					B43_bin.124	1.93304e-06	DPANN	d__Archaea;p__Nanoarchaeota;c__Nanoarchaeia;o__Woesearchaeales;f__UBA11576;g__JACQX01;s__	82.24	0.934	77.57	1680027	d__Archaea;p__Candidatus Woesearchaeota;c__;o__;f__;g__;s__	91.96	2.49	Gradient Boost (General Model)	11	0.858	21816	275.377	1680027	0.46	1750	119	88492	None	1	1	0.595229
																					B43_bin.126	4.27068e-06	DPANN	d__Archaea;p__Undinarchaeota;c__Undinarchaeia;o__;f__;g__;s__	88.26	3.271	71.905	1709092	d__Archaea;p__Candidatus Undinarchaeota;c__Candidatus Undinarchaeia;o__;f__;g__;s__	91.29	2.77	Gradient Boost (General Model)	11	0.933	17745	279.919	1709092	0.51	1904	128	86836	None	5	2	2.92553
																					B43_bin.127	3.26926e-06	Euryarchaeota	d__Archaea;p__Halobacteriota;c__Methanosarcinia;o__Methanosarcinales;f__Methanoperedenaceae;g__Methanoperedens;s__	80.09	3.431	62.935	1972668	d__Archaea;p__Euryarchaeota;c__Methanomicrobia;o__Methanosarcinales;f__Candidatus Methanoperedenaceae;g__Candidatus Methanoperedens;s__	81.15	4.63	Neural Network (Specific Model)	11	0.921	8107	253.934	1972668	0.44	2391	352	32815	None	8	3	4.05542
																					B43_bin.138	1.17275e-06	DPANN	d__Archaea;p__Micrarchaeota;c__Micrarchaeia;o__Anstonellales;f__Bilamarchaeaceae;g__;s__	87.61	2.803	73.595	1371575	d__Archaea;p__Candidatus Micrarchaeota;c__;o__;f__;g__;s__	80.32	3.53	Gradient Boost (General Model)	11	0.906	13575	277.212	1371575	0.44	1497	165	34875	None	2	2	1.45818
																					B43_bin.146	1.35815e-06	DPANN	d__Archaea;p__B1Sed10-29;c__B1Sed10-29;o__B1Sed10-29;f__JACOVT01;g__;s__	91.35	2.803	77.335	1150333	d__Archaea;p__Candidatus Micrarchaeota;c__;o__;f__;g__;s__	91.52	1.28	Gradient Boost (General Model)	11	0.929	38442	257.581	1150333	0.55	1386	68	85742	None	3	2	2.60794
																					B43_bin.157	1.7919e-05	Euryarchaeota	d__Archaea;p__Halobacteriota;c__Methanosarcinia;o__Methanosarcinales;f__Methanoperedenaceae;g__Methanoperedens;s__	74.12	3.267	57.785	2820225	d__Archaea;p__Euryarchaeota;c__Methanomicrobia;o__Methanosarcinales;f__Candidatus Methanoperedenaceae;g__Candidatus Methanoperedens;s__	73.1	14.45	Neural Network (Specific Model)	11	0.905	18271	272.961	2820225	0.39	3126	274	109504	None	22	7	7.8008
																					B43_bin.163	2.14382e-06	DPANN	d__Archaea;p__EX4484-52;c__EX4484-52;o__EX4484-52;f__LFW-46;g__LFW-46;s__	91.58	0.934	86.91	1213753	d__Archaea;p__Nanoarchaeota;c__;o__;f__;g__;s__	97.79	1.09	Gradient Boost (General Model)	11	0.904	128352	271.728	1213753	0.43	1348	21	348548	None	2	2	1.64778
																					B43_bin.24	3.12825e-06	DPANN	d__Archaea;p__Nanoarchaeota;c__Nanoarchaeia;o__Woesearchaeales;f__GW2011-AR9;g__JACPCD01;s__	80.84	0.934	76.17	1488811	d__Archaea;p__Candidatus Woesearchaeota;c__;o__;f__;g__;s__	87.82	1.18	Neural Network (Specific Model)	11	0.874	29734	246.532	1488811	0.43	1764	99	87849	None	1	1	0.671677
																					B43_bin.41	8.8419e-06	DPANN	d__Archaea;p__EX4484-52;c__EX4484-52;o__EX4484-52;f__B79-G9;g__;s__	91.51	3.738	72.82	2074397	d__Archaea;p__Candidatus Nanohaloarchaeota;c__;o__;f__;g__;s__	90.62	4.64	Gradient Boost (General Model)	11	0.87	20112	257.553	2074397	0.43	2342	186	90514	None	9	3	4.33861
																					B43_bin.62	3.1963e-06	DPANN	d__Archaea;p__EX4484-52;c__EX4484-52;o__EX4484-52;f__JAFCBV01;g__;s__	92.52	4.672	69.16	1184266	d__Archaea;p__;c__;o__;f__;g__;s__	94.03	1.92	Gradient Boost (General Model)	11	0.911	57173	267.606	1184266	0.48	1346	32	206662	None	2	1	1.68881
																					B43_bin.74	2.79186e-06	DPANN	d__Archaea;p__Nanoarchaeota;c__Nanoarchaeia;o__Woesearchaeales;f__GCA-2687795;g__;s__	76.86	1.869	67.515	1149366	d__Archaea;p__Candidatus Woesearchaeota;c__;o__;f__;g__;s__	85.74	0.96	Gradient Boost (General Model)	11	0.908	17489	259.462	1149366	0.38	1345	103	55031	None	0	0	0
																					B43_bin.81	4.23122e-06	DPANN	d__Archaea;p__Nanoarchaeota;c__Nanoarchaeia;o__Woesearchaeales;f__GW2011-AR9;g__JACOZP01;s__	78.5	0.934	73.83	1162576	d__Archaea;p__Candidatus Woesearchaeota;c__;o__;f__;g__;s__	97.26	0.13	Gradient Boost (General Model)	11	0.883	20738	267.12	1162576	0.4	1284	91	37362	None	1	1	0.860159
																					B43_bin.98	1.39761e-06	DPANN	d__Archaea;p__EX4484-52;c__EX4484-52;o__EX4484-52;f__B79-G9;g__;s__	83.57	2.336	71.89	1636719	d__Archaea;p__Candidatus Nanohaloarchaeota;c__;o__;f__;g__;s__	75.18	2.32	Gradient Boost (General Model)	11	0.882	19944	277.836	1636719	0.45	1737	136	65007	None	5	2	3.05489
																					B6_bin.121	3.09335e-06	DPANN	d__Archaea;p__SpSt-1190;c__SpSt-1190;o__DYHY01;f__;g__;s__	95.32	7.943	55.605	1737476	d__Archaea;p__Candidatus Micrarchaeota;c__Candidatus Micrarchaeia;o__Candidatus Micrarchaeales;f__;g__;s__	92.51	5.71	Gradient Boost (General Model)	11	0.904	29902	260.79	1737476	0.54	2015	93	82712	None	6	4	3.45329
																					B6_bin.130	1.24896e-06	DPANN	d__Archaea;p__Nanoarchaeota;c__Nanoarchaeia;o__SCGC-AAA011-G17;f__VGLX01;g__;s__	80.37	0	80.37	1100664	d__Archaea;p__Nanoarchaeota;c__;o__;f__;g__;s__	97.32	0.43	Neural Network (Specific Model)	11	0.908	50391	251.86	1100664	0.42	1328	35	97310	None	0	0	0
																					B8_bin.50	9.93275e-05	Euryarchaeota	d__Archaea;p__Methanobacteriota;c__Methanobacteria;o__Methanobacteriales;f__Methanobacteriaceae;g__UBA349;s__UBA349 sp023249725	73.06	0	73.06	1595481	d__Archaea;p__Euryarchaeota;c__Methanobacteria;o__Methanobacteriales;f__Methanobacteriaceae;g__;s__	68.89	0.79	Neural Network (Specific Model)	11	0.815	9396	251.578	1595481	0.33	1724	258	33833	None	5	4	3.13385
																					B8_bin.89	0.000111504	Euryarchaeota	d__Archaea;p__Methanobacteriota;c__Methanobacteria;o__Methanobacteriales;f__Methanobacteriaceae;g__Methanobacterium_D;s__	98.93	0	98.93	1962110	d__Archaea;p__Euryarchaeota;c__;o__;f__;g__;s__	99.57	0.26	Neural Network (Specific Model)	11	0.852	65963	263.422	1962110	0.34	2119	53	156377	None	10	4	5.09655
																					B9_bin.106	9.45055e-07	DPANN	d__Archaea;p__Nanoarchaeota;c__Nanoarchaeia;o__Woesearchaeales;f__GW2011-AR4;g__JACPJP01;s__	76.86	1.401	69.855	1180832	d__Archaea;p__Candidatus Woesearchaeota;c__;o__;f__;g__;s__	80.52	0.03	Gradient Boost (General Model)	11	0.903	74081	280.16	1180832	0.38	1272	19	190705	None	1	1	0.846861
																					B9_bin.124	3.54965e-06	TACK	d__Archaea;p__Thermoproteota;c__Bathyarchaeia;o__40CM-2-53-6;f__FEN-987;g__FEN-987;s__	76.94	6.796	42.96	2207420	d__Archaea;p__;c__;o__;f__;g__;s__	78.49	6.21	Gradient Boost (General Model)	11	0.864	4206	218.885	2207420	0.51	2915	590	19179	None	8	3	3.62414
																					B9_bin.141	1.95982e-06	TACK	d__Archaea;p__Thermoproteota;c__Nitrososphaeria;o__Nitrososphaerales;f__JACPRH01;g__JACPRH01;s__	89.17	6.136	58.49	1801129	d__Archaea;p__Nitrososphaerota;c__;o__;f__;g__;s__	80.86	4.13	Gradient Boost (General Model)	11	0.873	4371	238.155	1801129	0.49	2205	446	20167	None	1	1	0.555207
																					B9_bin.144	3.87581e-06	Euryarchaeota	d__Archaea;p__Halobacteriota;c__Methanosarcinia;o__Methanosarcinales;f__Methanoperedenaceae;g__Methanoperedens;s__	86.27	1.608	78.23	2161983	d__Archaea;p__Euryarchaeota;c__Methanomicrobia;o__Methanosarcinales;f__Candidatus Methanoperedenaceae;g__Candidatus Methanoperedens;s__	86.25	2.96	Neural Network (Specific Model)	11	0.875	15854	226.314	2161983	0.43	2800	202	59926	None	8	7	3.70031
																					B9_bin.148	9.31196e-07	DPANN	d__Archaea;p__Nanoarchaeota;c__Nanoarchaeia;o__Woesearchaeales;f__JACQSS01;g__;s__	70.09	3.738	51.4	1319407	d__Archaea;p__Candidatus Woesearchaeota;c__;o__;f__;g__;s__	85.98	3.45	Gradient Boost (General Model)	11	0.907	13431	258.449	1319407	0.35	1549	135	55361	None	2	1	1.51583
																					B9_bin.166	2.1231e-06	DPANN	d__Archaea;p__Nanoarchaeota;c__Nanoarchaeia;o__Woesearchaeales;f__GW2011-AR9;g__;s__	79.9	2.803	65.885	1284670	d__Archaea;p__Nanoarchaeota;c__;o__;f__;g__;s__	97.26	1.09	Gradient Boost (General Model)	11	0.902	77364	256.745	1284670	0.45	1509	51	130567	None	1	1	0.77841
																					B9_bin.169	2.5705e-06	DPANN	d__Archaea;p__Iainarchaeota;c__Iainarchaeia;o__Iainarchaeales;f__UBA10191;g__;s__	81.46	4.049	61.215	1138488	d__Archaea;p__Candidatus Diapherotrites;c__;o__;f__;g__;s__	88.45	6.41	Neural Network (Specific Model)	11	0.913	8146	250.477	1138488	0.44	1386	180	65309	None	1	1	0.878358
																					B9_bin.172	3.4533e-06	DPANN	d__Archaea;p__Nanoarchaeota;c__Nanoarchaeia;o__Woesearchaeales;f__UBA10216;g__UBA10216;s__	79.67	0	79.67	1146036	d__Archaea;p__Candidatus Woesearchaeota;c__;o__;f__;g__;s__	91.77	0.16	Gradient Boost (General Model)	11	0.901	19701	248.889	1146036	0.49	1387	88	74558	None	1	1	0.872573
																					B9_bin.178	5.48126e-07	DPANN	d__Archaea;p__Nanoarchaeota;c__Nanoarchaeia;o__Woesearchaeales;f__JACJVW01;g__;s__	88.31	0.934	83.64	2414631	d__Archaea;p__Candidatus Woesearchaeota;c__;o__;f__;g__;s__	92.78	2.99	Gradient Boost (General Model)	11	0.889	21941	323.105	2414631	0.48	2219	169	74612	None	1	1	0.414142
																					B9_bin.183	3.15238e-06	TACK	d__Archaea;p__Thermoproteota;c__Bathyarchaeia;o__40CM-2-53-6;f__40CM-2-53-6;g__BA-19;s__	75.56	2.427	63.425	1174337	d__Archaea;p__Candidatus Bathyarchaeota;c__;o__;f__;g__;s__	76.69	0.41	Gradient Boost (General Model)	11	0.871	4116	214.315	1174337	0.54	1598	311	21134	None	0	0	0
																					B9_bin.188	1.60802e-06	DPANN	d__Archaea;p__Nanoarchaeota;c__Nanoarchaeia;o__Woesearchaeales;f__CG1-02-57-44;g__;s__	80.84	5.607	52.805	1426165	d__Archaea;p__Nanoarchaeota;c__;o__;f__;g__;s__	90.01	5.91	Gradient Boost (General Model)	11	0.874	10461	252.181	1426165	0.4	1652	203	45264	None	2	1	1.40236
																					B9_bin.205	9.44873e-07	DPANN	d__Archaea;p__Iainarchaeota;c__Iainarchaeia;o__Iainarchaeales;f__JAGVWC01;g__JAHJAQ01;s__	77.88	1.941	68.175	1081185	d__Archaea;p__Candidatus Micrarchaeota;c__;o__;f__;g__;s__	84.44	2.4	Gradient Boost (General Model)	11	0.899	4092	230.501	1081185	0.46	1410	301	13394	None	0	0	0
																					B9_bin.230	2.25594e-05	DPANN	d__Archaea;p__Altiarchaeota;c__Altiarchaeia;o__IMC4;f__QMZM01;g__JAKFXM01;s__	74.54	2.863	60.225	1257531	d__Archaea;p__Euryarchaeota;c__;o__;f__;g__;s__	80.48	0.11	Gradient Boost (General Model)	11	0.916	5616	230.852	1257531	0.38	1671	269	16665	None	7	4	5.56646
																					B9_bin.28	4.23233e-06	DPANN	d__Archaea;p__Aenigmatarchaeota;c__Aenigmatarchaeia;o__CG10238-14;f__SCSR01;g__JACOWB01;s__	75.23	2.803	61.215	759852	d__Archaea;p__Candidatus Aenigmarchaeota;c__;o__;f__;g__;s__	90.56	0.32	Gradient Boost (General Model)	11	0.91	30393	235.727	759852	0.39	981	43	62056	None	0	0	0
																					B9_bin.31	1.44949e-06	DPANN	d__Archaea;p__Iainarchaeota;c__Iainarchaeia;o__Iainarchaeales;f__UBA10191;g__;s__	81.77	4.66	58.47	1265510	d__Archaea;p__Candidatus Diapherotrites;c__;o__;f__;g__;s__	94.91	1.14	Gradient Boost (General Model)	11	0.893	26148	255.73	1265510	0.35	1477	85	76465	None	3	2	2.37059
																					B9_bin.35	1.50423e-06	DPANN	d__Archaea;p__Aenigmatarchaeota;c__Aenigmatarchaeia;o__GW2011-AR5;f__GW2011-AR5;g__;s__	75.7	1.869	66.355	928190	d__Archaea;p__Candidatus Aenigmarchaeota;c__;o__;f__;g__;s__	81.83	1.15	Gradient Boost (General Model)	11	0.892	15104	222.321	928190	0.44	1245	93	87344	None	0	0	0
																					B9_bin.41	2.07529e-06	DPANN	d__Archaea;p__Aenigmatarchaeota;c__Aenigmatarchaeia;o__JACPZZ01;f__JACPZZ01;g__;s__	76.63	0	76.63	684667	d__Archaea;p__Candidatus Aenigmarchaeota;c__;o__;f__;g__;s__	81.18	0.19	Gradient Boost (General Model)	11	0.902	486718	262.14	684667	0.48	787	2	486718	None	0	0	0
																					B9_bin.48	9.26991e-07	DPANN	d__Archaea;p__Nanoarchaeota;c__Nanoarchaeia;o__Woesearchaeales;f__ARS49;g__JAGVYM01;s__	70.32	2.803	56.305	984305	d__Archaea;p__Candidatus Woesearchaeota;c__;o__;f__;g__;s__	93.71	4.65	Gradient Boost (General Model)	11	0.901	70982	236.47	984305	0.39	1256	27	142798	None	5	2	5.07973
																					B9_bin.50	1.30344e-06	DPANN	d__Archaea;p__Nanoarchaeota;c__Nanoarchaeia;o__Woesearchaeales;f__UBA10216;g__;s__	77.57	2.012	67.51	1079696	d__Archaea;p__Candidatus Woesearchaeota;c__;o__;f__;g__;s__	97.39	0.92	Gradient Boost (General Model)	11	0.903	25309	239.026	1079696	0.4	1365	70	76764	None	2	1	1.85237
																					B9_bin.61	3.41965e-06	DPANN	d__Archaea;p__Nanoarchaeota;c__Nanoarchaeia;o__Woesearchaeales;f__JAGLXL01;g__;s__	82.63	2.839	68.435	1147507	d__Archaea;p__Candidatus Woesearchaeota;c__;o__;f__;g__;s__	87.18	0.9	Gradient Boost (General Model)	11	0.912	8200	236.369	1147507	0.46	1481	187	32157	None	2	1	1.74291
																					B9_bin.66	4.58689e-06	TACK	d__Archaea;p__Thermoproteota;c__Nitrososphaeria;o__Nitrososphaerales;f__JACPRH01;g__;s__	76.21	1.456	68.93	1171618	d__Archaea;p__Nitrososphaerota;c__;o__;f__;g__;s__	68.57	1.66	Neural Network (Specific Model)	11	0.884	3389	210.877	1171618	0.52	1643	371	13593	None	1	1	0.853521
																					B9_bin.74	1.65819e-06	Euryarchaeota	d__Archaea;p__Hydrothermarchaeota;c__Hydrothermarchaeia;o__Hydrothermarchaeales;f__WAQR01;g__;s__	90.03	2.803	76.015	1115187	d__Archaea;p__Euryarchaeota;c__;o__;f__;g__;s__	94.33	2.06	Gradient Boost (General Model)	11	0.932	6506	246.82	1115187	0.49	1408	214	22190	None	1	1	0.896711
																					B9_bin.89	2.40383e-06	DPANN	d__Archaea;p__Nanoarchaeota;c__Nanoarchaeia;o__Woesearchaeales;f__UBA10216;g__;s__	70.56	5.607	42.525	742955	d__Archaea;p__Candidatus Woesearchaeota;c__;o__;f__;g__;s__	90.29	1.44	Gradient Boost (General Model)	11	0.864	20562	252.069	742955	0.4	851	67	44704	None	1	1	1.34598
																					C1_bin.128	2.98305e-06	TACK	d__Archaea;p__Thermoproteota;c__Nitrososphaeria;o__Nitrososphaerales;f__Nitrosopumilaceae;g__Nitrosotenuis;s__	100	6.31	68.45	1800018	d__Archaea;p__Nitrososphaerota;c__;o__;f__;g__Candidatus Nitrosotenuis;s__	99.08	0.97	Neural Network (Specific Model)	11	0.887	22884	247.278	1800018	0.37	2157	144	58525	None	3	3	1.66665
																					C4_bin.30	1.15229e-06	DPANN	d__Archaea;p__Nanoarchaeota;c__Nanoarchaeia;o__Woesearchaeales;f__GW2011-AR4;g__GCA-2688775;s__	87.61	0.934	82.94	1470255	d__Archaea;p__Candidatus Woesearchaeota;c__;o__;f__;g__;s__	88.9	1.9	Gradient Boost (General Model)	11	0.906	42528	255.557	1470255	0.36	1743	62	94068	None	3	2	2.04046
																					CQ2_bin.124	1.53983e-06	DPANN	d__Archaea;p__Nanoarchaeota;c__Nanoarchaeia;o__Woesearchaeales;f__GW2011-AR4;g__GCA-2688775;s__	88.08	0.934	83.41	1391095	d__Archaea;p__Candidatus Woesearchaeota;c__;o__;f__;g__;s__	89.5	0.71	Gradient Boost (General Model)	11	0.903	14394	245.998	1391095	0.38	1708	135	55057	None	0	0	0
																					CQ2_bin.241	7.44084e-07	DPANN	d__Archaea;p__Micrarchaeota;c__Micrarchaeia;o__Anstonellales;f__Anstonellaceae;g__UBA10161;s__	90.8	0.934	86.13	1353356	d__Archaea;p__Candidatus Micrarchaeota;c__;o__;f__;g__;s__	87.3	0.51	Gradient Boost (General Model)	11	0.898	19527	271.618	1353356	0.54	1494	114	58163	None	0	0	0
																					CQ4_bin.60	7.50777e-06	TACK	d__Archaea;p__Thermoproteota;c__Nitrososphaeria;o__Nitrososphaerales;f__Nitrososphaeraceae;g__TA-21;s__	97.57	1.941	87.865	2029018	d__Archaea;p__Nitrososphaerota;c__Nitrososphaeria;o__Nitrososphaerales;f__;g__;s__	93.06	2.55	Neural Network (Specific Model)	11	0.808	10004	213.872	2029018	0.36	2561	304	59218	None	1	1	0.492849
																					CQ5_bin.110	7.12867e-07	TACK	d__Archaea;p__Thermoproteota;c__Bathyarchaeia;o__40CM-2-53-6;f__FEN-987;g__;s__	79.53	7.356	42.75	1470056	d__Archaea;p__Candidatus Bathyarchaeota;c__;o__;f__;g__;s__	78.21	10.7	Gradient Boost (General Model)	11	0.876	4824	223.651	1470056	0.5	1929	338	25237	None	0	0	0
																					CQ5_bin.46	2.96158e-06	TACK	d__Archaea;p__Thermoproteota;c__Nitrososphaeria;o__Nitrososphaerales;f__UBA141;g__;s__	80.74	3.398	63.75	1553728	d__Archaea;p__Nitrososphaerota;c__;o__;f__;g__;s__	70.43	3.35	Gradient Boost (General Model)	11	0.876	3851	226.568	1553728	0.62	2011	431	45931	None	5	4	3.21807
																					E2_bin.53	2.52734e-06	DPANN	d__Archaea;p__Nanoarchaeota;c__Nanoarchaeia;o__SCGC-AAA011-G17;f__VGLX01;g__VGLX01;s__	83.53	0.934	78.86	1702884	d__Archaea;p__Candidatus Woesearchaeota;c__;o__;f__;g__;s__	90.78	2.59	Gradient Boost (General Model)	11	0.931	21708	261.615	1702884	0.37	2026	117	112274	None	0	0	0
																					E2_bin.96	4.61263e-06	TACK	d__Archaea;p__Thermoproteota;c__Bathyarchaeia;o__40CM-2-53-6;f__JALHTG01;g__JALHTG01;s__	87.9	8.899	43.405	1395428	d__Archaea;p__Candidatus Bathyarchaeota;c__;o__;f__;g__;s__	86.46	16.15	Gradient Boost (General Model)	11	0.879	4605	235.118	1395428	0.51	1744	332	18376	None	2	2	1.43325
																					E3_bin.121	7.83924e-06	TACK	d__Archaea;p__Thermoproteota;c__Nitrososphaeria;o__Nitrososphaerales;f__Nitrososphaeraceae;g__TA-21;s__	94.13	6.148	63.39	1766494	d__Archaea;p__Nitrososphaerota;c__Nitrososphaeria;o__Nitrososphaerales;f__;g__;s__	85.37	1.84	Neural Network (Specific Model)	11	0.82	7114	214.788	1766494	0.35	2252	324	28574	None	0	0	0
																					E3_bin.55	6.72087e-06	TACK	d__Archaea;p__Thermoproteota;c__Nitrososphaeria;o__Nitrososphaerales;f__Nitrososphaeraceae;g__TA-21;s__	85.05	7.605	47.025	2752549	d__Archaea;p__Nitrososphaerota;c__Nitrososphaeria;o__Nitrososphaerales;f__Nitrososphaeraceae;g__;s__	84.86	7.93	Neural Network (Specific Model)	11	0.775	3902	199.804	2752549	0.38	3572	786	28514	None	0	0	0
																					E5_bin.144	1.76745e-06	DPANN	d__Archaea;p__Aenigmatarchaeota;c__Aenigmatarchaeia;o__GW2011-AR5;f__GW2011-AR5;g__JACPAG01;s__	81.23	4.672	57.87	885898	d__Archaea;p__Candidatus Aenigmarchaeota;c__;o__;f__;g__;s__	90.67	2.77	Gradient Boost (General Model)	11	0.898	8521	216.805	885898	0.44	1226	140	24609	None	0	0	0
																					E7_bin.90	2.34194e-06	Euryarchaeota	d__Archaea;p__Halobacteriota;c__Methanosarcinia;o__Methanosarcinales;f__Methanoperedenaceae;g__Methanoperedens;s__	86.27	2.64	73.07	1880052	d__Archaea;p__Euryarchaeota;c__;o__;f__;g__;s__	79.49	3.01	Neural Network (Specific Model)	11	0.908	7081	247.551	1880052	0.45	2303	331	31031	None	1	1	0.5319
																					E8_bin.49	4.69289e-06	TACK	d__Archaea;p__Thermoproteota;c__Bathyarchaeia;o__RBG-16-48-13;f__;g__;s__	93.45	5.607	65.415	1205604	d__Archaea;p__Candidatus Bathyarchaeota;c__;o__;f__;g__;s__	85.78	2.1	Gradient Boost (General Model)	11	0.872	8279	229.117	1205604	0.45	1535	191	33553	None	0	0	0
																					E8_bin.74	8.26169e-06	TACK	d__Archaea;p__Thermoproteota;c__Bathyarchaeia;o__40CM-2-53-6;f__FEN-987;g__JALHTB01;s__	84.11	7.632	45.95	1669298	d__Archaea;p__Candidatus Bathyarchaeota;c__;o__;f__;g__;s__	79.3	6.45	Gradient Boost (General Model)	11	0.875	5358	231.08	1669298	0.53	2113	358	33424	None	1	1	0.599054
																					E9_bin.124	9.7707e-07	DPANN	d__Archaea;p__Nanoarchaeota;c__Nanoarchaeia;o__SCGC-AAA011-G17;f__GW2011-AR18;g__;s__	74.34	3.271	57.985	781386	d__Archaea;p__Candidatus Woesearchaeota;c__;o__;f__;g__;s__	85.43	0.66	Neural Network (Specific Model)	11	0.927	26751	260.133	781386	0.32	931	52	58626	None	0	0	0
																					E9_bin.165	5.5123e-07	DPANN	d__Archaea;p__Aenigmatarchaeota;c__Aenigmatarchaeia;o__GW2011-AR5;f__GW2011-AR5;g__JACPAG01;s__	73.05	4.672	49.69	846270	d__Archaea;p__Candidatus Aenigmarchaeota;c__;o__;f__;g__;s__	81.44	2.13	Gradient Boost (General Model)	11	0.899	5786	212.967	846270	0.44	1194	167	20706	None	0	0	0
																					E9_bin.42	2.05931e-06	DPANN	d__Archaea;p__Nanoarchaeota;c__Nanoarchaeia;o__Woesearchaeales;f__GW2011-AR4;g__GCA-2688775;s__	88.55	1.401	81.545	1473732	d__Archaea;p__Candidatus Woesearchaeota;c__;o__;f__;g__;s__	93.35	0	Gradient Boost (General Model)	11	0.899	36055	246.783	1473732	0.39	1794	65	103282	None	5	2	3.39275
																					E9_bin.47	8.25727e-07	DPANN	d__Archaea;p__Aenigmatarchaeota;c__Aenigmatarchaeia;o__JACPZZ01;f__JACPZZ01;g__JACPZZ01;s__	76.32	4.888	51.88	884481	d__Archaea;p__Candidatus Aenigmarchaeota;c__;o__;f__;g__;s__	78.04	4.37	Gradient Boost (General Model)	11	0.91	5255	223.377	884481	0.44	1206	220	17910	None	0	0	0
																					E9_bin.59	7.22696e-07	DPANN	d__Archaea;p__Aenigmatarchaeota;c__Aenigmatarchaeia;o__GW2011-AR5;f__GW2011-AR5;g__JACPRW01;s__	74.45	2.803	60.435	963111	d__Archaea;p__Candidatus Aenigmarchaeota;c__;o__;f__;g__;s__	86.95	0.65	Gradient Boost (General Model)	11	0.878	4221	202.014	963111	0.6	1400	259	12623	None	0	0	0
																					GD10_bin.13	4.08685e-06	Euryarchaeota	d__Archaea;p__Halobacteriota;c__Methanosarcinia;o__Methanosarcinales;f__Methanoperedenaceae;g__Methanoperedens;s__	94.03	3.921	74.425	1926920	d__Archaea;p__Euryarchaeota;c__Methanomicrobia;o__Methanosarcinales;f__Candidatus Methanoperedenaceae;g__Candidatus Methanoperedens;s__	90.82	4.49	Neural Network (Specific Model)	11	0.896	7960	233.699	1926920	0.44	2468	314	43922	None	2	2	1.03793
																					GD10_bin.155	3.80951e-06	Euryarchaeota	d__Archaea;p__Halobacteriota;c__Methanosarcinia;o__Methanosarcinales;f__Methanoperedenaceae;g__Methanoperedens;s__	86.31	6.686	52.88	1639305	d__Archaea;p__Euryarchaeota;c__Methanomicrobia;o__Methanosarcinales;f__Candidatus Methanoperedenaceae;g__;s__	86.65	8.72	Gradient Boost (General Model)	11	0.912	5286	230.108	1639305	0.44	2174	379	28675	None	1	1	0.610015
																					GD10_bin.200	3.9995e-06	DPANN	d__Archaea;p__Altiarchaeota;c__Altiarchaeia;o__IMC4;f__QMZM01;g__JAKFXM01;s__	85.72	2.97	70.87	1518096	d__Archaea;p__Euryarchaeota;c__;o__;f__;g__;s__	81.51	0.65	Gradient Boost (General Model)	11	0.907	17416	288.644	1518096	0.4	1594	118	57910	None	8	2	5.26976
																					GD13_bin.167	3.4985e-06	TACK	d__Archaea;p__Thermoproteota;c__Nitrososphaeria;o__Nitrososphaerales;f__Nitrosopumilaceae;g__Nitrosotalea;s__	93.36	7.605	55.335	1530700	d__Archaea;p__Nitrososphaerota;c__;o__;f__;g__Candidatus Nitrosotalea;s__	86.04	0.99	Neural Network (Specific Model)	11	0.891	10500	231.908	1530700	0.38	1965	224	44575	None	1	1	0.653296
																					GD13_bin.186	5.113e-06	Euryarchaeota	d__Archaea;p__Methanobacteriota;c__Methanobacteria;o__Methanobacteriales;f__Methanobacteriaceae;g__UBA349;s__	93.2	4	73.2	1872936	d__Archaea;p__Euryarchaeota;c__Methanobacteria;o__Methanobacteriales;f__Methanobacteriaceae;g__;s__	85.96	0.93	Neural Network (Specific Model)	11	0.836	7092	260.758	1872936	0.34	2004	333	31945	None	0	0	0
																					GD15_bin.106	3.00792e-06	TACK	d__Archaea;p__Thermoproteota;c__Bathyarchaeia;o__RBG-16-48-13;f__;g__;s__	70.34	8.09	29.89	1063359	d__Archaea;p__Candidatus Bathyarchaeota;c__;o__;f__;g__;s__	63.36	6.1	Gradient Boost (General Model)	11	0.865	3792	200.304	1063359	0.45	1538	299	27781	None	1	1	0.940416
																					GD15_bin.142	1.52568e-06	TACK	d__Archaea;p__Thermoproteota;c__Bathyarchaeia;o__40CM-2-53-6;f__FEN-987;g__;s__	97.57	5.825	68.445	2045701	d__Archaea;p__Candidatus Bathyarchaeota;c__;o__;f__;g__;s__	96.11	7.12	Gradient Boost (General Model)	11	0.882	11564	242.707	2045701	0.5	2488	288	48217	None	0	0	0
																					GD15_bin.47	7.0007e-07	Euryarchaeota	d__Archaea;p__Halobacteriota;c__Methanomicrobia;o__Methanomicrobiales;f__Methanoregulaceae;g__MVRE01;s__	94.86	0	94.86	1572412	d__Archaea;p__Euryarchaeota;c__Methanomicrobia;o__Methanomicrobiales;f__Methanoregulaceae;g__Methanoregula;s__	84.08	0.1	Neural Network (Specific Model)	11	0.855	10560	246.321	1572412	0.55	1825	201	52110	None	3	1	1.9079
																					GD16_bin.158	5.70827e-07	Euryarchaeota	d__Archaea;p__Thermoplasmatota;c__SW-10-69-26;o__JACQPN01;f__JAJPHT01;g__JAJPHT01;s__	91.2	3.989	71.255	2540698	d__Bacteria;p__Pseudomonadota;c__;o__;f__;g__;s__	91	1.88	Gradient Boost (General Model)	11	0.903	5228	256.841	2540698	0.67	2984	577	20918	None	0	0	0
																					GD16_bin.19	1.82503e-06	DPANN	d__Archaea;p__Micrarchaeota;c__Micrarchaeia;o__Anstonellales;f__Bilamarchaeaceae;g__;s__	93.69	2.803	79.675	1721506	d__Archaea;p__Candidatus Micrarchaeota;c__;o__;f__;g__;s__	97.37	5.36	Gradient Boost (General Model)	11	0.876	16368	254.737	1721506	0.35	1977	165	42964	None	6	4	3.48532
																					GD16_bin.28	6.95327e-07	DPANN	d__Archaea;p__B1Sed10-29;c__B1Sed10-29;o__B1Sed10-29;f__JACOVT01;g__;s__	90.42	0	90.42	992749	d__Archaea;p__Candidatus Micrarchaeota;c__;o__;f__;g__;s__	92.68	0.03	Gradient Boost (General Model)	11	0.932	21678	245.657	992749	0.58	1259	70	55142	None	3	2	3.02191
																					GD16_bin.72	1.42952e-06	DPANN	d__Archaea;p__Micrarchaeota;c__Micrarchaeia;o__Norongarragalinales;f__;g__;s__	90.18	0	90.18	1327764	d__Archaea;p__Candidatus Micrarchaeota;c__;o__;f__;g__;s__	94.79	1	Gradient Boost (General Model)	11	0.902	94932	274.537	1327764	0.45	1457	29	294569	None	3	2	2.25944
																					GD16_bin.87	2.07752e-06	DPANN	d__Archaea;p__Micrarchaeota;c__Micrarchaeia;o__Norongarragalinales;f__UBA97;g__;s__	85.82	1.401	78.815	1315439	d__Archaea;p__Candidatus Micrarchaeota;c__;o__;f__;g__;s__	90.11	0.11	Gradient Boost (General Model)	11	0.889	17859	262.499	1315439	0.57	1488	104	56460	None	3	3	2.28061
																					GD18_bin.14	9.26345e-07	TACK	d__Archaea;p__Thermoproteota;c__Nitrososphaeria;o__Nitrososphaerales;f__UBA57;g__JACPBJ01;s__	92.49	3.883	73.075	2189205	d__Archaea;p__Nitrososphaerota;c__;o__;f__;g__;s__	88.13	5.52	Gradient Boost (General Model)	11	0.876	11563	239.763	2189205	0.45	2676	243	54609	None	6	5	2.74072
																					GS12_bin.36	5.86587e-06	TACK	d__Archaea;p__Thermoproteota;c__Nitrososphaeria;o__Nitrososphaerales;f__UBA183;g__JACPTA01;s__	90.7	2.588	77.76	1795418	d__Archaea;p__Nitrososphaerota;c__;o__;f__;g__;s__	89.2	5.73	Gradient Boost (General Model)	11	0.881	9009	240.655	1795418	0.54	2198	255	31284	None	1	1	0.556973
																					GS12_bin.43	4.28915e-06	TACK	d__Archaea;p__Thermoproteota;c__Nitrososphaeria;o__Nitrososphaerales;f__UBA213;g__;s__	98.05	0	98.05	1245948	d__Archaea;p__Nitrososphaerota;c__;o__;f__;g__;s__	92.24	0.24	Neural Network (Specific Model)	11	0.905	21707	246.233	1245948	0.54	1530	90	76414	None	2	2	1.6052
																					GS12_bin.47	1.07301e-05	TACK	d__Archaea;p__Thermoproteota;c__Nitrososphaeria;o__Nitrososphaerales;f__Nitrosopumilaceae;g__JACQFM01;s__	99.02	0	99.02	1510534	d__Archaea;p__Nitrososphaerota;c__;o__;f__;g__;s__	99.94	0.52	Neural Network (Specific Model)	11	0.898	126336	251.854	1510534	0.38	1800	23	262647	None	1	1	0.662018
																					GS2_bin.109	2.89179e-06	TACK	d__Archaea;p__Thermoproteota;c__Nitrososphaeria;o__Nitrososphaerales;f__UBA213;g__UBA213;s__	84.88	2.427	72.745	1870320	d__Archaea;p__Nitrososphaerota;c__;o__;f__;g__;s__	83.87	4.63	Neural Network (Specific Model)	11	0.867	5225	205.861	1870320	0.41	2634	426	22267	None	3	3	1.604
																					GS2_bin.149	3.8657e-05	DPANN	d__Archaea;p__Nanoarchaeota;c__Nanoarchaeia;o__Woesearchaeales;f__UBA10216;g__UBA10216;s__	84.34	0	84.34	1293427	d__Archaea;p__Candidatus Woesearchaeota;c__;o__;f__;g__;s__	93.4	0.95	Gradient Boost (General Model)	11	0.897	38035	249.377	1293427	0.48	1556	63	131658	None	1	1	0.77314
																					GS2_bin.192	5.28284e-06	TACK	d__Archaea;p__Thermoproteota;c__Nitrososphaeria;o__Nitrososphaerales;f__Nitrosopumilaceae;g__VHBM01;s__	84.54	8.899	40.045	1268264	d__Archaea;p__Nitrososphaerota;c__Nitrososphaeria;o__Nitrosopumilales;f__Nitrosopumilaceae;g__;s__	74.57	2.61	Neural Network (Specific Model)	11	0.896	4227	211.751	1268264	0.36	1794	335	23073	None	1	1	0.788479
																					GS2_bin.252	2.09648e-06	DPANN	d__Archaea;p__Nanoarchaeota;c__Nanoarchaeia;o__Woesearchaeales;f__GW2011-AR4;g__JACPDF01;s__	82.71	0.934	78.04	1190423	d__Archaea;p__Candidatus Woesearchaeota;c__;o__;f__;g__;s__	93.61	1.03	Gradient Boost (General Model)	11	0.897	15232	249.023	1190423	0.39	1432	128	49653	None	2	1	1.68008
																					GS2_bin.275	6.99532e-06	DPANN	d__Archaea;p__Aenigmatarchaeota;c__Aenigmatarchaeia;o__CG10238-14;f__SCSR01;g__JABABT01;s__	78.5	1.869	69.155	754226	d__Archaea;p__Candidatus Aenigmarchaeota;c__;o__;f__;g__;s__	87.9	0.54	Gradient Boost (General Model)	11	0.901	102434	229.555	754226	0.49	990	16	167997	None	1	1	1.32586
																					GS2_bin.297	2.15218e-06	DPANN	d__Archaea;p__Nanoarchaeota;c__Nanoarchaeia;o__Woesearchaeales;f__GW2011-AR9;g__JACPCD01;s__	74.29	5.056	49.01	1065816	d__Archaea;p__Candidatus Woesearchaeota;c__;o__;f__;g__;s__	86.74	2.83	Gradient Boost (General Model)	11	0.883	6591	231.978	1065816	0.43	1357	206	22981	None	2	1	1.8765
																					GS2_bin.77	1.03791e-06	DPANN	d__Archaea;p__Aenigmatarchaeota;c__Aenigmatarchaeia;o__GW2011-AR5;f__GW2011-AR5;g__JACPAG01;s__	85.04	2.18	74.14	1001788	d__Archaea;p__Candidatus Aenigmarchaeota;c__;o__;f__;g__;s__	89.91	0.13	Gradient Boost (General Model)	11	0.895	32495	224.547	1001788	0.44	1335	52	90435	None	0	0	0
																					GS2_bin.84	9.88487e-07	DPANN	d__Archaea;p__Nanoarchaeota;c__Nanoarchaeia;o__Woesearchaeales;f__GW2011-AR9;g__;s__	75.23	0	75.23	951496	d__Archaea;p__Nanoarchaeota;c__;o__;f__;g__;s__	89.64	0.71	Gradient Boost (General Model)	11	0.841	12057	253.818	951496	0.39	1053	118	43555	None	0	0	0
																					GS2_bin.94	1.13457e-06	DPANN	d__Archaea;p__Nanoarchaeota;c__Nanoarchaeia;o__Woesearchaeales;f__GW2011-AR9;g__JACPCD01;s__	75.23	6.074	44.86	1646896	d__Archaea;p__Candidatus Woesearchaeota;c__;o__;f__;g__;s__	87.58	8.08	Gradient Boost (General Model)	11	0.893	10619	230.489	1646896	0.42	2135	221	32554	None	2	1	1.21441
																					GS2_bin.97	2.51393e-06	DPANN	d__Archaea;p__Nanoarchaeota;c__Nanoarchaeia;o__Woesearchaeales;f__GW2011-AR4;g__JACPJP01;s__	89.95	5.607	61.915	1855623	d__Archaea;p__Candidatus Woesearchaeota;c__;o__;f__;g__;s__	96.69	6.61	Gradient Boost (General Model)	11	0.879	23805	251.122	1855623	0.38	2171	141	101722	None	6	1	3.23342
																					GS25_bin.146	5.43141e-07	DPANN	d__Archaea;p__Micrarchaeota;c__Micrarchaeia;o__Norongarragalinales;f__UBA97;g__;s__	74.76	0	74.76	1004795	d__Archaea;p__Candidatus Micrarchaeota;c__;o__;f__;g__;s__	69.39	0.07	Gradient Boost (General Model)	11	0.892	7235	232.873	1004795	0.55	1285	176	20960	None	0	0	0
																					GS26_bin.130	2.50428e-06	TACK	d__Archaea;p__Thermoproteota;c__Nitrososphaeria;o__Nitrososphaerales;f__UBA183;g__JACPTA01;s__	95.63	6.796	61.65	2365867	d__Archaea;p__Nitrososphaerota;c__;o__;f__;g__;s__	96.53	6	Gradient Boost (General Model)	11	0.87	9682	234.942	2365867	0.54	2931	346	53733	None	1	1	0.422678
																					GS26_bin.42	1.80176e-06	TACK	d__Archaea;p__Thermoproteota;c__Nitrososphaeria;o__Nitrososphaerales;f__UBA213;g__;s__	89.96	0.97	85.11	1078535	d__Archaea;p__Nitrososphaerota;c__;o__;f__;g__;s__	79.21	0	Neural Network (Specific Model)	11	0.915	6153	229.913	1078535	0.55	1435	209	25790	None	1	1	0.927184
																					GS26_bin.98	1.07902e-06	DPANN	d__Archaea;p__Nanoarchaeota;c__Nanoarchaeia;o__Woesearchaeales;f__ARS49;g__;s__	78.27	1.869	68.925	1264696	d__Archaea;p__;c__;o__;f__;g__;s__	100	0.24	Gradient Boost (General Model)	11	0.901	14011	232.904	1264696	0.42	1638	128	53933	None	1	1	0.790704
																					GS35_bin.146	1.93851e-06	TACK	d__Archaea;p__Thermoproteota;c__Nitrososphaeria;o__Nitrososphaerales;f__UBA183;g__JACPTA01;s__	94.57	5.177	68.685	2439658	d__Archaea;p__Nitrososphaerota;c__;o__;f__;g__;s__	92.29	6.01	Gradient Boost (General Model)	11	0.866	7246	227.644	2439658	0.54	3106	425	31777	None	2	1	0.819787
																					GS35_bin.186	1.75469e-05	TACK	d__Archaea;p__Thermoproteota;c__Nitrososphaeria;o__Nitrososphaerales;f__Nitrosopumilaceae;g__JACQFM01;s__	92.71	3.883	73.295	1327558	d__Archaea;p__Nitrososphaerota;c__;o__;f__;g__;s__	94.71	6.96	Neural Network (Specific Model)	11	0.91	11128	244.826	1327558	0.38	1650	176	44963	None	0	0	0
																					GS35_bin.189	7.28628e-07	DPANN	d__Archaea;p__Nanoarchaeota;c__Nanoarchaeia;o__Woesearchaeales;f__GW2011-AR9;g__JACPCD01;s__	79.43	3.738	60.74	1341425	d__Archaea;p__Candidatus Woesearchaeota;c__;o__;f__;g__;s__	90.34	0.48	Gradient Boost (General Model)	11	0.891	17568	236.653	1341425	0.42	1689	110	47371	None	2	2	1.49095
																					GS35_bin.7	2.91535e-06	TACK	d__Archaea;p__Thermoproteota;c__Bathyarchaeia;o__40CM-2-53-6;f__40CM-2-53-6;g__BA-19;s__	83.64	5.919	54.045	1557790	d__Archaea;p__Candidatus Bathyarchaeota;c__;o__;f__;g__;s__	82.82	1.83	Gradient Boost (General Model)	11	0.868	5459	221.756	1557790	0.54	2041	336	41740	None	0	0	0
																					GS37_bin.153	9.86709e-07	DPANN	d__Archaea;p__Nanoarchaeota;c__Nanoarchaeia;o__Woesearchaeales;f__GW2011-AR9;g__GW2011-AR9;s__	81.77	2.408	69.73	1004337	d__Archaea;p__Nanoarchaeota;c__;o__;f__;g__;s__	92.9	0.16	Gradient Boost (General Model)	11	0.903	10408	245.655	1004337	0.5	1233	126	33542	None	0	0	0
																					GS37_bin.154	2.07313e-06	DPANN	d__Archaea;p__Nanoarchaeota;c__Nanoarchaeia;o__Woesearchaeales;f__JAGVYL01;g__JAGVYL01;s__	78.03	3.187	62.095	1035543	d__Archaea;p__Candidatus Woesearchaeota;c__;o__;f__;g__;s__	91.68	2.03	Gradient Boost (General Model)	11	0.886	12879	250.333	1035543	0.41	1225	123	30529	None	4	2	3.86271
																					GS37_bin.157	7.53564e-06	TACK	d__Archaea;p__Thermoproteota;c__Bathyarchaeia;o__B26-1;f__BA1;g__;s__	74.03	6.472	41.67	1186951	d__Archaea;p__Candidatus Bathyarchaeota;c__;o__;f__;g__;s__	75.1	3.87	Gradient Boost (General Model)	11	0.883	3926	220.556	1186951	0.46	1589	349	22239	None	1	1	0.842495
																					GS37_bin.18	1.10678e-06	DPANN	d__Archaea;p__Nanoarchaeota;c__Nanoarchaeia;o__Woesearchaeales;f__JAGVZT01;g__JAFCGF01;s__	72.53	1.401	65.525	1247394	d__Archaea;p__Candidatus Woesearchaeota;c__;o__;f__;g__;s__	81.85	0.59	Gradient Boost (General Model)	11	0.914	2973	232.709	1247394	0.62	1638	445	10522	None	1	1	0.801671
																					GS37_bin.74	3.8435e-07	DPANN	d__Archaea;p__Micrarchaeota;c__Micrarchaeia;o__Anstonellales;f__Bilamarchaeaceae;g__;s__	77.89	1.246	71.66	1311931	d__Archaea;p__Candidatus Micrarchaeota;c__;o__;f__;g__;s__	74.86	1.08	Gradient Boost (General Model)	11	0.904	5565	248.893	1311931	0.53	1593	299	21170	None	0	0	0
																					GS4_bin.142	1.89049e-06	DPANN	d__Archaea;p__Nanoarchaeota;c__Nanoarchaeia;o__Woesearchaeales;f__GW2011-AR4;g__JACPJP01;s__	78.27	0.311	76.715	1144897	d__Archaea;p__Candidatus Woesearchaeota;c__;o__;f__;g__;s__	86.36	0.24	Gradient Boost (General Model)	11	0.895	9931	247.961	1144897	0.37	1381	144	44181	None	0	0	0
																					GS54_bin.53	1.70274e-06	TACK	d__Archaea;p__Thermoproteota;c__Nitrososphaeria;o__Nitrososphaerales;f__Nitrosopumilaceae;g__VHBM01;s__	91.58	6.796	57.6	1585544	d__Archaea;p__Nitrososphaerota;c__Nitrososphaeria;o__Nitrosopumilales;f__;g__;s__	90.55	3.22	Neural Network (Specific Model)	11	0.895	8313	222.421	1585544	0.37	2134	265	51773	None	2	2	1.2614
																					GS54_bin.8	2.64982e-06	TACK	d__Archaea;p__Thermoproteota;c__Nitrososphaeria;o__Nitrososphaerales;f__Nitrososphaeraceae;g__TH5896;s__	88.83	6.796	54.85	3249129	d__Archaea;p__Nitrososphaerota;c__Nitrososphaeria;o__Nitrososphaerales;f__;g__;s__	89.97	2.42	Neural Network (Specific Model)	11	0.715	5534	172.495	3249129	0.38	4514	684	30168	None	0	0	0
																					GS54_bin.86	3.04532e-06	TACK	d__Archaea;p__Thermoproteota;c__Nitrososphaeria;o__Nitrososphaerales;f__Nitrosopumilaceae;g__Nitrosotenuis;s__	87.56	0.97	82.71	1604512	d__Archaea;p__;c__;o__;f__;g__;s__	90.76	0.08	Neural Network (Specific Model)	11	0.903	16863	242.525	1604512	0.42	1997	137	102647	None	3	2	1.86973
																					GU12_bin.13	1.51207e-06	Euryarchaeota	d__Archaea;p__Methanobacteriota;c__Methanobacteria;o__Methanobacteriales;f__Methanobacteriaceae;g__VGTM01;s__	93.98	3.2	77.98	1963562	d__Archaea;p__Euryarchaeota;c__;o__;f__;g__;s__	87.32	3.69	Neural Network (Specific Model)	11	0.866	5585	221.085	1963562	0.36	2573	430	20248	None	8	3	4.07423
																					GU15_bin.81	1.18564e-06	Euryarchaeota	d__Archaea;p__Hydrothermarchaeota;c__Hydrothermarchaeia;o__Hydrothermarchaeales;f__WAQR01;g__JACRDW01;s__	95.2	2.133	84.535	1232747	d__Archaea;p__Euryarchaeota;c__;o__;f__;g__;s__	99.78	0.28	Gradient Boost (General Model)	11	0.924	9808	228.536	1232747	0.46	1668	174	37386	None	2	2	1.62239
																					GU18_bin.51	6.83573e-07	DPANN	d__Archaea;p__Nanoarchaeota;c__Nanoarchaeia;o__Woesearchaeales;f__GW2011-AR4;g__;s__	72.59	0	72.59	1213651	d__Archaea;p__Candidatus Woesearchaeota;c__;o__;f__;g__;s__	81.15	0.64	Gradient Boost (General Model)	11	0.913	5100	252.595	1213651	0.46	1466	282	22431	None	3	3	2.47188
																					GX10_bin.191	4.1659e-06	TACK	d__Archaea;p__Thermoproteota;c__Bathyarchaeia;o__40CM-2-53-6;f__JALHTG01;g__;s__	86.92	8.638	43.73	1696665	d__Archaea;p__Candidatus Bathyarchaeota;c__;o__;f__;g__;s__	78.91	9.44	Gradient Boost (General Model)	11	0.865	5427	219.884	1696665	0.47	2231	381	20438	None	1	1	0.589392
																					GX11_bin.82	1.64454e-06	TACK	d__Archaea;p__Thermoproteota;c__Nitrososphaeria;o__Nitrososphaerales;f__Nitrosopumilaceae;g__Nitrosotalea;s__	97.08	1.294	90.61	2051616	d__Archaea;p__Nitrososphaerota;c__;o__;f__;g__;s__	96.15	8.09	Neural Network (Specific Model)	11	0.871	10842	223.213	2051616	0.38	2679	257	43493	None	4	2	1.94968
																					GX12_bin.10	9.44479e-07	DPANN	d__Archaea;p__Altiarchaeota;c__Altiarchaeia;o__IMC4;f__SCGC-AAA252-I15;g__;s__	95.01	1.006	89.98	1377656	d__Archaea;p__Euryarchaeota;c__;o__;f__;g__;s__	89.34	0.63	Gradient Boost (General Model)	11	0.946	19087	280.375	1377656	0.51	1554	115	64874	None	0	0	0
																					GX12_bin.105	1.31492e-05	DPANN	d__Archaea;p__Undinarchaeota;c__Undinarchaeia;o__;f__;g__;s__	88.31	1.401	81.305	1785816	d__Archaea;p__Candidatus Undinarchaeota;c__Candidatus Undinarchaeia;o__;f__;g__;s__	92.8	1.92	Gradient Boost (General Model)	11	0.925	45640	297.33	1785816	0.55	1856	67	220031	None	2	2	1.11994
																					GX12_bin.11	4.46181e-06	DPANN	d__Archaea;p__Nanoarchaeota;c__Nanoarchaeia;o__Woesearchaeales;f__UBA11576;g__JABMQF01;s__	87.85	2.48	75.45	1557580	d__Archaea;p__Candidatus Woesearchaeota;c__;o__;f__;g__;s__	93.83	4.27	Gradient Boost (General Model)	11	0.889	15669	275.476	1557580	0.38	1678	161	54497	None	5	4	3.21011
																					GX12_bin.114	2.65818e-06	DPANN	d__Archaea;p__Nanoarchaeota;c__Nanoarchaeia;o__Woesearchaeales;f__GW2011-AR9;g__JACRPH01;s__	76.16	1.941	66.455	1546242	d__Archaea;p__Candidatus Woesearchaeota;c__;o__;f__;g__;s__	84.05	1.3	Gradient Boost (General Model)	11	0.879	7114	237.778	1546242	0.41	1910	277	25386	None	2	2	1.29346
																					GX12_bin.14	2.12716e-06	DPANN	d__Archaea;p__Aenigmatarchaeota;c__Aenigmatarchaeia;o__Aenigmatarchaeales;f__;g__;s__	86.6	3.271	70.245	1002345	d__Archaea;p__Candidatus Aenigmarchaeota;c__;o__;f__;g__;s__	90.09	1.12	Gradient Boost (General Model)	11	0.888	36402	243.197	1002345	0.45	1223	42	116979	None	1	1	0.99766
																					GX12_bin.144	4.75144e-07	DPANN	d__Archaea;p__Iainarchaeota;c__Iainarchaeia;o__Iainarchaeales;f__;g__;s__	72.89	7.866	33.56	866167	d__Archaea;p__Candidatus Diapherotrites;c__;o__;f__;g__;s__	81.57	4.8	Gradient Boost (General Model)	11	0.91	5451	241.75	866167	0.41	1090	189	14879	None	0	0	0
																					GX12_bin.157	7.86973e-07	DPANN	d__Archaea;p__Nanoarchaeota;c__Nanoarchaeia;o__SCGC-AAA011-G17;f__GW2011-AR17;g__UBA9640;s__	76.06	1.246	69.83	1274369	d__Archaea;p__Nanoarchaeota;c__;o__;f__;g__;s__	90.88	0.11	Gradient Boost (General Model)	11	0.91	15112	244.678	1274369	0.43	1585	112	57622	None	0	0	0
																					GX12_bin.166	2.11668e-06	DPANN	d__Archaea;p__Nanoarchaeota;c__Nanoarchaeia;o__Woesearchaeales;f__GW2011-AR9;g__JACRPH01;s__	80.37	1.869	71.025	1471543	d__Archaea;p__Candidatus Woesearchaeota;c__;o__;f__;g__;s__	92.25	0.15	Gradient Boost (General Model)	11	0.882	10784	246.419	1471543	0.41	1760	200	49265	None	12	5	8.15471
																					GX12_bin.190	5.79553e-07	DPANN	d__Archaea;p__Nanoarchaeota;c__Nanoarchaeia;o__Woesearchaeales;f__GW2011-AR9;g__;s__	72.46	1.869	63.115	801975	d__Archaea;p__Candidatus Woesearchaeota;c__;o__;f__;g__;s__	82.2	1.9	Gradient Boost (General Model)	11	0.91	6182	237.296	801975	0.39	1029	179	15584	None	0	0	0
																					GX12_bin.198	9.97174e-07	Euryarchaeota	d__Archaea;p__Hadarchaeota;c__Hadarchaeia;o__Hadarchaeales;f__Hadarchaeaceae;g__;s__	90.58	4.672	67.22	1487326	d__Archaea;p__Candidatus Hadarchaeota;c__Candidatus Hadarchaeia;o__Candidatus Hadarchaeales;f__Candidatus Hadarchaeaceae;g__;s__	89.09	3.12	Gradient Boost (General Model)	11	0.896	11794	259.03	1487326	0.52	1719	187	60462	None	1	1	0.672348
																					GX12_bin.20	5.11005e-07	DPANN	d__Archaea;p__Aenigmatarchaeota;c__Aenigmatarchaeia;o__Aenigmatarchaeales;f__JAHLMS01;g__JAHLMS01;s__	75.95	0.934	71.28	635894	d__Archaea;p__Candidatus Aenigmarchaeota;c__;o__;f__;g__;s__	77.2	0.26	Gradient Boost (General Model)	11	0.929	8070	228.253	635894	0.55	865	93	22474	None	0	0	0
																					GX12_bin.24	6.14829e-07	DPANN	d__Archaea;p__Iainarchaeota;c__Iainarchaeia;o__Iainarchaeales;f__JACQJH01;g__;s__	81.39	4.672	58.03	1409589	d__Archaea;p__Candidatus Diapherotrites;c__;o__;f__;g__;s__	78.99	0.13	Gradient Boost (General Model)	11	0.897	4794	228.569	1409589	0.34	1848	354	18281	None	3	2	2.12828
																					GX12_bin.30	1.087e-05	Euryarchaeota	d__Archaea;p__Halobacteriota;c__Methanosarcinia;o__Methanosarcinales;f__Methanoperedenaceae;g__Methanoperedens;s__	92.15	2.011	82.095	1981778	d__Archaea;p__Euryarchaeota;c__Methanomicrobia;o__Methanosarcinales;f__Candidatus Methanoperedenaceae;g__Candidatus Methanoperedens;s__	93.31	3.71	Neural Network (Specific Model)	11	0.915	16343	246.82	1981778	0.43	2456	191	65198	None	2	2	1.00919
																					GX12_bin.32	8.25293e-07	DPANN	d__Archaea;p__EX4484-52;c__EX4484-52;o__EX4484-52;f__B79-G9;g__;s__	89.25	3.414	72.18	1488562	d__Archaea;p__Candidatus Nanohaloarchaeota;c__;o__;f__;g__;s__	83.06	3	Gradient Boost (General Model)	11	0.889	10173	255.879	1488562	0.45	1729	222	39075	None	0	0	0
																					GX12_bin.40	1.5102e-06	DPANN	d__Archaea;p__EX4484-52;c__EX4484-52;o__EX4484-52;f__LFW-46;g__;s__	92.05	2.803	78.035	1185965	d__Archaea;p__Nanoarchaeota;c__;o__;f__;g__;s__	93.6	2.4	Gradient Boost (General Model)	11	0.876	34485	279.077	1185965	0.44	1243	66	114324	None	5	3	4.21598
																					GX12_bin.41	1.12972e-06	DPANN	d__Archaea;p__EX4484-52;c__EX4484-52;o__EX4484-52;f__LFW-46;g__LFW-46;s__	85.9	0.934	81.23	1033933	d__Archaea;p__Nanoarchaeota;c__;o__;f__;g__;s__	91.04	1.27	Gradient Boost (General Model)	11	0.905	46171	265.015	1033933	0.46	1179	36	252267	None	2	1	1.93436
																					GX12_bin.55	6.98707e-06	Euryarchaeota	d__Archaea;p__Halobacteriota;c__Methanosarcinia;o__Methanosarcinales;f__Methanoperedenaceae;g__Methanoperedens;s__	78.06	6.096	47.58	2603322	d__Archaea;p__Euryarchaeota;c__Methanomicrobia;o__Methanosarcinales;f__Candidatus Methanoperedenaceae;g__Candidatus Methanoperedens;s__	81.35	10.39	Gradient Boost (General Model)	11	0.909	5959	239.304	2603322	0.43	3306	531	56581	None	9	6	3.45712
																					GX12_bin.65	4.97472e-06	DPANN	d__Archaea;p__EX4484-52;c__EX4484-52;o__EX4484-52;f__LFW-46;g__;s__	88.71	4.121	68.105	1079089	d__Archaea;p__Nanoarchaeota;c__;o__;f__;g__;s__	92.62	2.65	Gradient Boost (General Model)	11	0.89	13864	238.461	1079089	0.47	1346	107	32072	None	6	3	5.56025
																					GX12_bin.72	1.26989e-05	DPANN	d__Archaea;p__Aenigmatarchaeota;c__Aenigmatarchaeia;o__Aenigmatarchaeales;f__;g__;s__	83.8	0	83.8	866533	d__Archaea;p__Candidatus Aenigmarchaeota;c__;o__;f__;g__;s__	92.04	0.19	Gradient Boost (General Model)	11	0.871	111078	234.773	866533	0.45	1074	11	201227	None	3	3	3.46207
																					GX12_bin.79	8.93974e-06	DPANN	d__Archaea;p__EX4484-52;c__EX4484-52;o__EX4484-52;f__LFW-46;g__;s__	77.57	1.168	71.73	1173221	d__Archaea;p__Nanoarchaeota;c__;o__;f__;g__;s__	87.97	0.6	Gradient Boost (General Model)	11	0.897	16708	245.308	1173221	0.47	1434	101	46536	None	3	2	2.55706
																					GX12_bin.85	2.10353e-06	TACK	d__Archaea;p__Thermoproteota;c__Bathyarchaeia;o__B25;f__;g__;s__	89.4	1.941	79.695	1170195	d__Archaea;p__Candidatus Bathyarchaeota;c__;o__;f__;g__;s__	82.38	0.8	Gradient Boost (General Model)	11	0.88	7406	241.243	1170195	0.51	1426	209	27890	None	1	1	0.854558
																					GX4_bin.185	5.0902e-06	TACK	d__Archaea;p__Thermoproteota;c__Nitrososphaeria;o__Nitrososphaerales;f__Nitrosopumilaceae;g__Nitrosarchaeum;s__	78.45	9.385	31.525	1017763	d__Archaea;p__Nitrososphaerota;c__Nitrososphaeria;o__Nitrosopumilales;f__Nitrosopumilaceae;g__Nitrosarchaeum;s__	77.32	2.76	Neural Network (Specific Model)	11	0.906	3763	213.995	1017763	0.33	1440	290	20185	None	1	1	0.982547
																					GX7_bin.193	8.7221e-07	DPANN	d__Archaea;p__Aenigmatarchaeota;c__Aenigmatarchaeia;o__Aenigmatarchaeales;f__;g__;s__	79.43	0.934	74.76	977363	d__Archaea;p__Candidatus Aenigmarchaeota;c__;o__;f__;g__;s__	89.74	0.26	Gradient Boost (General Model)	11	0.839	8832	215.934	977363	0.44	1268	147	51224	None	1	1	1.02316
																					H1_bin.147	4.00641e-06	TACK	d__Archaea;p__Thermoproteota;c__Nitrososphaeria;o__Nitrososphaerales;f__Nitrosopumilaceae;g__VHBM01;s__	89.8	6.148	59.06	1569199	d__Archaea;p__Nitrososphaerota;c__Nitrososphaeria;o__Nitrosopumilales;f__;g__;s__	90.15	5.5	Neural Network (Specific Model)	11	0.904	8347	235.792	1569199	0.36	2012	253	57966	None	4	2	2.54907
																					H1_bin.269	1.94351e-06	TACK	d__Archaea;p__Thermoproteota;c__Nitrososphaeria;o__Nitrososphaerales;f__UBA183;g__;s__	88.92	9.932	39.26	1343013	d__Archaea;p__Nitrososphaerota;c__;o__;f__;g__;s__	90.03	5.27	Gradient Boost (General Model)	11	0.9	6866	231.747	1343013	0.59	1746	256	51336	None	1	1	0.744594
																					H1_bin.60	1.31612e-06	DPANN	d__Archaea;p__Nanoarchaeota;c__Nanoarchaeia;o__Woesearchaeales;f__UBA583;g__UBA583;s__	77.1	0.071	76.745	1265406	d__Archaea;p__Candidatus Woesearchaeota;c__;o__;f__;g__;s__	89.39	1.47	Gradient Boost (General Model)	11	0.895	65773	284.382	1265406	0.28	1329	24	124698	None	3	2	2.37078
																					H1_bin.81	8.49598e-06	TACK	d__Archaea;p__Thermoproteota;c__Nitrososphaeria;o__Nitrososphaerales;f__Nitrosopumilaceae;g__Nitrosarchaeum;s__Nitrosarchaeum sp003569705	88.51	6.87	54.16	1575266	d__Archaea;p__Nitrososphaerota;c__Nitrososphaeria;o__Nitrosopumilales;f__Nitrosopumilaceae;g__Nitrosarchaeum;s__	91.11	3.23	Neural Network (Specific Model)	11	0.882	7135	221.208	1575266	0.33	2101	286	75430	None	2	2	1.26963
																					H16_bin.138	0.000191331	Euryarchaeota	d__Archaea;p__Methanobacteriota;c__Methanobacteria;o__Methanobacteriales;f__Methanobacteriaceae;g__UBA349;s__	99.2	0.8	95.2	2355087	d__Archaea;p__Euryarchaeota;c__Methanobacteria;o__Methanobacteriales;f__Methanobacteriaceae;g__;s__	96.6	1.41	Neural Network (Specific Model)	11	0.826	61106	284.406	2355087	0.33	2283	57	344375	None	10	5	4.24613
																					H16_bin.159	2.31262e-06	TACK	d__Archaea;p__Thermoproteota;c__Bathyarchaeia;o__B26-1;f__UBA233;g__DRUK01;s__	77.52	1.869	68.175	1370961	d__Archaea;p__Candidatus Bathyarchaeota;c__;o__;f__;g__;s__	80.58	1.14	Gradient Boost (General Model)	11	0.864	4205	214.03	1370961	0.46	1851	352	17020	None	1	1	0.729415
																					H2_bin.110	4.45409e-06	TACK	d__Archaea;p__Thermoproteota;c__Nitrososphaeria;o__Nitrososphaerales;f__Nitrosopumilaceae;g__Nitrosarchaeum;s__Nitrosarchaeum sp003569705	95.79	1.941	86.085	1581332	d__Archaea;p__Nitrososphaerota;c__Nitrososphaeria;o__Nitrosopumilales;f__Nitrosopumilaceae;g__Nitrosarchaeum;s__	97.05	1.78	Neural Network (Specific Model)	11	0.881	6759	220.101	1581332	0.33	2116	311	44342	None	1	1	0.632378
																					H20_bin.10	1.02765e-05	TACK	d__Archaea;p__Thermoproteota;c__Nitrososphaeria;o__Nitrososphaerales;f__Nitrosopumilaceae;g__Nitrosarchaeum;s__Nitrosarchaeum sp003569705	73.15	7.766	34.32	1225452	d__Archaea;p__Nitrososphaerota;c__Nitrososphaeria;o__Nitrosopumilales;f__Nitrosopumilaceae;g__Nitrosarchaeum;s__	72.43	1.53	Neural Network (Specific Model)	11	0.887	3463	207.327	1225452	0.33	1753	387	14265	None	2	2	1.63205
																					H20_bin.80	1.27576e-06	DPANN	d__Archaea;p__Nanoarchaeota;c__Nanoarchaeia;o__Woesearchaeales;f__UBA12501;g__;s__	79.9	2.408	67.86	1203022	d__Archaea;p__Candidatus Woesearchaeota;c__;o__;f__;g__;s__	88.7	2.62	Gradient Boost (General Model)	11	0.902	7040	245.241	1203022	0.41	1479	230	27610	None	1	1	0.83124
																					H20_bin.92	6.15449e-06	TACK	d__Archaea;p__Thermoproteota;c__Bathyarchaeia;o__40CM-2-53-6;f__FEN-987;g__JALHTB01;s__JALHTB01 sp022865625	94.62	1.869	85.275	2449574	d__Archaea;p__Candidatus Bathyarchaeota;c__;o__;f__;g__;s__	99.2	4.27	Gradient Boost (General Model)	11	0.851	43719	246.852	2449574	0.53	2825	101	96920	None	3	2	1.2247
																					H24_bin.109	1.10515e-06	DPANN	d__Archaea;p__Nanoarchaeota;c__Nanoarchaeia;o__Woesearchaeales;f__UBA12501;g__;s__	85.51	0.934	80.84	1371877	d__Archaea;p__Candidatus Woesearchaeota;c__;o__;f__;g__;s__	97.25	0.76	Gradient Boost (General Model)	11	0.908	64626	283.643	1371877	0.42	1466	42	233995	None	1	1	0.728928
																					H24_bin.125	1.50929e-06	TACK	d__Archaea;p__Thermoproteota;c__Nitrososphaeria;o__Nitrososphaerales;f__Nitrosopumilaceae;g__Nitrosotenuis;s__	82.84	4.854	58.57	1055745	d__Archaea;p__Nitrososphaerota;c__;o__;f__;g__Candidatus Nitrosotenuis;s__	67.61	1.08	Neural Network (Specific Model)	11	0.913	4923	219.726	1055745	0.42	1466	268	18013	None	1	1	0.947198
																					H24_bin.19	6.20764e-06	Euryarchaeota	d__Archaea;p__Thermoplasmatota;c__JAKEGO01;o__JAKEGO01;f__;g__;s__	95.78	4.202	74.77	1869566	d__Archaea;p__Candidatus Thermoplasmatota;c__;o__;f__;g__;s__	90.18	0.44	Gradient Boost (General Model)	11	0.913	19119	289.387	1869566	0.39	1972	165	79896	None	2	2	1.06977
																					H24_bin.29	9.18026e-06	TACK	d__Archaea;p__Thermoproteota;c__Bathyarchaeia;o__40CM-2-53-6;f__FEN-987;g__JALHTB01;s__JALHTB01 sp022865625	92.28	5.14	66.58	2089241	d__Archaea;p__Candidatus Bathyarchaeota;c__;o__;f__;g__;s__	91.81	6.31	Gradient Boost (General Model)	11	0.861	6579	226.161	2089241	0.53	2660	406	35831	None	3	3	1.43593
																					H24_bin.38	2.85395e-06	Euryarchaeota	d__Archaea;p__Halobacteriota;c__Methanomicrobia;o__Methanomicrobiales;f__Methanoregulaceae;g__MVRE01;s__	93.58	4.138	72.89	1563252	d__Archaea;p__Euryarchaeota;c__Methanomicrobia;o__Methanomicrobiales;f__Methanoregulaceae;g__Methanoregula;s__	82.38	0.3	Neural Network (Specific Model)	11	0.879	8700	240.893	1563252	0.53	1909	229	33133	None	0	0	0
																					H24_bin.49	1.08844e-05	TACK	d__Archaea;p__Thermoproteota;c__Bathyarchaeia;o__TCS64;f__TCS64;g__;s__	89.32	5.825	60.195	1450351	d__Archaea;p__Candidatus Bathyarchaeota;c__;o__;f__;g__;s__	91.6	3.47	Gradient Boost (General Model)	11	0.889	5959	237.263	1450351	0.6	1815	315	25842	None	2	2	1.37898
																					H24_bin.59	1.83994e-06	DPANN	d__Archaea;p__Nanoarchaeota;c__Nanoarchaeia;o__Woesearchaeales;f__UBA12501;g__1-14-0-10-44-13;s__	85.98	0.934	81.31	1628542	d__Archaea;p__Candidatus Woesearchaeota;c__;o__;f__;g__;s__	93.98	0.02	Gradient Boost (General Model)	11	0.897	34196	272.352	1628542	0.42	1792	79	116536	None	1	1	0.614046
																					H24_bin.71	1.7263e-06	Euryarchaeota	d__Archaea;p__Thermoplasmatota;c__Themoplasmata_A;o__;f__;g__;s__	81.34	4.042	61.13	1003550	d__Archaea;p__Candidatus Thermoplasmatota;c__Thermoplasmata;o__Thermoplasmatales;f__;g__;s__	76.86	3.62	Gradient Boost (General Model)	11	0.909	2932	216.417	1003550	0.38	1410	353	12269	None	1	1	0.996463
																					H24_bin.76	9.25598e-07	DPANN	d__Archaea;p__B1Sed10-29;c__B1Sed10-29;o__B1Sed10-29;f__JACOVT01;g__;s__	81.77	1.869	72.425	876305	d__Archaea;p__Candidatus Micrarchaeota;c__;o__;f__;g__;s__	84.5	0.31	Gradient Boost (General Model)	11	0.874	10951	232.685	876305	0.49	1101	104	50021	None	0	0	0
																					H24_bin.97	1.46859e-06	DPANN	d__Archaea;p__Iainarchaeota;c__Iainarchaeia;o__Iainarchaeales;f__JAFCCJ01;g__;s__	89.25	1.869	79.905	1256557	d__Archaea;p__Candidatus Diapherotrites;c__;o__;f__;g__;s__	86.55	1.55	Neural Network (Specific Model)	11	0.894	48611	274.184	1256557	0.51	1369	48	124187	None	0	0	0
																					H25_bin.82	2.39537e-06	TACK	d__Archaea;p__Thermoproteota;c__Nitrososphaeria;o__Nitrososphaerales;f__Nitrososphaeraceae;g__Nitrosopolaris;s__Nitrosopolaris rasttigaisensis	87.78	6.472	55.42	4208650	d__Archaea;p__Nitrososphaerota;c__Nitrososphaeria;o__Nitrososphaerales;f__Nitrososphaeraceae;g__Candidatus Nitrosopolaris;s__Candidatus Nitrosopolaris rasttigaisensis	87.12	9.02	Gradient Boost (General Model)	11	0.773	4025	190.161	4208650	0.39	5731	1137	80233	None	3	3	0.712818
																					H27_bin.226	5.40074e-06	TACK	d__Archaea;p__Thermoproteota;c__Nitrososphaeria;o__Nitrososphaerales;f__Nitrosopumilaceae;g__Nitrosarchaeum;s__	87.56	3.155	71.785	1685101	d__Archaea;p__Nitrososphaerota;c__Nitrososphaeria;o__Nitrosopumilales;f__Nitrosopumilaceae;g__Nitrosarchaeum;s__	83.55	3.23	Neural Network (Specific Model)	11	0.88	4946	218.018	1685101	0.33	2274	393	78666	None	6	4	3.56062
																					H28_bin.117	2.02907e-06	DPANN	d__Archaea;p__Nanoarchaeota;c__Nanoarchaeia;o__Woesearchaeales;f__CG1-02-57-44;g__;s__	81.3	2.336	69.62	1536133	d__Archaea;p__Nanoarchaeota;c__;o__;f__;g__;s__	94.59	3.91	Gradient Boost (General Model)	11	0.894	19826	272.968	1536133	0.39	1680	126	108806	None	2	2	1.30197
																					H28_bin.121	8.11205e-06	Euryarchaeota	d__Archaea;p__Halobacteriota;c__Methanosarcinia;o__Methanosarcinales;f__Methanoperedenaceae;g__Methanoperedens;s__	81.63	7.73	42.98	2704248	d__Archaea;p__Euryarchaeota;c__Methanomicrobia;o__Methanosarcinales;f__Candidatus Methanoperedenaceae;g__Candidatus Methanoperedens;s__	86.09	10.24	Neural Network (Specific Model)	11	0.886	6550	232.976	2704248	0.43	3439	500	42788	None	12	7	4.43746
																					H29_bin.25	2.207e-06	Euryarchaeota	d__Archaea;p__Halobacteriota;c__Methanomicrobia;o__Methanomicrobiales;f__Methanoregulaceae;g__MVRE01;s__	90.78	0.657	87.495	1572175	d__Archaea;p__Euryarchaeota;c__Methanomicrobia;o__Methanomicrobiales;f__Methanoregulaceae;g__Methanoregula;s__	84.61	0.07	Neural Network (Specific Model)	11	0.875	11844	249.651	1572175	0.52	1843	180	59488	None	0	0	0
																					H29_bin.56	7.37206e-07	Euryarchaeota	d__Archaea;p__Halobacteriota;c__Methanomicrobia;o__Methanomicrobiales;f__Methanoregulaceae;g__MVRE01;s__	78.9	5.263	52.585	984975	d__Archaea;p__Euryarchaeota;c__Methanomicrobia;o__Methanomicrobiales;f__Methanoregulaceae;g__Methanoregula;s__	59.72	2.05	Neural Network (Specific Model)	11	0.905	5007	238.994	984975	0.55	1247	222	15871	None	0	0	0
																					H29_bin.6	4.12455e-06	TACK	d__Archaea;p__Thermoproteota;c__Nitrososphaeria;o__Nitrososphaerales;f__Nitrososphaeraceae;g__TA-21;s__	95.63	6.223	64.515	3488794	d__Archaea;p__Nitrososphaerota;c__Nitrososphaeria;o__Nitrososphaerales;f__Nitrososphaeraceae;g__;s__	92.98	4.4	Neural Network (Specific Model)	11	0.741	8948	191.394	3488794	0.38	4517	525	46522	None	1	1	0.286632
																					H3_bin.133	8.82679e-07	DPANN	d__Archaea;p__Nanoarchaeota;c__Nanoarchaeia;o__Woesearchaeales;f__GW2011-AR9;g__JACOZP01;s__	77.57	1.401	70.565	1289220	d__Archaea;p__Candidatus Woesearchaeota;c__;o__;f__;g__;s__	95.23	1.7	Gradient Boost (General Model)	11	0.906	37561	245.368	1289220	0.4	1591	54	71729	None	0	0	0
																					H3_bin.76	1.39602e-06	DPANN	d__Archaea;p__Nanoarchaeota;c__Nanoarchaeia;o__Woesearchaeales;f__GW2011-AR9;g__JACRPH01;s__	81.3	0.934	76.63	1014438	d__Archaea;p__Candidatus Woesearchaeota;c__;o__;f__;g__;s__	91.61	0.09	Gradient Boost (General Model)	11	0.916	78764	279.491	1014438	0.38	1110	25	125210	None	0	0	0
																					H30_bin.167	1.30194e-06	DPANN	d__Archaea;p__Nanoarchaeota;c__Nanoarchaeia;o__Woesearchaeales;f__JACQNA01;g__;s__	72.5	0.934	67.83	1736526	d__Archaea;p__Candidatus Woesearchaeota;c__;o__;f__;g__;s__	81.52	4.54	Gradient Boost (General Model)	11	0.864	6215	258.291	1736526	0.39	1942	344	26656	None	0	0	0
																					H30_bin.180	1.81157e-06	Euryarchaeota	d__Archaea;p__Thermoplasmatota;c__Thermoplasmata;o__RBG-16-68-12;f__RBG-16-68-12;g__RBG-16-68-12;s__	99.2	3.6	81.2	2304528	d__Archaea;p__Candidatus Thermoplasmatota;c__Thermoplasmata;o__;f__;g__;s__	92.99	4.41	Gradient Boost (General Model)	11	0.894	38322	269.367	2304528	0.66	2557	169	122358	None	3	2	1.30179
																					H30_bin.190	1.26225e-06	DPANN	d__Archaea;p__Nanoarchaeota;c__Nanoarchaeia;o__Woesearchaeales;f__JAGVYU01;g__;s__	80.84	0	80.84	1778419	d__Archaea;p__Candidatus Woesearchaeota;c__;o__;f__;g__;s__	94.39	2.84	Gradient Boost (General Model)	11	0.912	72229	265.622	1778419	0.38	2045	45	158625	None	2	2	1.12459
																					H30_bin.222	5.24858e-07	DPANN	d__Archaea;p__Iainarchaeota;c__Iainarchaeia;o__Iainarchaeales;f__UBA10191;g__UBA10191;s__	73.36	4.025	53.235	992554	d__Archaea;p__Candidatus Diapherotrites;c__;o__;f__;g__;s__	86.88	1.99	Gradient Boost (General Model)	11	0.932	5543	243.63	992554	0.42	1268	230	22866	None	0	0	0
																					H30_bin.234	4.09387e-07	DPANN	d__Archaea;p__Iainarchaeota;c__Iainarchaeia;o__Iainarchaeales;f__JAGVWC01;g__JAHJAQ01;s__	80.99	7.009	45.945	1115101	d__Archaea;p__Candidatus Micrarchaeota;c__;o__;f__;g__;s__	86.38	3.79	Gradient Boost (General Model)	11	0.89	5857	235.59	1115101	0.46	1408	238	17059	None	0	0	0
																					H30_bin.240	6.35763e-07	DPANN	d__Archaea;p__Nanoarchaeota;c__Nanoarchaeia;o__Woesearchaeales;f__ARS49;g__JAGVYM01;s__	74.53	3.271	58.175	1087573	d__Archaea;p__Candidatus Woesearchaeota;c__;o__;f__;g__;s__	98.4	1.05	Gradient Boost (General Model)	11	0.914	39761	239.727	1087573	0.44	1388	52	88094	None	1	1	0.919479
																					H30_bin.249	6.91697e-07	DPANN	d__Archaea;p__Iainarchaeota;c__Iainarchaeia;o__Iainarchaeales;f__UBA10219;g__;s__	80.48	4.049	60.235	1247245	d__Archaea;p__Candidatus Diapherotrites;c__;o__;f__;g__;s__	88.84	0.92	Gradient Boost (General Model)	11	0.911	5252	239.708	1247245	0.41	1583	301	18335	None	1	1	0.801767
																					H30_bin.263	6.94833e-07	DPANN	d__Archaea;p__Iainarchaeota;c__Iainarchaeia;o__Iainarchaeales;f__GW2011-AR10;g__JACQJF01;s__	91.58	0.934	86.91	1580713	d__Archaea;p__Candidatus Diapherotrites;c__;o__;f__;g__;s__	92.6	0.42	Neural Network (Specific Model)	11	0.903	30353	260.214	1580713	0.42	1835	71	103210	None	8	4	5.06101
																					H30_bin.287	1.2398e-06	DPANN	d__Archaea;p__Iainarchaeota;c__Iainarchaeia;o__Iainarchaeales;f__JACPJC01;g__;s__	70.89	1.401	63.885	642300	d__Archaea;p__Candidatus Diapherotrites;c__;o__;f__;g__;s__	64.8	1.71	Neural Network (Specific Model)	11	0.903	3972	216.487	642300	0.44	896	168	12819	None	0	0	0
																					H30_bin.325	1.10665e-06	DPANN	d__Archaea;p__Nanoarchaeota;c__Nanoarchaeia;o__Woesearchaeales;f__UBA12501;g__UBA12501;s__	85.74	0.934	81.07	1288782	d__Archaea;p__Candidatus Woesearchaeota;c__;o__;f__;g__;s__	99.43	0.39	Gradient Boost (General Model)	11	0.916	118568	283.891	1288782	0.49	1389	21	175886	None	1	1	0.775926
																					H30_bin.343	1.2751e-06	DPANN	d__Archaea;p__Nanoarchaeota;c__Nanoarchaeia;o__Woesearchaeales;f__DSVV01;g__;s__	83.17	3.504	65.65	1522493	d__Archaea;p__Candidatus Woesearchaeota;c__;o__;f__;g__;s__	97.65	3.36	Gradient Boost (General Model)	11	0.899	20388	255.072	1522493	0.4	1794	108	63923	None	1	1	0.656817
																					H30_bin.53	2.21554e-06	DPANN	d__Archaea;p__Nanoarchaeota;c__Nanoarchaeia;o__Woesearchaeales;f__GW2011-AR4;g__GCA-2688775;s__	76.4	3.115	60.825	1056028	d__Archaea;p__Candidatus Woesearchaeota;c__;o__;f__;g__;s__	83.4	3.69	Gradient Boost (General Model)	11	0.912	9739	244.745	1056028	0.39	1314	145	27914	None	1	1	0.946945
																					H30_bin.61	9.56725e-07	DPANN	d__Archaea;p__Nanoarchaeota;c__Nanoarchaeia;o__Woesearchaeales;f__ARS49;g__JACQMU01;s__	79.36	0	79.36	1282485	d__Archaea;p__Candidatus Woesearchaeota;c__;o__;f__;g__;s__	92.75	1.31	Gradient Boost (General Model)	11	0.896	22138	243.054	1282485	0.38	1583	96	69011	None	2	1	1.55947
																					H30_bin.65	1.36694e-06	DPANN	d__Archaea;p__Micrarchaeota;c__Micrarchaeia;o__Anstonellales;f__Bilamarchaeaceae;g__Bilamarchaeum;s__	91.51	0	91.51	1436409	d__Archaea;p__Candidatus Micrarchaeota;c__Candidatus Micrarchaeia;o__Candidatus Anstonellales;f__Candidatus Bilamarchaeaceae;g__Candidatus Bilamarchaeum;s__	88.37	0.75	Gradient Boost (General Model)	11	0.909	204702	294.845	1436409	0.39	1480	20	322744	None	1	1	0.696181
																					H30_bin.83	1.97267e-06	DPANN	d__Archaea;p__Nanoarchaeota;c__Nanoarchaeia;o__SCGC-AAA011-G17;f__;g__;s__	78.97	0.934	74.3	981311	d__Archaea;p__Nanoarchaeota;c__Candidatus Nanoarchaeia;o__;f__;g__;s__	96.08	1.47	Neural Network (Specific Model)	11	0.93	40922	235.238	981311	0.42	1297	44	137584	None	0	0	0
																					H30_bin.92	9.18894e-07	DPANN	d__Archaea;p__Undinarchaeota;c__Undinarchaeia;o__Undinarchaeales;f__Naiadarchaeaceae;g__;s__	73.06	5.655	44.785	703155	d__Archaea;p__Candidatus Undinarchaeota;c__Candidatus Undinarchaeia;o__Candidatus Naiadarchaeales;f__Candidatus Naiadarchaeaceae;g__;s__	75.43	4.79	Gradient Boost (General Model)	11	0.928	5031	236.061	703155	0.43	924	178	12679	None	0	0	0
																					H32_bin.21	4.96991e-07	DPANN	d__Archaea;p__Micrarchaeota;c__Micrarchaeia;o__Norongarragalinales;f__UBA10210;g__JABWCK01;s__	78.14	2.803	64.125	973053	d__Archaea;p__Candidatus Micrarchaeota;c__;o__;f__;g__;s__	78.23	1.09	Gradient Boost (General Model)	11	0.877	6964	234.708	973053	0.44	1214	180	23054	None	1	1	1.02769
																					H32_bin.44	5.69402e-07	DPANN	d__Archaea;p__Nanoarchaeota;c__Nanoarchaeia;o__Woesearchaeales;f__UBA10216;g__UBA10216;s__	78.35	2.875	63.975	1458206	d__Archaea;p__Candidatus Woesearchaeota;c__;o__;f__;g__;s__	85.95	1.48	Gradient Boost (General Model)	11	0.909	8540	236.221	1458206	0.47	1876	249	25058	None	1	1	0.685774
																					H32_bin.58	2.12101e-06	TACK	d__Archaea;p__Thermoproteota;c__Bathyarchaeia;o__40CM-2-53-6;f__FEN-987;g__JALHTB01;s__	93.61	5.607	65.575	2319317	d__Archaea;p__Candidatus Bathyarchaeota;c__;o__;f__;g__;s__	85.2	6.38	Gradient Boost (General Model)	11	0.837	7734	219.091	2319317	0.51	2967	447	84482	None	3	3	1.29348
																					H32_bin.80	9.0192e-07	DPANN	d__Archaea;p__Iainarchaeota;c__Iainarchaeia;o__Iainarchaeales;f__GW2011-AR10;g__JACPKT01;s__	87.86	3.738	69.17	1311680	d__Archaea;p__Candidatus Diapherotrites;c__;o__;f__;g__;s__	92.26	3.62	Neural Network (Specific Model)	11	0.903	13263	250.342	1311680	0.43	1581	169	45267	None	1	1	0.762381
																					H34_bin.119	2.9007e-06	TACK	d__Archaea;p__Thermoproteota;c__Nitrososphaeria;o__Nitrososphaerales;f__UBA183;g__JACPTA01;s__	72.25	4.767	48.415	2141562	d__Archaea;p__Nitrososphaerota;c__;o__;f__;g__;s__	64.03	6	Gradient Boost (General Model)	11	0.879	6945	235.025	2141562	0.53	2678	366	35851	None	4	4	1.8678
																					H34_bin.25	1.08909e-06	Euryarchaeota	d__Archaea;p__Thermoplasmatota;c__Thermoplasmata;o__RBG-16-68-12;f__;g__;s__	100	2.4	88	2870717	d__Archaea;p__Candidatus Thermoplasmatota;c__;o__;f__;g__;s__	92.22	2.63	Gradient Boost (General Model)	11	0.871	658206	283.773	2870717	0.65	2946	18	1249859	None	4	3	1.39338
																					H34_bin.37	1.29435e-05	TACK	d__Archaea;p__Thermoproteota;c__Nitrososphaeria;o__Nitrososphaerales;f__Nitrosopumilaceae;g__JACQFM01;s__	94.17	3.398	77.18	1045482	d__Archaea;p__Nitrososphaerota;c__;o__;f__;g__;s__	82.39	0.22	Neural Network (Specific Model)	11	0.912	7224	230.674	1045482	0.38	1382	206	23427	None	0	0	0
																					H34_bin.54	8.36562e-07	DPANN	d__Archaea;p__Aenigmatarchaeota;c__Aenigmatarchaeia;o__GW2011-AR5;f__GW2011-AR5;g__JACPVU01;s__	83.09	1.869	73.745	1141765	d__Archaea;p__Candidatus Aenigmarchaeota;c__;o__;f__;g__;s__	93.92	0.54	Gradient Boost (General Model)	11	0.873	26936	212.285	1141765	0.47	1572	66	75267	None	1	1	0.875837
																					H34_bin.92	5.10526e-06	TACK	d__Archaea;p__Thermoproteota;c__Nitrososphaeria;o__Nitrososphaerales;f__UBA183;g__JACPTA01;s__	93.68	5.825	64.555	1954312	d__Archaea;p__Nitrososphaerota;c__;o__;f__;g__;s__	91.5	8.67	Gradient Boost (General Model)	11	0.883	9087	241.43	1954312	0.54	2390	270	42754	None	2	2	1.02338
																					H37_bin.1	1.02558e-06	DPANN	d__Archaea;p__Nanoarchaeota;c__Nanoarchaeia;o__Woesearchaeales;f__ARS49;g__JACQMU01;s__	84.34	0.934	79.67	1409249	d__Archaea;p__Candidatus Woesearchaeota;c__;o__;f__;g__;s__	100	1.05	Gradient Boost (General Model)	11	0.919	47999	262.079	1409249	0.34	1652	51	120422	None	1	1	0.709598
																					H37_bin.100	1.7413e-05	TACK	d__Archaea;p__Thermoproteota;c__Nitrososphaeria;o__Nitrososphaerales;f__Nitrosopumilaceae;g__VHBM01;s__	85.43	1.456	78.15	904720	d__Archaea;p__Nitrososphaerota;c__Nitrososphaeria;o__Nitrosopumilales;f__Nitrosopumilaceae;g__;s__	75.51	1.58	Neural Network (Specific Model)	11	0.919	8568	233.107	904720	0.37	1192	155	24633	None	1	1	1.10531
																					H37_bin.113	1.09437e-06	DPANN	d__Archaea;p__Nanoarchaeota;c__Nanoarchaeia;o__Woesearchaeales;f__DSVV01;g__;s__	85.98	0	85.98	1495146	d__Archaea;p__Candidatus Woesearchaeota;c__;o__;f__;g__;s__	96.6	0.87	Neural Network (Specific Model)	11	0.901	397525	295.316	1495146	0.38	1523	10	575901	None	0	0	0
																					H37_bin.114	1.0274e-06	DPANN	d__Archaea;p__Nanoarchaeota;c__Nanoarchaeia;o__Woesearchaeales;f__DSVV01;g__;s__	74.76	4.025	54.635	1624680	d__Archaea;p__Candidatus Woesearchaeota;c__;o__;f__;g__;s__	89.71	1.77	Gradient Boost (General Model)	11	0.912	15887	267.595	1624680	0.39	1851	159	49964	None	3	1	1.84652
																					H37_bin.122	5.86456e-07	DPANN	d__Archaea;p__Micrarchaeota;c__Micrarchaeia;o__Anstonellales;f__Anstonellaceae;g__Anstonella;s__	72.16	3.777	53.275	1405079	d__Archaea;p__Candidatus Micrarchaeota;c__Candidatus Micrarchaeia;o__Candidatus Anstonellales;f__Candidatus Anstonellaceae;g__Candidatus Anstonella;s__	84.67	5.05	Gradient Boost (General Model)	11	0.933	17963	285.464	1405079	0.49	1533	128	68575	None	1	1	0.711704
																					H37_bin.156	1.11864e-06	DPANN	d__Archaea;p__Nanoarchaeota;c__Nanoarchaeia;o__Woesearchaeales;f__UBA10216;g__UBA10216;s__	88.08	0	88.08	1251504	d__Archaea;p__Candidatus Woesearchaeota;c__;o__;f__;g__;s__	97.5	0.15	Gradient Boost (General Model)	11	0.902	158023	264.352	1251504	0.47	1427	17	327410	None	1	1	0.799039
																					H37_bin.185	2.42168e-06	DPANN	d__Archaea;p__Nanoarchaeota;c__Nanoarchaeia;o__SCGC-AAA011-G17;f__GW2011-AR18;g__;s__	75	5.14	49.3	921703	d__Archaea;p__Candidatus Woesearchaeota;c__;o__;f__;g__;s__	100	2.53	Gradient Boost (General Model)	11	0.922	19336	243.682	921703	0.31	1167	84	59367	None	0	0	0
																					H37_bin.189	4.59335e-07	DPANN	d__Archaea;p__Iainarchaeota;c__Iainarchaeia;o__Iainarchaeales;f__JAGVWC01;g__;s__	83.64	1.473	76.275	1153072	d__Archaea;p__;c__;o__;f__;g__;s__	92.74	0.61	Gradient Boost (General Model)	11	0.928	9173	262.441	1153072	0.4	1362	175	37463	None	0	0	0
																					H37_bin.205	9.43158e-07	DPANN	d__Archaea;p__Nanoarchaeota;c__Nanoarchaeia;o__Woesearchaeales;f__ARS49;g__JACQMU01;s__	75.15	0.467	72.815	1068610	d__Archaea;p__Candidatus Woesearchaeota;c__;o__;f__;g__;s__	90.56	1.29	Gradient Boost (General Model)	11	0.916	28090	263.682	1068610	0.37	1240	63	61548	None	1	1	0.935795
																					H37_bin.209	4.65816e-06	DPANN	d__Archaea;p__Nanoarchaeota;c__Nanoarchaeia;o__SCGC-AAA011-G17;f__GW2011-AR20;g__GW2011-AR20;s__	75.7	0	75.7	813013	d__Archaea;p__Candidatus Woesearchaeota;c__;o__;f__;g__;s__	96.15	0.59	Neural Network (Specific Model)	11	0.929	35748	239.283	813013	0.28	1057	51	111154	None	2	1	2.45999
																					H37_bin.21	1.69784e-06	DPANN	d__Archaea;p__Nanoarchaeota;c__Nanoarchaeia;o__Pacearchaeales;f__DTIR01;g__JAGVXL01;s__	70.48	0.934	65.81	805052	d__Archaea;p__;c__;o__;f__;g__;s__	91.36	0.42	Gradient Boost (General Model)	11	0.912	113776	260.059	805052	0.38	944	17	167135	None	2	1	2.48431
																					H37_bin.44	2.43246e-06	DPANN	d__Archaea;p__Nanoarchaeota;c__Nanoarchaeia;o__Woesearchaeales;f__GW2011-AR4;g__GCA-2688775;s__	79.67	1.246	73.44	1136243	d__Archaea;p__Candidatus Woesearchaeota;c__;o__;f__;g__;s__	87.78	1.47	Gradient Boost (General Model)	11	0.904	11970	252.126	1136243	0.39	1361	145	35931	None	0	0	0
																					H41_bin.157	5.20188e-06	TACK	d__Archaea;p__Thermoproteota;c__Nitrososphaeria;o__Nitrososphaerales;f__Nitrososphaeraceae;g__TA-21;s__	78.64	4.829	54.495	2176092	d__Archaea;p__Nitrososphaerota;c__Nitrososphaeria;o__Nitrososphaerales;f__Nitrososphaeraceae;g__;s__	72.42	3.46	Neural Network (Specific Model)	11	0.755	4032	182.41	2176092	0.38	3014	605	18164	None	2	2	0.919079
																					H41_bin.90	4.00842e-06	DPANN	d__Archaea;p__Nanoarchaeota;c__Nanoarchaeia;o__SCGC-AAA011-G17;f__GW2011-AR17;g__JAHFJF01;s__	76.63	3.271	60.275	1219174	d__Archaea;p__;c__;o__;f__;g__;s__	98.2	4.2	Gradient Boost (General Model)	11	0.921	20637	258.067	1219174	0.35	1454	92	106244	None	2	1	1.64045
																					H46_bin.135	1.84703e-06	Euryarchaeota	d__Archaea;p__Halobacteriota;c__Methanomicrobia;o__Methanomicrobiales;f__Methanoregulaceae;g__MVRE01;s__	97.03	2.138	86.34	1877952	d__Archaea;p__Euryarchaeota;c__Methanomicrobia;o__Methanomicrobiales;f__Methanoregulaceae;g__Methanoregula;s__	91	0.57	Neural Network (Specific Model)	11	0.86	24675	245.996	1877952	0.52	2197	119	56770	None	7	3	3.72746
																					H46_bin.161	1.41563e-06	Euryarchaeota	d__Archaea;p__Thermoplasmatota;c__Themoplasmata_A;o__;f__;g__;s__	81.81	4	61.81	1045563	d__Archaea;p__Candidatus Thermoplasmatota;c__Thermoplasmata;o__Thermoplasmatales;f__;g__;s__	84.16	1.06	Gradient Boost (General Model)	11	0.899	4207	216.529	1045563	0.38	1452	286	13513	None	2	1	1.91285
																					H46_bin.36	1.45505e-06	Euryarchaeota	d__Archaea;p__Halobacteriota;c__Bog-38;o__Bog-38;f__Bog-38;g__Bog-38;s__	96.07	1.633	87.905	1755392	d__Archaea;p__Euryarchaeota;c__Methanomicrobia;o__;f__;g__;s__	86.95	0.28	Neural Network (Specific Model)	11	0.841	50190	251.491	1755392	0.52	1964	83	113593	None	4	3	2.27869
																					H59_bin.103	1.41593e-06	DPANN	d__Archaea;p__Altiarchaeota;c__Altiarchaeia;o__JAFGQM01;f__JAFGQM01;g__;s__	95.79	1.869	86.445	1166030	d__Archaea;p__;c__;o__;f__;g__;s__	84.66	0.48	Gradient Boost (General Model)	11	0.918	605537	290.895	1166030	0.52	1230	9	605537	None	3	2	2.57283
																					H59_bin.116	1.54006e-06	DPANN	d__Archaea;p__Nanoarchaeota;c__Nanoarchaeia;o__SCGC-AAA011-G17;f__GW2011-AR17;g__;s__	83.64	0.467	81.305	1525548	d__Archaea;p__Candidatus Woesearchaeota;c__;o__;f__;g__;s__	96.8	1.55	Gradient Boost (General Model)	11	0.911	20426	268.459	1525548	0.4	1732	104	59796	None	0	0	0
																					H59_bin.133	2.13763e-06	DPANN	d__Archaea;p__Nanoarchaeota;c__Nanoarchaeia;o__Woesearchaeales;f__JAGVZT01;g__JAFCGF01;s__	80.14	3.738	61.45	1642504	d__Archaea;p__Candidatus Woesearchaeota;c__;o__;f__;g__;s__	99.24	1.58	Gradient Boost (General Model)	11	0.909	10660	269.423	1642504	0.56	1851	212	36172	None	3	2	1.82648
																					H59_bin.150	7.06307e-07	DPANN	d__Archaea;p__Micrarchaeota;c__Micrarchaeia;o__Anstonellales;f__Bilamarchaeaceae;g__CAIXOA01;s__	87.14	0	87.14	1026778	d__Archaea;p__;c__;o__;f__;g__;s__	88.7	0.03	Gradient Boost (General Model)	11	0.916	40043	289.434	1026778	0.55	1086	42	123218	None	3	2	2.92176
																					H59_bin.47	1.52065e-06	DPANN	d__Archaea;p__Micrarchaeota;c__Micrarchaeia;o__Anstonellales;f__Anstonellaceae;g__CAIXYX01;s__	86.29	4.361	64.485	1304998	d__Archaea;p__Candidatus Micrarchaeota;c__;o__;f__;g__;s__	73.64	3.36	Gradient Boost (General Model)	11	0.909	11228	275.397	1304998	0.58	1437	159	49275	None	2	1	1.53257
																					H6_bin.118	4.28053e-06	TACK	d__Archaea;p__Thermoproteota;c__Bathyarchaeia;o__TCS64;f__TCS64;g__;s__	89.24	5.339	62.545	1518922	d__Archaea;p__Candidatus Bathyarchaeota;c__;o__;f__;g__;s__	87.97	2.15	Gradient Boost (General Model)	11	0.889	6157	236.823	1518922	0.6	1905	311	23069	None	0	0	0
																					H6_bin.24	2.85629e-06	DPANN	d__Archaea;p__Nanoarchaeota;c__Nanoarchaeia;o__Pacearchaeales;f__DTIR01;g__;s__	70.01	0.934	65.34	943092	d__Archaea;p__;c__;o__;f__;g__;s__	91.43	0.43	Gradient Boost (General Model)	11	0.908	144441	272.681	943092	0.35	1049	9	213858	None	3	2	3.18103
																					H6_bin.52	6.66905e-06	TACK	d__Archaea;p__Thermoproteota;c__Bathyarchaeia;o__40CM-2-53-6;f__FEN-987;g__JALHTB01;s__JALHTB01 sp022865625	89.95	1.869	80.605	1891684	d__Archaea;p__Candidatus Bathyarchaeota;c__;o__;f__;g__;s__	85.06	2.77	Gradient Boost (General Model)	11	0.872	6183	234.257	1891684	0.53	2354	387	28275	None	0	0	0
																					H66_bin.129	2.35051e-06	DPANN	d__Archaea;p__Micrarchaeota;c__Micrarchaeia;o__Anstonellales;f__Bilamarchaeaceae;g__JAHJBR01;s__	94.15	0	94.15	1139982	d__Archaea;p__Candidatus Diapherotrites;c__;o__;f__;g__Candidatus Iainarchaeum;s__	97.66	0.05	Gradient Boost (General Model)	11	0.898	121419	296.521	1139982	0.49	1153	12	213365	None	5	2	4.38603
																					H7_bin.110	3.63526e-06	TACK	d__Archaea;p__Thermoproteota;c__Nitrososphaeria;o__Nitrososphaerales;f__Nitrosopumilaceae;g__Nitrosarchaeum;s__Nitrosarchaeum sp003569705	83	6.298	51.51	1275089	d__Archaea;p__Nitrososphaerota;c__Nitrososphaeria;o__Nitrosopumilales;f__Nitrosopumilaceae;g__Nitrosarchaeum;s__	81	3.98	Neural Network (Specific Model)	11	0.881	4597	209.168	1275089	0.33	1795	338	20200	None	1	1	0.784259
																					H7_bin.160	1.19448e-06	DPANN	d__Archaea;p__Iainarchaeota;c__Iainarchaeia;o__Iainarchaeales;f__JAFCCJ01;g__;s__	92.05	0.934	87.38	1428361	d__Archaea;p__Candidatus Diapherotrites;c__;o__;f__;g__;s__	95.24	1.71	Neural Network (Specific Model)	11	0.904	75810	277.3	1428361	0.51	1557	30	197577	None	5	2	3.50052
																					H7_bin.34	4.71648e-06	DPANN	d__Archaea;p__Iainarchaeota;c__Iainarchaeia;o__Iainarchaeales;f__VGJJ01;g__VGJJ01;s__	79.59	0.934	74.92	1193953	d__Archaea;p__Candidatus Diapherotrites;c__;o__;f__;g__;s__	85.8	1.87	Gradient Boost (General Model)	11	0.903	71811	265.791	1193953	0.44	1355	33	217545	None	4	3	3.35022
																					H7_bin.85	5.56414e-07	DPANN	d__Archaea;p__Iainarchaeota;c__Iainarchaeia;o__Iainarchaeales;f__JAGVWC01;g__JAHJAQ01;s__	78.9	0.934	74.23	1078129	d__Archaea;p__Candidatus Micrarchaeota;c__;o__;f__;g__;s__	82.71	1.79	Gradient Boost (General Model)	11	0.903	6609	250.008	1078129	0.47	1301	206	19083	None	0	0	0
																					H7_bin.88	3.81442e-06	TACK	d__Archaea;p__Thermoproteota;c__Bathyarchaeia;o__40CM-2-53-6;f__FEN-987;g__FEN-987;s__	96.11	2.912	81.55	2309795	d__Archaea;p__;c__;o__;f__;g__;s__	100	8.49	Gradient Boost (General Model)	11	0.873	593077	259.236	2309795	0.5	2602	9	827046	None	2	1	0.865878
																					HN2_bin.39	5.38055e-06	TACK	d__Archaea;p__Thermoproteota;c__Nitrososphaeria;o__Nitrososphaerales;f__Nitrosopumilaceae;g__Nitrosotenuis;s__	83.74	4.126	63.11	1188222	d__Archaea;p__Nitrososphaerota;c__;o__;f__;g__Candidatus Nitrosotenuis;s__	83.85	1.51	Neural Network (Specific Model)	11	0.926	7950	226.674	1188222	0.41	1624	206	39083	None	0	0	0
																					HN2_bin.47	8.37339e-07	DPANN	d__Archaea;p__Nanoarchaeota;c__Nanoarchaeia;o__Woesearchaeales;f__DSVV01;g__;s__	84.11	0	84.11	1376171	d__Archaea;p__Candidatus Woesearchaeota;c__;o__;f__;g__;s__	96.2	1.6	Neural Network (Specific Model)	11	0.889	16928	272.507	1376171	0.37	1502	117	38680	None	2	2	1.45331
																					HN6_bin.10	2.87663e-06	TACK	d__Archaea;p__Thermoproteota;c__Nitrososphaeria;o__Nitrososphaerales;f__Nitrosopumilaceae;g__VHBM01;s__	83.42	8.003	43.405	1451345	d__Archaea;p__Nitrososphaerota;c__Nitrososphaeria;o__Nitrosopumilales;f__;g__;s__	78.15	9.43	Neural Network (Specific Model)	11	0.888	3856	210.173	1451345	0.36	2049	415	17725	None	2	2	1.37803
																					HN6_bin.12	8.98741e-07	TACK	d__Archaea;p__Thermoproteota;c__Bathyarchaeia;o__B25;f__;g__;s__	79.43	3.738	60.74	1820666	d__Archaea;p__Candidatus Bathyarchaeota;c__;o__;f__;g__;s__	69.4	3.1	Gradient Boost (General Model)	11	0.854	4241	219.294	1820666	0.48	2371	469	14898	None	2	2	1.0985
																					HN6_bin.260	5.40607e-07	DPANN	d__Archaea;p__Nanoarchaeota;c__Nanoarchaeia;o__Woesearchaeales;f__GW2011-AR4;g__GCA-2688775;s__	83.87	0.934	79.2	1271314	d__Archaea;p__Candidatus Woesearchaeota;c__;o__;f__;g__;s__	91.75	1.26	Gradient Boost (General Model)	11	0.915	10439	255.514	1271314	0.44	1522	158	31747	None	1	1	0.786588
																					HN6_bin.271	5.15209e-06	TACK	d__Archaea;p__Thermoproteota;c__Nitrososphaeria;o__Nitrososphaerales;f__Nitrosopumilaceae;g__JACQFM01;s__	74.62	5.825	45.495	1381925	d__Archaea;p__Nitrososphaerota;c__;o__;f__;g__;s__	76.48	7.24	Neural Network (Specific Model)	11	0.896	4894	221.911	1381925	0.38	1865	337	28875	None	1	1	0.723628
																					HN6_bin.41	9.12555e-07	Euryarchaeota	d__Archaea;p__Halobacteriota;c__Syntropharchaeia;o__JACQPP01;f__JACQPP01;g__;s__	88.34	4.625	65.215	2490137	d__Archaea;p__Euryarchaeota;c__;o__;f__;g__;s__	87.98	1.88	Gradient Boost (General Model)	11	0.901	14625	276.989	2490137	0.68	2706	270	52930	None	4	3	1.60634
																					HN6_bin.93	1.06895e-06	DPANN	d__Archaea;p__Nanoarchaeota;c__Nanoarchaeia;o__Woesearchaeales;f__GW2011-AR4;g__GCA-2688775;s__	88.08	3.738	69.39	1443036	d__Archaea;p__Candidatus Woesearchaeota;c__;o__;f__;g__;s__	92.32	0.45	Gradient Boost (General Model)	11	0.9	17621	262.642	1443036	0.4	1652	117	51465	None	2	1	1.38597
																					HuN3_bin.78	1.61029e-06	Euryarchaeota	d__Archaea;p__Halobacteriota;c__Methanosarcinia;o__Methanosarcinales;f__Methanoperedenaceae;g__;s__	76.63	2.967	61.795	1327226	d__Archaea;p__Euryarchaeota;c__Methanomicrobia;o__Methanosarcinales;f__Candidatus Methanoperedenaceae;g__;s__	80.88	0.59	Gradient Boost (General Model)	11	0.884	3534	218.038	1327226	0.47	1802	401	12508	None	0	0	0
																					Ji10_bin.18	4.768e-07	DPANN	d__Archaea;p__Nanoarchaeota;c__Nanoarchaeia;o__Woesearchaeales;f__JAGVZT01;g__JAFCGF01;s__	72.42	1.078	67.03	1283142	d__Archaea;p__Candidatus Woesearchaeota;c__;o__;f__;g__;s__	79.63	0.14	Gradient Boost (General Model)	11	0.928	4387	244.19	1283142	0.53	1629	341	12492	None	1	1	0.779337
																					Ji10_bin.62	6.17505e-07	DPANN	d__Archaea;p__Altiarchaeota;c__Altiarchaeia;o__IMC4;f__QMZM01;g__;s__	78.14	4.476	55.76	1172465	d__Archaea;p__Candidatus Altiarchaeota;c__;o__;f__;g__;s__	78.57	1.59	Gradient Boost (General Model)	11	0.949	5596	253.235	1172465	0.43	1471	252	20823	None	1	1	0.852904
																					Ji10_bin.69	4.60679e-07	DPANN	d__Archaea;p__Nanoarchaeota;c__Nanoarchaeia;o__Tiddalikarchaeales;f__;g__;s__	76.1	6.074	45.73	1369204	d__Archaea;p__Nanoarchaeota;c__Candidatus Nanoarchaeia;o__;f__;g__;s__	80.05	4.32	Gradient Boost (General Model)	11	0.909	5350	238.513	1369204	0.43	1745	315	21732	None	1	1	0.730351
																					Ji10_bin.77	7.36764e-06	DPANN	d__Archaea;p__Nanoarchaeota;c__Nanoarchaeia;o__SCGC-AAA011-G17;f__VGLX01;g__JAHIPG01;s__	71.96	5.14	46.26	1531241	d__Archaea;p__Nanoarchaeota;c__;o__;f__;g__;s__	78.6	2.42	Gradient Boost (General Model)	11	0.92	6011	225.32	1531241	0.35	2093	300	36295	None	2	1	1.30613
																					Ji13_bin.113	1.12436e-06	DPANN	d__Archaea;p__Iainarchaeota;c__Iainarchaeia;o__Iainarchaeales;f__;g__;s__	87.38	2.336	75.7	1179161	d__Archaea;p__Candidatus Diapherotrites;c__;o__;f__;g__;s__	94.2	0.63	Gradient Boost (General Model)	11	0.892	12761	236.197	1179161	0.4	1490	128	34469	None	2	2	1.69612
																					Ji13_bin.116	5.91295e-06	DPANN	d__Archaea;p__Nanoarchaeota;c__Nanoarchaeia;o__Woesearchaeales;f__UBA10216;g__UBA10216;s__	70.79	0.467	68.455	1031720	d__Archaea;p__Candidatus Woesearchaeota;c__;o__;f__;g__;s__	85.9	0.61	Gradient Boost (General Model)	11	0.897	13541	243.967	1031720	0.47	1269	113	43710	None	0	0	0
																					Ji13_bin.156	1.78107e-06	DPANN	d__Archaea;p__Nanoarchaeota;c__Nanoarchaeia;o__Woesearchaeales;f__UBA12501;g__;s__	82.24	1.869	72.895	1303563	d__Archaea;p__Candidatus Woesearchaeota;c__;o__;f__;g__;s__	100	0.85	Gradient Boost (General Model)	11	0.879	20146	266.279	1303563	0.5	1440	100	94968	None	0	0	0
																					Ji13_bin.157	3.66497e-06	DPANN	d__Archaea;p__Nanoarchaeota;c__Nanoarchaeia;o__Woesearchaeales;f__UBA10200;g__UBA10200;s__	84.26	2.803	70.245	1465412	d__Archaea;p__Candidatus Woesearchaeota;c__;o__;f__;g__;s__	82.37	0.34	Neural Network (Specific Model)	11	0.887	6130	268.287	1465412	0.34	1617	296	22513	None	0	0	0
																					Ji13_bin.16	2.81832e-06	DPANN	d__Archaea;p__Nanoarchaeota;c__Nanoarchaeia;o__SCGC-AAA011-G17;f__VGLX01;g__;s__	75.54	0	75.54	956542	d__Archaea;p__Nanoarchaeota;c__;o__;f__;g__;s__	93.38	0.4	Gradient Boost (General Model)	11	0.904	13613	245.447	956542	0.37	1178	112	45171	None	0	0	0
																					Ji13_bin.17	6.79594e-06	DPANN	d__Archaea;p__Nanoarchaeota;c__Nanoarchaeia;o__Woesearchaeales;f__DSVV01;g__;s__	85.28	0	85.28	1560059	d__Archaea;p__Candidatus Woesearchaeota;c__;o__;f__;g__;s__	95.37	1.38	Gradient Boost (General Model)	11	0.906	103536	272.759	1560059	0.38	1730	25	207546	None	2	2	1.282
																					Ji13_bin.178	4.56265e-06	DPANN	d__Archaea;p__Nanoarchaeota;c__Nanoarchaeia;o__Woesearchaeales;f__GW2011-AR9;g__1-14-0-10-32-24;s__	74.76	0.934	70.09	1104091	d__Archaea;p__;c__;o__;f__;g__;s__	93.07	0.44	Gradient Boost (General Model)	11	0.852	11064	239.534	1104091	0.34	1312	158	44901	None	2	2	1.81144
																					Ji13_bin.182	2.85621e-06	DPANN	d__Archaea;p__EX4484-52;c__EX4484-52;o__EX4484-52;f__LFW-46;g__;s__	91.58	0	91.58	1086613	d__Archaea;p__Nanoarchaeota;c__;o__;f__;g__;s__	87.96	0.86	Gradient Boost (General Model)	11	0.901	155248	266.896	1086613	0.4	1226	24	209949	None	1	1	0.920291
																					Ji13_bin.199	7.36155e-07	DPANN	d__Archaea;p__Micrarchaeota;c__Micrarchaeia;o__Norongarragalinales;f__JAHFHC01;g__JAHFHC01;s__	83.96	8.878	39.57	1105293	d__Archaea;p__Candidatus Micrarchaeota;c__;o__;f__;g__;s__	89.21	3.85	Gradient Boost (General Model)	11	0.934	9008	242.982	1105293	0.41	1420	172	26955	None	1	1	0.904737
																					Ji13_bin.202	7.05584e-06	DPANN	d__Archaea;p__Nanoarchaeota;c__Nanoarchaeia;o__Woesearchaeales;f__GW2011-AR9;g__;s__	77.1	0.934	72.43	1132938	d__Archaea;p__;c__;o__;f__;g__;s__	89.99	0.2	Gradient Boost (General Model)	11	0.877	18861	263.931	1132938	0.46	1257	87	43227	None	0	0	0
																					Ji13_bin.206	1.4145e-05	TACK	d__Archaea;p__Thermoproteota;c__Nitrososphaeria;o__Nitrososphaerales;f__Nitrosopumilaceae;g__Nitrosarchaeum;s__	96.11	7.766	57.28	1631273	d__Archaea;p__Nitrososphaerota;c__Nitrososphaeria;o__Nitrosopumilales;f__Nitrosopumilaceae;g__Nitrosarchaeum;s__	99.62	6.95	Neural Network (Specific Model)	11	0.896	19371	237.927	1631273	0.33	2052	148	52254	None	3	3	1.83905
																					Ji13_bin.216	6.4411e-06	DPANN	d__Archaea;p__Aenigmatarchaeota;c__Aenigmatarchaeia;o__GW2011-AR5;f__GW2011-AR5;g__GW2011-AR5;s__	76.79	0.934	72.12	1102360	d__Archaea;p__Candidatus Aenigmarchaeota;c__;o__;f__;g__;s__	86.34	0.52	Gradient Boost (General Model)	11	0.884	18219	221.196	1102360	0.42	1473	98	87919	None	0	0	0
																					Ji13_bin.277	8.72626e-07	DPANN	d__Archaea;p__EX4484-52;c__EX4484-52;o__EX4484-52;f__JAFCBV01;g__;s__	89.25	0	89.25	1165990	d__Archaea;p__;c__;o__;f__;g__;s__	93.9	0.07	Gradient Boost (General Model)	11	0.908	270799	271.627	1165990	0.5	1302	7	485139	None	2	1	1.71528
																					Ji13_bin.278	1.68395e-06	DPANN	d__Archaea;p__Nanoarchaeota;c__Nanoarchaeia;o__Woesearchaeales;f__GW2011-AR4;g__GCA-2688775;s__	90.42	0.934	85.75	1377710	d__Archaea;p__Candidatus Woesearchaeota;c__;o__;f__;g__;s__	93.95	0.35	Gradient Boost (General Model)	11	0.911	708456	261.083	1377710	0.42	1607	13	708456	None	3	1	2.17753
																					Ji13_bin.280	9.01054e-07	DPANN	d__Archaea;p__Micrarchaeota;c__Micrarchaeia;o__Norongarragalinales;f__JACPGT01;g__JACPGT01;s__	88.78	0	88.78	1507266	d__Archaea;p__Candidatus Micrarchaeota;c__;o__;f__;g__;s__	90.35	0.6	Gradient Boost (General Model)	11	0.895	62960	283.518	1507266	0.51	1592	40	198410	None	3	2	1.99036
																					Ji13_bin.33	1.16073e-06	DPANN	d__Archaea;p__SpSt-1190;c__SpSt-1190;o__DYHY01;f__;g__;s__	88.78	7.081	53.375	1531813	d__Archaea;p__Candidatus Micrarchaeota;c__Candidatus Micrarchaeia;o__Candidatus Micrarchaeales;f__;g__;s__	89.54	1.81	Gradient Boost (General Model)	11	0.911	9313	253.429	1531813	0.55	1841	216	27969	None	6	4	3.91693
																					Ji13_bin.47	1.67224e-06	DPANN	d__Archaea;p__Nanoarchaeota;c__Nanoarchaeia;o__Woesearchaeales;f__UBA12501;g__UBA12501;s__	82.94	0.934	78.27	1391622	d__Archaea;p__Candidatus Woesearchaeota;c__;o__;f__;g__;s__	95.67	1.62	Gradient Boost (General Model)	11	0.905	18845	254.584	1391622	0.49	1653	117	58250	None	1	1	0.718586
																					Ji13_bin.64	2.32581e-06	DPANN	d__Archaea;p__Nanoarchaeota;c__Nanoarchaeia;o__Woesearchaeales;f__DSVV01;g__;s__	85.51	0.934	80.84	1681994	d__Archaea;p__Candidatus Woesearchaeota;c__;o__;f__;g__;s__	97.2	0.46	Gradient Boost (General Model)	11	0.894	53886	257.667	1681994	0.38	1951	78	116723	None	1	1	0.594532
																					Ji13_bin.68	1.44743e-06	DPANN	d__Archaea;p__Iainarchaeota;c__Iainarchaeia;o__Iainarchaeales;f__JAGVWC01;g__JAHJAQ01;s__	88.71	0.934	84.04	1434154	d__Archaea;p__Candidatus Micrarchaeota;c__;o__;f__;g__;s__	88.81	0.71	Gradient Boost (General Model)	11	0.897	60051	272.959	1434154	0.45	1575	35	126685	None	3	2	2.09183
																					Ji13_bin.79	5.53573e-07	Euryarchaeota	d__Archaea;p__Thermoplasmatota;c__SW-10-69-26;o__JACQPN01;f__JAJPHT01;g__JAJPHT01;s__	73.74	6	43.74	2323502	d__Bacteria;p__Pseudomonadota;c__;o__;f__;g__;s__	53.53	3.43	Gradient Boost (General Model)	11	0.897	4783	246.845	2323502	0.68	2821	561	20343	None	0	0	0
																					Ji13_bin.84	6.48156e-07	Euryarchaeota	d__Archaea;p__Thermoplasmatota;c__SW-10-69-26;o__JACQPN01;f__JAJPHT01;g__JAJPHT01;s__	87.41	4.128	66.77	3507252	d__Bacteria;p__Pseudomonadota;c__;o__;f__;g__;s__	85.32	7.11	Gradient Boost (General Model)	11	0.888	19139	278.42	3507252	0.66	3736	275	72519	None	4	4	1.14049
																					Ji17_bin.124	9.92184e-06	TACK	d__Archaea;p__Thermoproteota;c__Nitrososphaeria;o__Nitrososphaerales;f__Nitrosopumilaceae;g__JACQFM01;s__	95.63	6.148	64.89	1217936	d__Archaea;p__Nitrososphaerota;c__;o__;f__;g__;s__	89.59	2.99	Neural Network (Specific Model)	11	0.901	7918	228.084	1217936	0.38	1609	214	38010	None	0	0	0
																					Ji19_bin.25	2.58657e-06	TACK	d__Archaea;p__Thermoproteota;c__Bathyarchaeia;o__40CM-2-53-6;f__JALHTG01;g__;s__	88.25	6.152	57.49	1764682	d__Archaea;p__Candidatus Bathyarchaeota;c__;o__;f__;g__;s__	83.8	5.01	Gradient Boost (General Model)	11	0.862	5334	220.942	1764682	0.47	2303	402	19070	None	1	1	0.566674
																					Ji19_bin.41	4.234e-06	TACK	d__Archaea;p__Thermoproteota;c__Bathyarchaeia;o__RBG-16-48-13;f__;g__;s__	70.05	2.024	59.93	832793	d__Archaea;p__Candidatus Bathyarchaeota;c__;o__;f__;g__;s__	65.83	3.64	Gradient Boost (General Model)	11	0.873	3932	214.459	832793	0.45	1134	240	13935	None	0	0	0
																					Ji20_bin.27	2.33627e-06	TACK	d__Archaea;p__Thermoproteota;c__Nitrososphaeria;o__Nitrososphaerales;f__UBA183;g__JACPTA01;s__	85.76	1.941	76.055	2150317	d__Archaea;p__Nitrososphaerota;c__;o__;f__;g__;s__	81.91	4.42	Gradient Boost (General Model)	11	0.868	8438	233.395	2150317	0.54	2677	320	29523	None	0	0	0
																					Ji20_bin.30	9.69162e-06	TACK	d__Archaea;p__Thermoproteota;c__Nitrososphaeria;o__Nitrososphaerales;f__Nitrosopumilaceae;g__JACQFM01;s__	98.54	0.97	93.69	1437517	d__Archaea;p__Nitrososphaerota;c__;o__;f__;g__;s__	99.81	0.27	Neural Network (Specific Model)	11	0.907	47944	253.384	1437517	0.38	1720	52	245703	None	1	1	0.695644
																					Ji24_bin.14	3.15315e-06	TACK	d__Archaea;p__Thermoproteota;c__Nitrososphaeria;o__Nitrososphaerales;f__Nitrosopumilaceae;g__Nitrosotenuis;s__	85.43	0.97	80.58	1274066	d__Archaea;p__Nitrososphaerota;c__;o__;f__;g__Candidatus Nitrosotenuis;s__	80.73	0.72	Neural Network (Specific Model)	11	0.902	5107	220.986	1274066	0.41	1739	290	20385	None	1	1	0.784889
																					Ji28_bin.20	2.59553e-06	TACK	d__Archaea;p__Thermoproteota;c__Nitrososphaeria;o__Nitrososphaerales;f__UBA183;g__JACPTA01;s__	94.49	3.883	75.075	2076039	d__Archaea;p__Nitrososphaerota;c__;o__;f__;g__;s__	94.51	4.49	Gradient Boost (General Model)	11	0.873	11603	236.785	2076039	0.54	2561	280	77280	None	1	1	0.481687
																					Ji3_bin.99	5.03026e-06	DPANN	d__Archaea;p__Nanoarchaeota;c__Nanoarchaeia;o__SCGC-AAA011-G17;f__VGLX01;g__VGLX01;s__	73.25	6.853	38.985	1472864	d__Archaea;p__Candidatus Woesearchaeota;c__;o__;f__;g__;s__	82.44	2.71	Neural Network (Specific Model)	11	0.907	7375	231.615	1472864	0.38	1929	274	29472	None	0	0	0
																					Ji32_bin.11	1.83557e-06	Euryarchaeota	d__Archaea;p__Thermoplasmatota;c__E2;o__JACPAO01;f__JAHFTW01;g__JAHFTW01;s__	97.2	0.8	93.2	1674269	d__Archaea;p__Candidatus Thermoplasmatota;c__Thermoplasmata;o__;f__;g__;s__	97.27	0.19	Gradient Boost (General Model)	11	0.926	356342	302.819	1674269	0.68	1710	10	553206	None	3	2	1.79183
																					Ji32_bin.16	8.85012e-07	DPANN	d__Archaea;p__Nanoarchaeota;c__Nanoarchaeia;o__Woesearchaeales;f__GW2011-AR9;g__JACPCD01;s__	76.16	0.934	71.49	1264126	d__Archaea;p__Candidatus Woesearchaeota;c__;o__;f__;g__;s__	90.68	1.04	Gradient Boost (General Model)	11	0.888	18553	241.19	1264126	0.4	1556	110	47341	None	2	2	1.58212
																					Ji32_bin.71	2.5423e-06	Euryarchaeota	d__Archaea;p__Halobacteriota;c__Methanosarcinia;o__Methanotrichales;f__Methanotrichaceae;g__Methanothrix;s__	82.82	0.98	77.92	2231053	d__Archaea;p__Euryarchaeota;c__Methanomicrobia;o__Methanotrichales;f__Methanotrichaceae;g__Methanothrix;s__	82.05	1.5	Neural Network (Specific Model)	11	0.89	5229	249.511	2231053	0.5	2659	500	17037	None	7	5	3.13753
																					Ji32_bin.97	3.01668e-06	Euryarchaeota	d__Archaea;p__Halobacteriota;c__Methanosarcinia;o__Methanosarcinales;f__Methanosarcinaceae;g__Methanosarcina;s__	96.89	0.326	95.26	3259226	d__Archaea;p__Euryarchaeota;c__Methanomicrobia;o__Methanosarcinales;f__Methanosarcinaceae;g__Methanosarcina;s__	97.31	0.06	Neural Network (Specific Model)	11	0.741	9876	264.125	3259226	0.41	3052	470	34487	None	2	1	0.613643
																					Ji35_bin.113	2.43756e-06	DPANN	d__Archaea;p__Nanoarchaeota;c__Nanoarchaeia;o__Woesearchaeales;f__GW2011-AR9;g__JACOZP01;s__	80.84	0.934	76.17	1228025	d__Archaea;p__Candidatus Woesearchaeota;c__;o__;f__;g__;s__	97.52	0.74	Gradient Boost (General Model)	11	0.906	56695	258.966	1228025	0.42	1435	37	171294	None	0	0	0
																					Ji35_bin.127	4.80996e-07	DPANN	d__Archaea;p__Nanoarchaeota;c__Nanoarchaeia;o__Woesearchaeales;f__GW2011-AR4;g__GW2011-AR11;s__	86.44	0.754	82.67	1388159	d__Archaea;p__Candidatus Woesearchaeota;c__;o__;f__;g__;s__	90.86	1.11	Gradient Boost (General Model)	11	0.91	24593	267.698	1388159	0.44	1578	100	64529	None	2	1	1.44076
																					Ji35_bin.154	1.15352e-06	DPANN	d__Archaea;p__Nanoarchaeota;c__Nanoarchaeia;o__Woesearchaeales;f__ARS49;g__;s__	70.25	1.869	60.905	878790	d__Archaea;p__Candidatus Woesearchaeota;c__;o__;f__;g__;s__	91.95	0.99	Gradient Boost (General Model)	11	0.909	7778	240.281	878790	0.53	1113	146	20144	None	0	0	0
																					Ji35_bin.190	6.73886e-07	TACK	d__Archaea;p__Thermoproteota;c__Bathyarchaeia;o__TCS64;f__TCS64;g__UBA8941;s__	87.38	6.542	54.67	1811630	d__Archaea;p__Candidatus Bathyarchaeota;c__;o__;f__;g__;s__	90.57	9.58	Gradient Boost (General Model)	11	0.903	10416	254.506	1811630	0.57	2148	243	43110	None	0	0	0
																					Ji35_bin.21	3.98394e-07	DPANN	d__Archaea;p__Nanoarchaeota;c__Nanoarchaeia;o__Woesearchaeales;f__ARS49;g__CABMGU01;s__	77.73	0	77.73	1097357	d__Archaea;p__Candidatus Woesearchaeota;c__;o__;f__;g__;s__	99.66	3.49	Gradient Boost (General Model)	11	0.929	10975	242.26	1097357	0.4	1409	129	30227	None	0	0	0
																					Ji35_bin.4	4.83082e-07	DPANN	d__Archaea;p__Micrarchaeota;c__Micrarchaeia;o__Anstonellales;f__Bilamarchaeaceae;g__Bilamarchaeum;s__	93.22	0.233	92.055	1417926	d__Archaea;p__;c__;o__;f__;g__;s__	86.36	1.77	Gradient Boost (General Model)	11	0.917	39646	290.922	1417926	0.57	1493	53	126948	None	1	1	0.705255
																					Ji35_bin.48	1.42615e-06	DPANN	d__Archaea;p__Aenigmatarchaeota;c__Aenigmatarchaeia;o__GW2011-AR5;f__GW2011-AR5;g__;s__	80.84	2.803	66.825	782426	d__Archaea;p__;c__;o__;f__;g__;s__	86.38	3.69	Gradient Boost (General Model)	11	0.889	8394	208.151	782426	0.42	1118	127	24335	None	0	0	0
																					Ji35_bin.63	2.77071e-06	DPANN	d__Archaea;p__Nanoarchaeota;c__Nanoarchaeia;o__Pacearchaeales;f__JAHJTO01;g__;s__	70.79	2.252	59.53	699704	d__Archaea;p__Nanoarchaeota;c__;o__;f__;g__;s__	90.07	0.68	Gradient Boost (General Model)	11	0.899	21313	245.54	699704	0.32	856	55	63044	None	3	1	4.28753
																					Ji35_bin.65	9.77258e-07	DPANN	d__Archaea;p__Micrarchaeota;c__Micrarchaeia;o__Norongarragalinales;f__SBBD01;g__JACRGC01;s__	89.17	0	89.17	1413261	d__Archaea;p__Candidatus Micrarchaeota;c__;o__;f__;g__;s__	84.33	0.35	Gradient Boost (General Model)	11	0.893	431027	323.064	1413261	0.5	1303	4	611740	None	0	0	0
																					Ji36_bin.110	4.36983e-06	DPANN	d__Archaea;p__Nanoarchaeota;c__Nanoarchaeia;o__Woesearchaeales;f__GW2011-AR4;g__GCA-2688775;s__	80.14	7.943	40.425	1517449	d__Archaea;p__Candidatus Woesearchaeota;c__;o__;f__;g__;s__	80.58	5.21	Gradient Boost (General Model)	11	0.896	6677	240.156	1517449	0.33	1892	286	36380	None	2	1	1.318
																					Ji36_bin.179	4.63534e-06	TACK	d__Archaea;p__Thermoproteota;c__Nitrososphaeria;o__Nitrososphaerales;f__Nitrosopumilaceae;g__JACQFM01;s__	70.15	3.472	52.79	979859	d__Archaea;p__Nitrososphaerota;c__;o__;f__;g__;s__	83.72	1.37	Gradient Boost (General Model)	11	0.898	3746	211.51	979859	0.38	1391	293	13443	None	1	1	1.02055
																					Ji36_bin.196	3.33797e-06	DPANN	d__Archaea;p__Aenigmatarchaeota;c__Aenigmatarchaeia;o__GW2011-AR5;f__GW2011-AR5;g__JACPJW01;s__	88.78	3.738	70.09	950413	d__Archaea;p__Candidatus Aenigmarchaeota;c__;o__;f__;g__;s__	90.23	3.86	Gradient Boost (General Model)	11	0.88	74836	231.613	950413	0.45	1206	13	316421	None	2	2	2.10435
																					Ji36_bin.203	1.80416e-06	DPANN	d__Archaea;p__Nanoarchaeota;c__Nanoarchaeia;o__Woesearchaeales;f__DSVV01;g__JACRPI01;s__	85.51	0	85.51	2033683	d__Archaea;p__Candidatus Woesearchaeota;c__;o__;f__;g__;s__	95.75	1.5	Neural Network (Specific Model)	11	0.857	22144	255.691	2033683	0.38	2278	142	93870	None	5	3	2.45859
																					Ji36_bin.43	1.53231e-06	DPANN	d__Archaea;p__Nanoarchaeota;c__Nanoarchaeia;o__Pacearchaeales;f__GW2011-AR1;g__ARS1285;s__	70.01	0	70.01	766184	d__Archaea;p__Nanoarchaeota;c__;o__;f__;g__;s__	89.67	0.52	Gradient Boost (General Model)	11	0.894	18096	226.113	766184	0.27	1013	57	52430	None	2	1	2.61034
																					Ji36_bin.61	1.71228e-06	DPANN	d__Archaea;p__Aenigmatarchaeota;c__Aenigmatarchaeia;o__CG10238-14;f__SCSR01;g__JACQIA01;s__	78.97	0.934	74.3	917935	d__Archaea;p__Candidatus Aenigmarchaeota;c__;o__;f__;g__;s__	84.88	0.33	Gradient Boost (General Model)	11	0.914	24806	233.291	917935	0.37	1203	64	71101	None	1	1	1.0894
																					Ji37_bin.107	3.92153e-06	DPANN	d__Archaea;p__Nanoarchaeota;c__Nanoarchaeia;o__Woesearchaeales;f__ARS49;g__JACQMU01;s__	76.09	5.14	50.39	1128860	d__Archaea;p__Candidatus Woesearchaeota;c__;o__;f__;g__;s__	88.87	2.39	Gradient Boost (General Model)	11	0.897	5897	222.812	1128860	0.36	1520	257	17890	None	0	0	0
																					Ji37_bin.129	9.47715e-07	Euryarchaeota	d__Archaea;p__Thermoplasmatota;c__Themoplasmata_A;o__DTKX01;f__;g__;s__	95.2	4.975	70.325	2698611	d__Archaea;p__Euryarchaeota;c__;o__;f__;g__;s__	85.51	2.56	Gradient Boost (General Model)	11	0.894	9523	294.342	2698611	0.67	2737	379	33852	None	0	0	0
																					Ji37_bin.167	1.08613e-06	DPANN	d__Archaea;p__Nanoarchaeota;c__Nanoarchaeia;o__Woesearchaeales;f__GW2011-AR9;g__;s__	78.03	1.869	68.685	1020260	d__Archaea;p__Nanoarchaeota;c__;o__;f__;g__;s__	99.12	2.09	Gradient Boost (General Model)	11	0.913	37014	264.221	1020260	0.46	1179	39	122456	None	0	0	0
																					Ji37_bin.182	2.0028e-06	DPANN	d__Archaea;p__Nanoarchaeota;c__Nanoarchaeia;o__Woesearchaeales;f__DSVV01;g__;s__	83.64	3.882	64.23	1351095	d__Archaea;p__Candidatus Woesearchaeota;c__;o__;f__;g__;s__	90.32	2.42	Gradient Boost (General Model)	11	0.899	9623	248.785	1351095	0.38	1631	200	30363	None	0	0	0
																					Ji37_bin.34	4.74641e-07	DPANN	d__Archaea;p__EX4484-52;c__EX4484-52;o__EX4484-52;f__;g__;s__	77.72	0.934	73.05	813772	d__Archaea;p__Candidatus Nanohaloarchaeota;c__;o__;f__;g__;s__	82.28	1.54	Gradient Boost (General Model)	11	0.909	10641	241.904	813772	0.52	1022	96	26421	None	0	0	0
																					Ji37_bin.53	4.68835e-07	DPANN	d__Archaea;p__Aenigmatarchaeota;c__Aenigmatarchaeia;o__GW2011-AR5;f__;g__;s__	78.97	2.336	67.29	798266	d__Archaea;p__Candidatus Aenigmarchaeota;c__;o__;f__;g__;s__	81.28	0.42	Gradient Boost (General Model)	11	0.875	10129	221.618	798266	0.49	1054	110	29583	None	1	1	1.25272
																					Ji38_bin.8	1.35854e-06	TACK	d__Archaea;p__Thermoproteota;c__Nitrososphaeria;o__Nitrososphaerales;f__Nitrosopumilaceae;g__Nitrosotalea;s__	95.63	8.252	54.37	2110910	d__Archaea;p__Nitrososphaerota;c__;o__;f__;g__;s__	98.95	6.12	Neural Network (Specific Model)	11	0.873	26163	240.32	2110910	0.37	2563	160	88624	None	6	4	2.84238
																					Ji39_bin.46	4.96814e-06	TACK	d__Archaea;p__Thermoproteota;c__Bathyarchaeia;o__40CM-2-53-6;f__JALHTG01;g__;s__	88.56	7.009	53.515	1474832	d__Archaea;p__Candidatus Bathyarchaeota;c__;o__;f__;g__;s__	92.11	5.16	Gradient Boost (General Model)	11	0.866	4587	220.891	1474832	0.47	1934	362	18360	None	0	0	0
																					Ji39_bin.54	3.46588e-06	TACK	d__Archaea;p__Thermoproteota;c__Bathyarchaeia;o__40CM-2-53-6;f__FEN-987;g__JALHTB01;s__JALHTB01 sp022865625	96.49	5.14	70.79	1900522	d__Archaea;p__Candidatus Bathyarchaeota;c__;o__;f__;g__;s__	95.41	5.23	Gradient Boost (General Model)	11	0.866	9061	236.148	1900522	0.53	2331	307	41399	None	2	1	1.05234
																					Ji39_bin.69	6.22199e-07	DPANN	d__Archaea;p__Micrarchaeota;c__Micrarchaeia;o__Anstonellales;f__Anstonellaceae;g__UBA10161;s__	73.05	1.246	66.82	891909	d__Archaea;p__Candidatus Micrarchaeota;c__;o__;f__;g__;s__	63.69	0.37	Gradient Boost (General Model)	11	0.902	4036	239.946	891909	0.55	1120	243	11294	None	0	0	0
																					Ji4_bin.24	8.9986e-06	Euryarchaeota	d__Archaea;p__Hydrothermarchaeota;c__Hydrothermarchaeia;o__Hydrothermarchaeales;f__WAQR01;g__JACQPM01;s__	94.4	2.061	84.095	1631029	d__Archaea;p__Euryarchaeota;c__;o__;f__;g__;s__	99.01	3.77	Gradient Boost (General Model)	11	0.935	7646	245.232	1631029	0.61	2079	277	21183	None	1	1	0.61311
																					Ji4_bin.90	3.99339e-06	TACK	d__Archaea;p__Thermoproteota;c__Nitrososphaeria;o__Nitrososphaerales;f__UBA213;g__UBA213;s__	97.08	0	97.08	1813130	d__Archaea;p__Nitrososphaerota;c__;o__;f__;g__;s__	97.04	0.41	Neural Network (Specific Model)	11	0.862	95317	230.826	1813130	0.41	2264	43	240017	None	2	2	1.10306
																					Ji44_bin.151	8.21276e-06	TACK	d__Archaea;p__Thermoproteota;c__Nitrososphaeria;o__Nitrososphaerales;f__Nitrosopumilaceae;g__Nitrosotenuis;s__	97.08	1.941	87.375	1519414	d__Archaea;p__Nitrososphaerota;c__;o__;f__;g__Candidatus Nitrosotenuis;s__	95.43	0.02	Neural Network (Specific Model)	11	0.893	24345	242.052	1519414	0.38	1873	135	108412	None	2	2	1.3163
																					Ji50_bin.36	2.41297e-06	DPANN	d__Archaea;p__Nanoarchaeota;c__Nanoarchaeia;o__Woesearchaeales;f__JAGLXL01;g__;s__	76.86	6.278	45.47	1107531	d__Archaea;p__Candidatus Woesearchaeota;c__;o__;f__;g__;s__	69.44	4.19	Gradient Boost (General Model)	11	0.896	3216	216.193	1107531	0.46	1536	368	14688	None	0	0	0
																					Ji51_bin.125	5.58866e-07	DPANN	d__Archaea;p__Nanoarchaeota;c__Nanoarchaeia;o__Woesearchaeales;f__DSVV01;g__JACRPI01;s__	72.35	6.11	41.8	1399144	d__Archaea;p__Candidatus Woesearchaeota;c__;o__;f__;g__;s__	81.77	5.16	Gradient Boost (General Model)	11	0.883	3640	227.893	1399144	0.37	1812	429	12736	None	0	0	0
																					Ji51_bin.3	1.43578e-06	DPANN	d__Archaea;p__Nanoarchaeota;c__Nanoarchaeia;o__Woesearchaeales;f__UBA10216;g__JACPIG01;s__	80.6	4.744	56.88	1093913	d__Archaea;p__Candidatus Woesearchaeota;c__;o__;f__;g__;s__	83.97	0.57	Gradient Boost (General Model)	11	0.91	5223	226.901	1093913	0.47	1467	258	17004	None	0	0	0
																					Ji52_bin.35	5.6307e-06	DPANN	d__Archaea;p__Aenigmatarchaeota;c__Aenigmatarchaeia;o__GW2011-AR5;f__GW2011-AR5;g__;s__	85.51	0.934	80.84	1260936	d__Archaea;p__Candidatus Aenigmarchaeota;c__;o__;f__;g__;s__	93.29	0.29	Gradient Boost (General Model)	11	0.86	25458	237.76	1260936	0.42	1525	80	91850	None	6	4	4.75837
																					Ji52_bin.55	1.32963e-06	DPANN	d__Archaea;p__Iainarchaeota;c__Iainarchaeia;o__Iainarchaeales;f__UBA10191;g__UBA10191;s__	77.97	1.869	68.625	820826	d__Archaea;p__Candidatus Diapherotrites;c__;o__;f__;g__;s__	78.62	0.7	Gradient Boost (General Model)	11	0.907	4034	223.599	820826	0.4	1113	224	15719	None	0	0	0
																					Ji52_bin.59	2.3967e-06	DPANN	d__Archaea;p__Nanoarchaeota;c__Nanoarchaeia;o__Woesearchaeales;f__GW2011-AR9;g__;s__	79.9	0.934	75.23	1198600	d__Archaea;p__Nanoarchaeota;c__;o__;f__;g__;s__	96.12	0.36	Gradient Boost (General Model)	11	0.9	77048	257.655	1198600	0.45	1400	37	219334	None	1	1	0.834307
																					Ji52_bin.74	3.57309e-06	DPANN	d__Archaea;p__Nanoarchaeota;c__Nanoarchaeia;o__Woesearchaeales;f__UBA12501;g__UBA12501;s__	78.27	3.81	59.22	1343646	d__Archaea;p__Candidatus Woesearchaeota;c__;o__;f__;g__;s__	90.54	1.86	Gradient Boost (General Model)	11	0.899	5876	247.796	1343646	0.43	1628	293	24287	None	0	0	0
																					Ji52_bin.81	1.75385e-06	DPANN	d__Archaea;p__Nanoarchaeota;c__Nanoarchaeia;o__Woesearchaeales;f__UBA10216;g__UBA10216;s__	86.21	3.738	67.52	1276556	d__Archaea;p__Candidatus Woesearchaeota;c__;o__;f__;g__;s__	100	1.11	Gradient Boost (General Model)	11	0.902	13887	242.231	1276556	0.49	1589	145	65209	None	1	1	0.783358
																					Ji54_bin.62	8.59709e-07	DPANN	d__Archaea;p__Nanoarchaeota;c__Nanoarchaeia;o__Woesearchaeales;f__GW2011-AR9;g__JACPIL01;s__	75.85	2.803	61.835	1061358	d__Archaea;p__Nanoarchaeota;c__;o__;f__;g__;s__	88.09	1.27	Gradient Boost (General Model)	11	0.907	6629	238.842	1061358	0.41	1346	196	17946	None	2	2	1.88438
																					Ji54_bin.96	2.70876e-06	TACK	d__Archaea;p__Thermoproteota;c__Nitrososphaeria;o__Nitrososphaerales;f__Nitrosopumilaceae;g__Nitrosotenuis;s__	89.8	6.049	59.555	1868259	d__Archaea;p__Nitrososphaerota;c__;o__;f__;g__;s__	92.82	3.88	Neural Network (Specific Model)	11	0.898	18255	242.904	1868259	0.4	2310	177	92323	None	3	2	1.60577
																					Ji55_bin.168	1.47077e-05	TACK	d__Archaea;p__Thermoproteota;c__Nitrososphaeria;o__Nitrososphaerales;f__Nitrosopumilaceae;g__VHBM01;s__	99.02	8.401	57.015	1545093	d__Archaea;p__Nitrososphaerota;c__Nitrososphaeria;o__Nitrosopumilales;f__;g__;s__	95.95	2.12	Neural Network (Specific Model)	11	0.904	9418	229.888	1545093	0.36	2031	256	32141	None	4	2	2.58884
																					Ji55_bin.169	2.46672e-06	TACK	d__Archaea;p__Thermoproteota;c__Nitrososphaeria;o__Nitrososphaerales;f__Nitrosopumilaceae;g__Nitrosotenuis;s__	87.37	7.524	49.75	1624629	d__Archaea;p__Nitrososphaerota;c__;o__;f__;g__Candidatus Nitrosotenuis;s__	82.29	1.87	Neural Network (Specific Model)	11	0.899	4083	216.223	1624629	0.41	2260	448	22605	None	2	2	1.23105
																					Ji55_bin.194	1.89209e-06	DPANN	d__Archaea;p__Aenigmatarchaeota;c__Aenigmatarchaeia;o__GW2011-AR5;f__GW2011-AR5;g__JACPAG01;s__	84.5	1.246	78.27	1203453	d__Archaea;p__Candidatus Aenigmarchaeota;c__;o__;f__;g__;s__	93.03	1.14	Gradient Boost (General Model)	11	0.884	41073	227.689	1203453	0.43	1564	46	75715	None	4	3	3.32377
																					Ji55_bin.93	1.96103e-05	TACK	d__Archaea;p__Thermoproteota;c__Nitrososphaeria;o__Nitrososphaerales;f__Nitrosopumilaceae;g__Nitrosarchaeum;s__	92.23	4.207	71.195	1607859	d__Archaea;p__Nitrososphaerota;c__Nitrososphaeria;o__Nitrosopumilales;f__Nitrosopumilaceae;g__Nitrosarchaeum;s__	91.61	9.21	Neural Network (Specific Model)	11	0.896	9080	232.36	1607859	0.33	2072	236	89789	None	1	1	0.621945
																					Ji56_bin.103	1.23101e-05	TACK	d__Archaea;p__Thermoproteota;c__Nitrososphaeria;o__Nitrososphaerales;f__Nitrosopumilaceae;g__Nitrosotenuis;s__	92.23	4.032	72.07	1554216	d__Archaea;p__Nitrososphaerota;c__;o__;f__;g__Candidatus Nitrosotenuis;s__	89.12	2.19	Neural Network (Specific Model)	11	0.913	12774	242.122	1554216	0.42	1958	164	101678	None	1	1	0.643411
																					Ji56_bin.106	7.70021e-06	TACK	d__Archaea;p__Thermoproteota;c__Nitrososphaeria;o__Nitrososphaerales;f__Nitrosopumilaceae;g__Nitrosarchaeum;s__	93.3	1.941	83.595	1442400	d__Archaea;p__Nitrososphaerota;c__Nitrososphaeria;o__Nitrosopumilales;f__Nitrosopumilaceae;g__Nitrosarchaeum;s__	92.1	0.84	Neural Network (Specific Model)	11	0.899	8102	226.754	1442400	0.33	1911	230	40350	None	1	1	0.693289
																					Ji56_bin.11	1.25063e-05	TACK	d__Archaea;p__Thermoproteota;c__Nitrososphaeria;o__Nitrososphaerales;f__Nitrosopumilaceae;g__Nitrosarchaeum;s__	74.7	7.119	39.105	1701912	d__Archaea;p__Nitrososphaerota;c__Nitrososphaeria;o__Nitrosopumilales;f__Nitrosopumilaceae;g__Nitrosarchaeum;s__	71.67	3.98	Neural Network (Specific Model)	11	0.893	3277	214.014	1701912	0.33	2373	553	21315	None	5	2	2.93787
																					Ji59_bin.77	8.65997e-07	DPANN	d__Archaea;p__Nanoarchaeota;c__Nanoarchaeia;o__Woesearchaeales;f__GW2011-AR9;g__JACPCD01;s__	79.9	0	79.9	1163423	d__Archaea;p__Candidatus Woesearchaeota;c__;o__;f__;g__;s__	84.19	0.21	Gradient Boost (General Model)	11	0.872	8878	240.374	1163423	0.47	1411	171	36545	None	1	1	0.859533
																					Ji61_bin.13	7.76474e-07	DPANN	d__Archaea;p__Nanoarchaeota;c__Nanoarchaeia;o__SCGC-AAA011-G17;f__;g__;s__	76.88	0	76.88	819187	d__Archaea;p__Nanoarchaeota;c__Candidatus Nanoarchaeia;o__;f__;g__;s__	94.08	1.59	Gradient Boost (General Model)	11	0.935	7339	233.532	819187	0.45	1096	144	18258	None	0	0	0
																					Ji61_bin.162	7.25908e-07	DPANN	d__Archaea;p__Aenigmatarchaeota;c__Aenigmatarchaeia;o__QMZP01;f__QMZP01;g__;s__	73.58	0.934	68.91	840842	d__Archaea;p__Candidatus Aenigmarchaeota;c__;o__;f__;g__;s__	80.82	0.02	Gradient Boost (General Model)	11	0.915	7349	248.989	840842	0.46	1033	160	26990	None	1	1	1.18928
																					Ji61_bin.80	5.77625e-07	Euryarchaeota	d__Archaea;p__Thermoplasmatota;c__Thermoplasmata;o__UBA10834;f__UBA10834;g__COMBO-56-21;s__	88.69	2.56	75.89	1714103	d__Archaea;p__Candidatus Thermoplasmatota;c__;o__;f__;g__;s__	84.73	1.31	Neural Network (Specific Model)	11	0.911	5652	269.933	1714103	0.62	1932	377	25201	None	0	0	0
																					Ji63_bin.95	3.23923e-06	TACK	d__Archaea;p__Thermoproteota;c__Nitrososphaeria;o__Nitrososphaerales;f__UBA213;g__UBA213;s__	90.77	2.912	76.21	1571705	d__Archaea;p__Nitrososphaerota;c__;o__;f__;g__;s__	85.1	1.05	Neural Network (Specific Model)	11	0.875	7004	222.815	1571705	0.41	2064	270	24442	None	1	1	0.636252
																					Ji64_bin.205	1.54779e-06	DPANN	d__Archaea;p__Nanoarchaeota;c__Nanoarchaeia;o__Woesearchaeales;f__JAGVZT01;g__JAFCGF01;s__	85.51	2.803	71.495	1547419	d__Archaea;p__Candidatus Woesearchaeota;c__;o__;f__;g__;s__	92.67	2.92	Gradient Boost (General Model)	11	0.907	10173	265.616	1547419	0.58	1767	220	38434	None	0	0	0
																					Ji68_bin.139	2.29153e-06	DPANN	d__Archaea;p__Nanoarchaeota;c__Nanoarchaeia;o__SCGC-AAA011-G17;f__;g__;s__	70.56	4.121	49.955	863877	d__Archaea;p__Nanoarchaeota;c__Candidatus Nanoarchaeia;o__;f__;g__;s__	90.76	1.81	Gradient Boost (General Model)	11	0.915	12485	217.384	863877	0.36	1218	117	57189	None	2	2	2.31514
																					Ji68_bin.17	1.72667e-06	DPANN	d__Archaea;p__Nanoarchaeota;c__Nanoarchaeia;o__Woesearchaeales;f__GW2011-AR4;g__GCA-2688775;s__	86.68	4.672	63.32	1260634	d__Archaea;p__Candidatus Woesearchaeota;c__;o__;f__;g__;s__	90.56	1	Neural Network (Specific Model)	11	0.896	16557	257.491	1260634	0.39	1466	117	47282	None	2	1	1.5865
																					Ji68_bin.172	1.21641e-06	DPANN	d__Archaea;p__Iainarchaeota;c__Iainarchaeia;o__Iainarchaeales;f__;g__;s__	86.91	5.763	58.095	1131909	d__Archaea;p__Candidatus Diapherotrites;c__;o__;f__;g__;s__	91.17	2.18	Gradient Boost (General Model)	11	0.891	6854	231.983	1131909	0.41	1453	209	23377	None	0	0	0
																					Ji68_bin.181	6.96857e-07	DPANN	d__Archaea;p__Micrarchaeota;c__Micrarchaeia;o__Anstonellales;f__Anstonellaceae;g__JAGVHI01;s__	90.65	0.071	90.295	1127553	d__Archaea;p__;c__;o__;f__;g__;s__	93.99	0.18	Gradient Boost (General Model)	11	0.917	18925	272.554	1127553	0.54	1268	90	42657	None	4	2	3.54751
																					Ji68_bin.188	1.06902e-06	DPANN	d__Archaea;p__Nanoarchaeota;c__Nanoarchaeia;o__Woesearchaeales;f__JACQSS01;g__JACQSS01;s__	79.43	2.803	65.415	1154050	d__Archaea;p__Candidatus Woesearchaeota;c__;o__;f__;g__;s__	98.54	2.67	Gradient Boost (General Model)	11	0.922	9413	254.184	1154050	0.42	1402	170	32188	None	0	0	0
																					Ji68_bin.67	1.78146e-06	DPANN	d__Archaea;p__Nanoarchaeota;c__Nanoarchaeia;o__Woesearchaeales;f__GW2011-AR9;g__;s__	80.37	0.467	78.035	1281771	d__Archaea;p__;c__;o__;f__;g__;s__	97.46	0.31	Gradient Boost (General Model)	11	0.88	23493	243.063	1281771	0.45	1552	83	63330	None	1	1	0.780171
																					Ji68_bin.8	1.80923e-06	DPANN	d__Archaea;p__Undinarchaeota;c__Undinarchaeia;o__Undinarchaeales;f__Naiadarchaeaceae;g__;s__	70.09	6.775	36.215	706722	d__Archaea;p__Candidatus Undinarchaeota;c__Candidatus Undinarchaeia;o__Candidatus Naiadarchaeales;f__Candidatus Naiadarchaeaceae;g__;s__	70.62	4.38	Gradient Boost (General Model)	11	0.932	5843	233.21	706722	0.43	944	159	21873	None	0	0	0
																					Ji68_bin.88	8.5128e-07	DPANN	d__Archaea;p__Micrarchaeota;c__Micrarchaeia;o__Anstonellales;f__Bilamarchaeaceae;g__JAGVWJ01;s__	86.92	1.869	77.575	1528368	d__Archaea;p__Candidatus Micrarchaeota;c__;o__;f__;g__;s__	89.75	0.92	Gradient Boost (General Model)	11	0.923	22223	276.445	1528368	0.37	1704	116	55959	None	0	0	0
																					Ji70_bin.106	7.98679e-07	DPANN	d__Archaea;p__Nanoarchaeota;c__Nanoarchaeia;o__Woesearchaeales;f__UBA12501;g__;s__	87.07	0	87.07	1475851	d__Archaea;p__Candidatus Woesearchaeota;c__;o__;f__;g__;s__	100	1.2	Gradient Boost (General Model)	11	0.915	29387	264.13	1475851	0.56	1710	94	75689	None	0	0	0
																					Ji70_bin.113	9.16794e-07	DPANN	d__Archaea;p__Nanoarchaeota;c__Nanoarchaeia;o__Woesearchaeales;f__GW2011-AR9;g__JACPNC01;s__	82.47	0	82.47	1531401	d__Archaea;p__Candidatus Woesearchaeota;c__;o__;f__;g__;s__	94.94	0.43	Gradient Boost (General Model)	11	0.889	22048	258.764	1531401	0.42	1759	100	60631	None	1	1	0.652997
																					Ji70_bin.198	1.60775e-06	DPANN	d__Archaea;p__Aenigmatarchaeota;c__Aenigmatarchaeia;o__GW2011-AR5;f__GW2011-AR5;g__GW2011-AR5;s__	83.64	0.934	78.97	1094970	d__Archaea;p__Candidatus Aenigmarchaeota;c__;o__;f__;g__;s__	90.37	0.81	Gradient Boost (General Model)	11	0.892	302179	241.036	1094970	0.47	1355	8	350497	None	0	0	0
																					Ji70_bin.215	9.24287e-07	DPANN	d__Archaea;p__Nanoarchaeota;c__Nanoarchaeia;o__SCGC-AAA011-G17;f__GW2011-AR17;g__GW2011-AR17;s__	78.66	0	78.66	1032295	d__Archaea;p__Nanoarchaeota;c__;o__;f__;g__;s__	100	0.93	Gradient Boost (General Model)	11	0.923	135589	263.596	1032295	0.36	1209	13	304597	None	0	0	0
																					Ji70_bin.31	1.09984e-05	Euryarchaeota	d__Archaea;p__Halobacteriota;c__Methanosarcinia;o__Methanosarcinales;f__Methanoperedenaceae;g__Methanoperedens;s__	93.03	8.496	50.55	2553402	d__Archaea;p__Euryarchaeota;c__Methanomicrobia;o__Methanosarcinales;f__Candidatus Methanoperedenaceae;g__Candidatus Methanoperedens;s__	93.71	9.25	Gradient Boost (General Model)	11	0.888	7573	234.118	2553402	0.42	3239	449	35399	None	9	4	3.52471
																					Ji70_bin.50	9.91218e-06	Euryarchaeota	d__Archaea;p__Halobacteriota;c__Methanosarcinia;o__Methanosarcinales;f__Methanoperedenaceae;g__Methanoperedens;s__	74.24	8.496	31.76	1626802	d__Archaea;p__Euryarchaeota;c__Methanomicrobia;o__Methanosarcinales;f__Candidatus Methanoperedenaceae;g__Candidatus Methanoperedens;s__	66.88	6.22	Neural Network (Specific Model)	11	0.903	3950	223.862	1626802	0.45	2193	442	16049	None	2	1	1.22941
																					Ji70_bin.80	2.38014e-06	DPANN	d__Archaea;p__Nanoarchaeota;c__Nanoarchaeia;o__Woesearchaeales;f__JAGLXL01;g__;s__	83.87	2.803	69.855	1749801	d__Archaea;p__Candidatus Woesearchaeota;c__;o__;f__;g__;s__	93.07	2.76	Gradient Boost (General Model)	11	0.892	19457	248.893	1749801	0.47	2099	138	71626	None	4	3	2.28597
																					Ji71_bin.145	6.5713e-06	DPANN	d__Archaea;p__SpSt-1190;c__SpSt-1190;o__DYHY01;f__;g__;s__	84.19	3.271	67.835	1700901	d__Archaea;p__Candidatus Micrarchaeota;c__Candidatus Micrarchaeia;o__Candidatus Micrarchaeales;f__;g__;s__	79.5	1.31	Gradient Boost (General Model)	11	0.899	7881	247.554	1700901	0.53	2065	299	25556	None	4	1	2.35169
																					Ji71_bin.41	7.99574e-07	DPANN	d__Archaea;p__Micrarchaeota;c__Micrarchaeia;o__Norongarragalinales;f__JACPGT01;g__;s__	87.38	0	87.38	1472990	d__Archaea;p__Candidatus Micrarchaeota;c__;o__;f__;g__;s__	93.26	0.24	Gradient Boost (General Model)	11	0.898	41968	277.454	1472990	0.48	1594	51	169874	None	2	1	1.35778
																					Ji71_bin.46	2.8933e-06	Euryarchaeota	d__Archaea;p__Halobacteriota;c__Methanosarcinia;o__Methanotrichales;f__Methanotrichaceae;g__Methanothrix;s__	92.32	3.372	75.46	2802333	d__Archaea;p__Euryarchaeota;c__Methanomicrobia;o__Methanotrichales;f__Methanotrichaceae;g__Methanothrix;s__	86.04	3.48	Neural Network (Specific Model)	11	0.828	6091	251.547	2802333	0.53	3084	584	27567	None	5	3	1.78423
																					Ji71_bin.72	1.04402e-05	Euryarchaeota	d__Archaea;p__Halobacteriota;c__Methanosarcinia;o__Methanosarcinales;f__Methanoperedenaceae;g__Methanoperedens;s__	92.81	2.614	79.74	2699087	d__Archaea;p__Euryarchaeota;c__Methanomicrobia;o__Methanosarcinales;f__Candidatus Methanoperedenaceae;g__Candidatus Methanoperedens;s__	97.61	1.97	Gradient Boost (General Model)	11	0.884	20067	246.137	2699087	0.43	3244	203	70898	None	12	6	4.44595
																					Ji71_bin.83	1.22801e-06	DPANN	d__Archaea;p__Altiarchaeota;c__Altiarchaeia;o__IMC4;f__SCGC-AAA252-I15;g__;s__	83.8	0.383	81.885	1695431	d__Archaea;p__Euryarchaeota;c__;o__;f__;g__;s__	88.39	1.35	Gradient Boost (General Model)	11	0.915	7499	259.766	1695431	0.54	1996	293	21337	None	0	0	0
																					Ji83_bin.112	3.15959e-06	DPANN	d__Archaea;p__Nanoarchaeota;c__Nanoarchaeia;o__Woesearchaeales;f__JACPJR01;g__JACPJR01;s__	87.38	0.934	82.71	1955479	d__Archaea;p__Candidatus Woesearchaeota;c__;o__;f__;g__;s__	95.53	0.74	Neural Network (Specific Model)	11	0.908	46287	300.554	1955479	0.41	1975	82	114977	None	2	2	1.02277
																					Ji83_bin.130	0.000252749	Euryarchaeota	d__Archaea;p__Halobacteriota;c__Methanosarcinia;o__Methanosarcinales;f__Methanoperedenaceae;g__Methanoperedens;s__	97.71	0.653	94.445	2478871	d__Archaea;p__Euryarchaeota;c__Methanomicrobia;o__Methanosarcinales;f__Candidatus Methanoperedenaceae;g__Candidatus Methanoperedens;s__	96.31	0.44	Neural Network (Specific Model)	11	0.896	54460	257.321	2478871	0.43	2885	81	198329	None	18	5	7.26137
																					Ji83_bin.137	9.62174e-07	DPANN	d__Archaea;p__Micrarchaeota;c__Micrarchaeia;o__Norongarragalinales;f__JAHFHC01;g__;s__	82.24	1.869	72.895	1259385	d__Archaea;p__Candidatus Micrarchaeota;c__;o__;f__;g__;s__	87.94	3.18	Gradient Boost (General Model)	11	0.89	17151	263.456	1259385	0.37	1420	107	51586	None	1	1	0.794038
																					Ji83_bin.16	2.18665e-05	DPANN	d__Archaea;p__Nanoarchaeota;c__Nanoarchaeia;o__Woesearchaeales;f__GW2011-AR4;g__JACPJP01;s__	90.42	0.311	88.865	1393231	d__Archaea;p__;c__;o__;f__;g__;s__	93.52	1.27	Gradient Boost (General Model)	11	0.879	19208	258.494	1393231	0.36	1582	112	64915	None	5	3	3.58878
																					Ji83_bin.179	2.59803e-05	Euryarchaeota	d__Archaea;p__Halobacteriota;c__Methanosarcinia;o__Methanosarcinales;f__Methanoperedenaceae;g__Methanoperedens;s__	85.62	6.359	53.825	1810600	d__Archaea;p__Euryarchaeota;c__Methanomicrobia;o__Methanosarcinales;f__Candidatus Methanoperedenaceae;g__Candidatus Methanoperedens;s__	84.01	7.2	Neural Network (Specific Model)	11	0.917	8941	239.657	1810600	0.47	2316	288	31228	None	3	2	1.65691
																					Ji83_bin.28	3.39193e-06	DPANN	d__Archaea;p__Nanoarchaeota;c__Nanoarchaeia;o__Woesearchaeales;f__GW2011-AR9;g__JACOZP01;s__	75.7	2.803	61.685	1296697	d__Archaea;p__Candidatus Woesearchaeota;c__;o__;f__;g__;s__	92.36	0.75	Gradient Boost (General Model)	11	0.892	8173	246.155	1296697	0.4	1570	213	65249	None	3	2	2.31357
																					Ji83_bin.83	2.06036e-06	DPANN	d__Archaea;p__Nanoarchaeota;c__Nanoarchaeia;o__Woesearchaeales;f__DSVV01;g__JACRPI01;s__	88.78	0.934	84.11	1790414	d__Archaea;p__Candidatus Woesearchaeota;c__;o__;f__;g__;s__	97.17	0.63	Gradient Boost (General Model)	11	0.885	32493	270.201	1790414	0.37	1960	112	81908	None	0	0	0
																					Ji85_bin.198	7.0913e-07	DPANN	d__Archaea;p__Aenigmatarchaeota;c__Aenigmatarchaeia;o__Aenigmatarchaeales;f__JACQIB01;g__;s__	80.06	0	80.06	700468	d__Archaea;p__Candidatus Aenigmarchaeota;c__;o__;f__;g__;s__	92.6	0.22	Gradient Boost (General Model)	11	0.91	33331	253.852	700468	0.43	839	37	82773	None	0	0	0
																					Ji85_bin.201	2.18915e-06	DPANN	d__Archaea;p__Aenigmatarchaeota;c__Aenigmatarchaeia;o__QMZP01;f__QMZP01;g__;s__	74.38	1.401	67.375	1297572	d__Archaea;p__Candidatus Aenigmarchaeota;c__;o__;f__;g__;s__	75.39	0.94	Gradient Boost (General Model)	11	0.868	10441	246.38	1297572	0.5	1528	176	33168	None	1	1	0.77067
																					JIN13_bin.171	2.61207e-06	DPANN	d__Archaea;p__Altiarchaeota;c__Altiarchaeia;o__IMC4;f__QMZM01;g__JAKFXM01;s__	80.3	1.605	72.275	1146144	d__Archaea;p__Euryarchaeota;c__;o__;f__;g__;s__	85.6	0	Gradient Boost (General Model)	11	0.913	6014	230.782	1146144	0.37	1517	243	19936	None	4	4	3.48996
																					JIN13_bin.21	2.82668e-06	TACK	d__Archaea;p__Thermoproteota;c__Bathyarchaeia;o__40CM-2-53-6;f__FEN-987;g__JALHTB01;s__JALHTB01 sp022865625	96.02	5.607	67.985	2260541	d__Archaea;p__Candidatus Bathyarchaeota;c__;o__;f__;g__;s__	91.36	7.89	Gradient Boost (General Model)	11	0.865	12994	240.133	2260541	0.53	2723	274	97654	None	1	1	0.442372
																					JIN22_bin.116	4.7237e-06	TACK	d__Archaea;p__Thermoproteota;c__Nitrososphaeria;o__Nitrososphaerales;f__UBA213;g__UBA213;s__	90.77	4.256	69.49	1558551	d__Archaea;p__Nitrososphaerota;c__;o__;f__;g__;s__	85.39	0.26	Neural Network (Specific Model)	11	0.872	4703	212.949	1558551	0.42	2135	392	21081	None	1	1	0.641622
																					JIN28_bin.21	1.71891e-05	TACK	d__Archaea;p__Thermoproteota;c__Nitrososphaeria;o__Nitrososphaerales;f__Nitrosopumilaceae;g__VHBM01;s__	74.59	3.472	57.23	871698	d__Archaea;p__Nitrososphaerota;c__Nitrososphaeria;o__Nitrosopumilales;f__;g__;s__	60.43	1.46	Neural Network (Specific Model)	11	0.92	3949	217.142	871698	0.37	1234	256	15813	None	1	1	1.14719
																					JIN28_bin.55	1.4476e-05	Euryarchaeota	d__Archaea;p__Halobacteriota;c__Methanosarcinia;o__Methanosarcinales;f__Methanoperedenaceae;g__Methanoperedens;s__	93.13	2.941	78.425	2731478	d__Archaea;p__Euryarchaeota;c__Methanomicrobia;o__Methanosarcinales;f__Candidatus Methanoperedenaceae;g__Candidatus Methanoperedens;s__	90.71	4.07	Neural Network (Specific Model)	11	0.873	11340	229.371	2731478	0.43	3478	344	41472	None	9	4	3.29492
																					JIN30_bin.212	5.76958e-07	DPANN	d__Archaea;p__Nanoarchaeota;c__Nanoarchaeia;o__Woesearchaeales;f__JABMPP01;g__JAGVYD01;s__	85.98	0	85.98	1257566	d__Archaea;p__Candidatus Woesearchaeota;c__;o__;f__;g__;s__	91.14	0.41	Gradient Boost (General Model)	11	0.893	20477	280.963	1257566	0.35	1335	84	67604	None	0	0	0
																					JIN30_bin.75	1.27307e-06	DPANN	d__Archaea;p__Micrarchaeota;c__Micrarchaeia;o__Anstonellales;f__Anstonellaceae;g__;s__	92.44	0	92.44	1253433	d__Archaea;p__Candidatus Micrarchaeota;c__;o__;f__;g__;s__	96.41	0.19	Gradient Boost (General Model)	11	0.927	419056	294.253	1253433	0.54	1318	9	525354	None	2	2	1.59562
																					JIN6_bin.79	1.45833e-06	DPANN	d__Archaea;p__SpSt-1190;c__SpSt-1190;o__DYHY01;f__;g__;s__	78.19	2.647	64.955	1385075	d__Archaea;p__Candidatus Micrarchaeota;c__Candidatus Micrarchaeia;o__Candidatus Micrarchaeales;f__Candidatus Micrarchaeaceae;g__;s__	77.73	6.68	Gradient Boost (General Model)	11	0.905	6633	240.935	1385075	0.53	1742	254	30220	None	7	3	5.05388
																					JIN8_bin.28	2.41773e-06	Euryarchaeota	d__Archaea;p__Halobacteriota;c__Methanosarcinia;o__Methanosarcinales;f__Methanosarcinaceae;g__Methanomethylovorans;s__Methanomethylovorans hollandica	99.5	0	99.5	2147780	d__Archaea;p__Euryarchaeota;c__Methanomicrobia;o__Methanosarcinales;f__Methanosarcinaceae;g__;s__	99.93	0	Neural Network (Specific Model)	11	0.866	23365	282.322	2147780	0.43	2201	135	86790	None	3	2	1.39679
																					JIN8_bin.63	6.82277e-06	TACK	d__Archaea;p__Thermoproteota;c__Nitrososphaeria;o__Nitrososphaerales;f__Nitrosopumilaceae;g__Nitrosarchaeum;s__	92.32	3.155	76.545	1479566	d__Archaea;p__Nitrososphaerota;c__Nitrososphaeria;o__Nitrosopumilales;f__Nitrosopumilaceae;g__;s__	96.38	0.93	Neural Network (Specific Model)	11	0.9	14275	233.336	1479566	0.33	1907	176	42937	None	2	1	1.35175
																					JIN9_bin.104	9.78091e-07	DPANN	d__Archaea;p__Micrarchaeota;c__Micrarchaeia;o__Anstonellales;f__Bilamarchaeaceae;g__;s__	90.42	0	90.42	1379129	d__Archaea;p__Candidatus Micrarchaeota;c__;o__;f__;g__;s__	83.04	0.24	Gradient Boost (General Model)	11	0.908	9106	269.071	1379129	0.43	1555	229	30027	None	2	2	1.45019
																					JIN9_bin.124	2.87478e-06	DPANN	d__Archaea;p__Nanoarchaeota;c__Nanoarchaeia;o__Woesearchaeales;f__JAGWAF01;g__;s__	75.93	4.888	51.49	804016	d__Archaea;p__Candidatus Woesearchaeota;c__;o__;f__;g__;s__	89.49	2.04	Gradient Boost (General Model)	11	0.889	11902	263.443	804016	0.43	907	105	31910	None	2	2	2.48751
																					JIN9_bin.144	6.56076e-06	Euryarchaeota	d__Archaea;p__Hadarchaeota;c__Hadarchaeia;o__Hadarchaeales;f__Hadarchaeaceae;g__;s__	71.6	3.642	53.39	615664	d__Archaea;p__Candidatus Hadarchaeota;c__Candidatus Hadarchaeia;o__;f__;g__;s__	78.51	0.04	Gradient Boost (General Model)	11	0.927	5640	233.143	615664	0.56	819	140	16948	None	0	0	0
																					JIN9_bin.152	1.11672e-05	Euryarchaeota	d__Archaea;p__Thermoplasmatota;c__JAKEGO01;o__JAKEGO01;f__;g__;s__	95.06	2	85.06	1516132	d__Archaea;p__Candidatus Thermoplasmatota;c__;o__;f__;g__;s__	91.25	0.39	Neural Network (Specific Model)	11	0.919	15831	289.572	1516132	0.39	1608	158	47872	None	3	3	1.97872
																					JIN9_bin.170	8.85224e-07	DPANN	d__Archaea;p__Iainarchaeota;c__Iainarchaeia;o__Iainarchaeales;f__0-14-0-20-34-12;g__;s__	70.24	0.934	65.57	868667	d__Archaea;p__Candidatus Diapherotrites;c__;o__;f__;g__;s__	71.95	0.74	Neural Network (Specific Model)	11	0.895	20154	270.148	868667	0.34	961	60	41065	None	2	2	2.30238
																					JIN9_bin.198	2.85495e-06	DPANN	d__Archaea;p__Nanoarchaeota;c__Nanoarchaeia;o__Woesearchaeales;f__JAGVXP01;g__;s__	79.43	5.463	52.115	1319582	d__Archaea;p__Candidatus Woesearchaeota;c__;o__;f__;g__;s__	86.73	1.23	Gradient Boost (General Model)	11	0.907	4557	235.495	1319582	0.42	1701	335	19243	None	0	0	0
																					JIN9_bin.20	7.54205e-07	DPANN	d__Archaea;p__Micrarchaeota;c__Micrarchaeia;o__JACRGF01;f__JACRGF01;g__JACRGF01;s__	89.4	2.803	75.385	1309977	d__Archaea;p__Candidatus Micrarchaeota;c__;o__;f__;g__;s__	78.71	1	Gradient Boost (General Model)	11	0.927	8740	268.93	1309977	0.45	1508	202	22834	None	1	1	0.763372
																					JIN9_bin.3	2.47758e-06	DPANN	d__Archaea;p__Nanoarchaeota;c__Nanoarchaeia;o__Woesearchaeales;f__DSVV01;g__JACQSP01;s__	82.71	0	82.71	1759206	d__Archaea;p__Candidatus Woesearchaeota;c__;o__;f__;g__;s__	83.11	0.54	Neural Network (Specific Model)	11	0.836	24777	300.101	1759206	0.33	1636	95	86314	None	3	2	1.70531
																					JIN9_bin.48	1.38784e-06	DPANN	d__Archaea;p__Micrarchaeota;c__Micrarchaeia;o__Anstonellales;f__Bilamarchaeaceae;g__;s__	82	1.401	74.995	1184257	d__Archaea;p__Candidatus Micrarchaeota;c__;o__;f__;g__;s__	82.78	2.76	Gradient Boost (General Model)	11	0.905	7140	258.97	1184257	0.44	1383	220	32108	None	0	0	0
																					JIN9_bin.56	1.06617e-06	DPANN	d__Archaea;p__Nanoarchaeota;c__Nanoarchaeia;o__Woesearchaeales;f__JACQNA01;g__;s__	83.09	4.672	59.73	1757632	d__Archaea;p__Candidatus Woesearchaeota;c__;o__;f__;g__;s__	89.54	4.58	Gradient Boost (General Model)	11	0.892	18716	267.228	1757632	0.39	1960	167	51973	None	3	2	1.70684
																					JIN9_bin.75	1.12269e-06	DPANN	d__Archaea;p__Iainarchaeota;c__Iainarchaeia;o__Iainarchaeales;f__UBA10191;g__;s__	81.93	0.934	77.26	930541	d__Archaea;p__Candidatus Diapherotrites;c__;o__;f__;g__;s__	88.3	0.45	Neural Network (Specific Model)	11	0.898	8897	243.534	930541	0.37	1147	144	32831	None	0	0	0
																					JL12_bin.130	1.0771e-06	DPANN	d__Archaea;p__Micrarchaeota;c__Micrarchaeia;o__Norongarragalinales;f__UBA10210;g__UBA10210;s__	78.76	0.934	74.09	819207	d__Archaea;p__Candidatus Micrarchaeota;c__;o__;f__;g__;s__	74.19	1.01	Gradient Boost (General Model)	11	0.915	5188	232.515	819207	0.51	1076	183	15498	None	0	0	0
																					JL12_bin.142	1.11495e-06	Euryarchaeota	d__Archaea;p__Thermoplasmatota;c__Themoplasmata_A;o__DTKX01;f__;g__;s__	83.39	1.2	77.39	2146674	d__Archaea;p__Euryarchaeota;c__;o__;f__;g__;s__	79.92	1.72	Gradient Boost (General Model)	11	0.912	6515	283.92	2146674	0.68	2303	404	27348	None	1	1	0.465837
																					JL14_bin.101	1.04199e-06	Euryarchaeota	d__Archaea;p__Halobacteriota;c__Methanomicrobia;o__Methanomicrobiales;f__Methanoregulaceae;g__MVRE01;s__	96.71	0.684	93.29	1772074	d__Archaea;p__Euryarchaeota;c__Methanomicrobia;o__Methanomicrobiales;f__Methanoregulaceae;g__Methanoregula;s__	91.07	0.58	Neural Network (Specific Model)	11	0.868	14452	247.641	1772074	0.53	2079	166	44074	None	1	1	0.564311
																					JL14_bin.123	5.49887e-06	DPANN	d__Archaea;p__Nanoarchaeota;c__Nanoarchaeia;o__Pacearchaeales;f__JAHJTO01;g__;s__	74.76	0.934	70.09	893242	d__Archaea;p__Nanoarchaeota;c__;o__;f__;g__;s__	86.33	0.35	Gradient Boost (General Model)	11	0.92	189451	292.7	893242	0.37	937	7	336552	None	0	0	0
																					JL14_bin.150	7.28031e-06	TACK	d__Archaea;p__Thermoproteota;c__Bathyarchaeia;o__40CM-2-53-6;f__JALHTG01;g__JALHTG01;s__JALHTG01 sp022865705	94.17	7.281	57.765	2327573	d__Archaea;p__Candidatus Bathyarchaeota;c__;o__;f__;g__;s__	93.44	9.73	Gradient Boost (General Model)	11	0.86	11500	230.716	2327573	0.49	2902	336	64862	None	0	0	0
																					JL14_bin.158	3.9185e-06	TACK	d__Archaea;p__Thermoproteota;c__Bathyarchaeia;o__TCS64;f__TCS64;g__;s__	95.14	8.09	54.69	1775678	d__Archaea;p__Candidatus Bathyarchaeota;c__;o__;f__;g__;s__	96.36	3.73	Gradient Boost (General Model)	11	0.883	6287	228.568	1775678	0.59	2292	385	27451	None	2	2	1.12633
																					JL14_bin.45	1.94955e-06	DPANN	d__Archaea;p__Altiarchaeota;c__Altiarchaeia;o__IMC4;f__SCGC-AAA252-I15;g__VGJA01;s__	92.21	1.869	82.865	1309736	d__Archaea;p__Candidatus Altiarchaeota;c__;o__;f__;g__;s__	85.58	0.56	Gradient Boost (General Model)	11	0.916	16756	264.48	1309736	0.45	1515	123	54119	None	1	1	0.763513
																					JL14_bin.53	1.54877e-06	Euryarchaeota	d__Archaea;p__Thermoplasmatota;c__Themoplasmata_A;o__;f__;g__;s__	70.22	1.2	64.22	647640	d__Archaea;p__Candidatus Thermoplasmatota;c__Thermoplasmata;o__Thermoplasmatales;f__;g__;s__	73.38	0.04	Gradient Boost (General Model)	11	0.917	3136	210.743	647640	0.38	943	218	9581	None	0	0	0
																					JL14_bin.99	5.3626e-07	DPANN	d__Archaea;p__Iainarchaeota;c__Iainarchaeia;o__Iainarchaeales;f__JAGVWC01;g__;s__	71.02	3.738	52.33	1034560	d__Archaea;p__;c__;o__;f__;g__;s__	63.38	2.06	Gradient Boost (General Model)	11	0.929	5306	251.83	1034560	0.47	1275	240	17156	None	0	0	0
																					JL19_bin.29	2.71742e-06	TACK	d__Archaea;p__Thermoproteota;c__Bathyarchaeia;o__40CM-2-53-6;f__FEN-987;g__JALHTB01;s__	91.12	2.252	79.86	2404617	d__Archaea;p__Candidatus Bathyarchaeota;c__;o__;f__;g__;s__	85.62	7.32	Gradient Boost (General Model)	11	0.848	5055	218.394	2404617	0.51	3128	552	30685	None	1	1	0.415867
																					JL19_bin.35	2.69261e-06	DPANN	d__Archaea;p__Iainarchaeota;c__Iainarchaeia;o__Iainarchaeales;f__UBA10191;g__;s__	73.98	7.548	36.24	946772	d__Archaea;p__Candidatus Diapherotrites;c__;o__;f__;g__;s__	84.63	5.75	Gradient Boost (General Model)	11	0.919	3972	230.214	946772	0.4	1263	257	36361	None	0	0	0
																					JL19_bin.70	1.41804e-06	DPANN	d__Archaea;p__Micrarchaeota;c__Micrarchaeia;o__CABMEP01;f__CABMEP01;g__;s__	76.63	1.006	71.6	957654	d__Archaea;p__Candidatus Micrarchaeota;c__;o__;f__;g__;s__	83.54	0.42	Gradient Boost (General Model)	11	0.891	10430	258.464	957654	0.48	1102	132	35108	None	1	1	1.04422
																					JL19_bin.80	1.21885e-05	TACK	d__Archaea;p__Thermoproteota;c__Bathyarchaeia;o__40CM-2-53-6;f__FEN-987;g__JALHTB01;s__JALHTB01 sp022865625	96.49	1.869	87.145	2617735	d__Archaea;p__Candidatus Bathyarchaeota;c__;o__;f__;g__;s__	97.97	4.82	Gradient Boost (General Model)	11	0.858	66792	241.725	2617735	0.53	3111	99	125507	None	2	2	0.764019
																					JL19_bin.85	1.77393e-05	TACK	d__Archaea;p__Thermoproteota;c__Bathyarchaeia;o__RBG-16-48-13;f__GCA-020355125;g__;s__	75.7	1.869	66.355	778836	d__Archaea;p__Candidatus Bathyarchaeota;c__;o__;f__;g__;s__	76.44	0.69	Gradient Boost (General Model)	11	0.89	5552	240.975	778836	0.49	961	181	17531	None	0	0	0
																					JL20_bin.100	7.52922e-06	TACK	d__Archaea;p__Thermoproteota;c__Nitrososphaeria;o__Nitrososphaerales;f__Nitrosopumilaceae;g__JACQFM01;s__	71.52	4.443	49.305	812720	d__Archaea;p__Nitrososphaerota;c__;o__;f__;g__;s__	64.67	3.39	Neural Network (Specific Model)	11	0.923	4332	230.413	812720	0.38	1088	214	22481	None	0	0	0
																					JL20_bin.103	1.65429e-06	TACK	d__Archaea;p__Thermoproteota;c__Nitrososphaeria;o__Nitrososphaerales;f__UBA183;g__JACPTA01;s__	77.27	5.414	50.2	1683889	d__Archaea;p__Nitrososphaerota;c__;o__;f__;g__;s__	71.43	4.66	Gradient Boost (General Model)	11	0.872	4058	214.617	1683889	0.54	2291	445	13933	None	0	0	0
																					JL20_bin.116	1.23004e-06	DPANN	d__Archaea;p__Aenigmatarchaeota;c__Aenigmatarchaeia;o__CG10238-14;f__SCSR01;g__JACPJS01;s__	75.85	3.271	59.495	654149	d__Archaea;p__Candidatus Aenigmarchaeota;c__;o__;f__;g__;s__	90.9	0.73	Gradient Boost (General Model)	11	0.918	14483	221.864	654149	0.38	905	68	32942	None	0	0	0
																					JL20_bin.62	3.82443e-06	DPANN	d__Archaea;p__Nanoarchaeota;c__Nanoarchaeia;o__Woesearchaeales;f__GW2011-AR4;g__JACPJP01;s__	89.48	0.934	84.81	1779572	d__Archaea;p__Candidatus Woesearchaeota;c__;o__;f__;g__;s__	95.01	1.36	Gradient Boost (General Model)	11	0.89	20784	239.981	1779572	0.36	2206	150	53674	None	1	1	0.561933
																					JL21_bin.11	2.44153e-06	TACK	d__Archaea;p__Thermoproteota;c__Bathyarchaeia;o__40CM-2-53-6;f__FEN-987;g__JALHTB01;s__JALHTB01 sp022865625	84.34	1.869	74.995	1268727	d__Archaea;p__Candidatus Bathyarchaeota;c__;o__;f__;g__;s__	77.88	3.92	Gradient Boost (General Model)	11	0.881	6167	235.384	1268727	0.53	1588	264	45388	None	0	0	0
																					JL21_bin.137	1.65246e-06	Euryarchaeota	d__Archaea;p__Thermoplasmatota;c__Themoplasmata_A;o__;f__;g__;s__	92.62	2.8	78.62	1292830	d__Archaea;p__Candidatus Thermoplasmatota;c__Thermoplasmata;o__Thermoplasmatales;f__;g__;s__	87.49	0.25	Neural Network (Specific Model)	11	0.903	7371	242.923	1292830	0.38	1607	225	34493	None	1	1	0.773497
																					JL21_bin.15	4.3557e-06	TACK	d__Archaea;p__Thermoproteota;c__Bathyarchaeia;o__40CM-2-53-6;f__FEN-987;g__JALHTB01;s__	81.88	4.505	59.355	3063886	d__Archaea;p__Candidatus Bathyarchaeota;c__;o__;f__;g__;s__	83.43	19.28	Gradient Boost (General Model)	11	0.861	4759	223.705	3063886	0.53	3944	711	64296	None	5	5	1.63191
																					JL21_bin.156	1.57268e-05	TACK	d__Archaea;p__Thermoproteota;c__Bathyarchaeia;o__40CM-2-53-6;f__JALHTG01;g__JALHTG01;s__JALHTG01 sp022865705	95.63	3.883	76.215	2290473	d__Archaea;p__Candidatus Bathyarchaeota;c__;o__;f__;g__;s__	94.7	9.68	Gradient Boost (General Model)	11	0.857	49201	251.098	2290473	0.49	2616	110	119498	None	1	1	0.436591
																					JL21_bin.161	4.19499e-06	TACK	d__Archaea;p__Thermoproteota;c__Bathyarchaeia;o__TCS64;f__TCS64;g__;s__	93.92	5.14	68.22	1925643	d__Archaea;p__Candidatus Bathyarchaeota;c__;o__;f__;g__;s__	93.2	5.32	Gradient Boost (General Model)	11	0.885	6176	224.85	1925643	0.59	2534	410	43151	None	1	1	0.519307
																					JL21_bin.3	2.24789e-05	Euryarchaeota	d__Archaea;p__Halobacteriota;c__Methanosarcinia;o__Methanosarcinales;f__Methanoperedenaceae;g__Methanoperedens;s__	86.42	9.15	40.67	2144109	d__Archaea;p__Euryarchaeota;c__Methanomicrobia;o__Methanosarcinales;f__Candidatus Methanoperedenaceae;g__Candidatus Methanoperedens;s__	80.34	5.11	Neural Network (Specific Model)	11	0.883	6684	230.533	2144109	0.43	2747	401	47696	None	9	5	4.19755
																					JL21_bin.64	1.78872e-06	TACK	d__Archaea;p__Thermoproteota;c__Bathyarchaeia;o__B26-1;f__UBA233;g__PALSA-986;s__	97.19	6.308	65.65	2958420	d__Archaea;p__Candidatus Bathyarchaeota;c__;o__;f__;g__;s__	94.55	3.64	Gradient Boost (General Model)	11	0.844	8780	202.364	2958420	0.42	4126	491	45760	None	4	3	1.35207
																					JL21_bin.7	9.69335e-07	DPANN	d__Archaea;p__Altiarchaeota;c__Altiarchaeia;o__IMC4;f__SCGC-AAA252-I15;g__VGJA01;s__	76.29	6.803	42.275	1564676	d__Archaea;p__Candidatus Altiarchaeota;c__;o__;f__;g__;s__	81.73	2.42	Gradient Boost (General Model)	11	0.899	9045	257.977	1564676	0.52	1822	219	39955	None	2	1	1.27822
																					JL22_bin.49	1.72097e-06	DPANN	d__Archaea;p__Altiarchaeota;c__Altiarchaeia;o__IMC4;f__SCGC-AAA252-I15;g__VGJA01;s__	80.22	3.217	64.135	1389304	d__Archaea;p__Candidatus Altiarchaeota;c__;o__;f__;g__;s__	83.61	0.54	Gradient Boost (General Model)	11	0.906	21676	273.637	1389304	0.52	1537	99	66143	None	0	0	0
																					JL22_bin.52	2.65248e-06	TACK	d__Archaea;p__Thermoproteota;c__Bathyarchaeia;o__40CM-2-53-6;f__JALHTG01;g__JALHTG01;s__JALHTG01 sp022865705	92.23	6.148	61.49	1768333	d__Archaea;p__Candidatus Bathyarchaeota;c__;o__;f__;g__;s__	92.22	5.61	Gradient Boost (General Model)	11	0.861	8356	238.937	1768333	0.49	2132	282	39274	None	1	1	0.565504
																					JL22_bin.86	8.73906e-06	TACK	d__Archaea;p__Thermoproteota;c__Bathyarchaeia;o__B26-1;f__UBA233;g__;s__	99.06	3.738	80.37	2123983	d__Archaea;p__Candidatus Bathyarchaeota;c__;o__;f__;g__;s__	100	4.17	Gradient Boost (General Model)	11	0.868	245486	251.524	2123983	0.42	2450	19	501094	None	8	3	3.76651
																					JL26_bin.8	9.33537e-07	DPANN	d__Archaea;p__Micrarchaeota;c__Micrarchaeia;o__Anstonellales;f__Bilamarchaeaceae;g__;s__	75	0	75	921967	d__Archaea;p__Candidatus Micrarchaeota;c__;o__;f__;g__;s__	80.61	0.57	Gradient Boost (General Model)	11	0.907	14166	267.593	921967	0.34	1043	95	55282	None	1	1	1.08464
																					JL27_bin.96	8.02635e-07	Euryarchaeota	d__Archaea;p__Thermoplasmatota;c__Thermoplasmata;o__Methanomassiliicoccales;f__Methanomethylophilaceae;g__Methanogranum;s__	75.62	3.225	59.495	1124744	d__Archaea;p__Euryarchaeota;c__;o__;f__;g__;s__	67	0.59	Neural Network (Specific Model)	11	0.913	3781	242.176	1124744	0.56	1417	336	12212	None	2	2	1.77818
																					JL29_bin.25	3.43859e-06	TACK	d__Archaea;p__Thermoproteota;c__Nitrososphaeria;o__Nitrososphaerales;f__Nitrosopumilaceae;g__UBA8516;s__	94.17	2.427	82.035	1341016	d__Archaea;p__Nitrososphaerota;c__;o__;f__;g__Candidatus Nitrosotalea;s__	94.89	1.64	Neural Network (Specific Model)	11	0.915	7469	231.575	1341016	0.36	1770	225	35934	None	1	1	0.745703
																					JL29_bin.92	1.24917e-06	DPANN	d__Archaea;p__Nanoarchaeota;c__Nanoarchaeia;o__Woesearchaeales;f__ARS49;g__;s__	70.09	0.934	65.42	960206	d__Archaea;p__Candidatus Woesearchaeota;c__;o__;f__;g__;s__	91.14	2.28	Gradient Boost (General Model)	11	0.931	8960	233.749	960206	0.42	1281	155	30198	None	0	0	0
																					JL29_bin.99	6.76797e-07	DPANN	d__Archaea;p__Nanoarchaeota;c__Nanoarchaeia;o__Woesearchaeales;f__GW2011-AR9;g__JACPIL01;s__	79.9	0.934	75.23	1023800	d__Archaea;p__Nanoarchaeota;c__;o__;f__;g__;s__	94.06	0.67	Gradient Boost (General Model)	11	0.919	143684	267.744	1023800	0.39	1174	7	491381	None	1	1	0.976753
																					JL3_bin.60	6.29364e-06	TACK	d__Archaea;p__Thermoproteota;c__Bathyarchaeia;o__40CM-2-53-6;f__FEN-987;g__JALHTB01;s__	96.26	5.607	68.225	3197285	d__Archaea;p__Candidatus Bathyarchaeota;c__;o__;f__;g__;s__	92.58	11.64	Gradient Boost (General Model)	11	0.85	28328	238.182	3197285	0.53	3819	179	100790	None	1	1	0.312765
																					JL30_bin.110	6.90672e-07	DPANN	d__Archaea;p__Micrarchaeota;c__Micrarchaeia;o__Anstonellales;f__Anstonellaceae;g__UBA10161;s__	93.14	1.246	86.91	1372458	d__Archaea;p__Candidatus Micrarchaeota;c__;o__;f__;g__;s__	88.26	0.8	Gradient Boost (General Model)	11	0.906	17306	285.907	1372458	0.54	1452	111	70001	None	1	1	0.72862
																					JL30_bin.49	4.23384e-07	DPANN	d__Archaea;p__Iainarchaeota;c__Iainarchaeia;o__Iainarchaeales;f__VGJJ01;g__VGJJ01;s__	79.59	3.894	60.12	1160858	d__Archaea;p__Candidatus Diapherotrites;c__;o__;f__;g__;s__	85.44	4.06	Gradient Boost (General Model)	11	0.903	7809	236.895	1160858	0.44	1479	209	26655	None	2	2	1.72286
																					JL30_bin.6	1.22747e-05	TACK	d__Archaea;p__Thermoproteota;c__Nitrososphaeria;o__Nitrososphaerales;f__Nitrosopumilaceae;g__Nitrosarchaeum;s__	97.08	0.97	92.23	1425202	d__Archaea;p__Nitrososphaerota;c__Nitrososphaeria;o__Nitrosopumilales;f__Nitrosopumilaceae;g__Nitrosarchaeum;s__	96.98	1.47	Neural Network (Specific Model)	11	0.9	17382	241.248	1425202	0.33	1777	129	57015	None	2	2	1.40331
																					JL30_bin.89	3.03319e-06	DPANN	d__Archaea;p__Nanoarchaeota;c__Nanoarchaeia;o__Woesearchaeales;f__JAGVYJ01;g__;s__	90.34	1.869	80.995	1171048	d__Archaea;p__Candidatus Woesearchaeota;c__;o__;f__;g__;s__	98.64	0.24	Gradient Boost (General Model)	11	0.92	28171	252.184	1171048	0.43	1430	70	99554	None	2	2	1.70787
																					JL32_bin.120	1.6416e-06	DPANN	d__Archaea;p__Undinarchaeota;c__Undinarchaeia;o__;f__;g__;s__	76.57	7.009	41.525	1082251	d__Archaea;p__Candidatus Undinarchaeota;c__Candidatus Undinarchaeia;o__;f__;g__;s__	76.62	5.6	Gradient Boost (General Model)	11	0.922	4392	240.249	1082251	0.56	1388	285	16526	None	1	1	0.924
																					JL32_bin.123	1.00736e-06	DPANN	d__Archaea;p__EX4484-52;c__EX4484-52;o__EX4484-52;f__B79-G9;g__;s__	78.1	1.869	68.755	1531773	d__Archaea;p__Candidatus Nanohaloarchaeota;c__;o__;f__;g__;s__	80.35	0.48	Gradient Boost (General Model)	11	0.883	19538	273.706	1531773	0.44	1652	116	80461	None	2	2	1.30568
																					JL32_bin.134	1.00016e-06	DPANN	d__Archaea;p__Nanoarchaeota;c__Nanoarchaeia;o__Woesearchaeales;f__JAHJEM01;g__JAHJEM01;s__	87.38	1.246	81.15	1894816	d__Archaea;p__;c__;o__;f__;g__;s__	100	1.65	Gradient Boost (General Model)	11	0.894	302106	270	1894816	0.47	2096	13	343475	None	2	1	1.05551
																					JL32_bin.14	1.13793e-06	DPANN	d__Archaea;p__Nanoarchaeota;c__Nanoarchaeia;o__Woesearchaeales;f__ARS49;g__;s__	70.56	1.533	62.895	1149604	d__Archaea;p__Candidatus Woesearchaeota;c__;o__;f__;g__;s__	87.66	0.39	Gradient Boost (General Model)	11	0.903	22137	263.306	1149604	0.41	1319	92	59778	None	0	0	0
																					JL32_bin.173	3.19302e-06	TACK	d__Archaea;p__Thermoproteota;c__Bathyarchaeia;o__40CM-2-53-6;f__JALHTG01;g__JALHTG01;s__JALHTG01 sp022865705	93.68	9.061	48.375	1782534	d__Archaea;p__Candidatus Bathyarchaeota;c__;o__;f__;g__;s__	90.95	8.86	Gradient Boost (General Model)	11	0.859	8361	234.137	1782534	0.49	2188	303	42251	None	1	1	0.560999
																					JL32_bin.25	5.97488e-07	DPANN	d__Archaea;p__EX4484-52;c__EX4484-52;o__EX4484-52;f__LFW-46;g__LFW-46;s__	76.87	2.48	64.47	776808	d__Archaea;p__Nanoarchaeota;c__;o__;f__;g__;s__	67.76	0.94	Gradient Boost (General Model)	11	0.89	5024	230.465	776808	0.43	1001	196	18646	None	0	0	0
																					JL32_bin.47	1.42128e-06	DPANN	d__Archaea;p__Iainarchaeota;c__Iainarchaeia;o__;f__;g__;s__	80.3	0.311	78.745	1097976	d__Archaea;p__Candidatus Diapherotrites;c__;o__;f__;g__;s__	92.24	1.07	Gradient Boost (General Model)	11	0.905	8075	250.195	1097976	0.5	1328	166	27229	None	3	2	2.7323
																					JL32_bin.5	2.14821e-06	TACK	d__Archaea;p__Thermoproteota;c__Bathyarchaeia;o__40CM-2-53-6;f__FEN-987;g__JALHTB01;s__JALHTB01 sp022865625	91.82	3.271	75.465	1383485	d__Archaea;p__Candidatus Bathyarchaeota;c__;o__;f__;g__;s__	88.87	2.24	Gradient Boost (General Model)	11	0.878	6197	235.577	1383485	0.53	1724	269	22245	None	0	0	0
																					JL32_bin.58	2.28913e-06	DPANN	d__Archaea;p__Nanoarchaeota;c__Nanoarchaeia;o__Pacearchaeales;f__GW2011-AR1;g__JAGLOA01;s__	70.32	0	70.32	645380	d__Archaea;p__Nanoarchaeota;c__;o__;f__;g__;s__	90.28	0.42	Gradient Boost (General Model)	11	0.906	69297	261.219	645380	0.29	748	12	188625	None	2	1	3.09895
																					JL33_bin.146	4.76321e-06	Euryarchaeota	d__Archaea;p__Hadarchaeota;c__Hadarchaeia;o__Hadarchaeales;f__Hadarchaeaceae;g__;s__	76.13	8.119	35.535	718669	d__Archaea;p__Candidatus Hadarchaeota;c__Candidatus Hadarchaeia;o__;f__;g__;s__	77.66	3.1	Gradient Boost (General Model)	11	0.921	7038	246.74	718669	0.55	897	140	42501	None	0	0	0
																					JL33_bin.26	1.8965e-06	DPANN	d__Archaea;p__EX4484-52;c__EX4484-52;o__EX4484-52;f__LFW-46;g__LFW-46;s__	78.46	0	78.46	1178329	d__Archaea;p__Nanoarchaeota;c__;o__;f__;g__;s__	83.29	1.1	Gradient Boost (General Model)	11	0.881	16757	258.49	1178329	0.42	1341	120	45086	None	6	2	5.09196
																					JL33_bin.50	1.70313e-06	TACK	d__Archaea;p__Thermoproteota;c__Bathyarchaeia;o__40CM-2-53-6;f__FEN-987;g__JALHTB01;s__JALHTB01 sp022865625	93.69	1.869	84.345	1548413	d__Archaea;p__Candidatus Bathyarchaeota;c__;o__;f__;g__;s__	88.72	1.51	Gradient Boost (General Model)	11	0.873	6561	229.933	1548413	0.53	1966	292	34705	None	0	0	0
																					JL34_bin.119	2.65061e-06	TACK	d__Archaea;p__Thermoproteota;c__Bathyarchaeia;o__TCS64;f__TCS64;g__;s__	80.84	2.408	68.8	1687540	d__Archaea;p__Candidatus Bathyarchaeota;c__;o__;f__;g__;s__	79.96	5.33	Gradient Boost (General Model)	11	0.883	7271	237.229	1687540	0.59	2099	300	30133	None	1	1	0.592579
																					JL34_bin.75	2.29084e-06	TACK	d__Archaea;p__Thermoproteota;c__Bathyarchaeia;o__40CM-2-53-6;f__JALHTG01;g__JALHTG01;s__JALHTG01 sp022865705	82.63	5.663	54.315	1415096	d__Archaea;p__Candidatus Bathyarchaeota;c__;o__;f__;g__;s__	78.45	4.61	Gradient Boost (General Model)	11	0.868	5136	233.452	1415096	0.49	1760	319	20042	None	1	1	0.706666
																					JL35_bin.111	2.0876e-06	TACK	d__Archaea;p__Thermoproteota;c__Bathyarchaeia;o__TCS64;f__TCS64;g__;s__	71.2	2.427	59.065	1290546	d__Archaea;p__Candidatus Bathyarchaeota;c__;o__;f__;g__;s__	70.22	1.7	Gradient Boost (General Model)	11	0.886	4692	222.408	1290546	0.59	1718	333	16289	None	0	0	0
																					JL35_bin.29	7.91555e-07	DPANN	d__Archaea;p__Aenigmatarchaeota;c__Aenigmatarchaeia;o__Aenigmatarchaeales;f__;g__;s__	73.48	1.401	66.475	770077	d__Archaea;p__Candidatus Aenigmarchaeota;c__;o__;f__;g__;s__	84.18	0.64	Gradient Boost (General Model)	11	0.893	8728	216.927	770077	0.46	1058	120	35495	None	4	2	5.19429
																					JL37_bin.112	1.06199e-06	DPANN	d__Archaea;p__Nanoarchaeota;c__Nanoarchaeia;o__SCGC-AAA011-G17;f__GW2011-AR17;g__;s__	74.46	0.467	72.125	803027	d__Archaea;p__Candidatus Woesearchaeota;c__;o__;f__;g__;s__	91.73	0.98	Gradient Boost (General Model)	11	0.932	6943	235.488	803027	0.44	1064	133	26475	None	0	0	0
																					JL37_bin.124	4.29333e-06	TACK	d__Archaea;p__Thermoproteota;c__Nitrososphaeria;o__Nitrososphaerales;f__UBA183;g__JACPTA01;s__	97.24	3.883	77.825	2447517	d__Archaea;p__Nitrososphaerota;c__;o__;f__;g__;s__	98.51	6.71	Gradient Boost (General Model)	11	0.878	68651	251.825	2447517	0.53	2853	99	142505	None	3	3	1.22573
																					JL37_bin.144	9.09643e-07	DPANN	d__Archaea;p__Nanoarchaeota;c__Nanoarchaeia;o__Woesearchaeales;f__UBA10107;g__;s__	80.37	0	80.37	1088053	d__Archaea;p__Candidatus Woesearchaeota;c__;o__;f__;g__;s__	98.89	0.62	Gradient Boost (General Model)	11	0.934	87218	259.946	1088053	0.43	1307	18	196414	None	0	0	0
																					JL37_bin.151	2.50222e-06	DPANN	d__Archaea;p__Nanoarchaeota;c__Nanoarchaeia;o__SCGC-AAA011-G17;f__JACPIM01;g__JAGWAC01;s__	76.63	1.869	67.285	1371945	d__Archaea;p__Candidatus Woesearchaeota;c__;o__;f__;g__;s__	98.24	2.57	Neural Network (Specific Model)	11	0.909	225196	234.875	1371945	0.28	1776	23	332303	None	1	1	0.728892
																					JL37_bin.179	9.09955e-07	Euryarchaeota	d__Archaea;p__Thermoplasmatota;c__Themoplasmata_A;o__DTKX01;f__;g__;s__	84.35	2.933	69.685	2517879	d__Archaea;p__Euryarchaeota;c__;o__;f__;g__;s__	75.06	3.06	Gradient Boost (General Model)	11	0.901	4961	271.126	2517879	0.67	2794	621	20743	None	3	2	1.19148
																					JL37_bin.73	2.77786e-06	Euryarchaeota	d__Archaea;p__Hydrothermarchaeota;c__Hydrothermarchaeia;o__Hydrothermarchaeales;f__WAQR01;g__JACRDW01;s__	98.13	1.401	91.125	1822485	d__Archaea;p__Euryarchaeota;c__;o__;f__;g__;s__	99.96	0.27	Gradient Boost (General Model)	11	0.902	40598	238.845	1822485	0.45	2304	65	98756	None	8	1	4.38961
																					JL37_bin.74	1.93575e-06	DPANN	d__Archaea;p__Aenigmatarchaeota;c__Aenigmatarchaeia;o__GW2011-AR5;f__GW2011-AR5;g__JACPVU01;s__	83.8	0.934	79.13	1090496	d__Archaea;p__Candidatus Aenigmarchaeota;c__;o__;f__;g__;s__	87.29	0.64	Gradient Boost (General Model)	11	0.865	295891	247.396	1090496	0.46	1274	14	395179	None	1	1	0.917014
																					JL38_bin.132	2.4077e-06	TACK	d__Archaea;p__Thermoproteota;c__Bathyarchaeia;o__40CM-2-53-6;f__JALHTG01;g__JALHTG01;s__JALHTG01 sp022865705	95.63	3.398	78.64	2016872	d__Archaea;p__Candidatus Bathyarchaeota;c__;o__;f__;g__;s__	93.55	5.41	Gradient Boost (General Model)	11	0.859	11027	237.472	2016872	0.49	2441	290	52496	None	2	2	0.991635
																					JL38_bin.162	1.05108e-06	DPANN	d__Archaea;p__Nanoarchaeota;c__Nanoarchaeia;o__Woesearchaeales;f__JAFCCF01;g__;s__	85.04	1.617	76.955	1305134	d__Bacteria;p__Candidatus Aminicenantes;c__;o__;f__;g__;s__	92.73	1.56	Gradient Boost (General Model)	11	0.901	66849	271.092	1305134	0.43	1451	38	229677	None	0	0	0
																					JL38_bin.21	1.28725e-06	DPANN	d__Archaea;p__Nanoarchaeota;c__Nanoarchaeia;o__Woesearchaeales;f__UBA12501;g__1-14-0-10-44-13;s__	87.85	0	87.85	1436094	d__Archaea;p__Candidatus Woesearchaeota;c__;o__;f__;g__;s__	93.09	0.07	Gradient Boost (General Model)	11	0.873	17210	261.962	1436094	0.43	1598	130	46473	None	0	0	0
																					JL38_bin.76	1.48336e-06	DPANN	d__Archaea;p__Iainarchaeota;c__Iainarchaeia;o__Iainarchaeales;f__UBA10219;g__UBA10219;s__	77.49	7.548	39.75	1249127	d__Archaea;p__Candidatus Diapherotrites;c__;o__;f__;g__;s__	81.24	4.23	Gradient Boost (General Model)	11	0.922	4276	240.782	1249127	0.59	1598	332	11862	None	0	0	0
																					JL38_bin.8	6.78639e-07	DPANN	d__Archaea;p__Micrarchaeota;c__Micrarchaeia;o__Anstonellales;f__Anstonellaceae;g__CAIXYX01;s__	80.06	2.336	68.38	1240121	d__Archaea;p__Candidatus Micrarchaeota;c__;o__;f__;g__;s__	72.35	1.53	Gradient Boost (General Model)	11	0.905	7575	268.175	1240121	0.56	1397	211	23377	None	1	1	0.806373
																					JL4_bin.12	4.87708e-07	DPANN	d__Archaea;p__Iainarchaeota;c__Iainarchaeia;o__Iainarchaeales;f__;g__;s__	86.48	0.934	81.81	813069	d__Archaea;p__Candidatus Diapherotrites;c__;o__;f__;g__;s__	83.62	0.96	Neural Network (Specific Model)	11	0.91	10484	244.464	813069	0.44	1011	106	32780	None	1	1	1.22991
																					JL4_bin.30	6.79294e-07	DPANN	d__Archaea;p__Micrarchaeota;c__Micrarchaeia;o__Norongarragalinales;f__JAHFHC01;g__JAHFHC01;s__	82.63	2.803	68.615	1136837	d__Archaea;p__Candidatus Micrarchaeota;c__;o__;f__;g__;s__	85.4	2.23	Gradient Boost (General Model)	11	0.92	9731	242.116	1136837	0.45	1443	150	29304	None	1	1	0.879634
																					JL4_bin.78	2.37838e-06	DPANN	d__Archaea;p__Nanoarchaeota;c__Nanoarchaeia;o__Woesearchaeales;f__JACPIF01;g__JACPIF01;s__	78.36	0.934	73.69	1228338	d__Archaea;p__Candidatus Woesearchaeota;c__;o__;f__;g__;s__	88.02	1.97	Gradient Boost (General Model)	11	0.879	5289	210.523	1228338	0.35	1714	273	36767	None	1	1	0.814108
																					JL4_bin.96	7.14662e-07	DPANN	d__Archaea;p__Aenigmatarchaeota;c__Aenigmatarchaeia;o__GW2011-AR5;f__GW2011-AR5;g__GW2011-AR5;s__	85.66	1.869	76.315	1073785	d__Archaea;p__Candidatus Aenigmarchaeota;c__;o__;f__;g__;s__	87.93	0.87	Gradient Boost (General Model)	11	0.887	21303	221.058	1073785	0.47	1440	93	50893	None	1	1	0.931285
																					JL40_bin.104	2.44267e-05	Euryarchaeota	d__Archaea;p__Methanobacteriota;c__Methanobacteria;o__Methanobacteriales;f__Methanobacteriaceae;g__Methanobacterium_A;s__	94.33	0	94.33	2107305	d__Archaea;p__Euryarchaeota;c__Methanobacteria;o__Methanobacteriales;f__Methanobacteriaceae;g__Methanobacterium;s__	93.85	0.18	Neural Network (Specific Model)	11	0.842	80983	258.138	2107305	0.4	2295	37	223127	None	3	1	1.42362
																					JL42_bin.147	1.95968e-06	DPANN	d__Archaea;p__SpSt-1190;c__SpSt-1190;o__DYHY01;f__;g__;s__	91.58	0.934	86.91	1754074	d__Archaea;p__Candidatus Micrarchaeota;c__Candidatus Micrarchaeia;o__Candidatus Micrarchaeales;f__;g__;s__	92.99	1.74	Gradient Boost (General Model)	11	0.901	49689	268.435	1754074	0.52	1969	63	125013	None	8	3	4.56081
																					JL42_bin.148	1.98239e-06	DPANN	d__Archaea;p__Micrarchaeota;c__Micrarchaeia;o__Anstonellales;f__Bilamarchaeaceae;g__JAHJBR01;s__	91.82	2.336	80.14	1124677	d__Archaea;p__;c__;o__;f__;g__;s__	93	0.12	Gradient Boost (General Model)	11	0.911	49961	289.082	1124677	0.54	1183	50	82710	None	0	0	0
																					JL42_bin.150	9.58038e-07	DPANN	d__Archaea;p__Micrarchaeota;c__Micrarchaeia;o__Norongarragalinales;f__JAHFHC01;g__JAHFHC01;s__	79.36	0.934	74.69	1088587	d__Archaea;p__Candidatus Micrarchaeota;c__;o__;f__;g__;s__	86.08	0.84	Gradient Boost (General Model)	11	0.909	11225	241.098	1088587	0.41	1372	140	44960	None	0	0	0
																					JL42_bin.152	1.87438e-06	DPANN	d__Archaea;p__Undinarchaeota;c__Undinarchaeia;o__Undinarchaeales;f__UBA543;g__;s__	83.56	1.761	74.755	928019	d__Archaea;p__;c__;o__;f__;g__;s__	76.74	0.12	Gradient Boost (General Model)	11	0.891	8190	247.327	928019	0.48	1117	144	24913	None	0	0	0
																					JL42_bin.154	9.18745e-07	DPANN	d__Archaea;p__Micrarchaeota;c__Micrarchaeia;o__Anstonellales;f__Bilamarchaeaceae;g__JAHJBR01;s__	86.79	3.738	68.1	897672	d__Archaea;p__Candidatus Diapherotrites;c__;o__;f__;g__Candidatus Iainarchaeum;s__	79.7	1.47	Gradient Boost (General Model)	11	0.903	8842	250.022	897672	0.49	1083	138	39158	None	0	0	0
																					JL42_bin.19	1.2334e-06	DPANN	d__Archaea;p__Micrarchaeota;c__Micrarchaeia;o__Norongarragalinales;f__JACPGT01;g__JACROM01;s__	82.47	4.049	62.225	1305075	d__Archaea;p__Candidatus Micrarchaeota;c__;o__;f__;g__;s__	82.07	0.74	Gradient Boost (General Model)	11	0.894	5409	238.423	1305075	0.52	1635	289	19281	None	4	3	3.06496
																					JL42_bin.21	6.04837e-05	Euryarchaeota	d__Archaea;p__Halobacteriota;c__Methanosarcinia;o__Methanosarcinales;f__Methanoperedenaceae;g__Methanoperedens;s__	85.95	7.92	46.35	2233921	d__Archaea;p__Euryarchaeota;c__Methanomicrobia;o__Methanosarcinales;f__Candidatus Methanoperedenaceae;g__Candidatus Methanoperedens;s__	83.99	4.63	Gradient Boost (General Model)	11	0.884	6267	225.677	2233921	0.43	2927	437	32313	None	12	4	5.37172
																					JL42_bin.25	1.81406e-06	DPANN	d__Archaea;p__Aenigmatarchaeota;c__Aenigmatarchaeia;o__Aenigmatarchaeales;f__;g__;s__	83.8	0.934	79.13	1006560	d__Archaea;p__Candidatus Aenigmarchaeota;c__;o__;f__;g__;s__	92.25	0.42	Gradient Boost (General Model)	11	0.88	33821	226.215	1006560	0.42	1308	44	80454	None	3	1	2.98045
																					JL42_bin.89	2.26863e-06	TACK	d__Archaea;p__Thermoproteota;c__Bathyarchaeia;o__40CM-2-53-6;f__JALHTG01;g__JALHTG01;s__JALHTG01 sp022865705	89.32	8.252	48.06	1574890	d__Archaea;p__Candidatus Bathyarchaeota;c__;o__;f__;g__;s__	89.66	7.65	Gradient Boost (General Model)	11	0.866	6414	240.264	1574890	0.49	1897	321	26866	None	0	0	0
																					JL42_bin.96	2.48381e-06	TACK	d__Archaea;p__Thermoproteota;c__Bathyarchaeia;o__40CM-2-53-6;f__FEN-987;g__JALHTB01;s__JALHTB01 sp022865625	90.81	6.074	60.44	1364329	d__Archaea;p__Candidatus Bathyarchaeota;c__;o__;f__;g__;s__	91.11	3.1	Gradient Boost (General Model)	11	0.878	4884	231.764	1364329	0.53	1727	325	28467	None	0	0	0
																					JL42_bin.97	1.44959e-06	DPANN	d__Archaea;p__Iainarchaeota;c__Iainarchaeia;o__Iainarchaeales;f__0-14-0-20-34-12;g__0-14-0-20-34-12;s__	90.34	0.934	85.67	1328242	d__Archaea;p__Candidatus Diapherotrites;c__;o__;f__;g__;s__	88.23	0.75	Neural Network (Specific Model)	11	0.906	276582	292.37	1328242	0.36	1374	12	317102	None	1	1	0.752875
																					JL43_bin.107	7.39552e-06	TACK	d__Archaea;p__Thermoproteota;c__Nitrososphaeria;o__Nitrososphaerales;f__Nitrosopumilaceae;g__Nitrosarchaeum;s__	83.35	3.547	65.615	1301484	d__Archaea;p__Nitrososphaerota;c__Nitrososphaeria;o__Nitrosopumilales;f__Nitrosopumilaceae;g__Nitrosarchaeum;s__	81.45	1.81	Neural Network (Specific Model)	11	0.891	4096	211.937	1301484	0.33	1828	362	17049	None	0	0	0
																					JL43_bin.17	1.8743e-06	Euryarchaeota	d__Archaea;p__Thermoplasmatota;c__Themoplasmata_A;o__;f__;g__;s__	94	4.084	73.58	1109727	d__Archaea;p__Candidatus Thermoplasmatota;c__Thermoplasmata;o__Thermoplasmatales;f__;g__;s__	81.91	0.88	Neural Network (Specific Model)	11	0.898	6025	238.179	1109727	0.38	1399	217	32876	None	3	2	2.70337
																					JL43_bin.18	2.32339e-06	TACK	d__Archaea;p__Thermoproteota;c__Bathyarchaeia;o__TCS64;f__TCS64;g__;s__	90.77	4.368	68.93	1525863	d__Archaea;p__Candidatus Bathyarchaeota;c__;o__;f__;g__;s__	93.58	2.07	Gradient Boost (General Model)	11	0.886	5702	226.63	1525863	0.59	1993	328	32350	None	0	0	0
																					JL43_bin.20	2.89412e-06	DPANN	d__Archaea;p__Nanoarchaeota;c__Nanoarchaeia;o__Woesearchaeales;f__UBA12501;g__1-14-0-10-44-13;s__	73.36	2.803	59.345	1130545	d__Archaea;p__Candidatus Woesearchaeota;c__;o__;f__;g__;s__	88.55	4.58	Gradient Boost (General Model)	11	0.898	4529	231.626	1130545	0.42	1465	281	20678	None	0	0	0
																					JL43_bin.24	3.32434e-06	Euryarchaeota	d__Archaea;p__Hadarchaeota;c__Hadarchaeia;o__Hadarchaeales;f__Hadarchaeaceae;g__;s__	73.33	8.4	31.33	600248	d__Archaea;p__Candidatus Hadarchaeota;c__Candidatus Hadarchaeia;o__;f__;g__;s__	79.64	1.52	Gradient Boost (General Model)	11	0.938	6110	239.177	600248	0.56	787	118	18274	None	0	0	0
																					JL46_bin.102	1.07515e-06	Euryarchaeota	d__Archaea;p__Thermoplasmatota;c__Thermoplasmata;o__Methanomassiliicoccales;f__Methanomassiliicoccaceae;g__Methanomassiliicoccus;s__	88.99	0.806	84.96	2659068	d__Archaea;p__Candidatus Thermoplasmatota;c__Thermoplasmata;o__Methanomassiliicoccales;f__Methanomassiliicoccaceae;g__Methanomassiliicoccus;s__	85.75	2.65	Neural Network (Specific Model)	11	0.881	9191	256.09	2659068	0.61	3058	405	38463	None	0	0	0
																					JL46_bin.135	1.83565e-06	TACK	d__Archaea;p__Thermoproteota;c__Bathyarchaeia;o__40CM-2-53-6;f__JALHTG01;g__JALHTG01;s__JALHTG01 sp022865705	85.92	8.084	45.5	1424392	d__Archaea;p__Candidatus Bathyarchaeota;c__;o__;f__;g__;s__	85.2	4.67	Gradient Boost (General Model)	11	0.868	5613	235.385	1424392	0.49	1757	310	44610	None	4	2	2.80822
																					JL46_bin.150	3.33034e-06	Euryarchaeota	d__Archaea;p__Thermoplasmatota;c__Thermoplasmata;o__Methanomassiliicoccales;f__Methanomassiliicoccaceae;g__Methanomassiliicoccus;s__	97.84	2.461	85.535	2608009	d__Archaea;p__Candidatus Thermoplasmatota;c__Thermoplasmata;o__Methanomassiliicoccales;f__Methanomassiliicoccaceae;g__Methanomassiliicoccus;s__	97.68	5.15	Neural Network (Specific Model)	11	0.861	41575	264.914	2608009	0.61	2834	94	98731	None	3	1	1.1503
																					JL46_bin.17	3.10421e-06	TACK	d__Archaea;p__Thermoproteota;c__Bathyarchaeia;o__40CM-2-53-6;f__FEN-987;g__FEN-987;s__	97.57	8.737	53.885	3412658	d__Archaea;p__;c__;o__;f__;g__;s__	100	19.76	Gradient Boost (General Model)	11	0.862	124358	243.565	3412658	0.51	4041	165	367004	None	4	2	1.17211
																					JL46_bin.190	2.15919e-06	TACK	d__Archaea;p__Thermoproteota;c__Bathyarchaeia;o__40CM-2-53-6;f__FEN-987;g__JALHTB01;s__JALHTB01 sp022865625	82	2.564	69.18	1360248	d__Archaea;p__Candidatus Bathyarchaeota;c__;o__;f__;g__;s__	85.38	2.41	Gradient Boost (General Model)	11	0.885	6917	246.723	1360248	0.53	1632	240	29530	None	0	0	0
																					JL46_bin.86	2.96459e-06	DPANN	d__Archaea;p__Undinarchaeota;c__Undinarchaeia;o__;f__;g__;s__	92.99	0.311	91.435	1677508	d__Archaea;p__Candidatus Undinarchaeota;c__Candidatus Undinarchaeia;o__;f__;g__;s__	96.7	0.24	Gradient Boost (General Model)	11	0.912	42581	277.871	1677508	0.51	1842	64	113527	None	10	2	5.96122
																					JL46_bin.88	2.47936e-06	DPANN	d__Archaea;p__Nanoarchaeota;c__Nanoarchaeia;o__SCGC-AAA011-G17;f__JACPIM01;g__;s__	76.63	0	76.63	794424	d__Archaea;p__Candidatus Woesearchaeota;c__;o__;f__;g__;s__	92.28	0.14	Neural Network (Specific Model)	11	0.938	363058	251.077	794424	0.3	993	3	373315	None	1	1	1.25877
																					JL46_bin.9	5.03637e-06	Euryarchaeota	d__Archaea;p__Methanobacteriota;c__Methanobacteria;o__Methanobacteriales;f__Methanobacteriaceae;g__Methanobacterium_A;s__	100	0.8	96	2396424	d__Archaea;p__Euryarchaeota;c__Methanobacteria;o__Methanobacteriales;f__Methanobacteriaceae;g__Methanobacterium;s__	99.9	0.43	Neural Network (Specific Model)	11	0.847	94335	277.106	2396424	0.39	2446	36	223522	None	4	4	1.66915
																					JL46_bin.97	1.59331e-06	DPANN	d__Archaea;p__Nanoarchaeota;c__Nanoarchaeia;o__Woesearchaeales;f__ARS49;g__;s__	75.85	3.271	59.495	980702	d__Archaea;p__Candidatus Woesearchaeota;c__;o__;f__;g__;s__	88.62	3.42	Gradient Boost (General Model)	11	0.89	14432	236.454	980702	0.4	1235	101	36806	None	2	2	2.03936
																					JL46_bin.99	2.65362e-06	TACK	d__Archaea;p__Thermoproteota;c__Bathyarchaeia;o__B26-1;f__UBA233;g__DRUK01;s__	97.19	7.476	59.81	1898664	d__Archaea;p__Candidatus Bathyarchaeota;c__;o__;f__;g__;s__	94.86	3.3	Gradient Boost (General Model)	11	0.862	37496	256.743	1898664	0.46	2131	78	131603	None	0	0	0
																					JL6_bin.56	2.49382e-06	TACK	d__Archaea;p__Thermoproteota;c__Nitrososphaeria;o__Nitrososphaerales;f__Nitrosopumilaceae;g__Nitrosotenuis;s__	99.02	1.941	89.315	1772363	d__Archaea;p__Nitrososphaerota;c__;o__;f__;g__Candidatus Nitrosotenuis;s__	99.19	0.28	Neural Network (Specific Model)	11	0.889	171972	254.793	1772363	0.38	2068	20	247196	None	3	3	1.69266
																					JL6_bin.8	2.69027e-05	TACK	d__Archaea;p__Thermoproteota;c__Nitrososphaeria;o__Nitrososphaerales;f__Nitrosopumilaceae;g__Nitrosarchaeum;s__	100	0.97	95.15	1503904	d__Archaea;p__Nitrososphaerota;c__Nitrososphaeria;o__Nitrosopumilales;f__Nitrosopumilaceae;g__Nitrosarchaeum;s__	99.12	0.26	Neural Network (Specific Model)	11	0.902	16871	231.913	1503904	0.32	1955	143	90242	None	1	1	0.664936
																					JL7_bin.184	2.3323e-06	Euryarchaeota	d__Archaea;p__Halobacteriota;c__Methanomicrobia;o__Methanomicrobiales;f__Methanoregulaceae;g__Methanoregula;s__	71.99	3.398	55	1429201	d__Archaea;p__Euryarchaeota;c__Methanomicrobia;o__Methanomicrobiales;f__Methanoregulaceae;g__Methanoregula;s__	61.73	1.72	Neural Network (Specific Model)	11	0.887	3163	222.785	1429201	0.57	1902	476	12520	None	2	2	1.39938
																					JL7_bin.204	6.27803e-06	Euryarchaeota	d__Archaea;p__Methanobacteriota;c__Methanobacteria;o__Methanobacteriales;f__Methanobacteriaceae;g__UBA412;s__UBA412 sp002495685	88.06	3.2	72.06	1580698	d__Archaea;p__Euryarchaeota;c__Methanobacteria;o__Methanobacteriales;f__Methanobacteriaceae;g__Methanobrevibacter;s__	82.82	1.85	Neural Network (Specific Model)	11	0.852	14957	271.83	1580698	0.27	1653	185	85932	None	0	0	0
																					JL7_bin.8	1.11941e-06	Euryarchaeota	d__Archaea;p__Methanobacteriota;c__Methanobacteria;o__Methanobacteriales;f__Methanobacteriaceae;g__Methanobacterium_B;s__	78.53	2.461	66.225	1632212	d__Archaea;p__Euryarchaeota;c__Methanobacteria;o__Methanobacteriales;f__Methanobacteriaceae;g__Methanobacterium;s__	74.83	0.89	Neural Network (Specific Model)	11	0.851	11847	262.334	1632212	0.35	1767	202	27868	None	0	0	0
																					JX10_bin.184	1.40968e-06	DPANN	d__Archaea;p__Micrarchaeota;c__Micrarchaeia;o__Norongarragalinales;f__JACRGE01;g__;s__	83.56	0	83.56	1221473	d__Archaea;p__Candidatus Micrarchaeota;c__;o__;f__;g__;s__	90.07	0.19	Gradient Boost (General Model)	11	0.923	41716	297.021	1221473	0.59	1267	46	112003	None	0	0	0
																					JX10_bin.54	5.18494e-07	DPANN	d__Archaea;p__Micrarchaeota;c__Micrarchaeia;o__Anstonellales;f__Anstonellaceae;g__CAIXYX01;s__	71.54	0	71.54	898883	d__Archaea;p__Candidatus Micrarchaeota;c__;o__;f__;g__;s__	65.57	1.33	Gradient Boost (General Model)	11	0.912	5028	252.027	898883	0.6	1086	214	15559	None	0	0	0
																					JX10_bin.56	1.61834e-06	DPANN	d__Archaea;p__Nanoarchaeota;c__Nanoarchaeia;o__Woesearchaeales;f__ARS49;g__JACQMU01;s__	83.56	0.934	78.89	1289256	d__Archaea;p__Candidatus Woesearchaeota;c__;o__;f__;g__;s__	99.32	1.23	Gradient Boost (General Model)	11	0.915	54653	259.92	1289256	0.38	1517	37	144717	None	2	1	1.55128
																					JX13_bin.154	5.84789e-06	TACK	d__Archaea;p__Thermoproteota;c__Nitrososphaeria;o__Nitrososphaerales;f__Nitrosopumilaceae;g__Nitrosarchaeum;s__Nitrosarchaeum sp016234975	70.06	4.854	45.79	1312629	d__Archaea;p__Nitrososphaerota;c__Nitrososphaeria;o__Nitrosopumilales;f__Nitrosopumilaceae;g__Nitrosarchaeum;s__	70.55	0.99	Neural Network (Specific Model)	11	0.879	4146	208.718	1312629	0.34	1848	355	16486	None	1	1	0.76183
																					JX13_bin.166	1.70185e-06	DPANN	d__Archaea;p__Nanoarchaeota;c__Nanoarchaeia;o__Woesearchaeales;f__GW2011-AR4;g__GCA-2688775;s__	83.33	4.025	63.205	1184450	d__Archaea;p__Candidatus Woesearchaeota;c__;o__;f__;g__;s__	86.94	5.89	Gradient Boost (General Model)	11	0.891	10295	242.887	1184450	0.39	1452	139	38487	None	1	1	0.844274
																					JX13_bin.39	2.08978e-06	DPANN	d__Archaea;p__Nanoarchaeota;c__Nanoarchaeia;o__Woesearchaeales;f__DSVV01;g__JACPTB01;s__	85.51	1.869	76.165	1671075	d__Archaea;p__Candidatus Woesearchaeota;c__;o__;f__;g__;s__	93.75	1	Gradient Boost (General Model)	11	0.909	13652	267.452	1671075	0.34	1898	191	56890	None	2	1	1.19683
																					JX13_bin.45	2.5744e-06	TACK	d__Archaea;p__Thermoproteota;c__Nitrososphaeria;o__Nitrososphaerales;f__UBA57;g__JACPBJ01;s__	80.25	3.883	60.835	1173220	d__Archaea;p__Nitrososphaerota;c__;o__;f__;g__;s__	79.06	1.01	Gradient Boost (General Model)	11	0.903	4255	227.018	1173220	0.46	1562	311	20226	None	1	1	0.852355
																					JX13_bin.47	5.17797e-07	DPANN	d__Archaea;p__Nanoarchaeota;c__Nanoarchaeia;o__Woesearchaeales;f__ARS49;g__;s__	77.26	0	77.26	1179527	d__Archaea;p__Candidatus Woesearchaeota;c__;o__;f__;g__;s__	91.74	2.03	Gradient Boost (General Model)	11	0.899	15516	247.738	1179527	0.41	1431	112	63269	None	0	0	0
																					JX18_bin.75	9.3693e-07	DPANN	d__Archaea;p__Nanoarchaeota;c__Nanoarchaeia;o__Woesearchaeales;f__UBA10216;g__UBA10216;s__	87.61	4.361	65.805	1338595	d__Archaea;p__Candidatus Woesearchaeota;c__;o__;f__;g__;s__	96.74	6.37	Gradient Boost (General Model)	11	0.914	39210	270.858	1338595	0.49	1510	52	120453	None	4	2	2.98821
																					JX18_bin.90	2.65492e-06	DPANN	d__Archaea;p__Aenigmatarchaeota;c__Aenigmatarchaeia;o__GW2011-AR5;f__GW2011-AR5;g__JACPAH01;s__	81.93	1.713	73.365	976408	d__Archaea;p__Candidatus Aenigmarchaeota;c__;o__;f__;g__;s__	88.57	0.32	Gradient Boost (General Model)	11	0.885	24792	235.639	976408	0.47	1226	61	57378	None	1	1	1.02416
																					JX3_bin.101	3.33333e-05	TACK	d__Archaea;p__Thermoproteota;c__Nitrososphaeria;o__Nitrososphaerales;f__Nitrosopumilaceae;g__Nitrosotalea;s__	97.57	4.368	75.73	1850509	d__Archaea;p__Nitrososphaerota;c__;o__;f__;g__;s__	98.29	1.64	Neural Network (Specific Model)	11	0.876	20164	236.649	1850509	0.38	2291	149	76904	None	3	3	1.62118
																					JX3_bin.53	1.5968e-06	TACK	d__Archaea;p__Thermoproteota;c__Nitrososphaeria;o__Nitrososphaerales;f__UBA213;g__UBA213;s__	70.99	5.016	45.91	1399127	d__Archaea;p__Nitrososphaerota;c__;o__;f__;g__;s__	69.14	2.5	Neural Network (Specific Model)	11	0.872	3142	197.181	1399127	0.41	2069	461	9614	None	3	2	2.14419
																					JX3_bin.63	2.41753e-06	TACK	d__Archaea;p__Thermoproteota;c__Bathyarchaeia;o__40CM-2-53-6;f__40CM-2-53-6;g__;s__	93.92	0.071	93.565	1410219	d__Archaea;p__Candidatus Bathyarchaeota;c__;o__;f__;g__;s__	94.44	4.11	Gradient Boost (General Model)	11	0.904	7342	233.722	1410219	0.56	1823	237	34880	None	0	0	0
																					JX5_bin.181	2.00603e-06	TACK	d__Archaea;p__Thermoproteota;c__Nitrososphaeria;o__Nitrososphaerales;f__JACPRH01;g__;s__	96.6	2.427	84.465	1798357	d__Archaea;p__Nitrososphaerota;c__Nitrososphaeria;o__Nitrososphaerales;f__;g__;s__	93.39	2.61	Gradient Boost (General Model)	11	0.875	21719	248.069	1798357	0.5	2122	118	86137	None	3	2	1.66819
																					JX5_bin.182	2.49857e-06	Euryarchaeota	d__Archaea;p__Halobacteriota;c__Syntropharchaeia;o__JACQPP01;f__JACQPP01;g__;s__	84.64	3.594	66.67	1992938	d__Archaea;p__Euryarchaeota;c__;o__;f__;g__;s__	85.06	0.43	Gradient Boost (General Model)	11	0.903	66899	295.587	1992938	0.67	2033	48	143720	None	1	1	0.501772
																					JX7_bin.115	5.2929e-07	DPANN	d__Archaea;p__Nanoarchaeota;c__Nanoarchaeia;o__Woesearchaeales;f__CAIVOO01;g__CAIVOO01;s__	78.97	0	78.97	1070330	d__Archaea;p__;c__;o__;f__;g__;s__	100	0.3	Gradient Boost (General Model)	11	0.9	15049	268.112	1070330	0.41	1202	105	37615	None	2	1	1.86858
																					JX7_bin.121	2.028e-06	TACK	d__Archaea;p__Thermoproteota;c__Nitrososphaeria;o__Nitrososphaerales;f__UBA57;g__JACPBJ01;s__	84.14	3.721	65.535	1518357	d__Archaea;p__Nitrososphaerota;c__;o__;f__;g__;s__	79.08	2.8	Gradient Boost (General Model)	11	0.889	4819	232.673	1518357	0.46	1942	369	16948	None	0	0	0
																					JX7_bin.125	2.44938e-06	TACK	d__Archaea;p__Thermoproteota;c__Bathyarchaeia;o__40CM-2-53-6;f__JALHTG01;g__;s__	98.13	2.803	84.115	1981170	d__Archaea;p__Candidatus Bathyarchaeota;c__;o__;f__;g__;s__	100	6.76	Gradient Boost (General Model)	11	0.891	17622	247.567	1981170	0.53	2383	200	50133	None	0	0	0
																					JX7_bin.128	8.85372e-07	DPANN	d__Archaea;p__SpSt-1190;c__SpSt-1190;o__DYHY01;f__;g__;s__	94.78	1.246	88.55	1163972	d__Archaea;p__Candidatus Micrarchaeota;c__Candidatus Micrarchaeia;o__Candidatus Micrarchaeales;f__Candidatus Micrarchaeaceae;g__;s__	95.82	0.1	Gradient Boost (General Model)	11	0.933	46440	271.993	1163972	0.51	1335	33	138281	None	2	1	1.71825
																					JX7_bin.146	8.17017e-07	DPANN	d__Archaea;p__Nanoarchaeota;c__Nanoarchaeia;o__Woesearchaeales;f__JAGVYL01;g__JAGVYL01;s__	73.05	3.971	53.195	1020414	d__Archaea;p__Candidatus Woesearchaeota;c__;o__;f__;g__;s__	94.04	1.28	Gradient Boost (General Model)	11	0.903	7160	235.158	1020414	0.41	1310	196	22444	None	0	0	0
																					JX7_bin.196	4.38197e-06	TACK	d__Archaea;p__Thermoproteota;c__Nitrososphaeria;o__Nitrososphaerales;f__Nitrosopumilaceae;g__Nitrosarchaeum;s__Nitrosarchaeum sp016234975	96.6	2.912	82.04	1632885	d__Archaea;p__Nitrososphaerota;c__Nitrososphaeria;o__Nitrosopumilales;f__Nitrosopumilaceae;g__Nitrosarchaeum;s__	97.14	1.2	Neural Network (Specific Model)	11	0.878	8356	219.043	1632885	0.34	2188	280	31210	None	2	2	1.22483
																					JX7_bin.202	5.72922e-07	DPANN	d__Archaea;p__Iainarchaeota;c__Iainarchaeia;o__Iainarchaeales;f__JACQJH01;g__;s__	80.22	2.803	66.205	1219388	d__Archaea;p__Candidatus Diapherotrites;c__;o__;f__;g__;s__	80.54	0.48	Gradient Boost (General Model)	11	0.902	8030	250.109	1219388	0.38	1468	195	32292	None	0	0	0
																					JX7_bin.224	6.8942e-07	DPANN	d__Archaea;p__Nanoarchaeota;c__Nanoarchaeia;o__Woesearchaeales;f__JACQSS01;g__JACQSS01;s__	76.86	1.869	67.515	1099015	d__Archaea;p__Candidatus Woesearchaeota;c__;o__;f__;g__;s__	89.53	0.82	Gradient Boost (General Model)	11	0.92	20238	273.696	1099015	0.42	1236	81	55200	None	0	0	0
																					JX7_bin.64	1.54767e-06	DPANN	d__Archaea;p__Nanoarchaeota;c__Nanoarchaeia;o__Woesearchaeales;f__GW2011-AR4;g__GCA-2688775;s__	73.75	2.57	60.9	1052807	d__Archaea;p__Candidatus Woesearchaeota;c__;o__;f__;g__;s__	76	0.53	Gradient Boost (General Model)	11	0.895	5334	231.039	1052807	0.33	1363	244	26267	None	1	1	0.949842
																					JX7_bin.86	2.01529e-06	DPANN	d__Archaea;p__Aenigmatarchaeota;c__Aenigmatarchaeia;o__GW2011-AR5;f__GW2011-AR5;g__;s__	88.71	0.934	84.04	996069	d__Archaea;p__Candidatus Aenigmarchaeota;c__;o__;f__;g__;s__	91	0.12	Gradient Boost (General Model)	11	0.879	32379	256.642	996069	0.47	1140	48	155311	None	1	1	1.00395
																					L1_bin.100	7.59859e-07	DPANN	d__Archaea;p__Micrarchaeota;c__Micrarchaeia;o__Norongarragalinales;f__JAHFHC01;g__JAHFHC01;s__	86.29	1.401	79.285	1272516	d__Archaea;p__Candidatus Micrarchaeota;c__;o__;f__;g__;s__	92.23	0.04	Gradient Boost (General Model)	11	0.915	53689	250.376	1272516	0.45	1554	41	163426	None	4	4	3.14338
																					L1_bin.103	1.23796e-06	DPANN	d__Archaea;p__Iainarchaeota;c__Iainarchaeia;o__Iainarchaeales;f__JAGVWC01;g__JAHJAQ01;s__	85.04	0.934	80.37	1328788	d__Archaea;p__Candidatus Micrarchaeota;c__;o__;f__;g__;s__	97	1.22	Gradient Boost (General Model)	11	0.916	1023281	282.861	1328788	0.45	1438	5	1023281	None	2	2	1.50513
																					L1_bin.136	1.29874e-06	DPANN	d__Archaea;p__Nanoarchaeota;c__Nanoarchaeia;o__Woesearchaeales;f__UBA10216;g__;s__	86.44	1.869	77.095	1141477	d__Archaea;p__Candidatus Woesearchaeota;c__;o__;f__;g__;s__	96.82	0.63	Gradient Boost (General Model)	11	0.896	13566	234.831	1141477	0.47	1457	126	39876	None	3	2	2.62817
																					L1_bin.142	7.96798e-06	DPANN	d__Archaea;p__Nanoarchaeota;c__Nanoarchaeia;o__Woesearchaeales;f__UBA10216;g__UBA10216;s__	84.34	1.401	77.335	917641	d__Archaea;p__Candidatus Woesearchaeota;c__;o__;f__;g__;s__	94.8	0.17	Gradient Boost (General Model)	11	0.9	12046	248.428	917641	0.49	1111	104	36959	None	1	1	1.08975
																					L1_bin.178	3.79773e-07	DPANN	d__Archaea;p__Iainarchaeota;c__Iainarchaeia;o__Iainarchaeales;f__VGJJ01;g__VGJJ01;s__	78.81	0.934	74.14	1090187	d__Archaea;p__Nitrososphaerota;c__;o__;f__;g__;s__	83.25	0.61	Gradient Boost (General Model)	11	0.922	12827	259.237	1090187	0.47	1295	126	40688	None	0	0	0
																					L1_bin.37	6.86291e-07	DPANN	d__Archaea;p__Iainarchaeota;c__Iainarchaeia;o__Iainarchaeales;f__VGJJ01;g__VGJJ01;s__	81.46	4.049	61.215	1372813	d__Archaea;p__Candidatus Diapherotrites;c__;o__;f__;g__;s__	90.2	1.98	Gradient Boost (General Model)	11	0.911	17078	268.033	1372813	0.43	1559	116	53457	None	0	0	0
																					L1_bin.61	1.33264e-06	DPANN	d__Archaea;p__Nanoarchaeota;c__Nanoarchaeia;o__Woesearchaeales;f__GW2011-AR9;g__JACPCD01;s__	75.7	3.271	59.345	1483377	d__Archaea;p__Candidatus Woesearchaeota;c__;o__;f__;g__;s__	86.77	8.89	Gradient Boost (General Model)	11	0.905	22811	247.852	1483377	0.41	1811	130	56581	None	2	2	1.34827
																					L15_bin.63	5.44955e-06	TACK	d__Archaea;p__Thermoproteota;c__Nitrososphaeria;o__Nitrososphaerales;f__Nitrosopumilaceae;g__UBA8516;s__	88.59	6.796	54.61	1209745	d__Archaea;p__Nitrososphaerota;c__;o__;f__;g__Candidatus Nitrosotalea;s__	79.88	3.7	Neural Network (Specific Model)	11	0.908	3998	224.573	1209745	0.38	1635	353	16548	None	0	0	0
																					L15_bin.90	1.06893e-06	DPANN	d__Archaea;p__Nanoarchaeota;c__Nanoarchaeia;o__Woesearchaeales;f__GW2011-AR9;g__JAGVYX01;s__	78.03	0.934	73.36	1073406	d__Archaea;p__Nanoarchaeota;c__;o__;f__;g__;s__	97.92	0.71	Gradient Boost (General Model)	11	0.919	95466	270.905	1073406	0.4	1216	17	250669	None	1	1	0.931614
																					L18_bin.113	4.54266e-06	DPANN	d__Archaea;p__Nanoarchaeota;c__Nanoarchaeia;o__Woesearchaeales;f__GW2011-AR9;g__JACPIL01;s__	74.76	0.934	70.09	882973	d__Archaea;p__Nanoarchaeota;c__;o__;f__;g__;s__	89.37	0.36	Gradient Boost (General Model)	11	0.924	20954	256.657	882973	0.41	1062	66	53656	None	0	0	0
																					L19_bin.38	2.09738e-06	TACK	d__Archaea;p__Thermoproteota;c__Bathyarchaeia;o__40CM-2-53-6;f__40CM-2-53-6;g__;s__	91.04	3.271	74.685	1491937	d__Archaea;p__Candidatus Bathyarchaeota;c__;o__;f__;g__;s__	88.46	1.37	Gradient Boost (General Model)	11	0.899	6657	237.202	1491937	0.56	1890	277	26196	None	0	0	0
																					L2_bin.22	6.45167e-07	DPANN	d__Archaea;p__Nanoarchaeota;c__Nanoarchaeia;o__Woesearchaeales;f__UBA9642;g__;s__	81	1.869	71.655	1395327	d__Archaea;p__Candidatus Woesearchaeota;c__;o__;f__;g__;s__	91.89	2.19	Gradient Boost (General Model)	11	0.892	11413	253.445	1395327	0.49	1641	173	34817	None	0	0	0
																					L2_bin.50	6.57627e-06	TACK	d__Archaea;p__Thermoproteota;c__Nitrososphaeria;o__Nitrososphaerales;f__Nitrososphaeraceae;g__Nitrososphaera;s__	70.68	3.236	54.5	1120687	d__Archaea;p__Nitrososphaerota;c__Nitrososphaeria;o__Nitrososphaerales;f__Nitrososphaeraceae;g__Nitrososphaera;s__	69.72	2.48	Neural Network (Specific Model)	11	0.859	3367	222.87	1120687	0.45	1446	356	11555	None	1	1	0.89231
																					L2_bin.62	3.23683e-06	TACK	d__Archaea;p__Thermoproteota;c__Bathyarchaeia;o__40CM-2-53-6;f__40CM-2-53-6;g__BA-19;s__	74.69	5.212	48.63	998639	d__Archaea;p__Candidatus Bathyarchaeota;c__;o__;f__;g__;s__	77.74	1.07	Gradient Boost (General Model)	11	0.881	3489	214.406	998639	0.54	1373	305	16124	None	0	0	0
																					L2_bin.9	1.31672e-06	DPANN	d__Archaea;p__Aenigmatarchaeota;c__Aenigmatarchaeia;o__PWEA01;f__JACRMZ01;g__JACRMZ01;s__	91.74	5.295	65.265	1425375	d__Archaea;p__Candidatus Aenigmarchaeota;c__;o__;f__;g__;s__	92.04	3.14	Gradient Boost (General Model)	11	0.924	13764	251.7	1425375	0.48	1749	145	41144	None	0	0	0
																					L22_bin.137	5.79703e-07	DPANN	d__Archaea;p__Nanoarchaeota;c__Nanoarchaeia;o__SCGC-AAA011-G17;f__UBA489;g__;s__	72.2	0.467	69.865	777327	d__Archaea;p__Candidatus Woesearchaeota;c__;o__;f__;g__;s__	87.78	0.65	Gradient Boost (General Model)	11	0.919	9600	239.154	777327	0.44	1000	119	28630	None	0	0	0
																					L22_bin.171	2.33549e-06	DPANN	d__Archaea;p__Nanoarchaeota;c__Nanoarchaeia;o__Woesearchaeales;f__GW2011-AR9;g__JAGVYX01;s__	73.29	7.236	37.11	1036555	d__Archaea;p__Nanoarchaeota;c__;o__;f__;g__;s__	91.37	7.17	Gradient Boost (General Model)	11	0.926	6015	239.486	1036555	0.42	1339	211	21480	None	0	0	0
																					L22_bin.209	7.79127e-07	Euryarchaeota	d__Archaea;p__Thermoplasmatota;c__E2;o__JACPAO01;f__JACPAO01;g__;s__	99.84	2.903	85.325	1818397	d__Archaea;p__Euryarchaeota;c__;o__;f__;g__;s__	90.75	1.66	Gradient Boost (General Model)	11	0.904	11477	271.397	1818397	0.65	2023	244	52252	None	0	0	0
																					L22_bin.29	7.13048e-07	TACK	d__Archaea;p__Thermoproteota;c__Nitrososphaeria;o__Nitrososphaerales;f__UBA213;g__;s__	79.07	9.546	31.34	1248428	d__Archaea;p__Nitrososphaerota;c__;o__;f__;g__;s__	84.56	4.36	Gradient Boost (General Model)	11	0.897	3058	219.01	1248428	0.42	1709	430	10188	None	0	0	0
																					L22_bin.34	1.35426e-06	DPANN	d__Archaea;p__Nanoarchaeota;c__Nanoarchaeia;o__Woesearchaeales;f__GW2011-AR9;g__;s__	78.97	2.803	64.955	1161424	d__Archaea;p__Candidatus Woesearchaeota;c__;o__;f__;g__;s__	88	0.84	Gradient Boost (General Model)	11	0.901	131246	263.453	1161424	0.41	1329	34	395772	None	1	1	0.861012
																					L22_bin.35	1.39472e-06	DPANN	d__Archaea;p__Nanoarchaeota;c__Nanoarchaeia;o__Woesearchaeales;f__UBA12501;g__UBA12501;s__	84.81	0.934	80.14	1274921	d__Archaea;p__Candidatus Woesearchaeota;c__;o__;f__;g__;s__	97.98	0.66	Gradient Boost (General Model)	11	0.907	345254	280.109	1274921	0.48	1379	5	359344	None	1	1	0.784362
																					L22_bin.48	1.03824e-06	DPANN	d__Archaea;p__Nanoarchaeota;c__Nanoarchaeia;o__Woesearchaeales;f__GW2011-AR9;g__JACPNC01;s__	78.97	1.869	69.625	1714409	d__Archaea;p__Candidatus Woesearchaeota;c__;o__;f__;g__;s__	91.16	3.57	Gradient Boost (General Model)	11	0.904	44596	261.801	1714409	0.46	1979	69	82445	None	2	2	1.16658
																					L22_bin.6	6.09856e-07	DPANN	d__Archaea;p__Iainarchaeota;c__Iainarchaeia;o__Iainarchaeales;f__GW2011-AR10;g__JACPKT01;s__	81.71	0.934	77.04	1127486	d__Archaea;p__Candidatus Diapherotrites;c__;o__;f__;g__;s__	80.5	0.73	Neural Network (Specific Model)	11	0.908	7085	239.194	1127486	0.43	1431	202	26681	None	1	1	0.886929
																					L22_bin.71	1.18957e-06	Euryarchaeota	d__Archaea;p__Thermoplasmatota;c__Thermoplasmata;o__RBG-16-68-12;f__RBG-16-68-12;g__RBG-16-68-12;s__	83.28	6.861	48.975	1848686	d__Archaea;p__Euryarchaeota;c__;o__;f__;g__;s__	78.06	4.84	Gradient Boost (General Model)	11	0.905	8843	267.359	1848686	0.64	2092	281	41424	None	0	0	0
																					L22_bin.98	6.2509e-07	DPANN	d__Archaea;p__Micrarchaeota;c__Micrarchaeia;o__Norongarragalinales;f__JACPGT01;g__JACPGT01;s__	85.51	1.869	76.165	1247082	d__Archaea;p__Candidatus Micrarchaeota;c__;o__;f__;g__;s__	85.58	0.2	Gradient Boost (General Model)	11	0.891	8207	248.353	1247082	0.57	1495	202	27225	None	0	0	0
																					L24_bin.116	1.24128e-06	DPANN	d__Archaea;p__Nanoarchaeota;c__Nanoarchaeia;o__SCGC-AAA011-G17;f__GW2011-AR17;g__;s__	75.23	0	75.23	863921	d__Archaea;p__Candidatus Woesearchaeota;c__;o__;f__;g__;s__	96.02	0.29	Neural Network (Specific Model)	11	0.915	40159	260.447	863921	0.42	1015	31	162027	None	1	1	1.15751
																					L24_bin.127	1.19011e-06	Euryarchaeota	d__Archaea;p__Thermoplasmatota;c__Thermoplasmata;o__RBG-16-68-12;f__RBG-16-68-12;g__RBG-16-68-12;s__	85.55	4.4	63.55	1630597	d__Archaea;p__Candidatus Thermoplasmatota;c__Thermoplasmata;o__;f__;g__;s__	83.48	2.8	Gradient Boost (General Model)	11	0.905	4030	230.665	1630597	0.66	2139	458	17028	None	0	0	0
																					L24_bin.245	1.7694e-06	DPANN	d__Archaea;p__Nanoarchaeota;c__Nanoarchaeia;o__Woesearchaeales;f__GW2011-AR4;g__GCA-2688775;s__	83.41	1.401	76.405	1675781	d__Archaea;p__Candidatus Woesearchaeota;c__;o__;f__;g__;s__	94.77	1.1	Gradient Boost (General Model)	11	0.903	12553	242.786	1675781	0.36	2086	200	36069	None	6	1	3.58042
																					L24_bin.26	4.82907e-06	TACK	d__Archaea;p__Thermoproteota;c__Bathyarchaeia;o__B26-1;f__BA1;g__;s__	83	6.609	49.955	1206965	d__Archaea;p__Candidatus Bathyarchaeota;c__;o__;f__;g__;s__	84.44	3.02	Gradient Boost (General Model)	11	0.885	4700	226.776	1206965	0.47	1574	304	21004	None	0	0	0
																					L24_bin.58	1.70963e-06	DPANN	d__Archaea;p__Aenigmatarchaeota;c__Aenigmatarchaeia;o__CG10238-14;f__SCSR01;g__JACOWB01;s__	71.11	0.143	70.395	647214	d__Archaea;p__Candidatus Aenigmarchaeota;c__;o__;f__;g__;s__	85.71	0.65	Gradient Boost (General Model)	11	0.914	14691	231.34	647214	0.39	855	76	78201	None	1	1	1.54508
																					L24_bin.6	7.75897e-07	DPANN	d__Archaea;p__Iainarchaeota;c__Iainarchaeia;o__Iainarchaeales;f__JACQJH01;g__;s__	85.35	2.803	71.335	1433997	d__Archaea;p__Candidatus Diapherotrites;c__;o__;f__;g__;s__	83.45	3.51	Gradient Boost (General Model)	11	0.882	7580	247.941	1433997	0.37	1705	258	23883	None	3	3	2.09205
																					L24_bin.93	1.27112e-06	DPANN	d__Archaea;p__Nanoarchaeota;c__Nanoarchaeia;o__SCGC-AAA011-G17;f__;g__;s__	77.72	0	77.72	772989	d__Archaea;p__Nanoarchaeota;c__Candidatus Nanoarchaeia;o__;f__;g__;s__	98.52	0.25	Gradient Boost (General Model)	11	0.93	56546	244.472	772989	0.35	985	25	85129	None	0	0	0
																					L29_bin.134	3.34323e-06	TACK	d__Archaea;p__Thermoproteota;c__Nitrososphaeria;o__Nitrososphaerales;f__UBA213;g__UBA213;s__	76.86	2.912	62.3	1420728	d__Archaea;p__Nitrososphaerota;c__;o__;f__;g__;s__	81.07	1.87	Neural Network (Specific Model)	11	0.875	4898	212.065	1420728	0.42	1961	343	21166	None	1	1	0.703864
																					L29_bin.15	1.91347e-06	DPANN	d__Archaea;p__Nanoarchaeota;c__Nanoarchaeia;o__Woesearchaeales;f__GW2011-AR9;g__;s__	79.43	2.336	67.75	913518	d__Archaea;p__Nanoarchaeota;c__;o__;f__;g__;s__	91.76	0.87	Gradient Boost (General Model)	11	0.891	28354	253.2	913518	0.39	1074	59	82491	None	0	0	0
																					L29_bin.164	7.64922e-07	DPANN	d__Archaea;p__Nanoarchaeota;c__Nanoarchaeia;o__Woesearchaeales;f__GW2011-AR9;g__JACPIL01;s__	74.29	2.408	62.25	1141362	d__Archaea;p__Nanoarchaeota;c__;o__;f__;g__;s__	90.11	2.11	Gradient Boost (General Model)	11	0.907	8636	233.106	1141362	0.41	1485	182	25530	None	0	0	0
																					L29_bin.59	2.5758e-06	DPANN	d__Archaea;p__Nanoarchaeota;c__Nanoarchaeia;o__Woesearchaeales;f__GW2011-AR4;g__GCA-2688775;s__	88.08	0.934	83.41	1262745	d__Archaea;p__Candidatus Woesearchaeota;c__;o__;f__;g__;s__	96.2	1.36	Gradient Boost (General Model)	11	0.911	10859	241.974	1262745	0.41	1590	169	32559	None	1	1	0.791926
																					L3_bin.118	2.30207e-06	DPANN	d__Archaea;p__Nanoarchaeota;c__Nanoarchaeia;o__Woesearchaeales;f__JACQSS01;g__;s__	85.04	2.803	71.025	1326754	d__Archaea;p__Candidatus Woesearchaeota;c__;o__;f__;g__;s__	97.99	0.8	Gradient Boost (General Model)	11	0.918	46409	268.694	1326754	0.4	1517	52	99253	None	0	0	0
																					L33_bin.16	5.66733e-07	DPANN	d__Archaea;p__Micrarchaeota;c__Micrarchaeia;o__Anstonellales;f__Anstonellaceae;g__UBA10161;s__	77.49	2.336	65.81	1021866	d__Archaea;p__Candidatus Micrarchaeota;c__;o__;f__;g__;s__	80.39	2.55	Gradient Boost (General Model)	11	0.915	6244	254.906	1021866	0.55	1224	198	27124	None	0	0	0
																					L36_bin.84	5.39165e-06	TACK	d__Archaea;p__Thermoproteota;c__Nitrososphaeria;o__Nitrososphaerales;f__Nitrosopumilaceae;g__Nitrosarchaeum;s__	80.84	5.177	54.955	1472976	d__Archaea;p__Nitrososphaerota;c__Nitrososphaeria;o__Nitrosopumilales;f__Nitrosopumilaceae;g__Nitrosarchaeum;s__	78.3	4.48	Neural Network (Specific Model)	11	0.884	4118	210.951	1472976	0.33	2062	410	20621	None	1	1	0.678898
																					L37_bin.145	1.70635e-06	Euryarchaeota	d__Archaea;p__Halobacteriota;c__Methanosarcinia;o__Methanotrichales;f__Methanotrichaceae;g__Methanothrix;s__	91.66	3.62	73.56	2211591	d__Archaea;p__Euryarchaeota;c__Methanomicrobia;o__Methanotrichales;f__Methanotrichaceae;g__Methanothrix;s__	90.37	1.21	Neural Network (Specific Model)	11	0.864	7596	248.532	2211591	0.53	2571	363	24091	None	2	2	0.904326
																					L38_bin.115	5.64903e-07	DPANN	d__Archaea;p__Nanoarchaeota;c__Nanoarchaeia;o__Woesearchaeales;f__JAFGLG01;g__;s__	79.12	0.623	76.005	1347854	d__Archaea;p__Candidatus Woesearchaeota;c__;o__;f__;g__;s__	98.6	2.47	Gradient Boost (General Model)	11	0.903	24360	275.278	1347854	0.47	1478	83	67909	None	1	1	0.74192
																					L38_bin.127	9.76836e-06	Euryarchaeota	d__Archaea;p__Halobacteriota;c__Methanosarcinia;o__Methanosarcinales;f__Methanoperedenaceae;g__Methanoperedens;s__	77.14	8.169	36.295	2663826	d__Archaea;p__Euryarchaeota;c__Methanomicrobia;o__Methanosarcinales;f__Candidatus Methanoperedenaceae;g__Candidatus Methanoperedens;s__	79.13	6.68	Gradient Boost (General Model)	11	0.881	4081	211.476	2663826	0.41	3715	705	98780	None	11	4	4.1294
																					L38_bin.147	1.20177e-06	DPANN	d__Archaea;p__B1Sed10-29;c__B1Sed10-29;o__B1Sed10-29;f__JACOVT01;g__;s__	86.6	5.919	57.005	1011216	d__Archaea;p__Candidatus Micrarchaeota;c__;o__;f__;g__;s__	82.88	1.28	Gradient Boost (General Model)	11	0.938	4982	227.037	1011216	0.58	1397	238	15955	None	1	1	0.988908
																					L38_bin.184	7.92547e-07	DPANN	d__Archaea;p__Iainarchaeota;c__Iainarchaeia;o__Iainarchaeales;f__UBA10219;g__;s__	89.87	1.869	80.525	1454964	d__Archaea;p__Candidatus Diapherotrites;c__;o__;f__;g__;s__	92.62	0.54	Neural Network (Specific Model)	11	0.889	25336	278.862	1454964	0.44	1550	83	94927	None	3	2	2.06191
																					L38_bin.196	1.00701e-06	DPANN	d__Archaea;p__Aenigmatarchaeota;c__Aenigmatarchaeia;o__GW2011-AR5;f__GCA-2688965;g__GCA-2688965;s__	82.39	3.738	63.7	964738	d__Archaea;p__Candidatus Aenigmarchaeota;c__;o__;f__;g__;s__	86.02	0.56	Gradient Boost (General Model)	11	0.896	150738	274.492	964738	0.42	1052	12	222538	None	0	0	0
																					L38_bin.199	1.123e-06	DPANN	d__Archaea;p__Nanoarchaeota;c__Nanoarchaeia;o__Pacearchaeales;f__GW2011-AR1;g__JABHWZ01;s__	71.72	1.869	62.375	556602	d__Archaea;p__;c__;o__;f__;g__;s__	84.71	2.61	Gradient Boost (General Model)	11	0.932	22641	261.659	556602	0.3	663	35	79616	None	0	0	0
																					L38_bin.202	3.83057e-06	DPANN	d__Archaea;p__Nanoarchaeota;c__Nanoarchaeia;o__Pacearchaeales;f__GW2011-AR1;g__;s__	73.75	0	73.75	902373	d__Archaea;p__;c__;o__;f__;g__;s__	88.55	0.41	Gradient Boost (General Model)	11	0.91	67088	238.563	902373	0.32	1151	20	172681	None	0	0	0
																					L38_bin.39	1.82607e-06	DPANN	d__Archaea;p__Nanoarchaeota;c__Nanoarchaeia;o__Pacearchaeales;f__GW2011-AR1;g__JAGVWU01;s__	71.41	4.049	51.165	1107220	d__Archaea;p__Nanoarchaeota;c__Candidatus Nanoarchaeia;o__;f__;g__;s__	93.33	5.27	Gradient Boost (General Model)	11	0.911	89763	265.942	1107220	0.32	1266	24	270377	None	2	2	1.80633
																					L38_bin.4	1.23278e-06	DPANN	d__Archaea;p__Nanoarchaeota;c__Nanoarchaeia;o__Woesearchaeales;f__WJKL01;g__;s__	72.42	0.934	67.75	932331	d__Archaea;p__;c__;o__;f__;g__;s__	85.89	0.34	Gradient Boost (General Model)	11	0.911	274122	296.424	932331	0.34	957	5	435646	None	1	1	1.07258
																					L39_bin.36	3.65226e-06	TACK	d__Archaea;p__Thermoproteota;c__Nitrososphaeria;o__Nitrososphaerales;f__UBA183;g__;s__	94.33	5.825	65.205	1550463	d__Archaea;p__Nitrososphaerota;c__;o__;f__;g__;s__	92.68	2.83	Gradient Boost (General Model)	11	0.891	17322	242.412	1550463	0.58	1907	133	69848	None	0	0	0
																					L4_bin.102	1.84435e-06	DPANN	d__Archaea;p__Nanoarchaeota;c__Nanoarchaeia;o__Woesearchaeales;f__JAGWAF01;g__;s__	81.07	0.383	79.155	1556842	d__Archaea;p__Candidatus Woesearchaeota;c__;o__;f__;g__;s__	100	0.68	Gradient Boost (General Model)	11	0.882	23952	270.319	1556842	0.45	1699	111	62099	None	2	1	1.28465
																					L4_bin.158	1.54359e-06	DPANN	d__Archaea;p__Aenigmatarchaeota;c__Aenigmatarchaeia;o__PWEA01;f__JACRMZ01;g__JACRMZ01;s__	91.27	0.311	89.715	1425160	d__Archaea;p__Candidatus Aenigmarchaeota;c__;o__;f__;g__;s__	93.71	2.81	Gradient Boost (General Model)	11	0.932	25864	262.353	1425160	0.48	1693	79	90721	None	0	0	0
																					L4_bin.209	2.5214e-06	DPANN	d__Archaea;p__Nanoarchaeota;c__Nanoarchaeia;o__Woesearchaeales;f__ARS49;g__;s__	75.46	1.401	68.455	1043953	d__Archaea;p__Candidatus Woesearchaeota;c__;o__;f__;g__;s__	94.01	0.35	Gradient Boost (General Model)	11	0.909	30657	258.341	1043953	0.4	1229	62	92491	None	0	0	0
																					L4_bin.82	8.45268e-07	DPANN	d__Archaea;p__Nanoarchaeota;c__Nanoarchaeia;o__SCGC-AAA011-G17;f__GW2011-AR17;g__GW2011-AR17;s__	77.57	0.467	75.235	1420914	d__Archaea;p__Nanoarchaeota;c__;o__;f__;g__;s__	100	4.16	Gradient Boost (General Model)	11	0.912	46511	248.219	1420914	0.35	1748	52	133004	None	2	2	1.40754
																					L4_bin.91	1.08416e-06	DPANN	d__Archaea;p__Nanoarchaeota;c__Nanoarchaeia;o__Woesearchaeales;f__ARS49;g__JACQMU01;s__	83.87	0	83.87	1376890	d__Archaea;p__Candidatus Woesearchaeota;c__;o__;f__;g__;s__	100	2.45	Gradient Boost (General Model)	11	0.936	25384	257.837	1376890	0.39	1671	101	83779	None	0	0	0
																					L41_bin.101	1.30279e-06	DPANN	d__Archaea;p__Nanoarchaeota;c__Nanoarchaeia;o__SCGC-AAA011-G17;f__GW2011-AR20;g__;s__	72.42	1.401	65.415	1275420	d__Archaea;p__Candidatus Woesearchaeota;c__;o__;f__;g__;s__	93.77	0.99	Neural Network (Specific Model)	11	0.897	21426	224.364	1275420	0.41	1708	83	90187	None	1	1	0.784055
																					L41_bin.6	1.44839e-06	Euryarchaeota	d__Archaea;p__Thermoplasmatota;c__SW-10-69-26;o__JACQPN01;f__JAJPHT01;g__JAJPHT01;s__	83.99	1.866	74.66	2967974	d__Bacteria;p__Pseudomonadota;c__;o__;f__;g__;s__	83.98	4.83	Gradient Boost (General Model)	11	0.882	4702	248.926	2967974	0.68	3511	741	18768	None	0	0	0
																					L42_bin.227	8.74302e-07	DPANN	d__Archaea;p__Micrarchaeota;c__Micrarchaeia;o__Anstonellales;f__Anstonellaceae;g__UBA10161;s__	88.94	0.467	86.605	1469646	d__Archaea;p__Candidatus Micrarchaeota;c__;o__;f__;g__;s__	87.2	1.69	Gradient Boost (General Model)	11	0.9	48253	295.834	1469646	0.55	1492	52	122494	None	2	1	1.36087
																					L43_bin.116	1.21318e-06	DPANN	d__Archaea;p__Nanoarchaeota;c__Nanoarchaeia;o__Woesearchaeales;f__UBA12501;g__;s__	71.26	2.336	59.58	1456365	d__Archaea;p__Candidatus Woesearchaeota;c__;o__;f__;g__;s__	83.75	4.63	Gradient Boost (General Model)	11	0.895	4155	220.327	1456365	0.5	1980	403	24941	None	2	2	1.37328
																					L43_bin.121	1.60199e-06	DPANN	d__Archaea;p__Nanoarchaeota;c__Nanoarchaeia;o__SCGC-AAA011-G17;f__GW2011-AR20;g__;s__	73.59	0.934	68.92	758310	d__Archaea;p__Candidatus Woesearchaeota;c__;o__;f__;g__;s__	96.2	1.91	Neural Network (Specific Model)	11	0.913	37979	228.101	758310	0.29	1016	33	80398	None	0	0	0
																					L43_bin.131	6.0147e-07	DPANN	d__Archaea;p__Nanoarchaeota;c__Nanoarchaeia;o__Woesearchaeales;f__ARS49;g__;s__	70.8	0	70.8	777535	d__Archaea;p__Candidatus Woesearchaeota;c__;o__;f__;g__;s__	93.09	2.85	Gradient Boost (General Model)	11	0.904	9900	243.328	777535	0.53	966	114	45984	None	1	1	1.28612
																					L43_bin.182	2.24228e-06	DPANN	d__Archaea;p__Nanoarchaeota;c__Nanoarchaeia;o__SCGC-AAA011-G17;f__UBA489;g__;s__	74.29	3.079	58.895	836341	d__Archaea;p__Candidatus Woesearchaeota;c__;o__;f__;g__;s__	91.77	0.89	Neural Network (Specific Model)	11	0.909	18709	247.31	836341	0.46	1029	68	66333	None	0	0	0
																					L43_bin.23	1.51585e-06	DPANN	d__Archaea;p__Micrarchaeota;c__Micrarchaeia;o__JACRGF01;f__JACRGF01;g__JACRGF01;s__	80.42	3.712	61.86	1550121	d__Archaea;p__Candidatus Micrarchaeota;c__;o__;f__;g__;s__	91.33	1.21	Gradient Boost (General Model)	11	0.895	93366	301.831	1550121	0.49	1534	53	157065	None	0	0	0
																					L43_bin.25	8.4305e-07	DPANN	d__Archaea;p__EX4484-52;c__EX4484-52;o__EX4484-52;f__;g__;s__	83.17	1.246	76.94	985314	d__Archaea;p__Euryarchaeota;c__Candidatus Nanohaloarchaea;o__;f__;g__;s__	89.04	1.53	Gradient Boost (General Model)	11	0.866	10810	254.513	985314	0.53	1120	133	39649	None	1	1	1.0149
																					L43_bin.33	1.07675e-06	DPANN	d__Archaea;p__Undinarchaeota;c__Undinarchaeia;o__;f__;g__;s__	80.33	1.401	73.325	968991	d__Archaea;p__Candidatus Undinarchaeota;c__Candidatus Undinarchaeia;o__;f__;g__;s__	82.15	1.09	Gradient Boost (General Model)	11	0.915	5045	239.94	968991	0.57	1236	232	15685	None	1	1	1.032
																					L43_bin.50	1.22071e-06	DPANN	d__Archaea;p__Nanoarchaeota;c__Nanoarchaeia;o__Woesearchaeales;f__DSVV01;g__;s__	89.48	0	89.48	1882470	d__Archaea;p__Candidatus Woesearchaeota;c__;o__;f__;g__;s__	88.05	1.52	Gradient Boost (General Model)	11	0.922	85304	282.758	1882470	0.41	2052	34	164780	None	2	1	1.06243
																					L43_bin.52	1.47683e-06	DPANN	d__Archaea;p__Altiarchaeota;c__Altiarchaeia;o__IMC4;f__SCGC-AAA252-I15;g__;s__	75.19	4.266	53.86	1527607	d__Archaea;p__Candidatus Altiarchaeota;c__;o__;f__;g__;s__	77.32	0.39	Gradient Boost (General Model)	11	0.931	9957	276.288	1527607	0.48	1720	205	35493	None	2	1	1.30924
																					L43_bin.86	1.16336e-06	DPANN	d__Archaea;p__Nanoarchaeota;c__Nanoarchaeia;o__Woesearchaeales;f__DSVV01;g__JACQSP01;s__	87.85	3.426	70.72	1961477	d__Archaea;p__Candidatus Woesearchaeota;c__;o__;f__;g__;s__	95.2	3.69	Gradient Boost (General Model)	11	0.885	22283	293.256	1961477	0.4	1976	155	73865	None	0	0	0
																					L47_bin.103	1.36677e-06	Euryarchaeota	d__Archaea;p__Thermoplasmatota;c__E2;o__JACPAO01;f__JACPAO01;g__;s__	96.48	0.266	95.15	2621849	d__Archaea;p__Euryarchaeota;c__;o__;f__;g__;s__	88.19	0.66	Gradient Boost (General Model)	11	0.894	17595	280.647	2621849	0.7	2790	220	64060	None	1	1	0.38141
																					L47_bin.171	6.30412e-06	TACK	d__Archaea;p__Thermoproteota;c__Nitrososphaeria;o__Nitrososphaerales;f__Nitrososphaeraceae;g__Nitrososphaera;s__	90.12	9.546	42.39	2217948	d__Archaea;p__Nitrososphaerota;c__Nitrososphaeria;o__Nitrososphaerales;f__Nitrososphaeraceae;g__Nitrososphaera;s__	91.12	3.72	Neural Network (Specific Model)	11	0.8	5856	210.34	2217948	0.43	2823	488	30242	None	2	2	0.901734
																					L47_bin.179	1.37584e-06	DPANN	d__Archaea;p__Nanoarchaeota;c__Nanoarchaeia;o__SCGC-AAA011-G17;f__GW2011-AR17;g__;s__	74.29	1.869	64.945	874680	d__Archaea;p__Candidatus Woesearchaeota;c__;o__;f__;g__;s__	98.03	1.27	Neural Network (Specific Model)	11	0.906	123531	263.957	874680	0.38	1005	29	197458	None	0	0	0
																					L47_bin.207	1.84534e-06	DPANN	d__Archaea;p__Nanoarchaeota;c__Nanoarchaeia;o__Woesearchaeales;f__GW2011-AR9;g__JACPCD01;s__	72.28	2.156	61.5	1067509	d__Archaea;p__Candidatus Woesearchaeota;c__;o__;f__;g__;s__	85.47	2.92	Gradient Boost (General Model)	11	0.885	4431	224.292	1067509	0.41	1407	276	15015	None	1	1	0.93676
																					L47_bin.215	3.83971e-06	Euryarchaeota	d__Archaea;p__Hydrothermarchaeota;c__Hydrothermarchaeia;o__Hydrothermarchaeales;f__WAQR01;g__JACQPM01;s__	72.57	6.666	39.24	1305045	d__Archaea;p__Euryarchaeota;c__;o__;f__;g__;s__	76.98	3.14	Gradient Boost (General Model)	11	0.945	3025	223.886	1305045	0.62	1841	456	9436	None	0	0	0
																					L47_bin.64	4.18848e-06	TACK	d__Archaea;p__Thermoproteota;c__Nitrososphaeria;o__Nitrososphaerales;f__Nitrosopumilaceae;g__Nitrosotalea;s__	98.54	4.592	75.58	1481099	d__Archaea;p__Nitrososphaerota;c__;o__;f__;g__Candidatus Nitrosotalea;s__	92.47	2.16	Neural Network (Specific Model)	11	0.89	12071	236.478	1481099	0.37	1863	191	39736	None	1	1	0.675174
																					L47_bin.86	2.51926e-06	TACK	d__Archaea;p__Thermoproteota;c__Nitrososphaeria;o__Nitrososphaerales;f__UBA57;g__JACPBJ01;s__	97.01	2.464	84.69	2483758	d__Archaea;p__Nitrososphaerota;c__;o__;f__;g__;s__	96.7	5.12	Gradient Boost (General Model)	11	0.877	12530	242.268	2483758	0.46	3010	297	71424	None	12	6	4.83139
																					L47_bin.96	1.43971e-06	Euryarchaeota	d__Archaea;p__Thermoplasmatota;c__Thermoplasmata;o__RBG-16-68-12;f__RBG-16-68-12;g__RBG-16-68-12;s__	91.93	7.661	53.625	2075373	d__Archaea;p__Candidatus Thermoplasmatota;c__Thermoplasmata;o__;f__;g__;s__	88.16	3.62	Gradient Boost (General Model)	11	0.9	8415	249.808	2075373	0.66	2499	348	47235	None	1	1	0.481841
																					L49_bin.74	3.13037e-06	TACK	d__Archaea;p__Thermoproteota;c__Nitrososphaeria;o__Nitrososphaerales;f__JACPRH01;g__JACPRH01;s__JACPRH01 sp016190055	97.57	1.941	87.865	2231701	d__Archaea;p__Nitrososphaerota;c__;o__;f__;g__;s__	93.29	2.79	Gradient Boost (General Model)	11	0.858	15348	256.015	2231701	0.49	2497	207	60894	None	3	2	1.34427
																					L5_bin.142	6.82245e-06	TACK	d__Archaea;p__Thermoproteota;c__Nitrososphaeria;o__Nitrososphaerales;f__Nitrosopumilaceae;g__Nitrosarchaeum;s__Nitrosarchaeum sp003569705	94.82	3.958	75.03	1779447	d__Archaea;p__Nitrososphaerota;c__Nitrososphaeria;o__Nitrosopumilales;f__Nitrosopumilaceae;g__Nitrosarchaeum;s__	99.13	6.46	Neural Network (Specific Model)	11	0.88	22596	231.809	1779447	0.33	2257	133	70669	None	3	2	1.68592
																					L5_bin.17	2.21997e-05	TACK	d__Archaea;p__Thermoproteota;c__Nitrososphaeria;o__Nitrososphaerales;f__Nitrosopumilaceae;g__Nitrosarchaeum;s__	91.26	3.074	75.89	1458534	d__Archaea;p__Nitrososphaerota;c__Nitrososphaeria;o__Nitrosopumilales;f__Nitrosopumilaceae;g__Nitrosarchaeum;s__	91.91	1.02	Neural Network (Specific Model)	11	0.898	9175	226.185	1458534	0.33	1935	216	38435	None	3	2	2.05686
																					L6_bin.100	1.63991e-06	DPANN	d__Archaea;p__Nanoarchaeota;c__Nanoarchaeia;o__SCGC-AAA011-G17;f__;g__;s__	74.29	0	74.29	825415	d__Archaea;p__Nanoarchaeota;c__Candidatus Nanoarchaeia;o__;f__;g__;s__	84.49	0.17	Neural Network (Specific Model)	11	0.921	91201	244.114	825415	0.35	1042	26	163659	None	0	0	0
																					L6_bin.141	1.46247e-06	TACK	d__Archaea;p__Thermoproteota;c__Nitrososphaeria;o__Nitrososphaerales;f__UBA213;g__UBA213;s__	96.11	3.061	80.805	1921985	d__Archaea;p__Nitrososphaerota;c__;o__;f__;g__;s__	94.25	2.18	Neural Network (Specific Model)	11	0.873	11197	219.586	1921985	0.41	2558	260	55349	None	1	1	0.520295
																					L6_bin.148	6.59996e-07	DPANN	d__Archaea;p__Nanoarchaeota;c__Nanoarchaeia;o__Woesearchaeales;f__JAGLXL01;g__;s__	88.08	5.14	62.38	1416590	d__Archaea;p__Candidatus Woesearchaeota;c__;o__;f__;g__;s__	96.15	2.77	Gradient Boost (General Model)	11	0.921	12282	233.736	1416590	0.42	1869	169	41006	None	1	1	0.705921
																					L6_bin.188	3.38139e-06	TACK	d__Archaea;p__Thermoproteota;c__Nitrososphaeria;o__Nitrososphaerales;f__Nitrosopumilaceae;g__UBA8516;s__	80.09	9.696	31.61	1017519	d__Archaea;p__Nitrososphaerota;c__;o__;f__;g__Candidatus Nitrosotalea;s__	71.94	5.18	Neural Network (Specific Model)	11	0.918	7134	238.856	1017519	0.36	1307	178	29837	None	1	1	0.982783
																					L6_bin.193	1.58857e-06	DPANN	d__Archaea;p__Nanoarchaeota;c__Nanoarchaeia;o__Woesearchaeales;f__GW2011-AR9;g__JACPNC01;s__	77.8	0.934	73.13	1513021	d__Archaea;p__Candidatus Woesearchaeota;c__;o__;f__;g__;s__	95.79	0.57	Gradient Boost (General Model)	11	0.894	38038	259.101	1513021	0.44	1746	60	154199	None	4	2	2.64372
																					L6_bin.199	5.17846e-07	DPANN	d__Archaea;p__Aenigmatarchaeota;c__Aenigmatarchaeia;o__QMZP01;f__QMZP01;g__;s__	82.27	0.934	77.6	1153944	d__Archaea;p__Candidatus Aenigmarchaeota;c__;o__;f__;g__;s__	80.27	1.25	Gradient Boost (General Model)	11	0.908	12670	242.017	1153944	0.49	1448	129	32189	None	2	1	1.73319
																					L6_bin.25	1.08e-06	DPANN	d__Archaea;p__Nanoarchaeota;c__Nanoarchaeia;o__Woesearchaeales;f__GW2011-AR9;g__;s__	78.03	1.869	68.685	1165896	d__Archaea;p__Nanoarchaeota;c__;o__;f__;g__;s__	96.47	1.27	Gradient Boost (General Model)	11	0.901	52093	255.965	1165896	0.4	1371	37	161903	None	1	1	0.857709
																					L6_bin.91	9.0364e-07	DPANN	d__Archaea;p__Nanoarchaeota;c__Nanoarchaeia;o__SCGC-AAA011-G17;f__JACOZS01;g__JACOZS01;s__	79.43	0	79.43	1049988	d__Archaea;p__Candidatus Woesearchaeota;c__;o__;f__;g__;s__	92.27	0.34	Neural Network (Specific Model)	11	0.928	72818	239.697	1049988	0.33	1360	33	222377	None	0	0	0
																					M10_bin.21	3.25155e-06	TACK	d__Archaea;p__Thermoproteota;c__Nitrososphaeria;o__Nitrososphaerales;f__Nitrosopumilaceae;g__Nitrosotalea;s__	79.28	5.42	52.18	898739	d__Archaea;p__Nitrososphaerota;c__;o__;f__;g__;s__	67.02	2.13	Neural Network (Specific Model)	11	0.914	8267	233.065	898739	0.39	1178	143	42553	None	1	1	1.11267
																					M10_bin.49	2.97218e-06	TACK	d__Archaea;p__Thermoproteota;c__Nitrososphaeria;o__Nitrososphaerales;f__Nitrosopumilaceae;g__TA-20;s__	95.63	2.912	81.07	1337213	d__Archaea;p__Nitrososphaerota;c__;o__;f__;g__;s__	96.42	0.08	Neural Network (Specific Model)	11	0.904	51335	246.279	1337213	0.36	1641	48	184981	None	1	1	0.747824
																					M10_bin.98	5.62759e-06	TACK	d__Archaea;p__Thermoproteota;c__Nitrososphaeria;o__Nitrososphaerales;f__Nitrosopumilaceae;g__Nitrosotalea;s__	97.57	2.912	83.01	1467388	d__Archaea;p__Nitrososphaerota;c__;o__;f__;g__;s__	98.77	0.6	Neural Network (Specific Model)	11	0.896	15638	243.469	1467388	0.38	1805	126	66120	None	0	0	0
																					M14_bin.93	2.21694e-06	TACK	d__Archaea;p__Thermoproteota;c__Bathyarchaeia;o__40CM-2-53-6;f__JALHTG01;g__JALHTG01;s__	86.76	5.679	58.365	1644977	d__Archaea;p__Candidatus Bathyarchaeota;c__;o__;f__;g__;s__	88.9	3.47	Gradient Boost (General Model)	11	0.877	7692	245.042	1644977	0.5	1969	274	47470	None	0	0	0
																					M16_bin.178	2.61567e-06	TACK	d__Archaea;p__Thermoproteota;c__Nitrososphaeria;o__Nitrososphaerales;f__Nitrosopumilaceae;g__Nitrosotenuis;s__	78.93	5.987	48.995	1561051	d__Archaea;p__Nitrososphaerota;c__;o__;f__;g__Candidatus Nitrosotenuis;s__	78.28	8.18	Neural Network (Specific Model)	11	0.903	6025	226.016	1561051	0.41	2086	315	31828	None	2	2	1.28119
																					M16_bin.77	8.99347e-06	TACK	d__Archaea;p__Thermoproteota;c__Nitrososphaeria;o__Nitrososphaerales;f__Nitrosopumilaceae;g__Nitrosotalea;s__	83.71	5.177	57.825	1633754	d__Archaea;p__Nitrososphaerota;c__;o__;f__;g__;s__	85.95	7.88	Neural Network (Specific Model)	11	0.884	9004	225.983	1633754	0.38	2136	259	41627	None	3	3	1.83626
																					M20_bin.29	1.859e-05	TACK	d__Archaea;p__Thermoproteota;c__Nitrososphaeria;o__Nitrososphaerales;f__Nitrosopumilaceae;g__Nitrosotalea;s__	77.99	2.912	63.43	1185039	d__Archaea;p__Nitrososphaerota;c__;o__;f__;g__Candidatus Nitrosotalea;s__	77.85	0.08	Neural Network (Specific Model)	11	0.909	4889	226.068	1185039	0.38	1593	280	27329	None	2	2	1.68771
																					M3_bin.18	5.03514e-07	DPANN	d__Archaea;p__B1Sed10-29;c__B1Sed10-29;o__B1Sed10-29;f__JAJRYS01;g__;s__	70.56	0.071	70.205	544108	d__Archaea;p__;c__;o__;f__;g__;s__	62.28	0.15	Neural Network (Specific Model)	11	0.923	10389	229.433	544108	0.51	732	65	40949	None	0	0	0
																					M3_bin.64	6.8682e-07	TACK	d__Archaea;p__Thermoproteota;c__Nitrososphaeria_A;o__Caldarchaeales;f__;g__;s__	78.64	8.737	34.955	1615616	d__Archaea;p__Nitrososphaerota;c__;o__;f__;g__;s__	81.73	5.24	Gradient Boost (General Model)	11	0.86	8868	251.92	1615616	0.55	1844	248	49931	None	0	0	0
																					M3_bin.76	2.26963e-06	TACK	d__Archaea;p__Thermoproteota;c__Bathyarchaeia;o__B25;f__;g__;s__	98.7	0	98.7	1396124	d__Archaea;p__Candidatus Bathyarchaeota;c__;o__;f__;g__;s__	99.45	1.25	Gradient Boost (General Model)	11	0.871	69189	264.994	1396124	0.5	1533	32	200817	None	2	2	1.43254
																					M3_bin.78	4.89512e-06	Euryarchaeota	d__Archaea;p__Halobacteriota;c__Methanosarcinia;o__Methanosarcinales;f__Methanoperedenaceae;g__Methanoperedens;s__	96.56	2.614	83.49	1819712	d__Archaea;p__Euryarchaeota;c__Methanomicrobia;o__Methanosarcinales;f__Candidatus Methanoperedenaceae;g__Candidatus Methanoperedens;s__	94.8	1.01	Neural Network (Specific Model)	11	0.899	14917	247.796	1819712	0.45	2207	184	37559	None	4	4	2.19815
																					M3_bin.88	6.96687e-07	DPANN	d__Archaea;p__Micrarchaeota;c__Micrarchaeia;o__Anstonellales;f__Bilamarchaeaceae;g__JAHJBR01;s__	90.65	4.331	68.995	1087488	d__Archaea;p__;c__;o__;f__;g__;s__	92.78	1.35	Gradient Boost (General Model)	11	0.923	22778	285.063	1087488	0.54	1175	75	42048	None	0	0	0
																					M4_bin.58	2.50904e-06	Euryarchaeota	d__Archaea;p__Halobacteriota;c__Methanosarcinia;o__Methanosarcinales;f__Methanoperedenaceae;g__Methanoperedens;s__	76.58	6.934	41.91	1395053	d__Archaea;p__Euryarchaeota;c__Methanomicrobia;o__Methanosarcinales;f__Candidatus Methanoperedenaceae;g__Candidatus Methanoperedens;s__	75.96	6.14	Neural Network (Specific Model)	11	0.912	3769	232.016	1395053	0.46	1834	393	12836	None	1	1	0.716819
																					M5_bin.123	1.27398e-06	TACK	d__Archaea;p__Thermoproteota;c__Nitrososphaeria_A;o__Caldarchaeales;f__Wolframiiraptoraceae;g__;s__	81.09	4.368	59.25	1729023	d__Archaea;p__Nitrososphaerota;c__;o__;f__Candidatus Wolframiiraptoraceae;g__;s__	68.47	4.91	Gradient Boost (General Model)	11	0.871	5654	230.421	1729023	0.49	2184	335	17727	None	0	0	0
																					NM1_bin.126	4.62703e-06	TACK	d__Archaea;p__Thermoproteota;c__Bathyarchaeia;o__40CM-2-53-6;f__JALHTG01;g__JALHTG01;s__JALHTG01 sp022865705	86.89	3.385	69.965	1632867	d__Archaea;p__Candidatus Bathyarchaeota;c__;o__;f__;g__;s__	87.8	5.56	Gradient Boost (General Model)	11	0.866	4472	226.141	1632867	0.49	2091	413	21691	None	3	2	1.83726
																					NM1_bin.141	2.11437e-06	TACK	d__Archaea;p__Thermoproteota;c__Bathyarchaeia;o__40CM-2-53-6;f__FEN-987;g__JALHTB01;s__JALHTB01 sp022865625	92.99	8.878	48.6	2857487	d__Archaea;p__Candidatus Bathyarchaeota;c__;o__;f__;g__;s__	97.68	18.58	Gradient Boost (General Model)	11	0.861	4561	222.384	2857487	0.52	3703	729	45435	None	9	5	3.14962
																					NM1_bin.35	4.33827e-06	DPANN	d__Archaea;p__Aenigmatarchaeota;c__Aenigmatarchaeia;o__GW2011-AR5;f__GW2011-AR5;g__JACPAG01;s__	74.76	1.479	67.365	747320	d__Archaea;p__Candidatus Aenigmarchaeota;c__;o__;f__;g__;s__	76.79	0.16	Gradient Boost (General Model)	11	0.87	4502	218.477	747320	0.45	994	186	13187	None	0	0	0
																					NM1_bin.68	5.77221e-07	DPANN	d__Archaea;p__Nanoarchaeota;c__Nanoarchaeia;o__Woesearchaeales;f__GW2011-AR9;g__JACRPH01;s__	79.59	1.869	70.245	1352113	d__Archaea;p__Candidatus Woesearchaeota;c__;o__;f__;g__;s__	92.42	2.3	Gradient Boost (General Model)	11	0.906	10973	237.574	1352113	0.36	1723	191	38193	None	1	1	0.739583
																					NM11_bin.94	1.30554e-06	TACK	d__Archaea;p__Thermoproteota;c__Nitrososphaeria;o__Nitrososphaerales;f__UBA183;g__JACPTA01;s__	80.9	2.987	65.965	1851442	d__Archaea;p__Nitrososphaerota;c__;o__;f__;g__;s__	78.68	3.77	Gradient Boost (General Model)	11	0.874	5648	224.496	1851442	0.54	2413	371	21833	None	0	0	0
																					NM15_bin.106	1.4252e-06	TACK	d__Archaea;p__Thermoproteota;c__Bathyarchaeia;o__TCS64;f__TCS64;g__;s__	77.03	5.451	49.775	1116588	d__Archaea;p__Candidatus Bathyarchaeota;c__;o__;f__;g__;s__	72.35	1.48	Gradient Boost (General Model)	11	0.894	3347	223.067	1116588	0.6	1496	360	12394	None	0	0	0
																					NM15_bin.111	1.14689e-06	DPANN	d__Archaea;p__Nanoarchaeota;c__Nanoarchaeia;o__Woesearchaeales;f__UBA12501;g__;s__	89.71	0	89.71	1508881	d__Archaea;p__Candidatus Woesearchaeota;c__;o__;f__;g__;s__	99.22	0.26	Gradient Boost (General Model)	11	0.915	12558	263.888	1508881	0.54	1749	160	62810	None	3	2	1.98823
																					NM15_bin.131	1.2136e-06	TACK	d__Archaea;p__Thermoproteota;c__Bathyarchaeia;o__40CM-2-53-6;f__FEN-987;g__JALHTB01;s__JALHTB01 sp022865625	90.88	5.607	62.845	1710705	d__Archaea;p__Candidatus Bathyarchaeota;c__;o__;f__;g__;s__	90.87	5.78	Gradient Boost (General Model)	11	0.87	7325	235.217	1710705	0.53	2115	302	36428	None	0	0	0
																					NM15_bin.31	9.88762e-07	DPANN	d__Archaea;p__Undinarchaeota;c__Undinarchaeia;o__;f__;g__;s__	90.18	1.869	80.835	1518191	d__Archaea;p__Candidatus Undinarchaeota;c__Candidatus Undinarchaeia;o__;f__;g__;s__	94.37	0.89	Gradient Boost (General Model)	11	0.916	22928	269.004	1518191	0.51	1729	116	67116	None	5	2	3.29339
																					NM15_bin.52	1.52488e-06	DPANN	d__Archaea;p__Nanoarchaeota;c__Nanoarchaeia;o__Woesearchaeales;f__UBA12501;g__1-14-0-10-44-13;s__	81.77	0	81.77	1394152	d__Archaea;p__Candidatus Woesearchaeota;c__;o__;f__;g__;s__	96.05	3.17	Gradient Boost (General Model)	11	0.889	18456	269.882	1394152	0.47	1534	110	50111	None	0	0	0
																					NM19_bin.31	2.7401e-06	TACK	d__Archaea;p__Thermoproteota;c__Nitrososphaeria;o__Nitrososphaerales;f__UBA213;g__;s__	89.32	2.651	76.065	1883385	d__Archaea;p__Nitrososphaerota;c__;o__;f__;g__;s__	84.9	6.98	Neural Network (Specific Model)	11	0.877	5151	215.924	1883385	0.42	2559	431	33261	None	2	2	1.06192
																					NM2_bin.133	1.67144e-06	DPANN	d__Archaea;p__Iainarchaeota;c__Iainarchaeia;o__Iainarchaeales;f__JACPJC01;g__;s__	76.79	3.342	60.08	884710	d__Archaea;p__Candidatus Diapherotrites;c__;o__;f__;g__;s__	81.44	1.61	Gradient Boost (General Model)	11	0.903	7759	237.322	884710	0.44	1126	154	17360	None	0	0	0
																					NM2_bin.22	2.56165e-06	DPANN	d__Archaea;p__Nanoarchaeota;c__Nanoarchaeia;o__SCGC-AAA011-G17;f__JAGVZF01;g__JAGVZF01;s__	77.72	0.934	73.05	1482659	d__Archaea;p__Candidatus Woesearchaeota;c__;o__;f__;g__;s__	96.87	2.31	Neural Network (Specific Model)	11	0.914	29916	232.784	1482659	0.3	1948	95	79050	None	2	2	1.34893
																					NM2_bin.43	2.30198e-06	DPANN	d__Archaea;p__Nanoarchaeota;c__Nanoarchaeia;o__Woesearchaeales;f__GW2011-AR9;g__JAHJGQ01;s__	73.83	4.205	52.805	1132602	d__Archaea;p__Nanoarchaeota;c__;o__;f__;g__;s__	86.91	0.5	Gradient Boost (General Model)	11	0.876	5970	236.037	1132602	0.35	1404	243	28487	None	1	1	0.882923
																					NM2_bin.64	2.41644e-06	DPANN	d__Archaea;p__Nanoarchaeota;c__Nanoarchaeia;o__Woesearchaeales;f__JAGWAF01;g__;s__	81.07	0.467	78.735	1522416	d__Archaea;p__Candidatus Woesearchaeota;c__;o__;f__;g__;s__	96.47	1.68	Gradient Boost (General Model)	11	0.868	13782	267.752	1522416	0.45	1650	166	47074	None	0	0	0
																					NM2_bin.93	1.01515e-05	TACK	d__Archaea;p__Thermoproteota;c__Nitrososphaeria;o__Nitrososphaerales;f__Nitrososphaeraceae;g__TH5893;s__	82.36	7.281	45.955	2707839	d__Archaea;p__Nitrososphaerota;c__Nitrososphaeria;o__Nitrososphaerales;f__Nitrososphaeraceae;g__;s__	81.48	3.47	Neural Network (Specific Model)	11	0.815	5714	203.457	2707839	0.39	3626	565	81540	None	2	2	0.738596
																					NM20_bin.120	6.40861e-07	DPANN	d__Archaea;p__Micrarchaeota;c__Micrarchaeia;o__Burarchaeales;f__Burarchaeaceae;g__Burarchaeum;s__	80.29	1.006	75.26	935543	d__Archaea;p__Candidatus Micrarchaeota;c__Candidatus Micrarchaeia;o__Candidatus Burarchaeales;f__Candidatus Burarchaeaceae;g__Candidatus Burarchaeum;s__	72.4	1.21	Gradient Boost (General Model)	11	0.906	5283	246.537	935543	0.55	1148	208	14339	None	2	2	2.1378
																					NM20_bin.29	3.34893e-06	Euryarchaeota	d__Archaea;p__Hadarchaeota;c__Hadarchaeia;o__Hadarchaeales;f__Hadarchaeaceae;g__;s__	76.73	6.533	44.065	788067	d__Archaea;p__Candidatus Hadarchaeota;c__Candidatus Hadarchaeia;o__;f__;g__;s__	81.32	0.64	Gradient Boost (General Model)	11	0.921	6992	237.348	788067	0.55	1023	145	26530	None	1	1	1.26893
																					NM20_bin.31	1.7606e-06	TACK	d__Archaea;p__Thermoproteota;c__Bathyarchaeia;o__TCS64;f__TCS64;g__;s__	93.3	5.607	65.265	1748477	d__Archaea;p__Candidatus Bathyarchaeota;c__;o__;f__;g__;s__	91.12	5.6	Gradient Boost (General Model)	11	0.888	7214	236.996	1748477	0.59	2189	325	38066	None	0	0	0
																					NM20_bin.57	1.61506e-06	Euryarchaeota	d__Archaea;p__Thermoplasmatota;c__Themoplasmata_A;o__;f__;g__;s__	78.09	8.443	35.875	1027457	d__Archaea;p__Candidatus Thermoplasmatota;c__Thermoplasmata;o__Thermoplasmatales;f__;g__;s__	73.58	2.37	Gradient Boost (General Model)	11	0.902	3969	217.575	1027457	0.38	1425	294	15701	None	0	0	0
																					NM20_bin.83	1.32595e-06	TACK	d__Archaea;p__Thermoproteota;c__Bathyarchaeia;o__40CM-2-53-6;f__FEN-987;g__JALHTB01;s__JALHTB01 sp022865625	96.49	2.336	84.81	2029092	d__Archaea;p__Candidatus Bathyarchaeota;c__;o__;f__;g__;s__	96.9	8.17	Gradient Boost (General Model)	11	0.861	13887	239.522	2029092	0.53	2440	244	47425	None	1	1	0.492831
																					NM22_bin.106	3.08454e-06	TACK	d__Archaea;p__Thermoproteota;c__Nitrososphaeria;o__Nitrososphaerales;f__Nitrosopumilaceae;g__Nitrosarchaeum;s__Nitrosarchaeum sp003569705	72.74	1.941	63.035	1030554	d__Archaea;p__Nitrososphaerota;c__Nitrososphaeria;o__Nitrosopumilales;f__Nitrosopumilaceae;g__Nitrosarchaeum;s__	62.23	1.64	Neural Network (Specific Model)	11	0.88	3172	202.843	1030554	0.33	1493	343	11344	None	2	1	1.9407
																					NM22_bin.201	7.33154e-06	TACK	d__Archaea;p__Thermoproteota;c__Nitrososphaeria;o__Nitrososphaerales;f__Nitrosopumilaceae;g__Nitrosarchaeum;s__	79.26	2.508	66.72	1470059	d__Archaea;p__Nitrososphaerota;c__Nitrososphaeria;o__Nitrosopumilales;f__Nitrosopumilaceae;g__Nitrosarchaeum;s__	75.32	4.96	Neural Network (Specific Model)	11	0.869	4214	205.352	1470059	0.33	2080	398	15982	None	2	1	1.36049
																					NM3_bin.142	1.71919e-06	DPANN	d__Archaea;p__Aenigmatarchaeota;c__Aenigmatarchaeia;o__GW2011-AR5;f__GW2011-AR5;g__;s__	78.66	1.869	69.315	847492	d__Archaea;p__Candidatus Aenigmarchaeota;c__;o__;f__;g__;s__	87.83	0.32	Gradient Boost (General Model)	11	0.878	9943	219.801	847492	0.44	1132	117	33605	None	1	1	1.17995
																					NM4_bin.10	1.31314e-06	TACK	d__Archaea;p__Thermoproteota;c__Bathyarchaeia;o__40CM-2-53-6;f__FEN-987;g__JALHTB01;s__JALHTB01 sp022865625	91.35	1.713	82.785	1504252	d__Archaea;p__Candidatus Bathyarchaeota;c__;o__;f__;g__;s__	87.81	4.28	Gradient Boost (General Model)	11	0.866	5204	229.595	1504252	0.53	1900	330	17967	None	1	1	0.664782
																					NM4_bin.108	9.07945e-07	DPANN	d__Archaea;p__Nanoarchaeota;c__Nanoarchaeia;o__Woesearchaeales;f__ARS49;g__;s__	75.7	0	75.7	921070	d__Archaea;p__Candidatus Woesearchaeota;c__;o__;f__;g__;s__	93.78	0.86	Gradient Boost (General Model)	11	0.893	23581	256.454	921070	0.39	1073	64	75781	None	0	0	0
																					NM5_bin.131	1.39388e-06	DPANN	d__Archaea;p__Nanoarchaeota;c__Nanoarchaeia;o__SCGC-AAA011-G17;f__GW2011-AR17;g__JAHFJF01;s__	77.1	0.467	74.765	1104848	d__Archaea;p__;c__;o__;f__;g__;s__	93.85	0.81	Gradient Boost (General Model)	11	0.922	24735	255.072	1104848	0.4	1335	75	84099	None	0	0	0
																					NM5_bin.146	1.54814e-06	DPANN	d__Archaea;p__Nanoarchaeota;c__Nanoarchaeia;o__Woesearchaeales;f__GW2011-AR9;g__JACPCD01;s__	83.64	0	83.64	1149505	d__Archaea;p__Candidatus Woesearchaeota;c__;o__;f__;g__;s__	100	0.36	Gradient Boost (General Model)	11	0.907	203378	244.299	1149505	0.4	1426	8	380903	None	1	1	0.86994
																					NM5_bin.28	5.42589e-07	DPANN	d__Archaea;p__Nanoarchaeota;c__Nanoarchaeia;o__Woesearchaeales;f__CG08-08-20-14;g__;s__	78.34	0	78.34	1546070	d__Archaea;p__Candidatus Woesearchaeota;c__;o__;f__;g__;s__	87.43	1.3	Gradient Boost (General Model)	11	0.913	5102	250.376	1546070	0.45	1887	364	15706	None	0	0	0
																					NM5_bin.80	1.34748e-06	DPANN	d__Archaea;p__Nanoarchaeota;c__Nanoarchaeia;o__Woesearchaeales;f__UBA10216;g__UBA10216;s__	87.14	2.18	76.24	1216089	d__Archaea;p__Candidatus Woesearchaeota;c__;o__;f__;g__;s__	96.74	2.57	Gradient Boost (General Model)	11	0.913	19623	256.719	1216089	0.47	1445	101	65601	None	2	2	1.64462
																					NM5_bin.98	4.40077e-06	Euryarchaeota	d__Archaea;p__Hydrothermarchaeota;c__Hydrothermarchaeia;o__Hydrothermarchaeales;f__WAQR01;g__JACQPM01;s__	96	4.861	71.695	1661623	d__Archaea;p__Euryarchaeota;c__;o__;f__;g__;s__	98.15	3.62	Gradient Boost (General Model)	11	0.937	15393	260.95	1661623	0.61	1994	170	43614	None	6	2	3.61093
																					NM6_bin.112	1.2866e-06	TACK	d__Archaea;p__Thermoproteota;c__Bathyarchaeia;o__40CM-2-53-6;f__FEN-987;g__JALHTB01;s__JALHTB01 sp022865625	80.1	3.547	62.365	1666940	d__Archaea;p__Candidatus Bathyarchaeota;c__;o__;f__;g__;s__	73.73	5.25	Gradient Boost (General Model)	11	0.877	3809	219.698	1666940	0.53	2225	483	17977	None	1	1	0.599902
																					NM6_bin.148	6.01064e-06	TACK	d__Archaea;p__Thermoproteota;c__Nitrososphaeria;o__Nitrososphaerales;f__Nitrosopumilaceae;g__Nitrosarchaeum;s__Nitrosarchaeum sp003569705	95.14	2.9	80.64	1342771	d__Archaea;p__Nitrososphaerota;c__Nitrososphaeria;o__Nitrosopumilales;f__Nitrosopumilaceae;g__Nitrosarchaeum;s__	93.43	1.22	Neural Network (Specific Model)	11	0.888	7550	223.661	1342771	0.33	1782	244	28386	None	1	1	0.744729
																					NM6_bin.69	1.70167e-06	TACK	d__Archaea;p__Thermoproteota;c__Bathyarchaeia;o__40CM-2-53-6;f__JALHTG01;g__JALHTG01;s__JALHTG01 sp022865705	74.97	6.074	44.6	1354952	d__Archaea;p__Candidatus Bathyarchaeota;c__;o__;f__;g__;s__	62.9	5.13	Gradient Boost (General Model)	11	0.867	3589	219.429	1354952	0.49	1791	418	23523	None	2	1	1.47607
																					NM7_bin.105	5.64754e-06	TACK	d__Archaea;p__Thermoproteota;c__Bathyarchaeia;o__B26-1;f__BA1;g__;s__	91.26	9.466	43.93	1434267	d__Archaea;p__Candidatus Bathyarchaeota;c__;o__;f__;g__;s__	92.08	6.25	Gradient Boost (General Model)	11	0.88	7650	237.317	1434267	0.47	1777	251	30793	None	0	0	0
																					NM7_bin.112	2.18608e-06	DPANN	d__Archaea;p__Undinarchaeota;c__Undinarchaeia;o__;f__;g__;s__	87.27	1.401	80.265	1584459	d__Archaea;p__Candidatus Undinarchaeota;c__Candidatus Undinarchaeia;o__;f__;g__;s__	96.08	6.98	Gradient Boost (General Model)	11	0.915	13116	260.523	1584459	0.51	1861	186	51720	None	6	3	3.78678
																					NM7_bin.132	1.08374e-06	TACK	d__Archaea;p__Thermoproteota;c__Bathyarchaeia;o__40CM-2-53-6;f__FEN-987;g__JALHTB01;s__JALHTB01 sp022865625	92.28	3.738	73.59	1782152	d__Archaea;p__Candidatus Bathyarchaeota;c__;o__;f__;g__;s__	91.71	5.4	Gradient Boost (General Model)	11	0.867	6931	229.203	1782152	0.53	2256	336	40043	None	1	1	0.561119
																					NM7_bin.45	2.54325e-06	TACK	d__Archaea;p__Thermoproteota;c__Bathyarchaeia;o__40CM-2-53-6;f__JALHTG01;g__JALHTG01;s__JALHTG01 sp022865705	93.2	7.281	56.795	2839415	d__Archaea;p__Candidatus Bathyarchaeota;c__;o__;f__;g__;s__	94.01	19.17	Gradient Boost (General Model)	11	0.853	5658	224.936	2839415	0.5	3606	605	38353	None	5	2	1.76093
																					NM7_bin.48	3.14684e-06	TACK	d__Archaea;p__Thermoproteota;c__Bathyarchaeia;o__RBG-16-48-13;f__GCA-020355125;g__;s__	93.45	2.803	79.435	2298891	d__Archaea;p__Thermoproteota;c__;o__;f__;g__;s__	94.64	6.8	Gradient Boost (General Model)	11	0.819	8444	226.868	2298891	0.44	2775	374	44103	None	2	2	0.869985
																					NM7_bin.50	2.06894e-06	TACK	d__Archaea;p__Thermoproteota;c__Bathyarchaeia;o__TCS64;f__TCS64;g__;s__	84.89	8.411	42.835	1831255	d__Archaea;p__Candidatus Bathyarchaeota;c__;o__;f__;g__;s__	89.52	4.2	Gradient Boost (General Model)	11	0.883	4827	222.157	1831255	0.59	2434	452	28133	None	0	0	0
																					NM7_bin.54	3.03564e-06	Euryarchaeota	d__Archaea;p__Hadarchaeota;c__Hadarchaeia;o__Hadarchaeales;f__Hadarchaeaceae;g__;s__	71.6	6.282	40.19	760706	d__Archaea;p__Candidatus Hadarchaeota;c__Candidatus Hadarchaeia;o__;f__;g__;s__	74.45	4.97	Gradient Boost (General Model)	11	0.928	4739	234.249	760706	0.55	1008	182	26166	None	0	0	0
																					NM7_bin.63	2.81533e-06	DPANN	d__Archaea;p__SpSt-1190;c__SpSt-1190;o__DYHY01;f__;g__;s__	92.05	0.934	87.38	1707757	d__Archaea;p__Candidatus Micrarchaeota;c__Candidatus Micrarchaeia;o__Candidatus Micrarchaeales;f__Candidatus Micrarchaeaceae;g__;s__	91.63	1.22	Gradient Boost (General Model)	11	0.9	10943	249.392	1707757	0.52	2062	199	50841	None	9	4	5.27007
																					NM8_bin.10	1.04949e-06	TACK	d__Archaea;p__Thermoproteota;c__Bathyarchaeia;o__40CM-2-53-6;f__FEN-987;g__JALHTB01;s__JALHTB01 sp022865625	93.69	4.049	73.445	2042334	d__Archaea;p__Candidatus Bathyarchaeota;c__;o__;f__;g__;s__	91.8	9.4	Gradient Boost (General Model)	11	0.863	7537	228.035	2042334	0.53	2587	359	37219	None	2	2	0.979272
																					NM8_bin.21	1.73626e-06	TACK	d__Archaea;p__Thermoproteota;c__Bathyarchaeia;o__40CM-2-53-6;f__JALHTG01;g__JALHTG01;s__JALHTG01 sp022865705	94.66	2.427	82.525	1921149	d__Archaea;p__Candidatus Bathyarchaeota;c__;o__;f__;g__;s__	93.8	9.11	Gradient Boost (General Model)	11	0.857	7396	233.311	1921149	0.49	2360	371	58363	None	2	2	1.04104
																					NM8_bin.29	2.16445e-06	TACK	d__Archaea;p__Thermoproteota;c__Bathyarchaeia;o__TCS64;f__TCS64;g__;s__	78.97	7.476	41.59	1658250	d__Archaea;p__Candidatus Bathyarchaeota;c__;o__;f__;g__;s__	80.09	6.24	Gradient Boost (General Model)	11	0.888	4647	230.463	1658250	0.6	2136	419	25805	None	0	0	0
																					NM8_bin.37	8.01021e-06	TACK	d__Archaea;p__Thermoproteota;c__Nitrososphaeria;o__Nitrososphaerales;f__Nitrososphaeraceae;g__TH1177;s__	86.33	9.061	41.025	2828361	d__Archaea;p__Nitrososphaerota;c__Nitrososphaeria;o__Nitrososphaerales;f__Nitrososphaeraceae;g__;s__	84.75	6.29	Neural Network (Specific Model)	11	0.737	4317	198.458	2828361	0.29	3512	726	60131	None	1	1	0.353562
																					NM9_bin.16	2.25782e-06	TACK	d__Archaea;p__Thermoproteota;c__Bathyarchaeia;o__TCS64;f__TCS64;g__;s__	86.91	4.984	61.99	1796322	d__Archaea;p__Candidatus Bathyarchaeota;c__;o__;f__;g__;s__	88.54	9.89	Gradient Boost (General Model)	11	0.877	5121	222.323	1796322	0.59	2368	434	24998	None	1	1	0.556693
																					NM9_bin.38	1.27123e-06	TACK	d__Archaea;p__Thermoproteota;c__Bathyarchaeia;o__40CM-2-53-6;f__JALHTG01;g__JALHTG01;s__JALHTG01 sp022865705	84.57	5.751	55.815	1849091	d__Archaea;p__Candidatus Bathyarchaeota;c__;o__;f__;g__;s__	81.46	9.82	Gradient Boost (General Model)	11	0.852	4739	225.192	1849091	0.5	2339	439	20247	None	2	2	1.08161
																					NM9_bin.72	5.97613e-07	TACK	d__Archaea;p__Thermoproteota;c__Bathyarchaeia;o__40CM-2-53-6;f__FEN-987;g__JALHTB01;s__JALHTB01 sp022865625	88.08	1.317	81.495	1524849	d__Archaea;p__Candidatus Bathyarchaeota;c__;o__;f__;g__;s__	86.17	5.55	Gradient Boost (General Model)	11	0.87	6394	229.978	1524849	0.53	1930	309	25595	None	0	0	0
[truncated: 443 more rows]
[truncated: 20 more columns]

## Sheet: Fig.S5
Fig.S5A	phy	count	Fig.S5B-D	Name	Completeness	Contamination	Completeness_Model_Used	Translation_Table_Used	Coding_Density	Contig_N50	Average_Gene_Length	Genome_Size	GC_Content	Total_Coding_Sequences	Total_Contigs	Max_Contig_Length	Additional_Notes	carrier	Fig.S5E	genome	OGT	tax	col1	col2	col3	col4	col5	col6	col7	carrier
[truncated: 27,578 more rows]

[truncated: 13 more sheets: Fig.S6, Fig.S7, Fig.S8, Fig.S9, Fig.S10, Fig.S11, Fig.S12, Fig.S13, Fig.S14, Fig.S15, Fig.S16, Fig.S17, Fig.S18]
